# Supplementary material for: An optimal variant to gene distance window derived from an empirical definition of cis and trans protein QTLs
Source: BMC Bioinformatics. 2022 May 8;23:169. doi: 10.1186/s12859-022-04706-x (PMC9082853; doi:10.1186/s12859-022-04706-x)
Supplement: Supplementary file 1 — Additional file1. pqtl distances and meta data Pietzner. [file 12859_2022_4706_MOESM1_ESM.txt]

region.id	somascan.id	target	locus.protein	signal.locus	markername	rsid	cis.trans	chr	position	ea	nea	eaf	effect	se	p.value	targetfullname	ensembl.id.protein	hgnc.symbol.protein	vep.consequence.pqtl	r2.ld.proxy	rsid.ld.proxy	ensembl.id.ld.proxy	hgnc.symbol.ld.proxy	vep.consequence.ld.proxy	ensembl.candidate.gene.1	ensembl.candidate.gene.2	hgnc.candidate.gene	candidate.gene.score	pqtl.described	pqtl.classification	effect.olink	se.olink	p.value.olink	replicated.olink	olink_assay	olink_panel	updated_symbol	gene_chr	gene_start	gene_end	gene_orientation	gene_entrez	gene_type	snp_hg38	dist
1_1_1	SeqId_14151_4	'UCRP	chr1:948870_C_G$SeqId_14151_4	1	chr1:948870_C_G	rs4615788	cis	1	948870	C	G	0.0397	-1.2085	0.0339	1.4e-277	'Ubiquitin-like protein ISG15	ENSG00000187608	'ISG15	5_prime_UTR_variant						ENSG00000187608	ENSG00000187608	'ISG15	3	known	specific_protein							ISG15	chr1	1001138	1014540	1	9636	protein_coding	1:1013490	12352
1_1_2	SeqId_15483_377	'Agrin	chr1:961464_G_T$SeqId_15483_377	1	chr1:961464_G_T	rs3128125	cis	1	961464	T	G	0.3455	-0.3222	0.0145	9.84e-109	'Agrin	ENSG00000188157	'AGRN	intron_variant						ENSG00000188157	ENSG00000188157	'AGRN	3	known	suggestive_specific_pathway							AGRN	chr1	1020120	1056118	1	375790	protein_coding	1:1026084	5964
1_1_3	SeqId_7981_230	'B3GT6	chr1:1164749_D_I$SeqId_7981_230	1	chr1:1164749_D_I	rs113272753	cis	1	1164749	D	I	0.8607	0.1971	0.0205	7.96e-22	'Beta-1,3-galactosyltransferase 6	ENSG00000176022	'B3GALT6	intron_variant	0.111454	rs12085009	ENSG00000176022	'B3GALT6	missense_variant	ENSG00000176022	ENSG00000176022	'B3GALT6	3	known	specific_protein							B3GALT6	chr1	1232237	1235041	1	126792	protein_coding	1:1229370	2867
1_1_4	SeqId_10521_10	'MXRA8	chr1:1261824_C_G$SeqId_10521_10	1	chr1:1261824_C_G	rs307348	cis	1	1261824	C	G	0.9349	0.2502	0.0269	1.36e-20	'Matrix-remodeling-associated protein 8	ENSG00000162576	'MXRA8	intron_variant	0.27101	rs181929025	ENSG00000162576	'MXRA8	missense_variant	ENSG00000162576	ENSG00000162576	'MXRA8	3	known	specific_protein							MXRA8	chr1	1352689	1361777	-1	54587	protein_coding	1:1326444	35333
1_1_5	SeqId_6385_63	'VWA1	chr1:1369623_A_G$SeqId_6385_63	1	chr1:1369623_A_G	rs115503338	cis	1	1369623	A	G	0.0114	-1.6311	0.0677	2.14e-128	'von Willebrand factor A domain-containing protein 1	ENSG00000179403	'VWA1	upstream_gene_variant						ENSG00000179403	ENSG00000179403	'VWA1	3	novel	specific_protein							VWA1	chr1	1434861	1442882	1	64856	protein_coding	1:1434243	618
1_1_6	SeqId_13624_17	'NADK	chr1:1695462_A_C$SeqId_13624_17	1	chr1:1695462_A_C	rs4648629	cis	1	1695462	A	C	0.4312	-0.2075	0.0135	4.53e-53	'NAD kinase	ENSG00000008130	'NADK	intron_variant	0.962279	rs4751	ENSG00000008130	'NADK	missense_variant	ENSG00000008130	ENSG00000008130	'NADK	3	known	specific_protein	-0.15548	0.059301	0.00901986422073745	yes	NADK	Olink METABOLISM(v.3402)	NADK	chr1	1751232	1780457	-1	65220	protein_coding	1:1764023	16434
10_1_1	SeqId_6223_5	'GUC2B	chr1:42619139_A_G$SeqId_6223_5	1	chr1:42619139_A_G	rs1047047	cis	1	42619139	A	G	0.8442	-0.165	0.0185	4.07e-19	'Guanylate cyclase activator 2B	ENSG00000044012	'GUCA2B	synonymous_variant						ENSG00000044012	ENSG00000044012	'GUCA2B	3	known	specific_protein							GUCA2B	chr1	42153410	42155820	1	2981	protein_coding	1:42153468	58
10_1_2	SeqId_17843_30	'PPCS	chr1:42903360_A_T$SeqId_17843_30	1	chr1:42903360_A_T	rs11210644	cis	1	42903360	A	T	0.365	-0.1744	0.0131	2.12e-40	'Phosphopantothenate--cysteine ligase	ENSG00000127125	'PPCS	intron_variant						ENSG00000127125	ENSG00000127125	'PPCS	3	novel	specific_protein							PPCS	chr1	42456117	42473385	1	79717	protein_coding	1:42437689	18428
10_2_1	SeqId_2844_53	'sTie-1	chr1:43779564_C_T$SeqId_2844_53	1	chr1:43779564_C_T	rs3120276	cis	1	43779564	T	C	0.3903	-0.2584	0.0133	1.52e-83	'Tyrosine-protein kinase receptor Tie-1, soluble	ENSG00000066056	'TIE1	synonymous_variant						ENSG00000066056	ENSG00000066056	'TIE1	3	known	specific_protein	-0.15906	0.064071	0.0133813521515402	yes	TIE1	Olink CARDIOMETABOLIC(v.3602)	TIE1	chr1	43300982	43323108	1	7075	protein_coding	1:43313893	12911
10_2_2	SeqId_3473_78	'Thrombopoietin Receptor	chr1:43804340_A_G$SeqId_3473_78	1	chr1:43804340_A_G	rs12731981	cis	1	43804340	A	G	0.0358	-0.3054	0.0343	5.8e-19	'Thrombopoietin Receptor	ENSG00000117400	'MPL	missense_variant						ENSG00000117400	ENSG00000117400	'MPL	3	novel	specific_protein							MPL	chr1	43337818	43354466	1	4352	protein_coding	1:43338669	851
10_2_4	SeqId_9595_11	'B4GT2	chr1:44445667_C_T$SeqId_9595_11	1	chr1:44445667_C_T	rs3762423	cis	1	44445667	T	C	0.9445	0.7063	0.0282	4.51e-138	'Beta-1,4-galactosyltransferase 2	ENSG00000117411	'B4GALT2	5_prime_UTR_variant	0.988314	rs1859728	ENSG00000117411	'B4GALT2	missense_variant	ENSG00000117411	ENSG00000117411	'B4GALT2	3	known	specific_protein							B4GALT2	chr1	43978943	43991170	1	8704	protein_coding	1:43979995	1052
10_3_1	SeqId_19289_29	'DCUP	chr1:45468606_A_G$SeqId_19289_29	1	chr1:45468606_A_G	rs8681	cis	1	45468606	A	G	0.2484	-0.4926	0.0149	7.28e-240	'Uroporphyrinogen decarboxylase	ENSG00000126088	'UROD	3_prime_UTR_variant						ENSG00000126088	ENSG00000126088	'UROD	3	novel	specific_protein							UROD	chr1	45010950	45015575	1	7389	protein_coding	1:45002934	8016
10_3_3	SeqId_3855_56	'Peroxiredoxin-1	chr1:46009316_C_T$SeqId_3855_56	1	chr1:46009316_C_T	rs2356552	cis	1	46009316	T	C	0.1008	-0.3221	0.022	1.63e-48	'Peroxiredoxin-1	ENSG00000117450	'PRDX1	intergenic_variant						ENSG00000117450	ENSG00000117450	'PRDX1	3	novel	suggestive_specific_pathway	-0.27919	0.1071	0.00942106499588191	yes	PRDX1	Olink IMMUNE RESPONSE(v.3202)	PRDX1	chr1	45510914	45542732	-1	5052	protein_coding	1:45543644	912
10_3_4	SeqId_4192_10	'AK1A1	chr1:46051053_A_G$SeqId_4192_10	1	chr1:46051053_A_G	rs72688441	cis	1	46051053	A	G	0.0593	-0.9948	0.0247	1.15e-354	'Alcohol dehydrogenase [NADP(+)]	ENSG00000117448	'AKR1A1	intron_variant	0.997949	rs2229540	ENSG00000117448	'AKR1A1	missense_variant	ENSG00000117448	ENSG00000117448	'AKR1A1	3	known	specific_protein							AKR1A1	chr1	45550543	45570049	1	10327	protein_coding	1:45585381	34838
101_1_2	SeqId_6359_50	'AGO61	chr3:43145671_C_T$SeqId_6359_50	1	chr3:43145671_C_T	rs4683355	cis	3	43145671	T	C	0.486	-0.4338	0.0127	2.27e-257	'Protein O-linked-mannose beta-1,4-N-acetylglucosaminyltransferase 2	ENSG00000144647	'POMGNT2	intron_variant						ENSG00000144647	ENSG00000144647	'POMGNT2	3	known	specific_protein							POMGNT2	chr3	43079229	43106085	-1	84892	protein_coding	3:43104179	1906
102_1_2	SeqId_5701_81	'Tetranectin	chr3:45083928_C_T$SeqId_5701_81	1	chr3:45083928_C_T	rs10514712	cis	3	45083928	T	C	0.7794	0.2761	0.0161	4.83e-66	'Tetranectin	ENSG00000163815	'CLEC3B	regulatory_region_variant	0.179731	rs13963	ENSG00000163815	'CLEC3B	missense_variant	ENSG00000163815	ENSG00000163815	'CLEC3B	3	known	suggestive_specific_pathway							CLEC3B	chr3	45001548	45036071	1	7123	protein_coding	3:45042436	40888
102_2_3	SeqId_16818_200	'CDCP1	chr3:45188535_A_T$SeqId_16818_200	1	chr3:45188535_A_T	rs28364749	cis	3	45188535	A	T	0.1695	-0.2697	0.0162	1.38e-62	'CUB domain-containing protein 1	ENSG00000163814	'CDCP1	upstream_gene_variant						ENSG00000163814	ENSG00000163814	'CDCP1	3	known	specific_protein	-0.18769	0.06952	0.00718290297296526	yes	CDCP1	Olink INFLAMMATION(v.3012)	CDCP1	chr3	45082277	45146422	-1	64866	protein_coding	3:45147043	621
102_2_6	SeqId_2780_35	'Lactoferrin	chr3:46501284_D_I$SeqId_2780_35	1	chr3:46501284_D_I	rs10662431	cis	3	46501284	D	I	0.0361	0.7019	0.0396	2.05e-70	'Lactotransferrin	ENSG00000012223	'LTF	inframe_deletion						ENSG00000012223	ENSG00000012223	'LTF	3	novel	unspecific_effect							LTF	chr3	46435645	46485234	-1	4057	protein_coding	3:46459795	25439
102_2_7	SeqId_5810_25	'Cripto	chr3:46619238_A_T$SeqId_5810_25	1	chr3:46619238_A_T	rs112481213	cis	3	46619238	A	T	0.2489	1.3106	0.0094	3.38e-4224	'Teratocarcinoma-derived growth factor 1	ENSG00000241186	'TDGF1	5_prime_UTR_variant	0.278713	rs11130097	ENSG00000241186	'TDGF1	missense_variant	ENSG00000241186	ENSG00000241186	'TDGF1	3	known	specific_protein	1.3032	0.043624	6.45654229034659e-112	yes			TDGF1	chr3	46574534	46582457	1	6997	protein_coding	3:46577748	3214
102_3_1	SeqId_7145_1	'ITIH3	chr3:47283149_D_I$SeqId_7145_1	1	chr3:47283149_D_I	rs141584824	trans	3	47283149	D	I	0.6073	-0.1046	0.013	9.55e-16	'Inter-alpha-trypsin inhibitor heavy chain H3	ENSG00000162267	'ITIH3	intron_variant	0.93246	rs2276853	ENSG00000088727	'KIF9	missense_variant	ENSG00000088727	ENSG00000088727	'KIF9	3	known	unspecific_effect							ITIH3	chr3	52794768	52809009	1	3699	protein_coding	3:47241660	5553108
102_3_2	SeqId_15481_45	'LL-37	chr3:47045846_C_T$SeqId_15481_45	1	chr3:47045846_C_T	rs2305637	trans	3	47045846	T	C	0.1766	0.1369	0.0185	1.18e-13	'Antibacterial protein LL-37	ENSG00000164047	'CAMP	missense_variant						ENSG00000160796	ENSG00000160796	'NBEAL2	3	known	unspecific_effect							CAMP	chr3	48223347	48225491	1	820	protein_coding	3:47004356	1218991
102_3_2	SeqId_9384_17	'Cathelicidin peptide	chr3:47097985_A_G$SeqId_9384_17	1	chr3:47097985_A_G	rs62246406	trans	3	47097985	A	G	0.1764	0.1386	0.0185	7.84e-14	'Cathelicidin antimicrobial peptide	ENSG00000164047	'CAMP	intron_variant	0.997302	rs2305637	ENSG00000160796	'NBEAL2	missense_variant	ENSG00000160796	ENSG00000160796	'NBEAL2	3	known	unspecific_effect							CAMP	chr3	48223347	48225491	1	820	protein_coding	3:47056495	1166852
102_4_1	SeqId_7955_195	'ITI heavy chain H1	chr3:48658467_A_C$SeqId_7955_195	1	chr3:48658467_A_C	rs3895736	trans	3	48658467	A	C	0.1776	0.1253	0.0178	1.76e-12	'Inter-alpha-trypsin inhibitor heavy chain H1	ENSG00000055957	'ITIH1	splice_region_variant	0.444283	rs13324142	ENSG00000225697	'SLC26A6	missense_variant	ENSG00000183396	ENSG00000114302|ENSG00000183396	'PRKAR2A|TMEM89	1	known	unspecific_effect							ITIH1	chr3	52777595	52792068	1	3697	protein_coding	3:48621034	4156561
102_5_1	SeqId_4407_10	'MSP	chr3:49712297_C_T$SeqId_4407_10	1	chr3:49712297_C_T	rs11130213	cis	3	49712297	T	C	0.2979	-1.225	0.009	7.04e-4026	'Hepatocyte growth factor-like protein	ENSG00000173531	'MST1	intron_variant	0.95056	rs3197999	ENSG00000173531	'MST1	missense_variant	ENSG00000173531	ENSG00000173531	'MST1	6	known	unspecific_effect							MST1	chr3	49683947	49689501	-1	4485	protein_coding	3:49674864	14637
102_5_5	SeqId_8309_12	'HYAL1	chr3:50339622_C_T$SeqId_8309_12	1	chr3:50339622_C_T	rs116482870	cis	3	50339622	T	C	0.0644	-0.2821	0.0272	2.92e-25	'Hyaluronidase-1	ENSG00000114378	'HYAL1	missense_variant						ENSG00000114378	ENSG00000114378	'HYAL1	3	known	unspecific_effect							HYAL1	chr3	50299890	50312381	-1	3373	protein_coding	3:50302191	10190
102_5_6	SeqId_9223_11	'ARMET	chr3:51408051_C_T$SeqId_9223_11	1	chr3:51408051_C_T	rs1552074	cis	3	51408051	T	C	0.8548	0.1434	0.0173	1.2e-16	'Mesencephalic astrocyte-derived neurotrophic factor	ENSG00000145050	'MANF	intron_variant						ENSG00000145050	ENSG00000145050	'MANF	3	known	unspecific_effect							MANF	chr3	51385291	51389397	1	7873	protein_coding	3:51370620	14671
102_6_1	SeqId_7955_195	'ITI heavy chain H1	chr3:52821177_A_C$SeqId_7955_195	1	chr3:52821177_A_C	rs2286798	cis	3	52821177	A	C	0.6369	0.7502	0.0119	1.24e-865	'Inter-alpha-trypsin inhibitor heavy chain H1	ENSG00000055957	'ITIH1	intron_variant	0.984938	rs678	ENSG00000055957	'ITIH1	missense_variant	ENSG00000055957	ENSG00000055957	'ITIH1	6	known	unspecific_effect							ITIH1	chr3	52777595	52792068	1	3697	protein_coding	3:52787161	9566
102_6_4	SeqId_4811_33	'ITI heavy chain H4	chr3:52848207_C_T$SeqId_4811_33	1	chr3:52848207_C_T	rs77347777	cis	3	52848207	T	C	0.1155	-0.3038	0.021	1.88e-47	'Inter-alpha-trypsin inhibitor heavy chain H4	ENSG00000055955	'ITIH4	intron_variant	0.115841	rs79186892	ENSG00000248487	'ABHD14A	missense_variant	ENSG00000055955	ENSG00000055955	'ITIH4	6	novel	unspecific_effect							ITIH4	chr3	52812962	52830688	-1	3700	protein_coding	3:52814191	16497
102_6_5	SeqId_7145_1	'ITIH3	chr3:52833219_A_G$SeqId_7145_1	1	chr3:52833219_A_G	rs2535629	cis	3	52833219	A	G	0.335	0.5618	0.0122	5.91e-463	'Inter-alpha-trypsin inhibitor heavy chain H3	ENSG00000162267	'ITIH3	intron_variant	0.598783	rs3617	ENSG00000162267	'ITIH3	missense_variant	ENSG00000162267	ENSG00000162267	'ITIH3	4	known	unspecific_effect							ITIH3	chr3	52794768	52809009	1	3699	protein_coding	3:52799203	4435
102_6_7	SeqId_12738_43	'NISCH	chr3:52501451_G_T$SeqId_12738_43	1	chr3:52501451_G_T	rs2159607	cis	3	52501451	T	G	0.8181	0.1379	0.0171	8.71e-16	'Nischarin	ENSG00000010322	'NISCH	intron_variant	0.950308	rs887515	ENSG00000010322	'NISCH	missense_variant	ENSG00000010322	ENSG00000010319|ENSG00000010322	'NISCH|SEMA3G	3	known	unspecific_effect							NISCH	chr3	52455118	52493068	1	11188	protein_coding	3:52467435	12317
102_6_7	SeqId_5628_21	'SEM3G	chr3:52477080_C_T$SeqId_5628_21	1	chr3:52477080_C_T	rs2016575	cis	3	52477080	T	C	0.1765	0.3821	0.0174	4.41e-107	'Semaphorin-3G	ENSG00000010319	'SEMA3G	intron_variant						ENSG00000010319	ENSG00000010319|ENSG00000010322	'NISCH|SEMA3G	3	known	unspecific_effect							SEMA3G	chr3	52433035	52445103	-1	56920	protein_coding	3:52443064	2039
102_6_8	SeqId_3343_1	'Aminoacylase-1	chr3:52016836_C_T$SeqId_3343_1	1	chr3:52016836_C_T	rs150416778	cis	3	52016836	T	C	0.0192	-0.5904	0.0522	1.22e-29	'Aminoacylase-1	ENSG00000243989	'ACY1	intron_variant	0.290605	rs121912698	ENSG00000243989	'ACY1	missense_variant	ENSG00000243989	ENSG00000243989	'ACY1	3	novel	specific_protein							ACY1	chr3	51983340	51989197	1	95	protein_coding	3:51982820	520
102_7_1	SeqId_8885_6	'CA2D3	chr3:54157059_C_G$SeqId_8885_6	1	chr3:54157059_C_G	rs9878608	cis	3	54157059	C	G	0.5964	-0.1876	0.0133	7.34e-45	'Voltage-dependent calcium channel subunit alpha-2/delta-3	ENSG00000157445	'CACNA2D3	intron_variant						ENSG00000157445	ENSG00000157445	'CACNA2D3	3	known	specific_protein							CACNA2D3	chr3	54122547	55074557	1	55799	protein_coding	3:54123032	485
103_1_1	SeqId_10001_7	'c-Raf	chr3:56849749_C_T$SeqId_10001_7	1	chr3:56849749_C_T	rs1354034	trans	3	56849749	T	C	0.3998	-0.1126	0.0129	3.36e-18	'RAF proto-oncogene serine/threonine-protein kinase	ENSG00000132155	'RAF1	intron_variant						ENSG00000144730	ENSG00000163947|ENSG00000168374	'ARF4|ARHGEF3	3	known	unspecific_effect							RAF1	chr3	12582101	12664201	-1	5894	protein_coding	3:56815721	44151520
103_1_1	SeqId_10490_3	'RPN1	chr3:56849749_C_T$SeqId_10490_3	1	chr3:56849749_C_T	rs1354034	trans	3	56849749	T	C	0.3999	-0.1474	0.0135	9.61e-28	'Dolichyl-diphosphooligosaccharide--protein glycosyltransferase subunit 1	ENSG00000163902	'RPN1	intron_variant						ENSG00000163947|ENSG00000239388	ENSG00000163947|ENSG00000168374	'ARF4|ARHGEF3	3	known	unspecific_effect							RPN1	chr3	128619969	128681075	-1	6184	protein_coding	3:56815721	71865354
103_1_1	SeqId_11355_10	'IF5A2	chr3:56849749_C_T$SeqId_11355_10	1	chr3:56849749_C_T	rs1354034	trans	3	56849749	T	C	0.3997	-0.0941	0.0127	1.13e-13	'Eukaryotic translation initiation factor 5A-2	ENSG00000163577	'EIF5A2	intron_variant						ENSG00000163947	ENSG00000163947|ENSG00000168374	'ARF4|ARHGEF3	3	known	unspecific_effect							EIF5A2	chr3	170888418	170908644	-1	56648	protein_coding	3:56815721	114092923
103_1_1	SeqId_11643_73	'DTX3L	chr3:56849749_C_T$SeqId_11643_73	1	chr3:56849749_C_T	rs1354034	trans	3	56849749	T	C	0.3998	-0.1062	0.0129	1.95e-16	'E3 ubiquitin-protein ligase DTX3L	ENSG00000163840	'DTX3L	intron_variant						ENSG00000239388	ENSG00000163947|ENSG00000168374	'ARF4|ARHGEF3	3	known	unspecific_effect							DTX3L	chr3	122564338	122575203	1	151636	protein_coding	3:56815721	65748617
103_1_1	SeqId_12399_194	'CCD50	chr3:56849749_C_T$SeqId_12399_194	1	chr3:56849749_C_T	rs1354034	trans	3	56849749	T	C	0.3997	-0.1371	0.0128	7.34e-27	'Coiled-coil domain-containing protein 50	ENSG00000152492	'CCDC50	intron_variant						ENSG00000163947	ENSG00000163947|ENSG00000168374	'ARF4|ARHGEF3	3	known	unspecific_effect							CCDC50	chr3	191329085	191398659	1	152137	protein_coding	3:56815721	134513364
103_1_1	SeqId_12518_289	'PB1	chr3:56849749_C_T$SeqId_12518_289	1	chr3:56849749_C_T	rs1354034	trans	3	56849749	T	C	0.3996	-0.1291	0.0129	1.26e-23	'Protein polybromo-1	ENSG00000163939	'PBRM1	intron_variant						ENSG00000163947	ENSG00000163947|ENSG00000168374	'ARF4|ARHGEF3	3	known	unspecific_effect							PBRM1	chr3	52545352	52685917	-1	55193	protein_coding	3:56815721	4129804
103_1_1	SeqId_12701_1	'EIF1B	chr3:56849749_C_T$SeqId_12701_1	1	chr3:56849749_C_T	rs1354034	trans	3	56849749	T	C	0.3997	-0.1152	0.0129	3.35e-19	'Eukaryotic translation initiation factor 1b	ENSG00000114784	'EIF1B	intron_variant						ENSG00000163947|ENSG00000163681|ENSG00000239388	ENSG00000163947|ENSG00000168374	'ARF4|ARHGEF3	3	known	unspecific_effect							EIF1B	chr3	40309707	40312424	1	10289	protein_coding	3:56815721	16506014
103_1_1	SeqId_13076_4	'FXR1	chr3:56849749_C_T$SeqId_13076_4	1	chr3:56849749_C_T	rs1354034	trans	3	56849749	T	C	0.3998	-0.1567	0.0131	8.04e-33	'Fragile X mental retardation syndrome-related protein 1	ENSG00000114416	'FXR1	intron_variant						ENSG00000163947|ENSG00000144730|ENSG00000239388	ENSG00000163947|ENSG00000168374	'ARF4|ARHGEF3	3	known	unspecific_effect							FXR1	chr3	180868141	180982753	1	8087	protein_coding	3:56815721	124052420
103_1_1	SeqId_13713_164	'SC22A	chr3:56849749_C_T$SeqId_13713_164	1	chr3:56849749_C_T	rs1354034	trans	3	56849749	T	C	0.3998	-0.1152	0.013	7.15e-19	'Vesicle-trafficking protein SEC22a	ENSG00000121542	'SEC22A	intron_variant						ENSG00000163947|ENSG00000168374	ENSG00000163947|ENSG00000168374	'ARF4|ARHGEF3	3	known	unspecific_effect							SEC22A	chr3	123201927	123274136	1	26984	protein_coding	3:56815721	66386206
103_1_1	SeqId_14271_23	'RAB6B	chr3:56849749_C_T$SeqId_14271_23	1	chr3:56849749_C_T	rs1354034	trans	3	56849749	T	C	0.3997	-0.1063	0.0129	2.01e-16	'Ras-related protein Rab-6B	ENSG00000154917	'RAB6B	intron_variant						ENSG00000163947|ENSG00000157500|ENSG00000168374|ENSG00000174839|ENSG00000174844	ENSG00000163947|ENSG00000168374	'ARF4|ARHGEF3	3	known	unspecific_effect							RAB6B	chr3	133824235	133895882	-1	51560	protein_coding	3:56815721	77080161
103_1_1	SeqId_14326_4	'UB2E1	chr3:56849749_C_T$SeqId_14326_4	1	chr3:56849749_C_T	rs1354034	trans	3	56849749	T	C	0.3995	-0.3222	0.0125	5.54e-147	'Ubiquitin-conjugating enzyme E2 E1	ENSG00000170142	'UBE2E1	intron_variant						ENSG00000239388	ENSG00000163947|ENSG00000168374	'ARF4|ARHGEF3	3	known	unspecific_effect							UBE2E1	chr3	23805955	23891640	1	7324	protein_coding	3:56815721	33009766
103_1_1	SeqId_16594_44	'FAIM1	chr3:56849749_C_T$SeqId_16594_44	1	chr3:56849749_C_T	rs1354034	trans	3	56849749	T	C	0.3999	-0.1043	0.0137	3.17e-14	'Fas apoptotic inhibitory molecule 1	ENSG00000158234	'FAIM	intron_variant						ENSG00000163947	ENSG00000163947|ENSG00000168374	'ARF4|ARHGEF3	3	known	unspecific_effect							FAIM	chr3	138608606	138633376	1	55179	protein_coding	3:56815721	81792885
103_1_1	SeqId_17205_21	'RAB5A	chr3:56849749_C_T$SeqId_17205_21	1	chr3:56849749_C_T	rs1354034	trans	3	56849749	T	C	0.3997	-0.1089	0.0129	2.82e-17	'Ras-related protein Rab-5A	ENSG00000144566	'RAB5A	intron_variant						ENSG00000157500	ENSG00000163947|ENSG00000168374	'ARF4|ARHGEF3	3	known	unspecific_effect							RAB5A	chr3	19947097	19985175	1	5868	protein_coding	3:56815721	36868624
103_1_1	SeqId_17350_13	'CHM2B	chr3:56849749_C_T$SeqId_17350_13	1	chr3:56849749_C_T	rs1354034	trans	3	56849749	T	C	0.3997	-0.091	0.0129	1.69e-12	'Charged multivesicular body protein 2b	ENSG00000083937	'CHMP2B	intron_variant						ENSG00000163947|ENSG00000239388	ENSG00000163947|ENSG00000168374	'ARF4|ARHGEF3	3	known	unspecific_effect							CHMP2B	chr3	87227271	87255556	1	25978	protein_coding	3:56815721	30411550
103_1_1	SeqId_18184_28	'GUAA	chr3:56849749_C_T$SeqId_18184_28	1	chr3:56849749_C_T	rs1354034	trans	3	56849749	T	C	0.3998	-0.13	0.0131	4.64e-23	'GMP synthase [glutamine-hydrolyzing]	ENSG00000163655	'GMPS	intron_variant						ENSG00000163947	ENSG00000163947|ENSG00000168374	'ARF4|ARHGEF3	3	known	unspecific_effect							GMPS	chr3	155870650	155944020	1	8833	protein_coding	3:56815721	99054929
103_1_1	SeqId_18315_38	'RTP4	chr3:56849749_C_T$SeqId_18315_38	1	chr3:56849749_C_T	rs1354034	trans	3	56849749	T	C	0.3998	-0.1175	0.0131	3.37e-19	'Receptor-transporting protein 4	ENSG00000136514	'RTP4	intron_variant						ENSG00000163947|ENSG00000239388	ENSG00000163947|ENSG00000168374	'ARF4|ARHGEF3	3	known	unspecific_effect							RTP4	chr3	187368385	187372076	1	64108	protein_coding	3:56815721	130552664
103_1_1	SeqId_18408_26	'ARF4	chr3:56849749_C_T$SeqId_18408_26	1	chr3:56849749_C_T	rs1354034	trans	3	56849749	T	C	0.3998	-0.1203	0.0131	4.73e-20	'ADP-ribosylation factor 4	ENSG00000168374	'ARF4	intron_variant						ENSG00000168374	ENSG00000163947|ENSG00000168374	'ARF4|ARHGEF3	3	known	unspecific_effect							ARF4	chr3	57571363	57598220	-1	378	protein_coding	3:56815721	782499
103_1_1	SeqId_18415_16	'ARL6	chr3:56849749_C_T$SeqId_18415_16	1	chr3:56849749_C_T	rs1354034	trans	3	56849749	T	C	0.3996	-0.091	0.0126	4.56e-13	'ADP-ribosylation factor-like protein 6	ENSG00000113966	'ARL6	intron_variant						ENSG00000163947	ENSG00000163947|ENSG00000168374	'ARF4|ARHGEF3	3	known	unspecific_effect							ARL6	chr3	97764521	97801229	1	84100	protein_coding	3:56815721	40948800
103_1_1	SeqId_18824_7	'IF4A2	chr3:56849749_C_T$SeqId_18824_7	1	chr3:56849749_C_T	rs1354034	trans	3	56849749	T	C	0.3997	-0.1088	0.0135	7.63e-16	'Eukaryotic initiation factor 4A-II	ENSG00000156976	'EIF4A2	intron_variant						ENSG00000163947|ENSG00000174840|ENSG00000239388	ENSG00000163947|ENSG00000168374	'ARF4|ARHGEF3	3	known	unspecific_effect							EIF4A2	chr3	186783205	186789897	1	1974	protein_coding	3:56815721	129967484
103_1_1	SeqId_19152_4	'IPP2	chr3:56849749_C_T$SeqId_19152_4	1	chr3:56849749_C_T	rs1354034	trans	3	56849749	T	C	0.3995	-0.1021	0.0127	9.2e-16	'Protein phosphatase inhibitor 2	ENSG00000184203	'PPP1R2	intron_variant						ENSG00000163947|ENSG00000163681	ENSG00000163947|ENSG00000168374	'ARF4|ARHGEF3	3	known	unspecific_effect							PPP1R2	chr3	195514428	195543386	-1	5504	protein_coding	3:56815721	138727665
103_1_1	SeqId_7187_3	'PPM1L	chr3:56849749_C_T$SeqId_7187_3	1	chr3:56849749_C_T	rs1354034	trans	3	56849749	T	C	0.3996	-0.0955	0.0131	3.3e-13	'Protein phosphatase 1L	ENSG00000163590	'PPM1L	intron_variant						ENSG00000163947	ENSG00000163947|ENSG00000168374	'ARF4|ARHGEF3	3	known	unspecific_effect							PPM1L	chr3	160755602	161078902	1	151742	protein_coding	3:56815721	103939881
103_1_1	SeqId_3379_29	'KPCI	chr3:56849749_C_T$SeqId_3379_29	1	chr3:56849749_C_T	rs1354034	trans	3	56849749	T	C	0.3997	-0.1283	0.0129	1.99e-23	'Protein kinase C iota type	ENSG00000163558	'PRKCI	intron_variant						ENSG00000163947	ENSG00000163947|ENSG00000168374	'ARF4|ARHGEF3	3	known	unspecific_effect							PRKCI	chr3	170222424	170305977	1	5584	protein_coding	3:56815721	113406703
103_1_1	SeqId_3390_72	'PIK3CA/PIK3R1	chr3:56849749_C_T$SeqId_3390_72	1	chr3:56849749_C_T	rs1354034	trans	3	56849749	T	C	0.3997	-0.0998	0.0134	9.54e-14	'PIK3CA/PIK3R1	ENSG00000145675|ENSG00000121879	'PIK3R1|PIK3CA	intron_variant						ENSG00000163947	ENSG00000163947|ENSG00000168374	'ARF4|ARHGEF3	3	known	unspecific_effect							PIK3CA	chr3	179148114	179240093	1	5290	protein_coding	3:56815721	122332393
103_1_1	SeqId_3441_64	'GSK-3 alpha/beta	chr3:56849749_C_T$SeqId_3441_64	1	chr3:56849749_C_T	rs1354034	trans	3	56849749	T	C	0.3997	-0.0895	0.013	5.41e-12	'Glycogen synthase kinase-3 alpha/beta	ENSG00000105723|ENSG00000082701	'GSK3A|GSK3B	intron_variant						ENSG00000163947|ENSG00000157500|ENSG00000239388	ENSG00000163947|ENSG00000168374	'ARF4|ARHGEF3	3	known	unspecific_effect							GSK3B	chr3	119821321	120094994	-1	2932	protein_coding	3:56815721	63279273
103_1_1	SeqId_3822_54	'MAPKAPK3	chr3:56849749_C_T$SeqId_3822_54	1	chr3:56849749_C_T	rs1354034	trans	3	56849749	T	C	0.3997	-0.1096	0.0128	1.29e-17	'MAP kinase-activated protein kinase 3	ENSG00000114738	'MAPKAPK3	intron_variant						ENSG00000163947	ENSG00000163947|ENSG00000168374	'ARF4|ARHGEF3	3	known	unspecific_effect							MAPKAPK3	chr3	50611520	50649291	1	7867	protein_coding	3:56815721	6204201
103_1_1	SeqId_3903_49	'Sorting nexin 4	chr3:56849749_C_T$SeqId_3903_49	1	chr3:56849749_C_T	rs1354034	trans	3	56849749	T	C	0.3996	-0.129	0.0129	2.17e-23	'Sorting nexin-4	ENSG00000114520	'SNX4	intron_variant						ENSG00000163947|ENSG00000168374|ENSG00000174844	ENSG00000163947|ENSG00000168374	'ARF4|ARHGEF3	3	known	unspecific_effect							SNX4	chr3	125446650	125520202	-1	8723	protein_coding	3:56815721	68704481
103_1_1	SeqId_5250_53	'IMDH2	chr3:56849749_C_T$SeqId_5250_53	1	chr3:56849749_C_T	rs1354034	trans	3	56849749	T	C	0.3997	-0.1685	0.0128	1.45e-39	'Inosine-5'-monophosphate dehydrogenase 2	ENSG00000178035	'IMPDH2	intron_variant						ENSG00000163947|ENSG00000239388	ENSG00000163947|ENSG00000168374	'ARF4|ARHGEF3	3	known	unspecific_effect							IMPDH2	chr3	49024325	49029447	-1	3615	protein_coding	3:56815721	7786274
103_1_1	SeqId_5715_4	'ABHEA	chr3:56849749_C_T$SeqId_5715_4	1	chr3:56849749_C_T	rs1354034	trans	3	56849749	T	C	0.3995	-0.0903	0.0126	6.22e-13	'Protein ABHD14A	ENSG00000248487	'ABHD14A	intron_variant						ENSG00000163947	ENSG00000163947|ENSG00000168374	'ARF4|ARHGEF3	3	known	unspecific_effect							ABHD14A	chr3	51971426	51981196	1	25864	protein_coding	3:56815721	4844295
103_1_1	SeqId_6467_65	'KTEL1	chr3:56849749_C_T$SeqId_6467_65	1	chr3:56849749_C_T	rs1354034	trans	3	56849749	T	C	0.3997	-0.1099	0.0128	9.82e-18	'Protein O-glucosyltransferase 1	ENSG00000163389	'POGLUT1	intron_variant						ENSG00000163947	ENSG00000163947|ENSG00000168374	'ARF4|ARHGEF3	3	known	unspecific_effect							POGLUT1	chr3	119468963	119494708	1	56983	protein_coding	3:56815721	62653242
103_1_1	SeqId_9826_135	'Fragile histidine triad protein	chr3:56849749_C_T$SeqId_9826_135	1	chr3:56849749_C_T	rs1354034	trans	3	56849749	T	C	0.3997	-0.0919	0.0128	6.76e-13	'Bis(5'-adenosyl)-triphosphatase	ENSG00000189283	'FHIT	intron_variant						ENSG00000163947	ENSG00000163947|ENSG00000168374	'ARF4|ARHGEF3	3	known	unspecific_effect							FHIT	chr3	59747277	61251459	-1	2272	protein_coding	3:56815721	4435738
103_1_1	SeqId_6653_58	'CD47	chr3:56849749_C_T$SeqId_6653_58	1	chr3:56849749_C_T	rs1354034	trans	3	56849749	T	C	0.3996	-0.1004	0.0128	5.02e-15	'Leukocyte surface antigen CD47	ENSG00000196776	'CD47	intron_variant						ENSG00000163947|ENSG00000144730|ENSG00000168374|ENSG00000174839|ENSG00000174844|ENSG00000239388	ENSG00000163947|ENSG00000168374	'ARF4|ARHGEF3	3	known	unspecific_effect							CD47	chr3	108043091	108091862	-1	961	protein_coding	3:56815721	51276141
103_1_1	SeqId_6923_1	'PLOD2	chr3:56849749_C_T$SeqId_6923_1	1	chr3:56849749_C_T	rs1354034	trans	3	56849749	T	C	0.3999	-0.1654	0.0134	7.35e-35	'Procollagen-lysine,2-oxoglutarate 5-dioxygenase 2	ENSG00000152952	'PLOD2	intron_variant						ENSG00000163947	ENSG00000163947|ENSG00000168374	'ARF4|ARHGEF3	3	known	unspecific_effect							PLOD2	chr3	146069440	146163653	-1	5352	protein_coding	3:56815721	89347932
103_1_1	SeqId_7110_2	'DJB11	chr3:56849749_C_T$SeqId_7110_2	1	chr3:56849749_C_T	rs1354034	trans	3	56849749	T	C	0.3998	-0.1007	0.0128	4.42e-15	'DnaJ homolog subfamily B member 11	ENSG00000090520	'DNAJB11	intron_variant						ENSG00000163947	ENSG00000163947|ENSG00000168374	'ARF4|ARHGEF3	3	known	unspecific_effect							DNAJB11	chr3	186567403	186585800	1	51726	protein_coding	3:56815721	129751682
103_1_1	SeqId_9223_11	'ARMET	chr3:56849749_C_T$SeqId_9223_11	1	chr3:56849749_C_T	rs1354034	trans	3	56849749	T	C	0.3995	-0.1179	0.0124	1.5e-21	'Mesencephalic astrocyte-derived neurotrophic factor	ENSG00000145050	'MANF	intron_variant						ENSG00000163947	ENSG00000163947|ENSG00000168374	'ARF4|ARHGEF3	3	known	unspecific_effect							MANF	chr3	51385291	51389397	1	7873	protein_coding	3:56815721	5430430
103_1_1	SeqId_9855_10	'Rho A	chr3:56849749_C_T$SeqId_9855_10	1	chr3:56849749_C_T	rs1354034	trans	3	56849749	T	C	0.3995	-0.1053	0.0125	3.9e-17	'Transforming protein RhoA	ENSG00000067560	'RHOA	intron_variant						ENSG00000163947	ENSG00000163947|ENSG00000168374	'ARF4|ARHGEF3	3	known	unspecific_effect							RHOA	chr3	49359139	49412998	-1	387	protein_coding	3:56815721	7402723
103_1_2	SeqId_3376_49	'IL-17 RD	chr3:57140794_A_G$SeqId_3376_49	1	chr3:57140794_A_G	rs76645245	cis	3	57140794	A	G	0.8376	-0.7163	0.0163	8.24e-422	'Interleukin-17 receptor D	ENSG00000144730	'IL17RD	intron_variant	0.997932	rs17057718	ENSG00000144730	'IL17RD	missense_variant	ENSG00000144730	ENSG00000144730	'IL17RD	3	known	specific_protein							IL17RD	chr3	57089982	57170306	-1	54756	protein_coding	3:57106766	63540
103_2_4	SeqId_13102_1	'FAM3D	chr3:58652970_A_C$SeqId_13102_1	1	chr3:58652970_A_C	rs17551388	cis	3	58652970	A	C	0.0987	-0.4004	0.0222	1.47e-72	'Protein FAM3D	ENSG00000198643	'FAM3D	upstream_gene_variant						ENSG00000198643	ENSG00000198643	'FAM3D	3	known	specific_protein							FAM3D	chr3	58633946	58666834	-1	131177	protein_coding	3:58667243	409
104_1_1	SeqId_9826_135	'Fragile histidine triad protein	chr3:59969336_A_G$SeqId_9826_135	1	chr3:59969336_A_G	rs13070475	cis	3	59969336	A	G	0.6469	0.1314	0.0131	1.22e-23	'Bis(5'-adenosyl)-triphosphatase	ENSG00000189283	'FHIT	intron_variant						ENSG00000189283	ENSG00000189283	'FHIT	3	novel	specific_protein							FHIT	chr3	59747277	61251459	-1	2272	protein_coding	3:59983610	1267849
105_1_1	SeqId_18831_6	'LRIG1	chr3:66434643_C_T$SeqId_18831_6	1	chr3:66434643_C_T	rs2306272	cis	3	66434643	T	C	0.7142	0.7865	0.0121	4.38e-920	'Leucine-rich repeats and immunoglobulin-like domains protein 1	ENSG00000144749	'LRIG1	missense_variant						ENSG00000144749	ENSG00000144749	'LRIG1	3	known	specific_protein	0.73167	0.064084	6.82338694141669e-27	yes	LRIG1	Olink METABOLISM(v.3402)	LRIG1	chr3	66378797	66501263	-1	26018	protein_coding	3:66384219	117044
106_1_1	SeqId_10754_113	'Prokineticin-2	chr3:71829242_A_G$SeqId_10754_113	1	chr3:71829242_A_G	rs7644362	cis	3	71829242	A	G	0.8245	-1.0805	0.0142	5.68e-1260	'Prokineticin-2	ENSG00000163421	'PROK2	intron_variant						ENSG00000163421	ENSG00000163421	'PROK2	3	known	specific_protein							PROK2	chr3	71771655	71785206	-1	60675	protein_coding	3:71780091	5115
107_1_1	SeqId_5116_62	'ROBO2	chr3:77671721_A_C$SeqId_5116_62	1	chr3:77671721_A_C	rs2272163	cis	3	77671721	A	C	0.3964	-0.1107	0.0131	2.77e-17	'Roundabout homolog 2	ENSG00000185008	'ROBO2	intron_variant						ENSG00000185008	ENSG00000185008	'ROBO2	3	novel	specific_protein							ROBO2	chr3	75906695	77649964	1	6092	protein_coding	3:77622570	1715875
108_1_1	SeqId_5740_17	'ROBO1	chr3:78726601_C_T$SeqId_5740_17	1	chr3:78726601_C_T	rs13083361	cis	3	78726601	T	C	0.2036	0.1345	0.0155	4.6e-18	'Roundabout homolog 1	ENSG00000169855	'ROBO1	intron_variant						ENSG00000169855	ENSG00000169855	'ROBO1	3	novel	specific_protein							ROBO1	chr3	78597239	79767998	-1	6091	protein_coding	3:78677451	1090547
109_1_1	SeqId_17350_13	'CHM2B	chr3:87318758_C_T$SeqId_17350_13	1	chr3:87318758_C_T	rs9822911	cis	3	87318758	T	C	0.5895	-0.3458	0.0124	6.61e-170	'Charged multivesicular body protein 2b	ENSG00000083937	'CHMP2B	intron_variant						ENSG00000083937	ENSG00000083937	'CHMP2B	3	novel	specific_protein							CHMP2B	chr3	87227271	87255556	1	25978	protein_coding	3:87269608	42337
11_1_1	SeqId_3323_37	'LRP8	chr1:53722752_A_C$SeqId_3323_37	1	chr1:53722752_A_C	rs2297663	cis	1	53722752	A	C	0.5892	-0.1971	0.0135	4.85e-48	'Low-density lipoprotein receptor-related protein 8	ENSG00000157193	'LRP8	intron_variant						ENSG00000157193	ENSG00000157193	'LRP8	5	novel	suggestive_specific_pathway							LRP8	chr1	53242364	53328469	-1	7804	protein_coding	1:53257080	71389
11_1_2	SeqId_19334_62	'TXD12	chr1:53030028_C_T$SeqId_19334_62	1	chr1:53030028_C_T	rs78788484	trans	1	53030028	T	C	0.9312	0.2389	0.0255	6.19e-21	'Thioredoxin domain-containing protein 12	ENSG00000117862	'TXNDC12	intergenic_variant	0.381373	rs34521609	ENSG00000085840	'ORC1	missense_variant	ENSG00000117862	ENSG00000117862	'TXNDC12	3	novel	specific_protein							TXNDC12	chr1	52020131	52055191	-1	51060	protein_coding	1:52564356	509165
11_1_3	SeqId_8345_27	'GPX7	chr1:53063559_A_C$SeqId_8345_27	1	chr1:53063559_A_C	rs1097234	cis	1	53063559	A	C	0.1728	1.0014	0.0139	1.01e-1129	'Glutathione peroxidase 7	ENSG00000116157	'GPX7	upstream_gene_variant						ENSG00000116157	ENSG00000116157	'GPX7	3	known	specific_protein							GPX7	chr1	52602371	52609051	1	2882	protein_coding	1:52597887	4484
11_2_2	SeqId_7856_51	'F151A	chr1:55076137_D_I$SeqId_7856_51	1	chr1:55076137_D_I	rs373739034	cis	1	55076137	D	I	0.0445	-0.6274	0.0345	5.13e-74	'Protein FAM151A	ENSG00000162391	'FAM151A	stop_gained,frameshift_variant						ENSG00000162391	ENSG00000162391	'FAM151A	3	novel	specific_protein							FAM151A	chr1	54609181	54623556	-1	338094	protein_coding	1:54610465	13091
11_2_3	SeqId_5231_79	'PCSK9	chr1:55505647_G_T$SeqId_5231_79	1	chr1:55505647_G_T	rs11591147	cis	1	55505647	T	G	0.0161	-0.8827	0.0521	2.41e-64	'Proprotein convertase subtilisin/kexin type 9	ENSG00000169174	'PCSK9	missense_variant						ENSG00000169174	ENSG00000169174	'PCSK9	3	known	specific_protein	-1.1534	0.21015	6.55239394015981e-08	yes	PCSK9	Olink CARDIOVASCULAR III(v.6112)	PCSK9	chr1	55039447	55064852	1	255738	protein_coding	1:55039974	527
110_1_1	SeqId_2700_56	'Protein S	chr3:90433267_C_T$SeqId_2700_56	1	chr3:90433267_C_T	rs74702263	trans	3	90433267	T	C	0.4897	0.1087	0.0135	9.22e-16	'Vitamin K-dependent protein S	ENSG00000184500	'PROS1	intergenic_variant	0.276904	rs61739170	ENSG00000178700	'DHFRL1	missense_variant	none	none	'		novel	specific_pathway							PROS1	chr3	93873051	93980003	-1	5627	protein_coding	3:90384117	3595886
111_1_1	SeqId_2700_56	'Protein S	chr3:93580976_G_T$SeqId_2700_56	1	chr3:93580976_G_T	rs9290378	cis	3	93580976	T	G	0.4055	-0.1249	0.0139	2.3e-19	'Vitamin K-dependent protein S	ENSG00000184500	'PROS1	intergenic_variant						ENSG00000184500	ENSG00000184500	'PROS1	3	novel	specific_pathway							PROS1	chr3	93873051	93980003	-1	5627	protein_coding	3:93862132	117871
112_1_1	SeqId_5103_30	'MO2R1	chr3:98383562_A_G$SeqId_5103_30	1	chr3:98383562_A_G	rs34211178	trans	3	98383562	A	G	0.4511	-0.1219	0.0136	2.53e-19	'Cell surface glycoprotein CD200 receptor 1	ENSG00000163606	'CD200R1	downstream_gene_variant						ENSG00000244153	ENSG00000244153	'	1	known	unspecific_effect							CD200R1	chr3	112921205	112975103	-1	131450	protein_coding	3:98664718	14310385
112_1_3	SeqId_18241_18	'HEM6	chr3:98386246_A_T$SeqId_18241_18	1	chr3:98386246_A_T	rs72928816	cis	3	98386246	A	T	0.0104	-0.6418	0.0654	9.39e-23	'Oxygen-dependent coproporphyrinogen-III oxidase, mitochondrial	ENSG00000080819	'CPOX	intergenic_variant	0.859271	rs11921054	ENSG00000080819	'CPOX	missense_variant	ENSG00000080819	ENSG00000080819	'CPOX	3	novel	specific_protein							CPOX	chr3	98579446	98593648	-1	1371	protein_coding	3:98667402	73754
112_1_5	SeqId_6947_4	'SIA10	chr3:98509705_A_G$SeqId_6947_4	1	chr3:98509705_A_G	rs72934623	cis	3	98509705	A	G	0.0512	-1.8366	0.0249	4.65e-1184	'Type 2 lactosamine alpha-2,3-sialyltransferase	ENSG00000064225	'ST3GAL6	intron_variant	0.998815	rs28489284	ENSG00000064225	'ST3GAL6	missense_variant	ENSG00000064225	ENSG00000064225	'ST3GAL6	3	known	specific_protein							ST3GAL6	chr3	98732236	98821201	1	10402	protein_coding	3:98790861	58625
112_1_6	SeqId_8958_51	'CHL1	chr3:98589868_D_I$SeqId_8958_51	1	chr3:98589868_D_I	rs55792662	trans	3	98589868	D	I	0.5628	0.1143	0.0137	8.43e-17	'Neural cell adhesion molecule L1-like protein	ENSG00000134121	'CHL1	intron_variant						ENSG00000057019	ENSG00000057019	'DCBLD2	1	novel	unspecific_effect							CHL1	chr3	196763	409417	1	10752	protein_coding	3:98871025	98674262
112_2_1	SeqId_17808_37	'NIT2	chr3:100094208_C_T$SeqId_17808_37	1	chr3:100094208_C_T	rs13073252	cis	3	100094208	T	C	0.3143	-0.1363	0.0136	1.54e-23	'Omega-amidase NIT2	ENSG00000114021	'NIT2	intron_variant						ENSG00000114021	ENSG00000114021	'NIT2	3	novel	specific_protein							NIT2	chr3	100334739	100361635	1	56954	protein_coding	3:100375364	40625
112_3_1	SeqId_17769_28	'PCNP	chr3:101345965_A_G$SeqId_17769_28	1	chr3:101345965_A_G	rs10936715	cis	3	101345965	A	G	0.5086	-0.1526	0.0126	1.39e-33	'PEST proteolytic signal-containing nuclear protein	ENSG00000081154	'PCNP	downstream_gene_variant						ENSG00000081154	ENSG00000081154	'PCNP	3	novel	specific_protein							PCNP	chr3	101574180	101594465	1	57092	protein_coding	3:101627121	52941
113_1_1	SeqId_5451_1	'ALCAM	chr3:105063216_A_G$SeqId_5451_1	1	chr3:105063216_A_G	rs6437581	cis	3	105063216	A	G	0.5589	0.1067	0.0123	4.5e-18	'CD166 antigen	ENSG00000170017	'ALCAM	intergenic_variant	0.13475	rs1044240	ENSG00000170017	'ALCAM	missense_variant	ENSG00000170017	ENSG00000170017	'ALCAM	3	known	specific_protein	0.087497	0.058535	0.135621954852744	no	ALCAM	Olink CARDIOVASCULAR III(v.6112)	ALCAM	chr3	105366909	105576900	1	214	protein_coding	3:105344372	22537
114_1_1	SeqId_17370_186	'ABHDA	chr3:111681335_C_T$SeqId_17370_186	1	chr3:111681335_C_T	rs698360	cis	3	111681335	T	C	0.4763	0.0893	0.0124	5.22e-13	'Mycophenolic acid acyl-glucuronide esterase, mitochondrial	ENSG00000144827	'ABHD10	intron_variant						ENSG00000144827	ENSG00000144827	'ABHD10	3	novel	specific_protein							ABHD10	chr3	111979010	111993368	1	55347	protein_coding	3:111962488	16522
114_1_2	SeqId_5112_73	'OX2G	chr3:112065028_C_T$SeqId_5112_73	1	chr3:112065028_C_T	rs6774405	cis	3	112065028	T	C	0.0971	-0.2107	0.0229	3.95e-20	'OX-2 membrane glycoprotein	ENSG00000091972	'CD200	intron_variant	0.121099	rs1131199	ENSG00000091972	'CD200	missense_variant	ENSG00000091972	ENSG00000091972	'CD200	3	novel	specific_protein							CD200	chr3	112332347	112362812	1	4345	protein_coding	3:112346181	13834
114_1_3	SeqId_3234_23	'URB	chr3:112362188_A_G$SeqId_3234_23	1	chr3:112362188_A_G	rs6772337	cis	3	112362188	A	G	0.379	0.1218	0.0137	6.49e-19	'Coiled-coil domain-containing protein 80	ENSG00000091986	'CCDC80	upstream_gene_variant						ENSG00000091986	ENSG00000091986	'CCDC80	3	known	specific_protein	0.077845	0.064707	0.229551428643889	no	CCDC80	Olink METABOLISM(v.3402)	CCDC80	chr3	112596797	112649530	-1	151887	protein_coding	3:112643341	6189
114_1_4	SeqId_5103_30	'MO2R1	chr3:112554593_C_T$SeqId_5103_30	1	chr3:112554593_C_T	rs9847365	cis	3	112554593	T	C	0.3525	0.233	0.014	8.54e-62	'Cell surface glycoprotein CD200 receptor 1	ENSG00000163606	'CD200R1	intron_variant	0.494044	rs9865242	ENSG00000163606	'CD200R1	missense_variant	ENSG00000163606	ENSG00000163606	'CD200R1	3	known	specific_protein	-0.17267	0.066464	0.00966718433834455	no	CD200R1	Olink NEUROLOGY(v.8011)	CD200R1	chr3	112921205	112975103	-1	131450	protein_coding	3:112835746	139357
114_2_1	SeqId_8842_16	'GRM1C	chr3:113621837_C_G$SeqId_8842_16	1	chr3:113621837_C_G	rs1872823	cis	3	113621837	C	G	0.6377	-0.5309	0.0135	3.04e-338	'GRAM domain-containing protein 1C	ENSG00000178075	'GRAMD1C	intron_variant						ENSG00000178075	ENSG00000178075	'GRAMD1C	3	known	unspecific_effect							GRAMD1C	chr3	113828182	113947174	1	54762	protein_coding	3:113902990	74808
114_2_1	SeqId_8336_267	'GRM1C	chr3:113621837_C_G$SeqId_8336_267	1	chr3:113621837_C_G	rs1872823	cis	3	113621837	C	G	0.6377	-0.2733	0.014	2.87e-85	'GRAM domain-containing protein 1C	ENSG00000178075	'GRAMD1C	intron_variant						ENSG00000178075	ENSG00000178075	'GRAMD1C	3	known	unspecific_effect							GRAMD1C	chr3	113828182	113947174	1	54762	protein_coding	3:113902990	74808
114_2_2	SeqId_4328_2	'BOC	chr3:113004861_A_G$SeqId_4328_2	1	chr3:113004861_A_G	rs34284771	cis	3	113004861	A	G	0.8243	-0.2017	0.0166	6.75e-34	'Brother of CDO	ENSG00000144857	'BOC	intron_variant						ENSG00000144857	ENSG00000144857	'BOC	3	known	specific_protein	-0.21451	0.07543	0.00464729241676204	yes	BOC	Olink CARDIOVASCULAR II(v.5004)	BOC	chr3	113211003	113287459	1	91653	protein_coding	3:113286014	75011
115_1_1	SeqId_2999_6	'LSAMP	chr3:116106823_C_T$SeqId_2999_6	1	chr3:116106823_C_T	rs2116308	cis	3	116106823	T	C	0.1727	-0.1653	0.0154	6.03e-27	'Limbic system-associated membrane protein	ENSG00000185565	'LSAMP	intron_variant						ENSG00000185565	ENSG00000185565	'LSAMP	3	known	specific_protein							LSAMP	chr3	115802363	117139389	-1	4045	protein_coding	3:116387976	751413
116_1_1	SeqId_6467_65	'KTEL1	chr3:119136267_C_G$SeqId_6467_65	1	chr3:119136267_C_G	rs115630304	cis	3	119136267	C	G	0.9346	-0.6972	0.0245	1.99e-177	'Protein O-glucosyltransferase 1	ENSG00000163389	'POGLUT1	3_prime_UTR_variant						ENSG00000163389	ENSG00000163389	'POGLUT1	3	known	specific_protein							POGLUT1	chr3	119468963	119494708	1	56983	protein_coding	3:119417420	51543
116_1_3	SeqId_13112_179	'FSTL1	chr3:120169248_C_T$SeqId_13112_179	1	chr3:120169248_C_T	rs1147707	cis	3	120169248	T	C	0.3881	-0.3139	0.0138	3.59e-114	'Follistatin-related protein 1	ENSG00000163430	'FSTL1	intron_variant						ENSG00000163430	ENSG00000163430	'FSTL1	3	known	specific_protein							FSTL1	chr3	120392293	120450993	-1	11167	protein_coding	3:120450401	592
116_1_4	SeqId_9832_33	'HGD	chr3:120394052_A_T$SeqId_9832_33	1	chr3:120394052_A_T	rs2042482	cis	3	120394052	A	T	0.2557	-0.2037	0.0146	4.42e-44	'Homogentisate 1,2-dioxygenase	ENSG00000113924	'HGD	intron_variant	0.992937	rs2255543	ENSG00000113924	'HGD	missense_variant	ENSG00000113924	ENSG00000113924	'HGD	3	novel	specific_protein							HGD	chr3	120628172	120682269	-1	3081	protein_coding	3:120675205	7064
117_1_1	SeqId_5593_11	'PDIA5	chr3:122833003_C_T$SeqId_5593_11	1	chr3:122833003_C_T	rs3804749	cis	3	122833003	T	C	0.5884	-0.8741	0.0107	7.15e-1452	'Protein disulfide-isomerase A5	ENSG00000065485	'PDIA5	intron_variant						ENSG00000065485	ENSG00000065485	'PDIA5	4	known	unspecific_effect							PDIA5	chr3	123067025	123225227	1	10954	protein_coding	3:123114156	47131
117_1_2	SeqId_6531_29	'F162A	chr3:122125544_C_G$SeqId_6531_29	1	chr3:122125544_C_G	rs7615673	cis	3	122125544	C	G	0.1611	-0.1828	0.0167	1.01e-27	'Protein FAM162A	ENSG00000114023	'FAM162A	intron_variant	0.123257	rs140995238	ENSG00000114023	'FAM162A	missense_variant	ENSG00000114023	ENSG00000114023	'FAM162A	3	novel	specific_protein							FAM162A	chr3	122384161	122412334	1	26355	protein_coding	3:122406697	22536
119_1_1	SeqId_7955_195	'ITI heavy chain H1	chr3:126267107_A_G$SeqId_7955_195	1	chr3:126267107_A_G	rs11920905	trans	3	126267107	A	G	0.261	0.1931	0.0153	2.02e-36	'Inter-alpha-trypsin inhibitor heavy chain H1	ENSG00000055957	'ITIH1	downstream_gene_variant	0.919699	rs1056523	ENSG00000180767	'CHST13	missense_variant	ENSG00000180767	ENSG00000180767	'CHST13	4	known	unspecific_effect							ITIH1	chr3	52777595	52792068	1	3697	protein_coding	3:126548264	73770669
119_1_2	SeqId_9005_16	'PLXA1	chr3:126717964_A_G$SeqId_9005_16	1	chr3:126717964_A_G	rs7644947	cis	3	126717964	A	G	0.3045	-0.207	0.0138	1.41e-50	'Plexin-A1	ENSG00000114554	'PLXNA1	intron_variant						ENSG00000114554	ENSG00000114554	'PLXNA1	3	known	specific_protein							PLXNA1	chr3	126982693	127037389	1	5361	protein_coding	3:126999121	16428
119_2_2	SeqId_19561_216	'PLXD1	chr3:129293256_C_T$SeqId_19561_216	1	chr3:129293256_C_T	rs2255703	cis	3	129293256	T	C	0.6162	0.2362	0.0136	3.1e-67	'Plexin-D1	ENSG00000004399	'PLXND1	missense_variant						ENSG00000004399	ENSG00000004399	'PLXND1	3	novel	specific_protein							PLXND1	chr3	129555214	129606676	-1	23129	protein_coding	3:129574413	32263
12_1_1	SeqId_6606_61	'KISS1	chr1:57403803_C_G$SeqId_6606_61	1	chr1:57403803_C_G	rs684216	trans	1	57403803	C	G	0.6668	-0.3737	0.0139	3.49e-158	'Metastasis-suppressor KiSS-1	ENSG00000170498	'KISS1	intron_variant	0.17033	rs652785	ENSG00000157131	'C8A	missense_variant	ENSG00000021852|ENSG00000162409|ENSG00000173406	ENSG00000157131	'C8A	4	known	unspecific_effect							KISS1	chr1	204190341	204196491	-1	3814	protein_coding	1:56938130	147258361
12_2_2	SeqId_3009_3	'TGF-b R III	chr1:59661309_G_T$SeqId_3009_3	1	chr1:59661309_G_T	rs7534174	trans	1	59661309	T	G	0.7088	-0.1205	0.0147	3.08e-16	'Transforming growth factor beta receptor type 3	ENSG00000069702	'TGFBR3	intron_variant						ENSG00000224609|ENSG00000177606	ENSG00000177606|ENSG00000224609	'JUN	1	novel	specific_protein							TGFBR3	chr1	91680343	91906335	-1	7049	protein_coding	1:59195637	32710698
120_2_1	SeqId_4162_54	'Transferrin	chr3:133484712_A_G$SeqId_4162_54	1	chr3:133484712_A_G	rs1525892	cis	3	133484712	A	G	0.3329	0.1321	0.0141	9.17e-21	'Serotransferrin	ENSG00000091513	'TF	intron_variant						ENSG00000091513	ENSG00000091513	'TF	5	known	unspecific_effect							TF	chr3	133746040	133796641	1	7018	protein_coding	3:133765868	19828
120_2_3	SeqId_14271_23	'RAB6B	chr3:133607140_A_G$SeqId_14271_23	1	chr3:133607140_A_G	rs10212397	cis	3	133607140	A	G	0.1467	-0.4532	0.0174	8.62e-149	'Ras-related protein Rab-6B	ENSG00000154917	'RAB6B	intron_variant						ENSG00000154917	ENSG00000154917	'RAB6B	3	known	specific_protein							RAB6B	chr3	133824235	133895882	-1	51560	protein_coding	3:133888296	7586
120_2_4	SeqId_17680_12	'EPHB1	chr3:134667171_D_I$SeqId_17680_12	1	chr3:134667171_D_I	rs34196572	cis	3	134667171	D	I	0.5427	-0.2855	0.013	7.51e-107	'Ephrin type-B receptor 1	ENSG00000154928	'EPHB1	intron_variant						ENSG00000154928	ENSG00000154928	'EPHB1	3	novel	specific_protein							EPHB1	chr3	134795260	135260467	1	2047	protein_coding	3:134948330	153070
121_1_1	SeqId_16594_44	'FAIM1	chr3:138347957_A_G$SeqId_16594_44	1	chr3:138347957_A_G	rs641320	cis	3	138347957	A	G	0.0724	-0.9694	0.0247	6.77e-337	'Fas apoptotic inhibitory molecule 1	ENSG00000158234	'FAIM	missense_variant						ENSG00000158234	ENSG00000158234	'FAIM	3	known	specific_protein							FAIM	chr3	138608606	138633376	1	55179	protein_coding	3:138629115	20509
121_1_2	SeqId_3390_72	'PIK3CA/PIK3R1	chr3:138487683_A_G$SeqId_3390_72	1	chr3:138487683_A_G	rs361071	trans	3	138487683	A	G	0.4709	-0.1463	0.0131	7.37e-29	'PIK3CA/PIK3R1	ENSG00000145675|ENSG00000121879	'PIK3R1|PIK3CA	intron_variant	0.574275	rs1673607	ENSG00000114107	'CEP70	missense_variant	ENSG00000051382	ENSG00000051382	'PIK3CB	3	novel	specific_protein							PIK3CA	chr3	179148114	179240093	1	5290	protein_coding	3:138768841	40379273
121_1_3	SeqId_19279_42	'CRBP	chr3:139257603_A_G$SeqId_19279_42	1	chr3:139257603_A_G	rs2071387	cis	3	139257603	A	G	0.8117	-0.1497	0.017	1.54e-18	'Retinol-binding protein 1	ENSG00000114115	'RBP1	intron_variant	0.322246	rs2071386	ENSG00000114115	'RBP1	missense_variant	ENSG00000114115	ENSG00000114115	'RBP1	3	novel	specific_protein							RBP1	chr3	139517434	139539829	-1	5947	protein_coding	3:139538761	1068
121_1_4	SeqId_18882_7	'CSTN2	chr3:139612665_D_I$SeqId_18882_7	1	chr3:139612665_D_I	rs151281776	cis	3	139612665	D	I	0.2162	-0.2812	0.0165	1.82e-65	'Calsyntenin-2	ENSG00000158258	'CLSTN2	regulatory_region_variant						ENSG00000158258	ENSG00000158258	'CLSTN2	3	novel	specific_protein	-0.30055	0.076421	9.6272001297332e-05	yes	CLSTN2	Olink METABOLISM(v.3402)	CLSTN2	chr3	139935185	140577397	1	64084	protein_coding	3:139893824	41361
122_1_1	SeqId_6081_52	'PCOC2	chr3:142605556_A_G$SeqId_6081_52	1	chr3:142605556_A_G	rs11716897	cis	3	142605556	A	G	0.3448	0.3954	0.0134	3.64e-192	'Procollagen C-endopeptidase enhancer 2	ENSG00000163710	'PCOLCE2	intron_variant						ENSG00000163710	ENSG00000163710	'PCOLCE2	3	known	specific_protein							PCOLCE2	chr3	142815922	142889206	-1	26577	protein_coding	3:142886714	2492
123_1_1	SeqId_6923_1	'PLOD2	chr3:145833232_A_C$SeqId_6923_1	1	chr3:145833232_A_C	rs6801418	cis	3	145833232	A	C	0.5134	0.2457	0.0129	2.93e-80	'Procollagen-lysine,2-oxoglutarate 5-dioxygenase 2	ENSG00000152952	'PLOD2	intron_variant						ENSG00000152952	ENSG00000152952	'PLOD2	3	novel	specific_protein							PLOD2	chr3	146069440	146163653	-1	5352	protein_coding	3:146115445	48208
124_1_1	SeqId_15375_49	'Carboxypeptidase B1	chr3:148558447_A_G$SeqId_15375_49	1	chr3:148558447_A_G	rs2291671	cis	3	148558447	A	G	0.232	0.278	0.0156	5.25e-71	'Carboxypeptidase B	ENSG00000153002	'CPB1	intron_variant	0.997505	rs1059502	ENSG00000153002	'CPB1	missense_variant	ENSG00000153002	ENSG00000153002	'CPB1	3	known	specific_protein	0.14168	0.072814	0.0522516489016382	no	CPB1	Olink CARDIOVASCULAR III(v.6112)	CPB1	chr3	148791102	148860187	1	1360	protein_coding	3:148840660	49558
126_1_1	SeqId_8398_277	'RAR-responsive protein TIG1	chr3:158455703_A_C$SeqId_8398_277	1	chr3:158455703_A_C	rs61696028	cis	3	158455703	A	C	0.8439	-1.398	0.013	4.64e-2514	'Retinoic acid receptor responder protein 1	ENSG00000118849	'RARRES1	upstream_gene_variant	0.816552	rs147016103	ENSG00000118849	'RARRES1	missense_variant	ENSG00000118849	ENSG00000118849	'RARRES1	3	known	specific_protein	-0.15283	0.09234	0.0985598423156596	no	RARRES1	Olink ORGAN DAMAGE(v.3301)	RARRES1	chr3	158696892	158732489	-1	5918	protein_coding	3:158737914	5425
127_1_1	SeqId_10565_19	'SLIK3	chr3:164911694_G_T$SeqId_10565_19	1	chr3:164911694_G_T	rs62282371	cis	3	164911694	T	G	0.8672	0.4933	0.0194	3.41e-143	'SLIT and NTRK-like protein 3	ENSG00000121871	'SLITRK3	intron_variant						ENSG00000121871	ENSG00000121871	'SLITRK3	3	known	specific_protein							SLITRK3	chr3	165186720	165197109	-1	22865	protein_coding	3:165193906	3203
127_2_1	SeqId_16299_13	'TIGIT	chr3:165435938_C_G$SeqId_16299_13	1	chr3:165435938_C_G	rs697356	trans	3	165435938	C	G	0.4096	0.0972	0.0139	2.8e-12	'T-cell immunoreceptor with Ig and ITIM domains	ENSG00000181847	'TIGIT	intergenic_variant	0.338927	rs1803274	ENSG00000114200	'BCHE	missense_variant	none	ENSG00000090402	'SI	1	known	unspecific_effect							TIGIT	chr3	114276913	114310288	1	201633	protein_coding	3:165718150	51441237
127_2_2	SeqId_6447_73	'PTX3	chr3:165489724_C_T$SeqId_6447_73	1	chr3:165489724_C_T	rs17713196	trans	3	165489724	T	C	0.2054	0.1543	0.0166	1.61e-20	'Pentraxin-related protein PTX3	ENSG00000163661	'PTX3	downstream_gene_variant	0.999658	rs1803274	ENSG00000114200	'BCHE	missense_variant	ENSG00000114200	ENSG00000114200	'BCHE	8	known	unspecific_effect	-0.026462	0.076857	0.730768805087065	no	PTX3	Olink CARDIOVASCULAR II(v.5004)	PTX3	chr3	157436850	157443633	1	5806	protein_coding	3:165771936	8335086
127_2_2	SeqId_10490_3	'RPN1	chr3:165482064_A_G$SeqId_10490_3	1	chr3:165482064_A_G	rs62295996	trans	3	165482064	A	G	0.2053	-0.1237	0.0163	3.57e-14	'Dolichyl-diphosphooligosaccharide--protein glycosyltransferase subunit 1	ENSG00000163902	'RPN1	intergenic_variant	1.0	rs1803274	ENSG00000114200	'BCHE	missense_variant	ENSG00000114200	ENSG00000114200	'BCHE	8	known	unspecific_effect							RPN1	chr3	128619969	128681075	-1	6184	protein_coding	3:165764276	37083201
127_2_2	SeqId_12420_10	'GPD1L	chr3:165482064_A_G$SeqId_12420_10	1	chr3:165482064_A_G	rs62295996	trans	3	165482064	A	G	0.2053	0.2244	0.0164	2.26e-42	'Glycerol-3-phosphate dehydrogenase 1-like protein	ENSG00000152642	'GPD1L	intergenic_variant	1.0	rs1803274	ENSG00000114200	'BCHE	missense_variant	ENSG00000114200	ENSG00000114200	'BCHE	8	known	unspecific_effect							GPD1L	chr3	32105689	32168709	1	23171	protein_coding	3:165764276	133658587
127_2_2	SeqId_12647_52	'SETD2	chr3:165491280_C_T$SeqId_12647_52	1	chr3:165491280_C_T	rs1803274	trans	3	165491280	T	C	0.2061	-0.1241	0.0172	5.17e-13	'Histone-lysine N-methyltransferase SETD2	ENSG00000181555	'SETD2	missense_variant						ENSG00000114200	ENSG00000114200	'BCHE	8	known	unspecific_effect							SETD2	chr3	47016428	47164113	-1	29072	protein_coding	3:165773492	118609379
127_2_2	SeqId_12825_18	'DP13A	chr3:165499135_D_I$SeqId_12825_18	1	chr3:165499135_D_I	rs78119247	trans	3	165499135	D	I	0.2059	-0.1221	0.0165	1.45e-13	'DCC-interacting protein 13-alpha	ENSG00000157500	'APPL1	intron_variant	0.995871	rs1803274	ENSG00000114200	'BCHE	missense_variant	ENSG00000114200	ENSG00000114200	'BCHE	8	known	unspecific_effect							APPL1	chr3	57227726	57278105	1	26060	protein_coding	3:165781348	108553622
127_2_2	SeqId_15481_45	'LL-37	chr3:165488604_G_T$SeqId_15481_45	1	chr3:165488604_G_T	rs17713088	trans	3	165488604	T	G	0.2054	0.1379	0.0166	9.02e-17	'Antibacterial protein LL-37	ENSG00000164047	'CAMP	downstream_gene_variant	1.0	rs1803274	ENSG00000114200	'BCHE	missense_variant	ENSG00000114200	ENSG00000114200	'BCHE	8	known	unspecific_effect							CAMP	chr3	48223347	48225491	1	820	protein_coding	3:165770816	117547469
127_2_2	SeqId_15514_26	'Pseudocholinesterase	chr3:165488604_G_T$SeqId_15514_26	1	chr3:165488604_G_T	rs17713088	cis	3	165488604	T	G	0.2054	-0.6873	0.0146	1.03e-483	'Cholinesterase	ENSG00000114200	'BCHE	downstream_gene_variant	1.0	rs1803274	ENSG00000114200	'BCHE	missense_variant	ENSG00000114200	ENSG00000114200	'BCHE	8	known	unspecific_effect							BCHE	chr3	165772904	165837462	-1	590	protein_coding	3:165770816	66646
127_2_2	SeqId_16308_14	'BTLA	chr3:165461835_A_G$SeqId_16308_14	1	chr3:165461835_A_G	rs1619994	trans	3	165461835	A	G	0.6908	-0.1198	0.0145	1.17e-16	'B- and T-lymphocyte attenuator	ENSG00000186265	'BTLA	intergenic_variant	0.550986	rs1803274	ENSG00000114200	'BCHE	missense_variant	none	ENSG00000114200	'BCHE	8	known	unspecific_effect							BTLA	chr3	112463966	112499472	-1	151888	protein_coding	3:165744047	53244575
127_2_2	SeqId_17453_34	'Ceruloplasmin	chr3:165495142_D_I$SeqId_17453_34	1	chr3:165495142_D_I	rs71674639	trans	3	165495142	D	I	0.2066	0.2067	0.0162	4.28e-37	'Ceruloplasmin	ENSG00000047457	'CP	intron_variant	0.994482	rs1803274	ENSG00000114200	'BCHE	missense_variant	ENSG00000114200	ENSG00000114200	'BCHE	8	known	unspecific_effect							CP	chr3	149162410	149221829	-1	1356	protein_coding	3:165777355	16555526
127_2_2	SeqId_17820_170	'MLF1	chr3:165499135_D_I$SeqId_17820_170	1	chr3:165499135_D_I	rs78119247	trans	3	165499135	D	I	0.2059	0.2041	0.0166	6.02e-35	'Myeloid leukemia factor 1	ENSG00000178053	'MLF1	intron_variant	0.995871	rs1803274	ENSG00000114200	'BCHE	missense_variant	ENSG00000114200	ENSG00000114200	'BCHE	8	known	unspecific_effect							MLF1	chr3	158571163	158607252	1	4291	protein_coding	3:165781348	7210185
127_2_2	SeqId_18297_8	'RASM	chr3:165499135_D_I$SeqId_18297_8	1	chr3:165499135_D_I	rs78119247	trans	3	165499135	D	I	0.2059	0.1229	0.0164	7.0e-14	'Ras-related protein M-Ras	ENSG00000158186	'MRAS	intron_variant	0.995871	rs1803274	ENSG00000114200	'BCHE	missense_variant	ENSG00000114200	ENSG00000114200	'BCHE	8	known	unspecific_effect							MRAS	chr3	138347648	138405534	1	22808	protein_coding	3:165781348	27433700
127_2_2	SeqId_18408_26	'ARF4	chr3:165489724_C_T$SeqId_18408_26	1	chr3:165489724_C_T	rs17713196	trans	3	165489724	T	C	0.2054	0.2045	0.0158	2.08e-38	'ADP-ribosylation factor 4	ENSG00000168374	'ARF4	downstream_gene_variant	0.999658	rs1803274	ENSG00000114200	'BCHE	missense_variant	ENSG00000114200	ENSG00000114200	'BCHE	8	known	unspecific_effect							ARF4	chr3	57571363	57598220	-1	378	protein_coding	3:165771936	108173716
127_2_2	SeqId_2640_3	'MSP R	chr3:165499135_D_I$SeqId_2640_3	1	chr3:165499135_D_I	rs78119247	trans	3	165499135	D	I	0.2059	0.1386	0.0166	8.35e-17	'Macrophage-stimulating protein receptor	ENSG00000164078	'MST1R	intron_variant	0.995871	rs1803274	ENSG00000114200	'BCHE	missense_variant	ENSG00000114200	ENSG00000114200	'BCHE	8	known	unspecific_effect							MST1R	chr3	49887002	49903873	-1	4486	protein_coding	3:165781348	115877475
127_2_2	SeqId_8087_250	'RNF13	chr3:165461954_D_I$SeqId_8087_250	1	chr3:165461954_D_I	rs35160503	trans	3	165461954	D	I	0.6883	0.0987	0.0144	8.49e-12	'E3 ubiquitin-protein ligase RNF13	ENSG00000082996	'RNF13	intergenic_variant	0.560545	rs1803274	ENSG00000114200	'BCHE	missense_variant	none	ENSG00000114200	'BCHE	8	known	unspecific_effect							RNF13	chr3	149812770	149962139	1	11342	protein_coding	3:165744167	15931397
127_2_2	SeqId_6994_19	'CC018	chr3:165495142_D_I$SeqId_6994_19	1	chr3:165495142_D_I	rs71674639	trans	3	165495142	D	I	0.2066	0.2254	0.0166	6.45e-42	'Uncharacterized protein C3orf18	ENSG00000088543	'C3orf18	intron_variant	0.994482	rs1803274	ENSG00000114200	'BCHE	missense_variant	ENSG00000114200	ENSG00000114200	'BCHE	8	known	unspecific_effect							C3orf18	chr3	50558025	50571027	-1	51161	protein_coding	3:165777355	115206328
127_2_2	SeqId_8905_20	'KCMB3	chr3:165480100_A_G$SeqId_8905_20	1	chr3:165480100_A_G	rs6445035	trans	3	165480100	A	G	0.206	0.2045	0.0159	1.15e-37	'Calcium-activated potassium channel subunit beta-3	ENSG00000171121	'KCNMB3	intergenic_variant	0.995906	rs1803274	ENSG00000114200	'BCHE	missense_variant	ENSG00000114200	ENSG00000114200	'BCHE	8	known	unspecific_effect							KCNMB3	chr3	179236691	179267002	-1	27094	protein_coding	3:165762312	13504690
127_2_2	SeqId_8424_269	'b-Catenin	chr3:165499135_D_I$SeqId_8424_269	1	chr3:165499135_D_I	rs78119247	trans	3	165499135	D	I	0.2059	0.1711	0.0166	5.15e-25	'Catenin beta-1	ENSG00000168036	'CTNNB1	intron_variant	0.995871	rs1803274	ENSG00000114200	'BCHE	missense_variant	ENSG00000114200	ENSG00000114200	'BCHE	8	known	unspecific_effect							CTNNB1	chr3	41194741	41260096	1	1499	protein_coding	3:165781348	124586607
127_2_2	SeqId_9384_17	'Cathelicidin peptide	chr3:165488604_G_T$SeqId_9384_17	1	chr3:165488604_G_T	rs17713088	trans	3	165488604	T	G	0.2054	0.2117	0.0166	2.37e-37	'Cathelicidin antimicrobial peptide	ENSG00000164047	'CAMP	downstream_gene_variant	1.0	rs1803274	ENSG00000114200	'BCHE	missense_variant	ENSG00000114200	ENSG00000114200	'BCHE	8	known	unspecific_effect							CAMP	chr3	48223347	48225491	1	820	protein_coding	3:165770816	117547469
127_2_3	SeqId_10677_9	'NDUB4	chr3:165521844_D_I$SeqId_10677_9	1	chr3:165521844_D_I	rs11447348	trans	3	165521844	D	I	0.3112	0.1407	0.0145	4.05e-22	'NADH dehydrogenase [ubiquinone] 1 beta subcomplex subunit 4	ENSG00000065518	'NDUFB4	intron_variant	0.466591	rs1803274	ENSG00000114200	'BCHE	missense_variant	none	ENSG00000114200	'BCHE	3	known	unspecific_effect							NDUFB4	chr3	120596328	120602507	1	4710	protein_coding	3:165804057	45207729
127_2_3	SeqId_11293_14	'LRRN1	chr3:165488865_C_T$SeqId_11293_14	1	chr3:165488865_C_T	rs2686401	trans	3	165488865	T	C	0.3687	0.1049	0.0141	8.76e-14	'Leucine-rich repeat neuronal protein 1	ENSG00000175928	'LRRN1	downstream_gene_variant	0.444284	rs1803274	ENSG00000114200	'BCHE	missense_variant	none	ENSG00000114200	'BCHE	3	known	unspecific_effect							LRRN1	chr3	3799431	3849834	1	57633	protein_coding	3:165771077	161971646
127_2_3	SeqId_13268_45	'WNT5A	chr3:165544302_C_G$SeqId_13268_45	1	chr3:165544302_C_G	rs2048493	trans	3	165544302	C	G	0.6403	-0.1307	0.0138	3.66e-21	'Protein Wnt-5a	ENSG00000114251	'WNT5A	intron_variant	0.378824	rs1803274	ENSG00000114200	'BCHE	missense_variant	none	ENSG00000114200	'BCHE	3	known	unspecific_effect							WNT5A	chr3	55465715	55490539	-1	7474	protein_coding	3:165826514	110335975
127_2_3	SeqId_4545_53	'DnaJ homolog	chr3:165707526_D_I$SeqId_4545_53	1	chr3:165707526_D_I	rs141748118	trans	3	165707526	D	I	0.2842	-0.0981	0.0141	3.1e-12	'Mitochondrial import inner membrane translocase subunit TIM14	ENSG00000205981	'DNAJC19	intergenic_variant	0.383855	rs1803274	ENSG00000114200	'BCHE	missense_variant	none	ENSG00000114200	'BCHE	3	known	unspecific_effect							DNAJC19	chr3	180983697	180989774	-1	131118	protein_coding	3:165989739	15000035
127_2_3	SeqId_19587_12	'IMA5	chr3:165521844_D_I$SeqId_19587_12	1	chr3:165521844_D_I	rs11447348	trans	3	165521844	D	I	0.3112	0.0983	0.0143	7.51e-12	'Importin subunit alpha-5	ENSG00000114030	'KPNA1	intron_variant	0.466591	rs1803274	ENSG00000114200	'BCHE	missense_variant	none	ENSG00000114200	'BCHE	3	known	unspecific_effect							KPNA1	chr3	122421902	122514945	-1	3836	protein_coding	3:165804057	43289112
127_2_3	SeqId_4436_1	'ENTP3	chr3:165521844_D_I$SeqId_4436_1	1	chr3:165521844_D_I	rs11447348	trans	3	165521844	D	I	0.3112	0.1135	0.0147	1.36e-14	'Ectonucleoside triphosphate diphosphohydrolase 3	ENSG00000168032	'ENTPD3	intron_variant	0.466591	rs1803274	ENSG00000114200	'BCHE	missense_variant	none	ENSG00000114200	'BCHE	3	known	unspecific_effect							ENTPD3	chr3	40387184	40428744	1	956	protein_coding	3:165804057	125416873
127_2_3	SeqId_4712_28	'Apo D	chr3:165521844_D_I$SeqId_4712_28	1	chr3:165521844_D_I	rs11447348	trans	3	165521844	D	I	0.3112	0.1184	0.0141	5.72e-17	'Apolipoprotein D	ENSG00000189058	'APOD	intron_variant	0.466591	rs1803274	ENSG00000114200	'BCHE	missense_variant	none	ENSG00000114200	'BCHE	3	known	unspecific_effect							APOD	chr3	195568705	195584033	-1	347	protein_coding	3:165804057	29779976
127_2_3	SeqId_8690_25	'CAV3	chr3:165706855_A_G$SeqId_8690_25	1	chr3:165706855_A_G	rs12491503	trans	3	165706855	A	G	0.3384	-0.1094	0.0143	2.33e-14	'Caveolin-3	ENSG00000182533	'CAV3	intergenic_variant	0.318073	rs1803274	ENSG00000114200	'BCHE	missense_variant	none	ENSG00000114200	'BCHE	3	known	unspecific_effect							CAV3	chr3	8733802	8841808	1	859	protein_coding	3:165989067	157255265
127_2_4	SeqId_17366_6	'DCNL1	chr3:165548529_C_T$SeqId_17366_6	1	chr3:165548529_C_T	rs1799807	trans	3	165548529	T	C	0.9798	-0.3682	0.0468	3.74e-15	'DCN1-like protein 1	ENSG00000043093	'DCUN1D1	missense_variant						ENSG00000114200	ENSG00000114200	'BCHE	3	known	unspecific_effect							DCUN1D1	chr3	182938074	182985953	-1	54165	protein_coding	3:165830741	17155212
127_2_5	SeqId_5112_73	'OX2G	chr3:165567847_A_T$SeqId_5112_73	1	chr3:165567847_A_T	rs540274076	trans	3	165567847	A	T	0.9183	0.1716	0.0249	5.99e-12	'OX-2 membrane glycoprotein	ENSG00000091972	'CD200	intergenic_variant	0.317266	rs1803274	ENSG00000114200	'BCHE	missense_variant	none	ENSG00000090402	'SI	1	known	unspecific_effect							CD200	chr3	112332347	112362812	1	4345	protein_coding	3:165850059	53517712
129_1_1	SeqId_15620_4	'NLGN1	chr3:173108163_D_I$SeqId_15620_4	1	chr3:173108163_D_I	rs10569934	cis	3	173108163	D	I	0.3707	0.1491	0.0133	4.23e-29	'Neuroligin-1	ENSG00000169760	'NLGN1	intergenic_variant						ENSG00000169760	ENSG00000169760	'NLGN1	3	novel	specific_protein							NLGN1	chr3	173396284	174286644	1	22871	protein_coding	3:173390374	5910
13_1_1	SeqId_10391_1	'ANGL3	chr1:62915473_C_T$SeqId_10391_1	1	chr1:62915473_C_T	rs11207970	cis	1	62915473	T	C	0.3459	-0.2817	0.0135	2.13e-96	'Angiopoietin-related protein 3	ENSG00000132855	'ANGPTL3	intron_variant						ENSG00000132855	ENSG00000132855	'ANGPTL3	5	known	unspecific_effect	-0.20279	0.065622	0.00211446256165259	yes	ANGPTL3	Olink CARDIOMETABOLIC(v.3602)	ANGPTL3	chr1	62597520	62606313	1	27329	protein_coding	1:62449802	147718
13_2_1	SeqId_9173_21	'PGM1	chr1:64107284_C_T$SeqId_9173_21	1	chr1:64107284_C_T	rs2269247	cis	1	64107284	T	C	0.1748	0.2107	0.0176	4.11e-33	'Phosphoglucomutase-1	ENSG00000079739	'PGM1	intron_variant	0.941914	rs11208257	ENSG00000079739	'PGM1	missense_variant	ENSG00000079739	ENSG00000079739	'PGM1	3	novel	specific_protein							PGM1	chr1	63593411	63660245	1	5236	protein_coding	1:63641613	48202
13_2_2	SeqId_2590_69	'ROR1	chr1:64611828_C_T$SeqId_2590_69	1	chr1:64611828_C_T	rs61765448	cis	1	64611828	T	C	0.1679	-0.2344	0.0175	4.21e-41	'Inactive tyrosine-protein kinase transmembrane receptor ROR1	ENSG00000185483	'ROR1	intron_variant	0.18366	rs7527017	ENSG00000185483	'ROR1	missense_variant	ENSG00000185483	ENSG00000185483	'ROR1	3	known	specific_protein	-0.25065	0.088591	0.00485959414346272	yes	ROR1	Olink METABOLISM(v.3402)	ROR1	chr1	63774017	64181498	1	4919	protein_coding	1:64146145	372128
13_3_1	SeqId_4337_49	'CRP	chr1:66099831_C_T$SeqId_4337_49	1	chr1:66099831_C_T	rs12034502	trans	1	66099831	T	C	0.3827	-0.14	0.0137	1.88e-24	'C-reactive protein	ENSG00000132693	'CRP	intron_variant	0.345286	rs1805094	ENSG00000116678	'LEPR	missense_variant	ENSG00000116675|ENSG00000118473|ENSG00000162434	ENSG00000116675|ENSG00000118473|ENSG00000162434|ENSG00000184588	'DNAJC6|JAK1|PDE4B|SGIP1	1	known	specific_pathway							CRP	chr1	159712289	159714589	-1	1401	protein_coding	1:65634148	94080441
13_3_2	SeqId_5400_52	'sLeptin R	chr1:66073982_C_T$SeqId_5400_52	1	chr1:66073982_C_T	rs10399687	cis	1	66073982	T	C	0.1763	-1.3837	0.0115	1.29e-3146	'Leptin receptor	ENSG00000116678	'LEPR	intron_variant	0.997295	rs1805094	ENSG00000116678	'LEPR	missense_variant	ENSG00000116678	ENSG00000116678	'LEPR	3	known	suggestive_specific_pathway	-0.51365	0.079831	2.98813352456845e-10	yes	LEPR	Olink NEURO EXPLORATORY(v.3901)	LEPR	chr1	65420652	65641559	1	3953	protein_coding	1:65608299	187647
13_4_1	SeqId_10462_14	'INSL5	chr1:67269905_A_G$SeqId_10462_14	1	chr1:67269905_A_G	rs11809759	cis	1	67269905	A	G	0.6081	-0.1065	0.014	2.92e-14	'Insulin-like peptide INSL5	ENSG00000172410	'INSL5	upstream_gene_variant	0.108437	rs549148	ENSG00000172410	'INSL5	missense_variant	ENSG00000172410	ENSG00000172410	'INSL5	3	known	specific_protein							INSL5	chr1	66797740	66801276	-1	10022	protein_coding	1:66804222	2946
130_1_1	SeqId_3390_72	'PIK3CA/PIK3R1	chr3:178767098_C_T$SeqId_3390_72	1	chr3:178767098_C_T	rs4637331	cis	3	178767098	T	C	0.2475	-0.2499	0.015	3.39e-62	'PIK3CA/PIK3R1	ENSG00000145675|ENSG00000121879	'PIK3R1|PIK3CA	intron_variant						ENSG00000145675|ENSG00000121879	ENSG00000121879|ENSG00000145675	'PIK3CA|PIK3R1	3	novel	specific_protein							PIK3CA	chr3	179148114	179240093	1	5290	protein_coding	3:179049310	98804
131_1_10	SeqId_3581_53	'a2-HS-Glycoprotein	chr3:186328342_G_T$SeqId_3581_53	1	chr3:186328342_G_T	rs10937258	cis	3	186328342	T	G	0.7199	0.5588	0.014	2.25e-348	'Alpha-2-HS-glycoprotein	ENSG00000145192	'AHSG	upstream_gene_variant	0.560428	rs4918	ENSG00000145192	'AHSG	missense_variant	ENSG00000145192	ENSG00000145192	'AHSG	3	known	unspecific_effect							AHSG	chr3	186613060	186621318	1	197	protein_coding	3:186610553	2507
131_1_14	SeqId_3367_8	'FETUB	chr3:186448928_C_T$SeqId_3367_8	1	chr3:186448928_C_T	rs5030103	cis	3	186448928	T	C	0.9874	1.5092	0.0582	2.94e-148	'Fetuin-B	ENSG00000090512	'FETUB	intron_variant						ENSG00000090512	ENSG00000090512	'FETUB	3	novel	unspecific_effect	1.4044	0.24258	1.27086669939282e-08	yes	FETUB	Olink CARDIOMETABOLIC(v.3602)	FETUB	chr3	186635969	186653141	1	26998	protein_coding	3:186731139	95170
131_1_15	SeqId_7784_1	'Kininogen, HMW	chr3:186461524_C_T$SeqId_7784_1	1	chr3:186461524_C_T	rs76438938	cis	3	186461524	T	C	0.0302	-1.1904	0.0384	2.02e-211	'Kininogen-1	ENSG00000113889	'KNG1	downstream_gene_variant						ENSG00000113889	ENSG00000113889	'KNG1	3	known	suggestive_specific_pathway							KNG1	chr3	186717348	186744410	1	3827	protein_coding	3:186743735	26387
131_1_16	SeqId_3554_24	'Adiponectin	chr3:186561201_A_C$SeqId_3554_24	1	chr3:186561201_A_C	rs141134215	cis	3	186561201	A	C	0.026	-0.6644	0.0364	2.22e-74	'Adiponectin	ENSG00000181092	'ADIPOQ	intron_variant						ENSG00000181092	ENSG00000181092	'ADIPOQ	3	known	specific_protein							ADIPOQ	chr3	186842704	186858463	1	9370	protein_coding	3:186843412	708
131_1_2	SeqId_5116_62	'ROBO2	chr3:186445052_G_T$SeqId_5116_62	1	chr3:186445052_G_T	rs2304456	trans	3	186445052	T	G	0.8901	-0.1695	0.0204	9.36e-17	'Roundabout homolog 2	ENSG00000185008	'ROBO2	missense_variant						ENSG00000113889	ENSG00000113889	'KNG1	3	known	unspecific_effect							ROBO2	chr3	75906695	77649964	1	6092	protein_coding	3:186727263	110820568
131_1_3	SeqId_6941_11	'SUMF1	chr3:186341025_C_T$SeqId_6941_11	1	chr3:186341025_C_T	rs149062332	trans	3	186341025	T	C	0.9882	-0.6046	0.0643	5.01e-21	'Sulfatase-modifying factor 1	ENSG00000144455	'SUMF1	downstream_gene_variant	0.852757	rs35457250	ENSG00000145192	'AHSG	missense_variant	ENSG00000145192	ENSG00000145192	'AHSG	4	known	unspecific_effect							SUMF1	chr3	3700814	4467273	-1	285362	protein_coding	3:186623236	182155963
131_1_4	SeqId_15343_337	'Kininogen, HMW, Two Chain	chr3:186454180_A_C$SeqId_15343_337	1	chr3:186454180_A_C	rs5030062	cis	3	186454180	A	C	0.6316	-0.4816	0.0132	8.4e-293	'Kininogen, HMW, Two Chain	ENSG00000113889	'KNG1	intron_variant	0.861136	rs710446	ENSG00000113889	'KNG1	missense_variant	ENSG00000113889	ENSG00000113889	'KNG1	6	known	unspecific_effect							KNG1	chr3	186717348	186744410	1	3827	protein_coding	3:186736391	19043
131_1_4	SeqId_19631_13	'Kininostatin	chr3:186459927_C_T$SeqId_19631_13	1	chr3:186459927_C_T	rs710446	cis	3	186459927	T	C	0.5982	-0.2451	0.0129	3.81e-80	'Kininostatin	ENSG00000113889	'KNG1	missense_variant						ENSG00000113889	ENSG00000113889	'KNG1	6	known	unspecific_effect							KNG1	chr3	186717348	186744410	1	3827	protein_coding	3:186742138	24790
131_1_6	SeqId_4996_66	'HRG	chr3:186391274_A_G$SeqId_4996_66	1	chr3:186391274_A_G	rs59123177	cis	3	186391274	A	G	0.3496	1.0529	0.0101	1.06e-2362	'Histidine-rich glycoprotein	ENSG00000113905	'HRG	intron_variant	0.932592	rs9898	ENSG00000113905	'HRG	missense_variant	ENSG00000113905	ENSG00000113905	'HRG	6	known	unspecific_effect							HRG	chr3	186660216	186678234	1	3273	protein_coding	3:186673485	13269
131_1_6	SeqId_8087_250	'RNF13	chr3:186389769_G_T$SeqId_8087_250	1	chr3:186389769_G_T	rs114232169	trans	3	186389769	T	G	0.3406	0.1355	0.0145	8.7e-21	'E3 ubiquitin-protein ligase RNF13	ENSG00000082996	'RNF13	intron_variant	0.976654	rs9898	ENSG00000113905	'HRG	missense_variant	ENSG00000113905	ENSG00000113905	'HRG	6	known	unspecific_effect							RNF13	chr3	149812770	149962139	1	11342	protein_coding	3:186671980	36859210
131_1_7	SeqId_13501_10	'S35G2	chr3:186395113_A_G$SeqId_13501_10	1	chr3:186395113_A_G	rs2228243	trans	3	186395113	A	G	0.7992	-0.3032	0.0166	2.42e-74	'Solute carrier family 35 member G2	ENSG00000168917	'SLC35G2	missense_variant						ENSG00000113905	ENSG00000113905	'HRG	3	known	unspecific_effect							SLC35G2	chr3	136818647	136855888	1	80723	protein_coding	3:186677324	49858677
131_1_9	SeqId_7110_2	'DJB11	chr3:186287166_A_G$SeqId_7110_2	1	chr3:186287166_A_G	rs56324474	cis	3	186287166	A	G	0.0853	-0.2844	0.0226	3.51e-36	'DnaJ homolog subfamily B member 11	ENSG00000090520	'DNAJB11	intron_variant	0.461866	rs8147	ENSG00000090520	'DNAJB11	missense_variant	ENSG00000090520	ENSG00000090520	'DNAJB11	3	known	specific_protein							DNAJB11	chr3	186567403	186585800	1	51726	protein_coding	3:186569377	1974
131_2_3	SeqId_3605_77	'MASP3	chr3:186982263_D_I$SeqId_3605_77	1	chr3:186982263_D_I	rs34053057	cis	3	186982263	D	I	0.6673	0.1372	0.0146	6.77e-21	'Mannan-binding lectin serine protease 1	ENSG00000127241	'MASP1	intron_variant						ENSG00000127241	ENSG00000127241	'MASP1	3	novel	unspecific_effect	0.25942	0.068111	0.000157579602274392	yes	MASP1	Olink IMMUNE RESPONSE(v.3202)	MASP1	chr3	187217282	187291980	-1	5648	protein_coding	3:187264476	27504
131_2_5	SeqId_18315_38	'RTP4	chr3:187093692_A_G$SeqId_18315_38	1	chr3:187093692_A_G	rs1878861	cis	3	187093692	A	G	0.602	-0.4567	0.0124	2.96e-295	'Receptor-transporting protein 4	ENSG00000136514	'RTP4	downstream_gene_variant	0.359338	rs3821812	ENSG00000136514	'RTP4	missense_variant	ENSG00000136514	ENSG00000136514	'RTP4	3	novel	specific_protein							RTP4	chr3	187368385	187372076	1	64108	protein_coding	3:187375904	7519
132_1_1	SeqId_14048_7	'IL-1 R AcP	chr3:190348515_A_G$SeqId_14048_7	1	chr3:190348515_A_G	rs7642797	cis	3	190348515	A	G	0.8472	-1.3925	0.0126	4.73e-2655	'Interleukin-1 Receptor accessory protein	ENSG00000196083	'IL1RAP	intron_variant						ENSG00000196083	ENSG00000196083	'IL1RAP	3	known	specific_protein							IL1RAP	chr3	190514051	190659750	1	3556	protein_coding	3:190630726	116675
133_1_2	SeqId_6415_90	'CPN2	chr3:194062519_C_T$SeqId_6415_90	1	chr3:194062519_C_T	rs3732477	cis	3	194062519	T	C	0.2826	-0.6457	0.0137	7.32e-485	'Carboxypeptidase N subunit 2	ENSG00000178772	'CPN2	missense_variant						ENSG00000178772	ENSG00000178772	'CPN2	7	known	unspecific_effect							CPN2	chr3	194339768	194351328	-1	1370	protein_coding	3:194341790	9538
133_1_3	SeqId_10835_25	'A4GCT	chr3:194064298_A_C$SeqId_10835_25	1	chr3:194064298_A_C	rs7630163	trans	3	194064298	A	C	0.3806	0.1492	0.014	2.2e-26	'Alpha-1,4-N-acetylglucosaminyltransferase	ENSG00000118017	'A4GNT	intron_variant	0.988308	rs4974539	ENSG00000178772	'CPN2	stop_gained	ENSG00000178772	ENSG00000178772	'CPN2	3	known	suggestive_specific_pathway							A4GNT	chr3	138123713	138132390	-1	51146	protein_coding	3:194343569	56211179
133_1_4	SeqId_6557_50	'LRC15	chr3:194089001_C_G$SeqId_6557_50	1	chr3:194089001_C_G	rs34461611	cis	3	194089001	C	G	0.8941	-0.6121	0.0215	1.52e-178	'Leucine-rich repeat-containing protein 15	ENSG00000172061	'LRRC15	upstream_gene_variant						ENSG00000172061	ENSG00000172061	'LRRC15	3	known	unspecific_effect							LRRC15	chr3	194355249	194369743	-1	131578	protein_coding	3:194368272	1471
133_1_5	SeqId_7185_29	'GPV	chr3:194120998_A_G$SeqId_7185_29	1	chr3:194120998_A_G	rs1466733	cis	3	194120998	A	G	0.7588	0.1402	0.0145	3.46e-22	'Platelet glycoprotein V	ENSG00000178732	'GP5	upstream_gene_variant						ENSG00000178732	ENSG00000178732	'GP5	3	known	specific_protein							GP5	chr3	194394821	194399266	-1	2814	protein_coding	3:194400269	1003
133_2_1	SeqId_6375_75	'XXLT1	chr3:195007852_C_T$SeqId_6375_75	1	chr3:195007852_C_T	rs1538767	cis	3	195007852	T	C	0.4116	-0.1785	0.0133	4.55e-41	'Xyloside xylosyltransferase 1	ENSG00000173950	'XXYLT1	intron_variant						ENSG00000173950	ENSG00000173950	'XXYLT1	3	known	specific_protein							XXYLT1	chr3	195068284	195271159	-1	152002	protein_coding	3:195287123	15964
133_2_2	SeqId_8795_48	'TR	chr3:195838613_C_T$SeqId_8795_48	1	chr3:195838613_C_T	rs11917973	cis	3	195838613	T	C	0.4554	0.0975	0.0134	4.09e-13	'Transferrin receptor protein 1	ENSG00000072274	'TFRC	intergenic_variant	0.367448	rs3817672	ENSG00000072274	'TFRC	missense_variant	ENSG00000072274	ENSG00000072274	'TFRC	3	known	specific_protein							TFRC	chr3	196027183	196082096	-1	7037	protein_coding	3:196111742	29646
134_1_2	SeqId_3169_70	'IDUA	chr4:977270_A_G$SeqId_3169_70	1	chr4:977270_A_G	rs4690219	cis	4	977270	A	G	0.6386	0.5793	0.013	1.14e-433	'Alpha-L-iduronidase	ENSG00000127415	'IDUA	upstream_gene_variant	0.444031	rs10794537	ENSG00000127415	'IDUA	missense_variant	ENSG00000127415	ENSG00000127415	'IDUA	3	known	unspecific_effect	0.591	0.05873	9.57194071294848e-22	yes	IDUA	Olink CARDIOVASCULAR II(v.5004)	IDUA	chr4	986997	1004564	1	3425	protein_coding	4:983482	3515
134_1_4	SeqId_8099_42	'SPON2	chr4:1122634_A_G$SeqId_8099_42	1	chr4:1122634_A_G	rs6826705	cis	4	1122634	A	G	0.3052	0.3062	0.0134	8.92e-115	'Spondin-2	ENSG00000159674	'SPON2	intron_variant	0.932897	rs2279279	ENSG00000159674	'SPON2	missense_variant	ENSG00000159674	ENSG00000159674	'SPON2	3	known	suggestive_specific_pathway	0.21417	0.067441	0.00159074292375022	yes	SPON2	Olink CARDIOVASCULAR II(v.5004)	SPON2	chr4	1166932	1208962	-1	10417	protein_coding	4:1128846	80116
134_2_1	SeqId_13669_6	'FGFR-3	chr4:1762974_A_G$SeqId_13669_6	1	chr4:1762974_A_G	rs4533828	cis	4	1762974	A	G	0.5879	-0.1121	0.0134	7.25e-17	'Fibroblast growth factor receptor 3	ENSG00000068078	'FGFR3	intergenic_variant						ENSG00000068078	ENSG00000068078	'FGFR3	3	known	specific_protein							FGFR3	chr4	1793293	1808872	1	2261	protein_coding	4:1761247	32046
134_2_2	SeqId_7769_29	'3BP2	chr4:2771461_C_T$SeqId_7769_29	1	chr4:2771461_C_T	rs2880007	cis	4	2771461	T	C	0.5389	-0.4626	0.0123	5.37e-308	'SH3 domain-binding protein 2	ENSG00000087266	'SH3BP2	regulatory_region_variant						ENSG00000087266	ENSG00000087266	'SH3BP2	3	novel	specific_protein							SH3BP2	chr4	2793071	2841098	1	6452	protein_coding	4:2769734	23337
134_3_2	SeqId_3617_80	'HGFA	chr4:3451109_A_G$SeqId_3617_80	1	chr4:3451109_A_G	rs2498323	cis	4	3451109	A	G	0.099	-1.5158	0.0175	6.47e-1632	'Hepatocyte growth factor activator	ENSG00000109758	'HGFAC	missense_variant						ENSG00000109758	ENSG00000109758	'HGFAC	3	known	suggestive_specific_pathway							HGFAC	chr4	3441968	3449486	1	3083	protein_coding	4:3449382	7414
134_3_3	SeqId_3640_14	'RAP	chr4:3516559_C_T$SeqId_3640_14	1	chr4:3516559_C_T	rs1800493	cis	4	3516559	T	C	0.0166	-1.0953	0.0521	2.83e-98	'alpha-2-macroglobulin receptor-associated protein	ENSG00000163956	'LRPAP1	missense_variant						ENSG00000163956	ENSG00000163956	'LRPAP1	3	known	specific_protein	-0.19018	0.22985	0.408422820345785	no	Alpha-2-MRAP	Olink NEUROLOGY(v.8011)	LRPAP1	chr4	3503612	3532446	-1	4043	protein_coding	4:3514832	17614
135_1_1	SeqId_8402_22	'CYTL1	chr4:5020092_A_G$SeqId_8402_22	1	chr4:5020092_A_G	rs62291577	cis	4	5020092	A	G	0.8408	-0.2741	0.0183	1.44e-50	'Cytokine-like protein 1	ENSG00000170891	'CYTL1	intron_variant						ENSG00000170891	ENSG00000170891	'CYTL1	3	known	specific_protein							CYTL1	chr4	5014586	5019458	-1	54360	protein_coding	4:5018365	1093
136_1_1	SeqId_9251_28	'MA2B2	chr4:6599684_A_T$SeqId_9251_28	1	chr4:6599684_A_T	rs2301791	cis	4	6599684	A	T	0.4726	0.8257	0.0107	8.26e-1296	'Epididymis-specific alpha-mannosidase	ENSG00000013288	'MAN2B2	intron_variant	0.99054	rs2301790	ENSG00000013288	'MAN2B2	missense_variant	ENSG00000013288	ENSG00000013288	'MAN2B2	3	known	specific_protein							MAN2B2	chr4	6575189	6623362	1	23324	protein_coding	4:6597957	22768
136_2_1	SeqId_7113_1	'GRPE1	chr4:7069377_C_G$SeqId_7113_1	1	chr4:7069377_C_G	rs56659624	cis	4	7069377	C	G	0.0908	-0.2663	0.0219	4.39e-34	'GrpE protein homolog 1, mitochondrial	ENSG00000109519	'GRPEL1	intron_variant						ENSG00000109519	ENSG00000109519	'GRPEL1	3	novel	specific_protein							GRPEL1	chr4	7058895	7068064	-1	80273	protein_coding	4:7067650	414
136_2_3	SeqId_8814_33	'SAPL1	chr4:7436997_C_T$SeqId_8814_33	1	chr4:7436997_C_T	rs4484302	cis	4	7436997	T	C	0.8341	-0.55	0.0171	7.18e-228	'Proactivator polypeptide-like 1	ENSG00000178597	'PSAPL1	intron_variant	0.157264	rs56269914	ENSG00000178597	'PSAPL1	missense_variant	ENSG00000178597	ENSG00000178597	'PSAPL1	3	known	specific_protein							PSAPL1	chr4	7430285	7434930	-1	768239	protein_coding	4:7435270	340
136_3_1	SeqId_19196_73	'HOP	chr4:7784085_C_T$SeqId_19196_73	1	chr4:7784085_C_T	rs35617438	trans	4	7784085	T	C	0.2955	0.3466	0.0144	3.33e-128	'Homeodomain-only protein	ENSG00000171476	'HOPX	intron_variant	0.994115	rs41264705	ENSG00000196526	'AFAP1	missense_variant	ENSG00000196526	ENSG00000196526	'AFAP1	3	novel	specific_protein							HOPX	chr4	56647988	56681899	-1	84525	protein_coding	4:7782358	48899541
136_4_1	SeqId_6493_9	'CBPZ	chr4:8597746_D_I$SeqId_6493_9	1	chr4:8597746_D_I	rs112647539	cis	4	8597746	D	I	0.3286	0.1327	0.0149	6.48e-19	'Carboxypeptidase Z	ENSG00000109625	'CPZ	intron_variant	0.852609	rs2302583	ENSG00000109625	'CPZ	missense_variant	ENSG00000109625	ENSG00000109625	'CPZ	3	novel	specific_protein							CPZ	chr4	8592660	8619759	1	8532	protein_coding	4:8596020	3360
137_1_1	SeqId_4535_50	'BST1	chr4:15714762_A_G$SeqId_4535_50	1	chr4:15714762_A_G	rs73224660	cis	4	15714762	A	G	0.1602	-1.2932	0.0128	2.56e-2219	'ADP-ribosyl cyclase/cyclic ADP-ribose hydrolase 2	ENSG00000109743	'BST1	intron_variant	0.635204	rs4320134	ENSG00000109743	'BST1	stop_lost	ENSG00000109743	ENSG00000109743	'BST1	3	known	specific_protein	-1.0939	0.068574	2.44343055269396e-46	yes	BST1	Olink DEVELOPMENT(v.3511)	BST1	chr4	15703065	15738313	1	683	protein_coding	4:15713139	10074
137_2_1	SeqId_15579_26	'ENPP6	chr4:16134373_A_G$SeqId_15579_26	1	chr4:16134373_A_G	rs56922149	trans	4	16134373	A	G	0.7334	-0.1167	0.0153	2.63e-14	'Ectonucleotide pyrophosphatase/phosphodiesterase family member 6	ENSG00000164303	'ENPP6	intergenic_variant						none	none	'		novel	specific_protein							ENPP6	chr4	184088706	184221230	-1	133121	protein_coding	4:16132750	168088480
138_1_1	SeqId_11257_1	'DHPR	chr4:17517242_C_T$SeqId_11257_1	1	chr4:17517242_C_T	rs28382333	cis	4	17517242	T	C	0.2372	-0.5057	0.0137	3.73e-297	'Dihydropteridine reductase	ENSG00000151552	'QDPR	intron_variant						ENSG00000151552	ENSG00000151552	'QDPR	3	known	specific_protein	-0.36298	0.073793	1.19536352567372e-06	yes	QDPR	Olink METABOLISM(v.3402)	QDPR	chr4	17460261	17512206	-1	5860	protein_coding	4:17515619	3413
138_1_2	SeqId_15610_72	'LAP	chr4:17589824_D_I$SeqId_15610_72	1	chr4:17589824_D_I	rs11333479	cis	4	17589824	D	I	0.6298	0.1037	0.0133	6.85e-15	'Cytosol aminopeptidase	ENSG00000002549	'LAP3	intron_variant						ENSG00000002549	ENSG00000002549	'LAP3	3	novel	unspecific_effect							LAP3	chr4	17577198	17607972	1	51056	protein_coding	4:17588202	11004
139_1_1	SeqId_18930_28	'SLIT2	chr4:19578455_A_C$SeqId_18930_28	1	chr4:19578455_A_C	rs62298859	trans	4	19578455	A	C	0.2562	0.099	0.0145	9.11e-12	'Slit homolog 2 protein	ENSG00000145147	'SLIT2	intron_variant						ENSG00000145147	ENSG00000145147	'SLIT2	3	novel	specific_protein							SLIT2	chr4	20251905	20620561	1	9353	protein_coding	4:19576832	675073
14_1_1	SeqId_13109_82	'NEGR1	chr1:72714220_C_T$SeqId_13109_82	1	chr1:72714220_C_T	rs1194278	cis	1	72714220	T	C	0.5039	0.1875	0.0132	1.54e-45	'Neuronal growth regulator 1	ENSG00000172260	'NEGR1	intron_variant						ENSG00000172260	ENSG00000172260	'NEGR1	3	known	unspecific_effect							NEGR1	chr1	71395943	72282539	-1	257194	protein_coding	1:72248537	34002
14_1_1	SeqId_7050_5	'NEGR1	chr1:72713559_C_T$SeqId_7050_5	1	chr1:72713559_C_T	rs1194282	cis	1	72713559	T	C	0.4958	-0.1589	0.0134	2.9e-32	'Neuronal growth regulator 1	ENSG00000172260	'NEGR1	intron_variant						ENSG00000172260	ENSG00000172260	'NEGR1	3	known	unspecific_effect							NEGR1	chr1	71395943	72282539	-1	257194	protein_coding	1:72247876	34663
140_1_1	SeqId_5660_51	'SOD3	chr4:24801834_C_G$SeqId_5660_51	1	chr4:24801834_C_G	rs1799895	cis	4	24801834	C	G	0.9851	-2.1887	0.0503	1.32e-413	'Extracellular superoxide dismutase [Cu-Zn]	ENSG00000109610	'SOD3	missense_variant						ENSG00000109610	ENSG00000109610	'SOD3	6	known	unspecific_effect							SOD3	chr4	24789912	24800842	1	6649	protein_coding	4:24800212	10300
140_1_2	SeqId_17357_33	'SPCS	chr4:25115598_C_G$SeqId_17357_33	1	chr4:25115598_C_G	rs4697549	cis	4	25115598	C	G	0.0452	-0.3888	0.0307	1.0e-36	'O-phosphoseryl-tRNA(Sec) selenium transferase	ENSG00000109618	'SEPSECS	regulatory_region_variant	0.978562	rs2302566	ENSG00000109618	'SEPSECS	missense_variant	ENSG00000109618	ENSG00000109618	'SEPSECS	3	novel	specific_protein							SEPSECS	chr4	25120014	25160550	-1	51091	protein_coding	4:25113976	46574
141_1_1	SeqId_18330_7	'PGM2	chr4:37834324_C_T$SeqId_18330_7	1	chr4:37834324_C_T	rs2911906	cis	4	37834324	T	C	0.1922	-0.1662	0.0164	4.41e-24	'Phosphoglucomutase-2	ENSG00000169299	'PGM2	intron_variant						ENSG00000169299	ENSG00000169299	'PGM2	3	novel	specific_protein							PGM2	chr4	37826660	37862937	1	55276	protein_coding	4:37832702	6042
141_1_2	SeqId_16324_38	'TLR1	chr4:38798648_A_C$SeqId_16324_38	1	chr4:38798648_A_C	rs5743618	cis	4	38798648	A	C	0.2782	0.1129	0.015	4.66e-14	'Toll-like receptor 1	ENSG00000174125	'TLR1	missense_variant						ENSG00000174125	ENSG00000174125	'TLR1	3	known	specific_protein							TLR1	chr4	38790677	38856817	-1	7096	protein_coding	4:38797027	59790
141_2_1	SeqId_19557_3	'KLOTB	chr4:39427201_C_T$SeqId_19557_3	1	chr4:39427201_C_T	rs2608817	cis	4	39427201	T	C	0.6149	-0.6123	0.0123	1.24e-540	'Beta-klotho	ENSG00000134962	'KLB	intron_variant	0.130658	rs4975017	ENSG00000134962	'KLB	missense_variant	ENSG00000134962	ENSG00000134962	'KLB	3	novel	specific_protein	-0.37376	0.061264	2.1632165654073e-09	yes	KLB	Olink NEURO EXPLORATORY(v.3901)	KLB	chr4	39406930	39451533	1	152831	protein_coding	4:39425581	18651
141_2_3	SeqId_17755_5	'UGDH	chr4:39522223_C_T$SeqId_17755_5	1	chr4:39522223_C_T	rs7669821	cis	4	39522223	T	C	0.5823	0.4689	0.0126	3.32e-305	'UDP-glucose 6-dehydrogenase	ENSG00000109814	'UGDH	intron_variant						ENSG00000109814	ENSG00000109814	'UGDH	3	novel	specific_pathway							UGDH	chr4	39498755	39528311	-1	7358	protein_coding	4:39520603	7708
142_1_1	SeqId_16079_2	'TEC	chr4:48181697_A_G$SeqId_16079_2	1	chr4:48181697_A_G	rs6845258	cis	4	48181697	A	G	0.4144	0.1517	0.0129	4.22e-32	'Tyrosine-protein kinase Tec	ENSG00000135605	'TEC	intron_variant						ENSG00000135605	ENSG00000135605	'TEC	3	novel	specific_protein							TEC	chr4	48135783	48269838	-1	7006	protein_coding	4:48179680	90158
143_1_1	SeqId_10366_11	'PDGFRA	chr4:55141293_A_G$SeqId_10366_11	1	chr4:55141293_A_G	rs2307050	cis	4	55141293	A	G	0.1103	-0.1975	0.021	6.33e-21	'Platelet-derived growth factor receptor alpha	ENSG00000134853	'PDGFRA	intron_variant	0.997732	rs35597368	ENSG00000134853	'PDGFRA	missense_variant	ENSG00000134853	ENSG00000134853	'PDGFRA	3	known	specific_protein							PDGFRA	chr4	54229280	54298245	1	5156	protein_coding	4:54275126	45846
143_2_1	SeqId_3651_50	'VEGF sR2	chr4:55972946_A_G$SeqId_3651_50	1	chr4:55972946_A_G	rs34231037	cis	4	55972946	A	G	0.9683	1.1219	0.0385	2.04e-186	'Vascular endothelial growth factor receptor 2	ENSG00000128052	'KDR	missense_variant						ENSG00000128052	ENSG00000128052	'KDR	3	known	specific_protein	1.3905	0.17583	1.79887091512879e-14	yes	VEGFR-2	Olink ONCOLOGY II(v.7002)	KDR	chr4	55078481	55125595	-1	3791	protein_coding	4:55106779	18816
144_1_2	SeqId_3320_49	'IGFBP-7	chr4:57952002_A_T$SeqId_3320_49	1	chr4:57952002_A_T	rs6827768	cis	4	57952002	A	T	0.7987	-0.43	0.0162	4.35e-155	'Insulin-like growth factor-binding protein 7	ENSG00000163453	'IGFBP7	intron_variant						ENSG00000163453	ENSG00000163453	'IGFBP7	4	known	suggestive_specific_pathway	-0.35653	0.068671	3.07397265608252e-07	yes	IGFBP-7	Olink CARDIOVASCULAR III(v.6112)	IGFBP7	chr4	57030773	57110385	-1	3490	protein_coding	4:57085836	24549
144_1_3	SeqId_13405_61	'ISK2	chr4:57688372_A_C$SeqId_13405_61	1	chr4:57688372_A_C	rs28488855	cis	4	57688372	A	C	0.0208	0.7186	0.0455	4.55e-56	'Serine protease inhibitor Kazal-type 2	ENSG00000128040	'SPINK2	upstream_gene_variant						ENSG00000128040	ENSG00000128040	'SPINK2	3	known	specific_protein							SPINK2	chr4	56809860	56821742	-1	6691	protein_coding	4:56822206	464
145_1_1	SeqId_3806_55	'EphA5	chr4:66433737_C_T$SeqId_3806_55	1	chr4:66433737_C_T	rs4860687	cis	4	66433737	T	C	0.6302	-0.1206	0.0138	2.69e-18	'Ephrin type-A receptor 5	ENSG00000145242	'EPHA5	intron_variant						ENSG00000145242	ENSG00000145242	'EPHA5	3	novel	specific_protein							EPHA5	chr4	65319563	65670495	-1	2044	protein_coding	4:65568019	102476
146_1_1	SeqId_10603_1	'HIS3	chr4:70933457_A_G$SeqId_10603_1	1	chr4:70933457_A_G	rs116569188	cis	4	70933457	A	G	0.0192	-0.3499	0.0502	3.27e-12	'Histatin-3	ENSG00000205649	'HTN3	intron_variant	0.392893	rs114647960	ENSG00000205649	'HTN3	missense_variant	ENSG00000205649	ENSG00000205649	'HTN3	3	novel	specific_protein							HTN3	chr4	70028455	70036538	1	3347	protein_coding	4:70067740	39285
147_1_1	SeqId_15589_1	'Gc-Globulin, Mixed Type	chr4:72625097_A_C$SeqId_15589_1	1	chr4:72625097_A_C	rs7697091	cis	4	72625097	A	C	0.6368	0.1589	0.0135	5.46e-32	'Vitamin D-binding protein	ENSG00000145321	'GC	intron_variant	0.710539	rs4588	ENSG00000145321	'GC	missense_variant	ENSG00000145321	ENSG00000145321	'GC	3	known	specific_protein							GC	chr4	71741696	71804041	-1	2638	protein_coding	4:71759380	44661
148_1_1	SeqId_12510_3	'STAP1	chr4:74276957_D_I$SeqId_12510_3	1	chr4:74276957_D_I	rs536611068	trans	4	74276957	D	I	0.6058	-0.0928	0.0133	2.86e-12	'Signal-transducing adaptor protein 1	ENSG00000035720	'STAP1	intron_variant	0.318515	rs12507775	ENSG00000169435	'RASSF6	missense_variant	ENSG00000163631	ENSG00000163631	'ALB	2	known	specific_protein							STAP1	chr4	67558727	67607337	1	26228	protein_coding	4:73411240	5852513
148_1_2	SeqId_10435_2	'ASPG	chr4:74280265_C_T$SeqId_10435_2	1	chr4:74280265_C_T	rs667	trans	4	74280265	T	C	0.2305	-0.1933	0.0154	3.38e-36	'N(4)-(beta-N-acetylglucosaminyl)-L-asparaginase	ENSG00000038002	'AGA	intron_variant	0.434073	rs12507775	ENSG00000169435	'RASSF6	missense_variant	ENSG00000163631	ENSG00000081051|ENSG00000163631	'AFP|ALB	2	known	specific_pathway							AGA	chr4	177430774	177442437	-1	175	protein_coding	4:73414548	104027889
148_1_3	SeqId_4763_31	'Afamin	chr4:74359582_C_T$SeqId_4763_31	1	chr4:74359582_C_T	rs72856641	cis	4	74359582	T	C	0.9797	1.1075	0.0465	2.75e-125	'Afamin	ENSG00000079557	'AFM	intron_variant	0.977933	rs41265665	ENSG00000079557	'AFM	missense_variant	ENSG00000079557	ENSG00000079557	'AFM	3	known	specific_protein							AFM	chr4	73481745	73504001	1	173	protein_coding	4:73493865	12120
148_2_1	SeqId_2697_7	'PF-4	chr4:74846661_A_C$SeqId_2697_7	1	chr4:74846661_A_C	rs11574452	cis	4	74846661	A	C	0.0447	-0.2552	0.0296	6.97e-18	'Platelet factor 4	ENSG00000163737	'PF4	downstream_gene_variant						ENSG00000163737	ENSG00000163737	'PF4	7	known	unspecific_effect							PF4	chr4	73980811	73982027	-1	5196	protein_coding	4:73980944	1083
148_2_1	SeqId_6530_63	'PROL1	chr4:74848065_C_G$SeqId_6530_63	1	chr4:74848065_C_G	rs3756074	trans	4	74848065	C	G	0.0488	-0.2336	0.0317	1.62e-13	'Opiorphin prepropeptide	ENSG00000171199	'PROL1	upstream_gene_variant						ENSG00000163737	ENSG00000163737	'PF4	7	known	unspecific_effect							OPRPN	chr4	70397931	70410195	1	58503	protein_coding	4:73982348	3584417
148_2_10	SeqId_3038_9	'I-TAC	chr4:76964956_A_G$SeqId_3038_9	1	chr4:76964956_A_G	rs35170645	cis	4	76964956	A	G	0.4815	0.5104	0.0121	8.04e-389	'C-X-C motif chemokine 11	ENSG00000169248	'CXCL11	intron_variant						ENSG00000169248	ENSG00000169248	'CXCL11	3	known	unspecific_effect	0.50362	0.056475	9.97700063822551e-18	yes	CXCL11	Olink INFLAMMATION(v.3012)	CXCL11	chr4	76033682	76041415	-1	6373	protein_coding	4:76043803	2388
148_2_11	SeqId_7970_315	'NAR3	chr4:77030398_D_I$SeqId_7970_315	1	chr4:77030398_D_I	rs56062839	cis	4	77030398	D	I	0.4292	0.2613	0.0125	2.06e-96	'Ecto-ADP-ribosyltransferase 3	ENSG00000156219	'ART3	intron_variant	0.141341	rs1128864	ENSG00000156219	'ART3	missense_variant	ENSG00000156219	ENSG00000156219	'ART3	3	known	unspecific_effect							ART3	chr4	76011184	76112802	1	419	protein_coding	4:76109246	98062
148_2_2	SeqId_5663_18	'PF4V	chr4:74714098_A_G$SeqId_5663_18	1	chr4:74714098_A_G	rs2367288	cis	4	74714098	A	G	0.7035	-0.8677	0.0122	4.13e-1101	'Platelet factor 4 variant	ENSG00000109272	'PF4V1	upstream_gene_variant						ENSG00000109272	ENSG00000109272	'PF4V1	5	known	unspecific_effect							PF4V1	chr4	73853296	73854483	1	5197	protein_coding	4:73848381	4915
148_2_3	SeqId_9188_119	'MIG	chr4:76883698_G_T$SeqId_9188_119	1	chr4:76883698_G_T	rs55876513	cis	4	76883698	T	G	0.7513	0.1234	0.0154	9.5e-16	'C-X-C motif chemokine 9	ENSG00000138755	'CXCL9	intron_variant						ENSG00000138755	ENSG00000138744|ENSG00000138755	'CXCL9|NAAA	3	known	unspecific_effect	0.2063	0.073111	0.00497507921351441	yes	CXCL9	Olink INFLAMMATION(v.3012)	CXCL9	chr4	76001275	76007509	-1	4283	protein_coding	4:75962545	44964
148_2_3	SeqId_3173_49	'ASAHL	chr4:76855106_A_C$SeqId_3173_49	1	chr4:76855106_A_C	rs111981122	cis	4	76855106	A	C	0.7666	0.7366	0.0144	1.01e-570	'N-acylethanolamine-hydrolyzing acid amidase	ENSG00000138744	'NAAA	intron_variant	0.99905	rs4859571	ENSG00000138744	'NAAA	missense_variant	ENSG00000138744	ENSG00000138744|ENSG00000138755	'CXCL9|NAAA	3	known	unspecific_effect	0.59618	0.071534	8.27942163712333e-16	yes	NAAA	Olink NEUROLOGY(v.8011)	NAAA	chr4	75913660	75941013	-1	27163	protein_coding	4:75933953	7060
148_2_4	SeqId_3495_15	'GCP-2	chr4:74703999_C_T$SeqId_3495_15	1	chr4:74703999_C_T	rs16850073	cis	4	74703999	T	C	0.3761	0.8474	0.0113	7.28e-1224	'C-X-C motif chemokine 6	ENSG00000124875	'CXCL6	3_prime_UTR_variant						ENSG00000124875	ENSG00000124875	'CXCL6	3	known	unspecific_effect	0.7479	0.054646	3.03389118419427e-36	yes	CXCL6	Olink INFLAMMATION(v.3012)	CXCL6	chr4	73836640	73849064	1	6372	protein_coding	4:73838282	1642
148_2_5	SeqId_2985_35	'Gro-a	chr4:74738454_C_G$SeqId_2985_35	1	chr4:74738454_C_G	rs3097411	cis	4	74738454	C	G	0.7574	-1.0136	0.0121	1.65e-1526	'Growth-regulated alpha protein	ENSG00000163739	'CXCL1	downstream_gene_variant						ENSG00000163739	ENSG00000163739	'CXCL1	3	known	suggestive_specific_pathway	-0.60725	0.067397	4.86407205691463e-18	yes	CXCL1	Olink CARDIOVASCULAR II(v.5004)	CXCL1	chr4	73869393	73871308	1	2919	protein_coding	4:73872737	3344
148_2_6	SeqId_2979_8	'ENA-78	chr4:74864687_G_T$SeqId_2979_8	1	chr4:74864687_G_T	rs352045	cis	4	74864687	T	G	0.1181	0.6692	0.0191	3.08e-268	'C-X-C motif chemokine 5	ENSG00000163735	'CXCL5	upstream_gene_variant						ENSG00000163735	ENSG00000163735	'CXCL5	3	known	specific_pathway	0.65987	0.091275	1.91866874067029e-12	yes	CXCL5	Olink INFLAMMATION(v.3012)	CXCL5	chr4	73995642	73998677	-1	6374	protein_coding	4:73998970	293
148_2_8	SeqId_4956_2	'EPI	chr4:75248505_G_T$SeqId_4956_2	1	chr4:75248505_G_T	rs78803121	cis	4	75248505	T	G	0.0585	-0.2031	0.0286	1.27e-12	'Epiregulin	ENSG00000124882	'EREG	missense_variant						ENSG00000124882	ENSG00000124882	'EREG	3	novel	specific_protein	-0.0050568	0.13072	0.969158926028582	no	EREG	Olink NEURO EXPLORATORY(v.3901)	EREG	chr4	74365145	74388749	1	2069	protein_coding	4:74382788	17643
148_2_9	SeqId_13088_397	'BTC	chr4:75719768_C_G$SeqId_13088_397	1	chr4:75719768_C_G	rs28690341	cis	4	75719768	C	G	0.8665	0.5629	0.0187	1.97e-198	'Betacellulin	ENSG00000174808	'BTC	5_prime_UTR_variant	1.0	rs28549760	ENSG00000174808	'BTC	missense_variant	ENSG00000174808	ENSG00000174808	'BTC	3	novel	specific_protein	0.76313	0.084439	3.91741877107783e-18	yes	BTC	Olink ORGAN DAMAGE(v.3301)	BTC	chr4	74744759	74794523	-1	685	protein_coding	4:74794558	35
148_3_1	SeqId_12620_3	'Septin-11	chr4:77885451_D_I$SeqId_12620_3	1	chr4:77885451_D_I	rs201159384	cis	4	77885451	D	I	0.6561	0.1142	0.014	3.86e-16	'Septin-11	ENSG00000138758	'SEPT11	intron_variant						ENSG00000138758	ENSG00000138758	'SEPTIN11	3	novel	specific_pathway							SEPTIN11	chr4	76949751	77040384	1	55752	protein_coding	4:76964299	14548
149_1_2	SeqId_15559_5	'ANTR2	chr4:80741698_C_G$SeqId_15559_5	1	chr4:80741698_C_G	rs9996178	cis	4	80741698	C	G	0.2088	0.242	0.0162	3.6e-50	'Anthrax toxin receptor 2	ENSG00000163297	'ANTXR2	regulatory_region_variant	0.303752	rs12647691	ENSG00000163297	'ANTXR2	missense_variant	ENSG00000163297	ENSG00000163297	'ANTXR2	3	novel	suggestive_specific_pathway							ANTXR2	chr4	79901146	80125454	-1	118429	protein_coding	4:79820544	304910
15_1_1	SeqId_13983_27	'QOR	chr1:75199973_C_T$SeqId_13983_27	1	chr1:75199973_C_T	rs28602706	cis	1	75199973	T	C	0.4616	0.954	0.0096	3.10e-2147	'Quinone oxidoreductase	ENSG00000116791	'CRYZ	intron_variant	0.18046	rs3819946	ENSG00000116791	'CRYZ	missense_variant	ENSG00000116791	ENSG00000116791	'CRYZ	3	known	specific_protein							CRYZ	chr1	74705482	74733408	-1	1429	protein_coding	1:74734289	881
15_1_2	SeqId_17333_20	'ACADM	chr1:76195431_D_I$SeqId_17333_20	1	chr1:76195431_D_I	rs145024038	cis	1	76195431	D	I	0.6978	-0.5123	0.0128	2.86e-350	'Medium-chain specific acyl-CoA dehydrogenase, mitochondrial	ENSG00000117054	'ACADM	intron_variant						ENSG00000117054	ENSG00000117054	'ACADM	3	novel	unspecific_effect							ACADM	chr1	75724431	75787575	1	34	protein_coding	1:75729747	5316
15_2_1	SeqId_18884_22	'DNJB4	chr1:78504264_A_G$SeqId_18884_22	1	chr1:78504264_A_G	rs6699769	cis	1	78504264	A	G	0.7859	0.2419	0.0158	6.35e-53	'DnaJ homolog subfamily B member 4	ENSG00000162616	'DNAJB4	downstream_gene_variant						ENSG00000162616	ENSG00000162616	'DNAJB4	3	novel	specific_protein							DNAJB4	chr1	77979175	78017964	1	11080	protein_coding	1:78038580	59405
150_1_2	SeqId_5604_30	'HPSE	chr4:84223426_C_T$SeqId_5604_30	1	chr4:84223426_C_T	rs61751211	cis	4	84223426	T	C	0.9885	0.8437	0.0661	2.62e-37	'Heparanase	ENSG00000173083	'HPSE	splice_region_variant						ENSG00000173083	ENSG00000173083	'HPSE	6	novel	suggestive_specific_pathway							HPSE	chr4	83292461	83335153	-1	10855	protein_coding	4:83302273	32880
151_2_1	SeqId_9482_110	'NUDT9	chr4:88359736_D_I$SeqId_9482_110	1	chr4:88359736_D_I	rs35189488	cis	4	88359736	D	I	0.6534	-0.1064	0.0129	1.61e-16	'ADP-ribose pyrophosphatase, mitochondrial	ENSG00000170502	'NUDT9	intron_variant						ENSG00000170502	ENSG00000170502	'NUDT9	3	known	unspecific_effect							NUDT9	chr4	87422573	87459455	1	53343	protein_coding	4:87438585	16012
151_2_2	SeqId_4467_49	'SPARCL1	chr4:88449181_C_T$SeqId_4467_49	1	chr4:88449181_C_T	rs7671511	cis	4	88449181	T	C	0.2078	0.7146	0.0146	1.02e-522	'SPARC-like protein 1	ENSG00000152583	'SPARCL1	intron_variant	0.419465	rs1049544	ENSG00000152583	'SPARCL1	missense_variant	ENSG00000152583	ENSG00000152583	'SPARCL1	3	known	specific_protein	0.65246	0.070611	7.79830110523258e-19	yes	SPARCL1	Olink CARDIOMETABOLIC(v.3602)	SPARCL1	chr4	87473335	87531061	-1	8404	protein_coding	4:87528029	3032
151_2_3	SeqId_3415_61	'BSP	chr4:88723210_G_T$SeqId_3415_61	1	chr4:88723210_G_T	rs2616262	cis	4	88723210	T	G	0.501	-0.1251	0.0135	1.45e-20	'Bone sialoprotein 2	ENSG00000029559	'IBSP	intron_variant	0.449811	rs1054629	ENSG00000029559	'IBSP	missense_variant	ENSG00000029559	ENSG00000029559	'IBSP	3	known	specific_protein							IBSP	chr4	87799554	87812435	1	3381	protein_coding	4:87802058	2504
151_2_4	SeqId_13113_7	'Osteopontin	chr4:88897106_D_I$SeqId_13113_7	1	chr4:88897106_D_I	rs5860110	cis	4	88897106	D	I	0.6989	0.1029	0.0149	5.73e-12	'Osteopontin	ENSG00000118785	'SPP1	intron_variant						ENSG00000118785	ENSG00000118785	'SPP1	3	novel	specific_protein							SPP1	chr4	87975667	87983532	1	6696	protein_coding	4:87975955	288
151_4_1	SeqId_8458_111	'a-Synuclein	chr4:90813521_A_C$SeqId_8458_111	1	chr4:90813521_A_C	rs7356205	cis	4	90813521	A	C	0.562	-0.1196	0.0131	9.5e-20	'Alpha-synuclein	ENSG00000145335	'SNCA	intron_variant						ENSG00000145335	ENSG00000145335	'SNCA	3	known	specific_protein							SNCA	chr4	89700345	89838315	-1	6622	protein_coding	4:89892370	54055
152_1_1	SeqId_12549_33	'PTGD2	chr4:95259235_A_C$SeqId_12549_33	1	chr4:95259235_A_C	rs6532479	cis	4	95259235	A	C	0.6144	0.4252	0.0127	2.78e-244	'Hematopoietic prostaglandin D synthase	ENSG00000163106	'HPGDS	intron_variant						ENSG00000163106	ENSG00000163106	'HPGDS	3	known	specific_protein	0.57475	0.059879	4.45656248397504e-20	yes	HPGDS	Olink ORGAN DAMAGE(v.3301)	HPGDS	chr4	94298535	94342876	-1	27306	protein_coding	4:94338084	4792
152_2_1	SeqId_5139_32	'UNC5H3	chr4:96405913_C_T$SeqId_5139_32	1	chr4:96405913_C_T	rs13134684	cis	4	96405913	T	C	0.3473	0.2172	0.0139	8.91e-55	'Netrin receptor UNC5C	ENSG00000182168	'UNC5C	intron_variant						ENSG00000182168	ENSG00000182168	'UNC5C	6	known	specific_pathway	0.1568	0.061008	0.010466464385522	yes	UNC5C	Olink NEUROLOGY(v.8011)	UNC5C	chr4	95162504	95549206	-1	8633	protein_coding	4:95484762	64444
153_1_1	SeqId_14106_46	'GDP/GTP exchange protein	chr4:99349327_A_G$SeqId_14106_46	1	chr4:99349327_A_G	rs4699632	cis	4	99349327	A	G	0.933	0.2066	0.0253	3.53e-16	'Rap1 GTPase-GDP dissociation stimulator 1	ENSG00000138698	'RAP1GDS1	intron_variant						ENSG00000138698	ENSG00000138698	'RAP1GDS1	3	novel	specific_protein							RAP1GDS1	chr4	98261384	98443858	1	5910	protein_coding	4:98428176	166792
153_2_1	SeqId_11369_23	'ADHX	chr4:99987492_A_G$SeqId_11369_23	1	chr4:99987492_A_G	rs62325239	cis	4	99987492	A	G	0.9622	0.5796	0.032	2.88e-73	'Alcohol dehydrogenase class-3	ENSG00000197894	'ADH5	downstream_gene_variant						ENSG00000197894	ENSG00000172955|ENSG00000197894	'ADH5|ADH6	3	novel	specific_pathway							ADH5	chr4	99070978	99088801	-1	128	protein_coding	4:99066341	22460
153_2_1	SeqId_18206_18	'ADH6	chr4:99987492_A_G$SeqId_18206_18	1	chr4:99987492_A_G	rs62325239	cis	4	99987492	A	G	0.9622	0.4075	0.0314	1.45e-38	'Alcohol dehydrogenase 6	ENSG00000172955	'ADH6	downstream_gene_variant						ENSG00000172955	ENSG00000172955|ENSG00000197894	'ADH5|ADH6	3	novel	specific_pathway							ADH6	chr4	99202638	99219537	-1	130	protein_coding	4:99066341	153196
153_2_2	SeqId_8325_37	'ADH4	chr4:100065509_G_T$SeqId_8325_37	1	chr4:100065509_G_T	rs1800759	cis	4	100065509	T	G	0.3907	-0.1052	0.0128	2.67e-16	'Alcohol dehydrogenase 4	ENSG00000198099	'ADH4	upstream_gene_variant	0.69578	rs1126671	ENSG00000198099	'ADH4	missense_variant	ENSG00000198099	ENSG00000198099	'ADH4	6	known	unspecific_effect							ADH4	chr4	99123657	99157792	-1	127	protein_coding	4:99144358	13434
153_2_3	SeqId_17396_23	'ADH1A	chr4:100201295_A_G$SeqId_17396_23	1	chr4:100201295_A_G	rs28364331	cis	4	100201295	A	G	0.983	0.7858	0.052	1.54e-51	'Alcohol dehydrogenase 1A	ENSG00000187758	'ADH1A	splice_region_variant,intron_variant						ENSG00000187758	ENSG00000187758	'ADH1A	3	novel	specific_protein							ADH1A	chr4	99276369	99291003	-1	124	protein_coding	4:99280138	10865
153_2_4	SeqId_11377_19	'ADH7	chr4:100377127_D_I$SeqId_11377_19	1	chr4:100377127_D_I	rs146315698	cis	4	100377127	D	I	0.0983	-0.4686	0.0223	2.42e-98	'Alcohol dehydrogenase class 4 mu/sigma chain	ENSG00000196344	'ADH7	intergenic_variant	0.991655	rs1573496	ENSG00000196344	'ADH7	missense_variant	ENSG00000196344	ENSG00000196344	'ADH7	3	known	specific_protein							ADH7	chr4	99412261	99435510	-1	131	protein_coding	4:99455971	20461
153_3_1	SeqId_11615_16	'DAPP1	chr4:100753152_A_C$SeqId_11615_16	1	chr4:100753152_A_C	rs2162386	cis	4	100753152	A	C	0.5258	0.0954	0.0132	5.71e-13	'Dual adapter for phosphotyrosine and 3-phosphotyrosine and 3-phosphoinositide	ENSG00000070190	'DAPP1	intron_variant						ENSG00000070190	ENSG00000070190	'DAPP1	3	novel	specific_protein							DAPP1	chr4	99816827	99870190	1	27071	protein_coding	4:99831995	15168
153_3_2	SeqId_8053_16	'DJB14	chr4:100771395_C_T$SeqId_8053_16	1	chr4:100771395_C_T	rs55797991	cis	4	100771395	T	C	0.1493	-0.1278	0.0186	5.94e-12	'DnaJ homolog subfamily B member 14	ENSG00000164031	'DNAJB14	intron_variant						ENSG00000164031	ENSG00000164031	'DNAJB14	3	novel	suggestive_specific_pathway							DNAJB14	chr4	99896248	99946618	-1	79982	protein_coding	4:99850238	96380
154_1_2	SeqId_4903_72	'Calcineurin	chr4:102745985_C_T$SeqId_4903_72	1	chr4:102745985_C_T	rs1125271	trans	4	102745985	T	C	0.303	0.3521	0.0131	2.07e-158	'Calcineurin	ENSG00000221823|ENSG00000138814	'PPP3R1|PPP3CA	intron_variant	0.995795	rs10516487	ENSG00000153064	'BANK1	missense_variant	ENSG00000153064	ENSG00000153064	'BANK1	3	known	unspecific_effect							PPP3CA	chr4	101023409	101348278	-1	5530	protein_coding	4:101824828	476550
154_2_1	SeqId_9869_28	'NF-kappa-B p105	chr4:103399049_A_C$SeqId_9869_28	1	chr4:103399049_A_C	rs62328536	cis	4	103399049	A	C	0.3439	0.1476	0.0133	1.71e-28	'Nuclear factor NF-kappa-B p105 subunit	ENSG00000109320	'NFKB1	intergenic_variant						ENSG00000109320	ENSG00000109320	'NFKB1	5	known	unspecific_effect							NFKB1	chr4	102501331	102617302	1	4790	protein_coding	4:102477892	23439
154_2_2	SeqId_6382_17	'MANBA	chr4:103675108_C_G$SeqId_6382_17	1	chr4:103675108_C_G	rs223492	cis	4	103675108	C	G	0.3533	0.4862	0.0133	1.93e-291	'Beta-mannosidase	ENSG00000109323	'MANBA	intron_variant	0.371402	rs227368	ENSG00000109323	'MANBA	missense_variant	ENSG00000109323	ENSG00000109323	'MANBA	3	known	unspecific_effect							MANBA	chr4	102630770	102760994	-1	4126	protein_coding	4:102753951	7043
154_2_3	SeqId_17329_2	'BDH2	chr4:104111414_C_T$SeqId_17329_2	1	chr4:104111414_C_T	rs78336913	cis	4	104111414	T	C	0.1852	0.3133	0.0162	4.27e-83	'3-hydroxybutyrate dehydrogenase type 2	ENSG00000164039	'BDH2	intron_variant	0.829322	rs1054707	ENSG00000164039	'BDH2	missense_variant	ENSG00000164039	ENSG00000164039	'BDH2	3	novel	unspecific_effect							BDH2	chr4	103077592	103099870	-1	56898	protein_coding	4:103190257	90387
155_1_3	SeqId_6342_10	'Nephronectin	chr4:106819053_A_G$SeqId_6342_10	1	chr4:106819053_A_G	rs34712979	cis	4	106819053	A	G	0.2557	-0.172	0.0158	1.27e-27	'Nephronectin	ENSG00000168743	'NPNT	splice_region_variant	0.157421	rs35132891	ENSG00000168743	'NPNT	missense_variant	ENSG00000168743	ENSG00000168743	'NPNT	3	known	specific_protein							NPNT	chr4	105894775	106004027	1	255743	protein_coding	4:105897896	3121
156_1_1	SeqId_17739_1	'HCDH	chr4:108925253_C_T$SeqId_17739_1	1	chr4:108925253_C_T	rs62311424	cis	4	108925253	T	C	0.9395	0.1908	0.0263	4.3e-13	'Hydroxyacyl-coenzyme A dehydrogenase, mitochondrial	ENSG00000138796	'HADH	intron_variant						ENSG00000138796	ENSG00000138796	'HADH	3	novel	specific_protein							HADH	chr4	107989714	108035241	1	3033	protein_coding	4:108004097	14383
157_1_1	SeqId_2567_5	'Factor I	chr4:110656730_A_G$SeqId_2567_5	1	chr4:110656730_A_G	rs7439493	cis	4	110656730	A	G	0.4163	0.2646	0.0136	7.04e-85	'Complement factor I	ENSG00000205403	'CFI	intergenic_variant						ENSG00000205403	ENSG00000205403	'CFI	3	known	specific_protein							CFI	chr4	109740694	109801999	-1	3426	protein_coding	4:109735574	66425
157_1_2	SeqId_5509_7	'EGF	chr4:110854544_C_T$SeqId_5509_7	1	chr4:110854544_C_T	rs3822288	cis	4	110854544	T	C	0.3368	0.0952	0.0126	3.49e-14	'Epidermal growth factor	ENSG00000138798	'EGF	intron_variant	0.631141	rs2237051	ENSG00000138798	'EGF	missense_variant	ENSG00000138798	ENSG00000138798	'EGF	3	known	specific_protein	0.20417	0.064	0.0015146071407034	yes	EGF	Olink ONCOLOGY II(v.7002)	EGF	chr4	109912883	110013766	1	1950	protein_coding	4:109933388	20505
157_2_1	SeqId_15558_63	'AMPE	chr4:111431444_A_G$SeqId_15558_63	1	chr4:111431444_A_G	rs33966350	cis	4	111431444	A	G	0.0112	-1.5944	0.0606	2.36e-152	'Glutamyl aminopeptidase	ENSG00000138792	'ENPEP	stop_gained						ENSG00000138792	ENSG00000138792	'ENPEP	3	novel	specific_protein							ENPEP	chr4	110365733	110565285	1	2028	protein_coding	4:110510288	144555
158_1_1	SeqId_3419_49	'CAMK2D	chr4:114668476_A_T$SeqId_3419_49	1	chr4:114668476_A_T	rs115143758	cis	4	114668476	A	T	0.5264	-0.0937	0.0132	1.51e-12	'Calcium/calmodulin-dependent protein kinase type II subunit delta	ENSG00000145349	'CAMK2D	intron_variant						ENSG00000145349	ENSG00000145349	'CAMK2D	3	novel	specific_pathway							CAMK2D	chr4	113418054	113761927	-1	817	protein_coding	4:113747320	14607
159_1_1	SeqId_15385_116	'FABP2	chr4:120263158_C_G$SeqId_15385_116	1	chr4:120263158_C_G	rs9994354	cis	4	120263158	C	G	0.2605	-1.0267	0.0117	6.76e-1675	'Fatty acid-binding protein, intestinal	ENSG00000145384	'FABP2	intron_variant	0.997403	rs1799883	ENSG00000145384	'FABP2	missense_variant	ENSG00000145384	ENSG00000145384	'FABP2	3	known	suggestive_specific_pathway	-0.47494	0.075539	7.25270478091247e-10	yes	FABP2	Olink CARDIOVASCULAR II(v.5004)	FABP2	chr4	119317250	119322138	-1	2169	protein_coding	4:119342003	19865
159_2_1	SeqId_16805_5	'PDE5A	chr4:120559292_G_T$SeqId_16805_5	1	chr4:120559292_G_T	rs6534149	cis	4	120559292	T	G	0.377	0.2513	0.0134	2.11e-78	'cGMP-specific 3',5'-cyclic phosphodiesterase	ENSG00000138735	'PDE5A	intergenic_variant						ENSG00000138735	ENSG00000138735	'PDE5A	3	known	suggestive_specific_pathway							PDE5A	chr4	119494397	119628804	-1	8654	protein_coding	4:119638137	9333
159_2_1	SeqId_5256_86	'PDE5A	chr4:120556467_C_T$SeqId_5256_86	1	chr4:120556467_C_T	rs59867181	cis	4	120556467	T	C	0.6229	-0.3448	0.0127	1.27e-162	'cGMP-specific 3',5'-cyclic phosphodiesterase	ENSG00000138735	'PDE5A	intergenic_variant						ENSG00000138735	ENSG00000138735	'PDE5A	3	known	suggestive_specific_pathway							PDE5A	chr4	119494397	119628804	-1	8654	protein_coding	4:119635312	6508
16_1_1	SeqId_8768_4	'Bcl-10	chr1:85744792_D_I$SeqId_8768_4	1	chr1:85744792_D_I	rs75345056	cis	1	85744792	D	I	0.0726	0.2191	0.0252	3.74e-18	'B-cell lymphoma/leukemia 10	ENSG00000142867	'BCL10	upstream_gene_variant						ENSG00000142867	ENSG00000142867	'BCL10	3	novel	specific_protein							BCL10	chr1	85265776	85276632	-1	8915	protein_coding	1:85279110	2478
160_1_1	SeqId_14158_17	'Annexin V	chr4:122616863_C_G$SeqId_14158_17	1	chr4:122616863_C_G	rs9998908	cis	4	122616863	C	G	0.0848	0.3818	0.0239	1.77e-57	'Annexin A5	ENSG00000164111	'ANXA5	intron_variant						ENSG00000164111	ENSG00000164111	'ANXA5	3	novel	specific_protein							ANXA5	chr4	121667946	121696995	-1	308	protein_coding	4:121695708	1287
160_2_1	SeqId_3025_50	'bFGF	chr4:123748616_C_G$SeqId_3025_50	1	chr4:123748616_C_G	rs2922979	cis	4	123748616	C	G	0.6903	0.719	0.013	8.29e-667	'Fibroblast growth factor 2	ENSG00000138685	'FGF2	intron_variant						ENSG00000138685	ENSG00000138685	'FGF2	3	known	specific_protein	0.93566	0.055948	6.98232404077173e-50	yes	FGF2	Olink IMMUNE RESPONSE(v.3202)	FGF2	chr4	122826708	122898236	1	2247	protein_coding	4:122827461	753
161_1_2	SeqId_10833_64	'HHIP	chr4:145659064_C_T$SeqId_10833_64	1	chr4:145659064_C_T	rs11727676	cis	4	145659064	T	C	0.9022	-0.2459	0.0232	2.48e-26	'Hedgehog-interacting protein	ENSG00000164161	'HHIP	synonymous_variant						ENSG00000164161	ENSG00000164161	'HHIP	3	novel	specific_protein							HHIP	chr4	144646156	144745271	1	64399	protein_coding	4:144737912	91756
163_1_1	SeqId_13488_3	'ARFP1	chr4:153701130_C_T$SeqId_13488_3	1	chr4:153701130_C_T	rs4619875	cis	4	153701130	T	C	0.3999	0.3368	0.0125	5.18e-160	'Arfaptin-1	ENSG00000164144	'ARFIP1	5_prime_UTR_variant						ENSG00000164144	ENSG00000164144	'ARFIP1	3	known	specific_protein							ARFIP1	chr4	152779937	152918463	1	27236	protein_coding	4:152779978	41
163_2_1	SeqId_4989_7	'Fibrinogen g-chain dimer	chr4:155493171_A_G$SeqId_4989_7	1	chr4:155493171_A_G	rs2227426	cis	4	155493171	A	G	0.1788	0.1828	0.0171	1.28e-26	'Fibrinogen gamma chain	ENSG00000171557	'FGG	downstream_gene_variant	0.99695	rs4220	ENSG00000171564	'FGB	missense_variant	ENSG00000171557	ENSG00000171557|ENSG00000171560|ENSG00000171564	'FGA|FGB|FGG	3	known	specific_pathway							FGG	chr4	154604134	154612967	-1	2266	protein_coding	4:154572019	40948
164_1_1	SeqId_9264_11	'CATO	chr4:156856193_A_C$SeqId_9264_11	1	chr4:156856193_A_C	rs2334114	cis	4	156856193	A	C	0.2116	-0.1452	0.0158	3.18e-20	'Cathepsin O	ENSG00000256043	'CTSO	intron_variant						ENSG00000256043	ENSG00000256043	'CTSO	3	novel	specific_protein							CTSO	chr4	155921580	155953912	-1	1519	protein_coding	4:155935041	18871
164_2_1	SeqId_13658_31	'PDGF-CC	chr4:157977619_A_G$SeqId_13658_31	1	chr4:157977619_A_G	rs72494011	cis	4	157977619	A	G	0.1647	0.153	0.0178	8.57e-18	'Platelet-derived growth factor C	ENSG00000145431	'PDGFC	intergenic_variant						ENSG00000145431	ENSG00000145431	'PDGFC	3	novel	specific_protein	-0.21819	0.086175	0.0116627240508196	no	PDGFC	Olink ORGAN DAMAGE(v.3301)	PDGFC	chr4	156760454	156971799	-1	56034	protein_coding	4:157056467	84668
165_1_1	SeqId_5202_4	'PPID	chr4:159637113_C_T$SeqId_5202_4	1	chr4:159637113_C_T	rs17843929	cis	4	159637113	T	C	0.2724	0.4909	0.0138	2.49e-276	'Peptidyl-prolyl cis-trans isomerase D	ENSG00000171497	'PPID	intron_variant	0.855563	rs9410	ENSG00000171497	'PPID	missense_variant	ENSG00000171497	ENSG00000171497	'PPID	3	known	specific_protein							PPID	chr4	158709127	158723396	-1	5481	protein_coding	4:158715961	7435
166_1_1	SeqId_9906_21	'TICN3	chr4:168139859_A_G$SeqId_9906_21	1	chr4:168139859_A_G	rs62353586	cis	4	168139859	A	G	0.0231	1.2011	0.0457	1.41e-152	'Testican-3	ENSG00000196104	'SPOCK3	intron_variant						ENSG00000196104	ENSG00000196104	'SPOCK3	3	known	specific_protein							SPOCK3	chr4	166733384	167234796	-1	50859	protein_coding	4:167218708	16088
167_1_1	SeqId_3132_1	'VEGF-C	chr4:177638987_A_C$SeqId_3132_1	1	chr4:177638987_A_C	rs112793547	cis	4	177638987	A	C	0.9897	-0.5455	0.0637	1.11e-17	'Vascular endothelial growth factor C	ENSG00000150630	'VEGFC	intron_variant	0.970952	rs41278571	ENSG00000150630	'VEGFC	missense_variant	ENSG00000150630	ENSG00000150630	'VEGFC	3	known	specific_protein	-0.77047	0.28165	0.00645654229034656	yes	VEGFC	Olink ORGAN DAMAGE(v.3301)	VEGFC	chr4	176683538	176792922	-1	7424	protein_coding	4:176717833	75089
168_1_1	SeqId_17756_69	'DCTD	chr4:183981702_D_I$SeqId_17756_69	1	chr4:183981702_D_I	rs150825391	cis	4	183981702	D	I	0.3372	0.121	0.0138	2.16e-18	'Deoxycytidylate deaminase	ENSG00000129187	'DCTD	intergenic_variant						ENSG00000129187	ENSG00000129187	'DCTD	3	novel	specific_protein							DCTD	chr4	182890060	182917936	-1	1635	protein_coding	4:183060550	142614
169_1_1	SeqId_15579_26	'ENPP6	chr4:185139101_C_T$SeqId_15579_26	1	chr4:185139101_C_T	rs78293932	cis	4	185139101	T	C	0.0256	0.3565	0.0428	8.39e-17	'Ectonucleotide pyrophosphatase/phosphodiesterase family member 6	ENSG00000164303	'ENPP6	5_prime_UTR_variant						ENSG00000164303	ENSG00000164303	'ENPP6	3	novel	specific_protein							ENPP6	chr4	184088706	184221230	-1	133121	protein_coding	4:184217948	3282
169_1_2	SeqId_3593_72	'Caspase-3	chr4:185592134_D_I$SeqId_3593_72	1	chr4:185592134_D_I	rs150986391	cis	4	185592134	D	I	0.1224	-0.3213	0.0194	1.92e-61	'Caspase-3	ENSG00000164305	'CASP3	intron_variant						ENSG00000164305	ENSG00000164305	'CASP3	3	known	specific_protein	-0.39795	0.092167	1.91425592502109e-05	yes	CASP-3	Olink CARDIOVASCULAR III(v.6112)	CASP3	chr4	184627696	184649509	-1	836	protein_coding	4:184670981	21472
17_1_1	SeqId_12682_5	'KAT3	chr1:89418403_C_T$SeqId_12682_5	1	chr1:89418403_C_T	rs1409152	cis	1	89418403	T	C	0.4985	-0.4176	0.0123	1.19e-250	'Kynurenine--oxoglutarate transaminase 3	ENSG00000137944	'CCBL2	intron_variant						ENSG00000137944	ENSG00000137944	'KYAT3	3	known	specific_protein							KYAT3	chr1	88935773	88992953	-1	56267	protein_coding	1:88952720	40233
17_1_2	SeqId_15326_64	'GBP1	chr1:89530425_C_T$SeqId_15326_64	1	chr1:89530425_C_T	rs12089335	cis	1	89530425	T	C	0.3041	-0.1526	0.0144	3.98e-26	'Guanylate-binding protein 1	ENSG00000117228	'GBP1	intron_variant	0.998945	rs1048443	ENSG00000117228	'GBP1	missense_variant	ENSG00000117228	ENSG00000117228	'GBP1	3	novel	specific_protein							GBP1	chr1	89051882	89065360	-1	2633	protein_coding	1:89064742	618
17_1_3	SeqId_18891_98	'GBP2	chr1:89553773_D_I$SeqId_18891_98	1	chr1:89553773_D_I	rs34086227	cis	1	89553773	D	I	0.213	-0.1742	0.0159	4.96e-28	'Guanylate-binding protein 2	ENSG00000162645	'GBP2	intergenic_variant						ENSG00000162645	ENSG00000162645	'GBP2	3	novel	specific_protein	-0.1549	0.076875	0.0444631267469109	yes	GBP2	Olink NEURO EXPLORATORY(v.3901)	GBP2	chr1	89106132	89150456	-1	2634	protein_coding	1:89088091	62365
170_1_1	SeqId_4152_58	'Prekallikrein	chr4:187161061_G_T$SeqId_4152_58	1	chr4:187161061_G_T	rs71640035	cis	4	187161061	T	G	0.5778	-0.5612	0.0127	1.74e-426	'Plasma kallikrein	ENSG00000164344	'KLKB1	intron_variant	0.720727	rs3733402	ENSG00000164344	'KLKB1	missense_variant	ENSG00000164344	ENSG00000164344	'KLKB1	6	known	suggestive_specific_pathway							KLKB1	chr4	186208979	186258471	1	3818	protein_coding	4:186239907	30928
170_1_2	SeqId_16918_198	'TLR3	chr4:187004074_C_T$SeqId_16918_198	1	chr4:187004074_C_T	rs3775291	cis	4	187004074	T	C	0.299	-0.8082	0.013	6.78e-842	'Toll-like receptor 3	ENSG00000164342	'TLR3	missense_variant						ENSG00000164342	ENSG00000164342	'TLR3	3	novel	specific_pathway	-1.0613	0.046265	2.89734358770134e-79	yes	TLR3	Olink ONCOLOGY II(v.7002)	TLR3	chr4	186069155	186088073	1	7098	protein_coding	4:186082920	13765
170_1_3	SeqId_2190_55	'Coagulation Factor XI	chr4:187207381_C_T$SeqId_2190_55	1	chr4:187207381_C_T	rs2289252	cis	4	187207381	T	C	0.4052	0.4622	0.0131	2.1e-272	'Coagulation Factor XI	ENSG00000088926	'F11	intron_variant						ENSG00000088926	ENSG00000088926	'F11	3	known	suggestive_specific_pathway	0.40875	0.060635	4.48745389933131e-11	yes	F11	Olink CARDIOMETABOLIC(v.3602)	F11	chr4	186266189	186289681	1	2160	protein_coding	4:186286227	20038
171_1_1	SeqId_19488_1	'PDCD6	chr5:272057_C_T$SeqId_19488_1	1	chr5:272057_C_T	rs62345187	cis	5	272057	T	C	0.8833	0.1594	0.0208	1.76e-14	'Programmed cell death protein 6	ENSG00000249915	'PDCD6	intron_variant						ENSG00000249915	ENSG00000249915	'PDCD6	3	novel	specific_protein							PDCD6	chr5	271621	314974	1	10016	protein_coding	5:271942	321
172_1_1	SeqId_13132_14	'SEM5A	chr5:9547958_C_G$SeqId_13132_14	1	chr5:9547958_C_G	rs17329324	cis	5	9547958	C	G	0.9036	-1.5247	0.0173	1.92e-1689	'Semaphorin-5A	ENSG00000112902	'SEMA5A	upstream_gene_variant						ENSG00000112902	ENSG00000112902	'SEMA5A	3	known	specific_protein							SEMA5A	chr5	9035033	9546075	-1	9037	protein_coding	5:9547846	1771
172_2_1	SeqId_19115_13	'CMBL	chr5:10307022_C_T$SeqId_19115_13	1	chr5:10307022_C_T	rs11738492	cis	5	10307022	T	C	0.6306	0.1646	0.0142	5.87e-31	'Carboxymethylenebutenolidase homolog	ENSG00000164237	'CMBL	intron_variant						ENSG00000164237	ENSG00000164237	'CMBL	3	novel	specific_protein							CMBL	chr5	10275875	10307902	-1	134147	protein_coding	5:10306910	992
174_1_1	SeqId_7251_64	'C1QT3	chr5:34018623_A_G$SeqId_7251_64	1	chr5:34018623_A_G	rs840390	cis	5	34018623	A	G	0.1302	-0.2837	0.0188	2.44e-51	'Complement C1q tumor necrosis factor-related protein 3	ENSG00000082196	'C1QTNF3	downstream_gene_variant						ENSG00000082196	ENSG00000082196	'C1QTNF3	3	known	specific_protein							C1QTNF3	chr5	34017858	34043213	-1	114899	protein_coding	5:34018518	24695
175_1_1	SeqId_5089_11	'IL-7 Ra	chr5:35866218_A_G$SeqId_5089_11	1	chr5:35866218_A_G	rs6451229	cis	5	35866218	A	G	0.5932	-0.1647	0.0135	4.83e-34	'Interleukin-7 receptor subunit alpha	ENSG00000168685	'IL7R	intron_variant	0.522443	rs3194051	ENSG00000168685	'IL7R	missense_variant	ENSG00000168685	ENSG00000168685	'IL7R	3	known	specific_protein	-0.47324	0.059241	1.0069316688518e-14	yes	IL7R	Olink CARDIOMETABOLIC(v.3602)	IL7R	chr5	35852695	35879603	1	3575	protein_coding	5:35866116	13421
176_1_1	SeqId_12338_27	'EGFLA	chr5:38381406_A_G$SeqId_12338_27	1	chr5:38381406_A_G	rs2589775	cis	5	38381406	A	G	0.7673	0.1216	0.0154	2.69e-15	'Pikachurin	ENSG00000164318	'EGFLAM	intron_variant	0.211809	rs2561111	ENSG00000164318	'EGFLAM	missense_variant	ENSG00000164318	ENSG00000164318	'EGFLAM	3	novel	specific_protein							EGFLAM	chr5	38258409	38465480	1	133584	protein_coding	5:38381304	122895
176_1_2	SeqId_5837_49	'LIF sR	chr5:38496779_C_T$SeqId_5837_49	1	chr5:38496779_C_T	rs3729741	cis	5	38496779	T	C	0.3411	0.1111	0.0137	4.92e-16	'Leukemia inhibitory factor receptor	ENSG00000113594	'LIFR	intron_variant	0.148181	rs3110234	ENSG00000113594	'LIFR	missense_variant	ENSG00000113594	ENSG00000113594	'LIFR	3	known	specific_protein							LIFR	chr5	38474668	38608354	-1	3977	protein_coding	5:38496677	111677
176_2_2	SeqId_10892_8	'OSMR	chr5:39023193_A_C$SeqId_10892_8	1	chr5:39023193_A_C	rs58330611	cis	5	39023193	A	C	0.6024	0.2681	0.0135	5.23e-88	'Oncostatin-M-specific receptor subunit beta	ENSG00000145623	'OSMR	intron_variant						ENSG00000145623	ENSG00000145623	'OSMR	3	known	specific_protein	-0.081718	0.064441	0.205371417181204	no	OSMR	Olink CARDIOMETABOLIC(v.3602)	OSMR	chr5	38845858	38945596	1	9180	protein_coding	5:39023091	177233
176_2_3	SeqId_3060_43	'C9	chr5:39356126_A_G$SeqId_3060_43	1	chr5:39356126_A_G	rs696766	cis	5	39356126	A	G	0.059	0.2959	0.0282	1.04e-25	'Complement component C9	ENSG00000113600	'C9	intron_variant						ENSG00000113600	ENSG00000113600	'C9	3	novel	specific_protein							C9	chr5	39284140	39424868	-1	735	protein_coding	5:39356024	68844
176_3_1	SeqId_4127_75	'C6	chr5:41210195_A_T$SeqId_4127_75	1	chr5:41210195_A_T	rs181908440	cis	5	41210195	A	T	0.0123	-1.5384	0.0591	3.7e-149	'Complement component C6	ENSG00000039537	'C6	intron_variant	0.946793	rs41271067	ENSG00000039537	'C6	missense_variant	ENSG00000039537	ENSG00000039537	'C6	6	novel	suggestive_specific_pathway							C6	chr5	41142116	41261438	-1	729	protein_coding	5:41210093	51345
176_3_2	SeqId_2888_49	'C7	chr5:40972211_A_G$SeqId_2888_49	1	chr5:40972211_A_G	rs74480769	cis	5	40972211	A	G	0.9698	1.2079	0.0388	3.31e-213	'Complement component C7	ENSG00000112936	'C7	intron_variant	0.105557	rs121964920	ENSG00000112936	'C7	missense_variant	ENSG00000112936	ENSG00000112936	'C7	3	known	unspecific_effect							C7	chr5	40909497	40984643	1	730	protein_coding	5:40972109	62612
176_4_2	SeqId_2948_58	'Growth hormone receptor	chr5:42738222_A_C$SeqId_2948_58	1	chr5:42738222_A_C	rs10440652	cis	5	42738222	A	C	0.4077	-0.2451	0.0143	9.9e-66	'Growth hormone receptor	ENSG00000112964	'GHR	regulatory_region_variant	0.674813	rs6180	ENSG00000112964	'GHR	missense_variant	ENSG00000112964	ENSG00000112964	'GHR	3	known	unspecific_effect							GHR	chr5	42423439	42721878	1	2690	protein_coding	5:42738120	314681
177_1_1	SeqId_15603_20	'Integrin alpha-2	chr5:52252191_C_T$SeqId_15603_20	1	chr5:52252191_C_T	rs7035	cis	5	52252191	T	C	0.3171	0.1361	0.0152	4.11e-19	'Integrin alpha-2	ENSG00000164171	'ITGA2	3_prime_UTR_variant						ENSG00000164171	ENSG00000164171	'ITGA2	3	novel	specific_protein							ITGA2	chr5	52989340	53094779	1	3673	protein_coding	5:52956361	32979
178_1_1	SeqId_3805_16	'Endocan	chr5:54198775_C_T$SeqId_3805_16	1	chr5:54198775_C_T	rs4242051	cis	5	54198775	T	C	0.2469	-0.1467	0.0155	3.81e-21	'Endothelial cell-specific molecule 1	ENSG00000164283	'ESM1	intergenic_variant						ENSG00000164283	ENSG00000164283	'ESM1	3	known	specific_protein							ESM1	chr5	54977867	55022671	-1	11082	protein_coding	5:54902947	119724
178_1_2	SeqId_9545_156	'Granzyme K	chr5:54317900_C_T$SeqId_9545_156	1	chr5:54317900_C_T	rs6891823	cis	5	54317900	T	C	0.5573	0.1249	0.0131	1.3e-21	'Granzyme K	ENSG00000113088	'GZMK	upstream_gene_variant						ENSG00000113088	ENSG00000113088	'GZMK	3	known	specific_protein							GZMK	chr5	55024256	55034570	1	3003	protein_coding	5:55022072	2184
178_1_3	SeqId_2620_4	'gp130, soluble	chr5:55263373_C_T$SeqId_2620_4	1	chr5:55263373_C_T	rs11739016	cis	5	55263373	T	C	0.1218	0.4526	0.0199	5.41e-114	'Interleukin-6 receptor subunit beta	ENSG00000134352	'IL6ST	intron_variant	0.997414	rs2228044	ENSG00000134352	'IL6ST	missense_variant	ENSG00000134352	ENSG00000134352	'IL6ST	3	known	specific_protein							IL6ST	chr5	55935095	55995022	-1	3572	protein_coding	5:55967545	27477
18_1_1	SeqId_3009_3	'TGF-b R III	chr1:92087039_A_T$SeqId_3009_3	1	chr1:92087039_A_T	rs12135487	cis	1	92087039	A	T	0.788	-0.1248	0.0163	2.33e-14	'Transforming growth factor beta receptor type 3	ENSG00000069702	'TGFBR3	intergenic_variant						ENSG00000069702	ENSG00000069702	'TGFBR3	3	novel	specific_protein							TGFBR3	chr1	91680343	91906335	-1	7049	protein_coding	1:91621482	284853
18_2_1	SeqId_11277_23	'ATF6A	chr1:93539383_A_G$SeqId_11277_23	1	chr1:93539383_A_G	rs12385720	trans	1	93539383	A	G	0.6315	-0.0994	0.0125	2.06e-15	'Cyclic AMP-dependent transcription factor ATF-6 alpha	ENSG00000118217	'ATF6	intergenic_variant	0.969134	rs1060622	ENSG00000117500	'TMED5	missense_variant	ENSG00000117500	ENSG00000117500	'TMED5	2	novel	unspecific_effect							ATF6	chr1	161766298	161977574	1	22926	protein_coding	1:93073826	68692472
18_2_2	SeqId_18214_2	'GSH0	chr1:94384624_A_G$SeqId_18214_2	1	chr1:94384624_A_G	rs12563495	cis	1	94384624	A	G	0.5034	-0.1017	0.0122	7.47e-17	'Glutamate--cysteine ligase regulatory subunit	ENSG00000023909	'GCLM	downstream_gene_variant						ENSG00000023909	ENSG00000023909	'GCLM	3	novel	specific_protein							GCLM	chr1	93885199	93909456	-1	2730	protein_coding	1:93919068	9612
180_1_1	SeqId_13535_2	'C43BP	chr5:74740950_C_T$SeqId_13535_2	1	chr5:74740950_C_T	rs9791146	cis	5	74740950	T	C	0.0865	0.185	0.0221	6.7e-17	'Collagen type IV alpha-3-binding protein	ENSG00000113163	'COL4A3BP	intron_variant						ENSG00000113163	ENSG00000113163	'CERT1	3	novel	specific_protein							CERT1	chr5	75356345	75512138	-1	10087	protein_coding	5:75445125	67013
180_1_1	SeqId_13950_9	'C43BP	chr5:74740950_C_T$SeqId_13950_9	1	chr5:74740950_C_T	rs9791146	cis	5	74740950	T	C	0.0865	0.2213	0.0224	5.98e-23	'Collagen type IV alpha-3-binding protein	ENSG00000113163	'COL4A3BP	intron_variant						ENSG00000113163	ENSG00000113163	'CERT1	3	novel	specific_protein							CERT1	chr5	75356345	75512138	-1	10087	protein_coding	5:75445125	67013
180_1_2	SeqId_15470_11	'Hexosaminidase B	chr5:74030338_A_G$SeqId_15470_11	1	chr5:74030338_A_G	rs13164140	cis	5	74030338	A	G	0.2345	0.3255	0.0157	4.62e-95	'Beta-hexosaminidase subunit beta	ENSG00000049860	'HEXB	intron_variant	0.125638	rs11556045	ENSG00000049860	'HEXB	missense_variant	ENSG00000049860	ENSG00000049860	'HEXB	3	novel	specific_protein							HEXB	chr5	74640023	74722647	1	3074	protein_coding	5:74734513	94490
180_2_1	SeqId_6039_24	'CRHBP	chr5:76210859_A_G$SeqId_6039_24	1	chr5:76210859_A_G	rs1700658	cis	5	76210859	A	G	0.6427	-0.6606	0.0128	6.48e-581	'Corticotropin-releasing factor-binding protein	ENSG00000145708	'CRHBP	intron_variant						ENSG00000145708	ENSG00000145708	'CRHBP	3	known	specific_protein	-0.53865	0.056908	1.28528665994362e-19	yes	CRHBP	Olink DEVELOPMENT(v.3511)	CRHBP	chr5	76953045	76981158	1	1393	protein_coding	5:76915034	38011
181_1_1	SeqId_3172_28	'ARSB	chr5:78180482_C_T$SeqId_3172_28	1	chr5:78180482_C_T	rs337835	cis	5	78180482	T	C	0.6387	-0.2572	0.0138	1.81e-77	'Arylsulfatase B	ENSG00000113273	'ARSB	intron_variant	0.443998	rs1065757	ENSG00000113273	'ARSB	missense_variant	ENSG00000113273	ENSG00000113273	'ARSB	3	known	specific_protein	-0.21448	0.065687	0.00117192548866257	yes	ARSB	Olink CELL REGULATION(v.3701)	ARSB	chr5	78777209	78986087	-1	411	protein_coding	5:78884659	101428
181_1_3	SeqId_3340_53	'TSP4	chr5:79370247_G_T$SeqId_3340_53	1	chr5:79370247_G_T	rs13167730	cis	5	79370247	T	G	0.0976	0.4853	0.0218	7.5e-110	'Thrombospondin-4	ENSG00000113296	'THBS4	intron_variant						ENSG00000113296	ENSG00000113296	'THBS4	3	known	specific_protein	0.3809	0.10503	0.000317760565716129	yes	THBS4	Olink CARDIOMETABOLIC(v.3602)	THBS4	chr5	79991311	80083287	1	7060	protein_coding	5:80074424	83113
182_1_1	SeqId_18197_97	'KCRS	chr5:80562348_C_T$SeqId_18197_97	1	chr5:80562348_C_T	rs114173713	cis	5	80562348	T	C	0.9782	-0.5131	0.0458	4.05e-29	'Creatine kinase S-type, mitochondrial	ENSG00000131730	'CKMT2	downstream_gene_variant						ENSG00000131730	ENSG00000131730	'CKMT2	3	novel	specific_protein							CKMT2	chr5	81233320	81266398	1	1160	protein_coding	5:81266529	33209
183_1_1	SeqId_9886_28	'XRCC4	chr5:82643365_A_G$SeqId_9886_28	1	chr5:82643365_A_G	rs11953364	cis	5	82643365	A	G	0.1093	0.1965	0.0201	1.55e-22	'DNA repair protein XRCC4	ENSG00000152422	'XRCC4	intron_variant	0.989757	rs1805377	ENSG00000152422	'XRCC4	splice_acceptor_variant	ENSG00000152422	ENSG00000152422	'XRCC4	3	novel	specific_protein							XRCC4	chr5	83077498	83353787	1	7518	protein_coding	5:83347546	270048
183_1_2	SeqId_3196_6	'HPLN1	chr5:83010095_A_G$SeqId_3196_6	1	chr5:83010095_A_G	rs975595	cis	5	83010095	A	G	0.7545	0.1724	0.0157	4.41e-28	'Hyaluronan and proteoglycan link protein 1	ENSG00000145681	'HAPLN1	intron_variant						ENSG00000145681	ENSG00000145681	'HAPLN1	3	known	specific_protein							HAPLN1	chr5	83637805	83720855	-1	1404	protein_coding	5:83714276	6579
184_1_1	SeqId_3196_6	'HPLN1	chr5:86266939_A_G$SeqId_3196_6	1	chr5:86266939_A_G	rs12109445	trans	5	86266939	A	G	0.618	-0.1126	0.0144	4.46e-15	'Hyaluronan and proteoglycan link protein 1	ENSG00000145681	'HAPLN1	intron_variant						ENSG00000249061	ENSG00000249061	'	1	novel	specific_protein							HAPLN1	chr5	83637805	83720855	-1	1404	protein_coding	5:86971122	3250267
184_1_2	SeqId_9848_22	'Cyclin H	chr5:86735368_A_G$SeqId_9848_22	1	chr5:86735368_A_G	rs62368956	cis	5	86735368	A	G	0.2034	-0.1639	0.0166	5.37e-23	'Cyclin-H	ENSG00000134480	'CCNH	intergenic_variant	0.983386	rs2230641	ENSG00000134480	'CCNH	missense_variant	ENSG00000134480	ENSG00000134480	'CCNH	3	known	specific_protein							CCNH	chr5	87318416	87412930	-1	902	protein_coding	5:87439551	26621
185_2_1	SeqId_17410_5	'CETN3	chr5:89750018_A_T$SeqId_17410_5	1	chr5:89750018_A_T	rs6864721	cis	5	89750018	A	T	0.2731	-0.1776	0.0146	6.22e-34	'Centrin-3	ENSG00000153140	'CETN3	downstream_gene_variant	0.995575	rs4873	ENSG00000153140	'CETN3	missense_variant	ENSG00000153140	ENSG00000153140	'CETN3	3	novel	specific_protein							CETN3	chr5	90392257	90409766	-1	1070	protein_coding	5:90454201	44435
186_1_1	SeqId_5615_62	'F172A	chr5:93051362_A_T$SeqId_5615_62	1	chr5:93051362_A_T	rs35107028	cis	5	93051362	A	T	0.1297	0.1694	0.0195	3.32e-18	'Protein FAM172A	ENSG00000113391	'FAM172A	intron_variant						ENSG00000113391	ENSG00000113391	'FAM172A	3	novel	specific_protein							FAM172A	chr5	93617725	94111699	-1	83989	protein_coding	5:93715656	396043
187_1_1	SeqId_8269_327	'ARSK	chr5:94942780_C_T$SeqId_8269_327	1	chr5:94942780_C_T	rs17084933	cis	5	94942780	T	C	0.9585	0.3245	0.0333	1.74e-22	'Arylsulfatase K	ENSG00000164291	'ARSK	downstream_gene_variant	0.829323	rs17084927	ENSG00000164291	'ARSK	missense_variant	ENSG00000164291	ENSG00000164291	'ARSK	3	novel	specific_protein							ARSK	chr5	95555101	95605102	1	153642	protein_coding	5:95607076	51975
187_1_2	SeqId_18386_36	'GLRX1	chr5:95161340_A_G$SeqId_18386_36	1	chr5:95161340_A_G	rs6556884	cis	5	95161340	A	G	0.2535	-0.2928	0.0152	1.71e-82	'Glutaredoxin-1	ENSG00000173221	'GLRX	upstream_gene_variant						ENSG00000173221	ENSG00000173221	'GLRX	3	novel	unspecific_effect	-0.21463	0.071576	0.00285167481430501	yes	GLRX	Olink METABOLISM(v.3402)	GLRX	chr5	95751319	95822726	-1	2745	protein_coding	5:95825636	2910
187_1_5	SeqId_13388_57	'NEC1	chr5:95729406_A_G$SeqId_13388_57	1	chr5:95729406_A_G	rs13169290	cis	5	95729406	A	G	0.273	-1.0678	0.0109	9.78e-2087	'Neuroendocrine convertase 1	ENSG00000175426	'PCSK1	intron_variant	0.997224	rs6235	ENSG00000175426	'PCSK1	missense_variant	ENSG00000175426	ENSG00000175426	'PCSK1	3	known	suggestive_specific_pathway							PCSK1	chr5	96390333	96434143	-1	5122	protein_coding	5:96393702	40441
187_2_1	SeqId_8960_3	'LRAP	chr5:96252432_A_G$SeqId_8960_3	1	chr5:96252432_A_G	rs2927608	cis	5	96252432	A	G	0.4396	1.1635	0.0077	5.40e-4961	'Endoplasmic reticulum aminopeptidase 2	ENSG00000164308	'ERAP2	intron_variant	0.797987	rs2549782	ENSG00000164308	'ERAP2	missense_variant	ENSG00000164308	ENSG00000164308	'ERAP2	6	known	unspecific_effect							ERAP2	chr5	96875986	96919703	1	64167	protein_coding	5:96916728	40742
187_2_4	SeqId_4964_67	'ARTS1	chr5:96123160_C_T$SeqId_4964_67	1	chr5:96123160_C_T	rs467735	cis	5	96123160	T	C	0.216	1.2034	0.0115	1.16e-2380	'Endoplasmic reticulum aminopeptidase 1	ENSG00000164307	'ERAP1	intron_variant	0.668764	rs26653	ENSG00000164307	'ERAP1	missense_variant	ENSG00000164307	ENSG00000164307	'ERAP1	3	known	unspecific_effect							ERAP1	chr5	96760810	96808100	-1	51752	protein_coding	5:96787457	20643
187_3_1	SeqId_3331_8	'RGMB	chr5:97790915_D_I$SeqId_3331_8	1	chr5:97790915_D_I	rs56411190	cis	5	97790915	D	I	0.4509	-0.1643	0.0134	2.33e-34	'RGM domain family member B	ENSG00000174136	'RGMB	TF_binding_site_variant						ENSG00000174136	ENSG00000174136	'RGMB	3	known	specific_protein							RGMB	chr5	98768650	98798643	1	285704	protein_coding	5:98455212	313438
188_1_1	SeqId_6252_62	'Secretoglobin family 3A member 1	chr5:102125747_C_G$SeqId_6252_62	1	chr5:102125747_C_G	rs2431322	trans	5	102125747	C	G	0.6125	0.1333	0.0135	4.68e-23	'Secretoglobin family 3A member 1	ENSG00000161055	'SCGB3A1	intron_variant	0.443179	rs34813	ENSG00000145723	'GIN1	missense_variant	ENSG00000145730	ENSG00000145730	'PAM	1	known	suggestive_specific_pathway							SCGB3A1	chr5	180590105	180591499	-1	92304	protein_coding	5:102790043	77801456
188_1_2	SeqId_5620_13	'AMD	chr5:102338811_A_G$SeqId_5620_13	1	chr5:102338811_A_G	rs35658696	cis	5	102338811	A	G	0.9509	1.3439	0.0285	2.47e-485	'Peptidyl-glycine alpha-amidating monooxygenase	ENSG00000145730	'PAM	missense_variant						ENSG00000145730	ENSG00000145730	'PAM	3	novel	suggestive_specific_pathway	1.0828	0.1411	9.24698173938221e-14	yes	PAM	Olink CARDIOMETABOLIC(v.3602)	PAM	chr5	102753981	103029730	1	5066	protein_coding	5:103003107	249126
188_1_3	SeqId_13947_371	'NUD12	chr5:102866815_C_G$SeqId_13947_371	1	chr5:102866815_C_G	rs6880267	cis	5	102866815	C	G	0.84	1.036	0.0151	8.00e-1025	'Peroxisomal NADH pyrophosphatase NUDT12	ENSG00000112874	'NUDT12	intron_variant						ENSG00000112874	ENSG00000112874	'NUDT12	3	known	specific_protein							NUDT12	chr5	103548855	103562790	-1	83594	protein_coding	5:103531114	31676
189_1_1	SeqId_2615_60	'Ephrin-A5	chr5:106938267_A_T$SeqId_2615_60	1	chr5:106938267_A_T	rs6596742	cis	5	106938267	A	T	0.4943	-0.0985	0.0127	7.64e-15	'Ephrin-A5	ENSG00000184349	'EFNA5	intron_variant						ENSG00000184349	ENSG00000184349	'EFNA5	3	novel	specific_pathway							EFNA5	chr5	107376894	107670937	-1	1946	protein_coding	5:107602566	68371
19_2_1	SeqId_11143_32	'NOE3	chr1:102667388_A_G$SeqId_11143_32	1	chr1:102667388_A_G	rs1938364	cis	1	102667388	A	G	0.2285	-0.1673	0.0161	3.38e-25	'Noelin-3	ENSG00000118733	'OLFM3	intron_variant,non_coding_transcript_variant						ENSG00000118733	ENSG00000118733	'OLFM3	3	novel	specific_protein							OLFM3	chr1	101802560	101996926	-1	118427	protein_coding	1:102201832	204906
19_3_1	SeqId_15556_49	'Alpha-amylase 2B	chr1:104036684_C_T$SeqId_15556_49	1	chr1:104036684_C_T	rs75199337	cis	1	104036684	T	C	0.0943	0.6072	0.0228	9.09e-157	'Alpha-amylase 2B	ENSG00000240038	'AMY2B	intron_variant	0.157331	rs151132065	ENSG00000240038	'AMY2B	missense_variant	ENSG00000240038	ENSG00000240038	'AMY2B	3	novel	specific_pathway							AMY2B	chr1	103553815	103579534	1	280	protein_coding	1:103494062	59753
19_3_3	SeqId_18917_53	'Pancreatic alpha-amylase	chr1:104335726_G_T$SeqId_18917_53	1	chr1:104335726_G_T	rs78245241	cis	1	104335726	T	G	0.9684	1.1388	0.0383	1.53e-194	'Pancreatic alpha-amylase	ENSG00000243480	'AMY2A	intergenic_variant						ENSG00000243480	ENSG00000243480	'AMY2A	3	known	specific_pathway							AMY2A	chr1	103617427	103625780	1	279	protein_coding	1:103793104	175677
19_4_1	SeqId_5637_81	'NTNG1	chr1:107678268_C_G$SeqId_5637_81	1	chr1:107678268_C_G	rs115668827	cis	1	107678268	C	G	0.0472	1.4146	0.0283	4.38e-545	'Netrin-G1	ENSG00000162631	'NTNG1	upstream_gene_variant						ENSG00000162631	ENSG00000162631	'NTNG1	3	known	specific_protein							NTNG1	chr1	107140007	107484923	1	22854	protein_coding	1:107135646	4361
190_1_1	SeqId_4220_39	'FER	chr5:108080817_C_T$SeqId_4220_39	1	chr5:108080817_C_T	rs6880917	cis	5	108080817	T	C	0.3423	0.111	0.0135	2.34e-16	'Tyrosine-protein kinase Fer	ENSG00000151422	'FER	upstream_gene_variant						ENSG00000151422	ENSG00000151422	'FER	3	novel	specific_protein							FER	chr5	108747841	109196841	1	2241	protein_coding	5:108745116	2725
190_2_2	SeqId_17410_5	'CETN3	chr5:108641866_C_T$SeqId_17410_5	1	chr5:108641866_C_T	rs7727299	trans	5	108641866	T	C	0.3681	-0.0986	0.0134	2.11e-13	'Centrin-3	ENSG00000153140	'CETN3	intron_variant	0.830096	rs1045706	ENSG00000198961	'PJA2	missense_variant	ENSG00000198961	ENSG00000198961	'PJA2	2	novel	specific_protein							CETN3	chr5	90392257	90409766	-1	1070	protein_coding	5:109306165	18896399
191_1_2	SeqId_5620_13	'AMD	chr5:115346245_G_T$SeqId_5620_13	1	chr5:115346245_G_T	rs17138646	trans	5	115346245	T	G	0.8833	0.1831	0.021	2.84e-18	'Peptidyl-glycine alpha-amidating monooxygenase	ENSG00000145730	'PAM	intron_variant	0.595117	rs10078759	ENSG00000172901	'AQPEP	missense_variant	none	none	'		novel	unspecific_effect	0.13871	0.096852	0.152749571284116	no	PAM	Olink CARDIOMETABOLIC(v.3602)	PAM	chr5	102753981	103029730	1	5066	protein_coding	5:116010548	13256567
192_1_1	SeqId_12563_2	'TFIP8	chr5:118641300_A_T$SeqId_12563_2	1	chr5:118641300_A_T	rs1032859	cis	5	118641300	A	T	0.8797	0.3201	0.0186	1.11e-66	'Tumor necrosis factor alpha-induced protein 8	ENSG00000145779	'TNFAIP8	downstream_gene_variant						ENSG00000145779	ENSG00000145779	'TNFAIP8	3	novel	suggestive_specific_pathway							TNFAIP8	chr5	119268692	119399688	1	25816	protein_coding	5:119305605	36913
193_1_2	SeqId_18819_21	'PPIC	chr5:122360403_C_T$SeqId_18819_21	1	chr5:122360403_C_T	rs17388251	cis	5	122360403	T	C	0.6233	0.6366	0.0122	8.68e-594	'Peptidyl-prolyl cis-trans isomerase C	ENSG00000168938	'PPIC	intron_variant	0.852709	rs451195	ENSG00000168938	'PPIC	missense_variant	ENSG00000168938	ENSG00000168938	'PPIC	3	novel	unspecific_effect							PPIC	chr5	123023250	123036725	-1	5480	protein_coding	5:123024708	12017
194_1_1	SeqId_9468_8	'Lectin, mannose-binding 2	chr5:126904532_C_G$SeqId_9468_8	1	chr5:126904532_C_G	rs145904643	trans	5	126904532	C	G	0.0247	0.3586	0.0436	1.95e-16	'Vesicular integral-membrane protein VIP36	ENSG00000169223	'LMAN2	intergenic_variant						none	none	'		novel	specific_protein							LMAN2	chr5	177331567	177351668	-1	10960	protein_coding	5:127568840	49782828
195_1_1	SeqId_9816_37	'ISOC1	chr5:128288602_C_G$SeqId_9816_37	1	chr5:128288602_C_G	rs34942382	cis	5	128288602	C	G	0.7052	-0.2945	0.0139	3.29e-99	'Isochorismatase domain-containing protein 1	ENSG00000066583	'ISOC1	intron_variant						ENSG00000066583	ENSG00000066583	'ISOC1	3	novel	specific_protein							ISOC1	chr5	129094749	129114028	1	51015	protein_coding	5:128952909	141840
196_1_1	SeqId_5900_11	'HINT1	chr5:130474409_G_T$SeqId_5900_11	1	chr5:130474409_G_T	rs6889109	cis	5	130474409	T	G	0.7525	-0.1141	0.0149	2.14e-14	'Histidine triad nucleotide-binding protein 1	ENSG00000169567	'HINT1	intergenic_variant						ENSG00000169567	ENSG00000169567	'HINT1	3	known	unspecific_effect							HINT1	chr5	131155383	131224468	-1	3094	protein_coding	5:131138716	85752
196_1_3	SeqId_12387_7	'PDLI4	chr5:131607588_G_T$SeqId_12387_7	1	chr5:131607588_G_T	rs4877	cis	5	131607588	T	G	0.0919	-0.4954	0.0228	1.8e-104	'PDZ and LIM domain protein 4	ENSG00000131435	'PDLIM4	missense_variant						ENSG00000131435	ENSG00000131435	'PDLIM4	3	known	specific_protein							PDLIM4	chr5	132257696	132273454	1	8572	protein_coding	5:132271895	14199
196_2_2	SeqId_5708_1	'LEAP2	chr5:132203952_A_G$SeqId_5708_1	1	chr5:132203952_A_G	rs55767930	cis	5	132203952	A	G	0.1662	0.3752	0.0171	8.67e-107	'Liver-expressed antimicrobial peptide 2	ENSG00000164406	'LEAP2	upstream_gene_variant						ENSG00000164406	ENSG00000164406	'LEAP2	3	known	suggestive_specific_pathway							LEAP2	chr5	132873444	132875046	1	116842	protein_coding	5:132868260	5184
196_2_4	SeqId_9350_3	'FSTL4	chr5:132533063_A_T$SeqId_9350_3	1	chr5:132533063_A_T	rs3749820	cis	5	132533063	A	T	0.7849	0.1932	0.0164	3.57e-32	'Follistatin-related protein 4	ENSG00000053108	'FSTL4	3_prime_UTR_variant	0.99372	rs3749817	ENSG00000053108	'FSTL4	missense_variant	ENSG00000053108	ENSG00000053108	'FSTL4	3	novel	specific_protein							FSTL4	chr5	133196455	133612541	-1	23105	protein_coding	5:133197371	415170
196_2_5	SeqId_6366_38	'TXD15	chr5:134306890_C_T$SeqId_6366_38	1	chr5:134306890_C_T	rs77625575	cis	5	134306890	T	C	0.1275	0.3211	0.0197	1.34e-59	'Thioredoxin domain-containing protein 15	ENSG00000113621	'TXNDC15	intron_variant						ENSG00000113621	ENSG00000113621	'TXNDC15	3	known	specific_protein							TXNDC15	chr5	134874371	134901635	1	79770	protein_coding	5:134971200	96829
196_3_1	SeqId_16763_11	'LECT2	chr5:135313633_A_T$SeqId_16763_11	1	chr5:135313633_A_T	rs2428665	cis	5	135313633	A	T	0.4347	-0.7276	0.0117	2.11e-842	'Leukocyte cell-derived chemotaxin-2	ENSG00000145826	'LECT2	regulatory_region_variant	0.448946	rs31517	ENSG00000145826	'LECT2	missense_variant	ENSG00000145826	ENSG00000145826	'LECT2	3	known	suggestive_specific_pathway							LECT2	chr5	135922279	135954983	-1	3950	protein_coding	5:135977944	22961
196_3_2	SeqId_3283_21	'BGH3	chr5:135389433_C_T$SeqId_3283_21	1	chr5:135389433_C_T	rs13159365	cis	5	135389433	T	C	0.5179	-0.5608	0.0116	4.97e-510	'Transforming growth factor-beta-induced protein ig-h3	ENSG00000120708	'TGFBI	intron_variant						ENSG00000120708	ENSG00000120708	'TGFBI	3	known	suggestive_specific_pathway	-0.44878	0.058992	1.46892627764387e-13	yes	TGFBI	Olink CARDIOMETABOLIC(v.3602)	TGFBI	chr5	136028988	136063818	1	7045	protein_coding	5:136053744	24756
196_3_4	SeqId_5834_18	'IL-9	chr5:135479348_A_C$SeqId_5834_18	1	chr5:135479348_A_C	rs6596287	cis	5	135479348	A	C	0.6972	-0.1412	0.0148	1.9e-21	'Interleukin-9	ENSG00000145839	'IL9	intron_variant						ENSG00000145839	ENSG00000145839	'IL9	3	known	suggestive_specific_pathway							IL9	chr5	135892246	135895841	-1	3578	protein_coding	5:136143659	247818
196_4_1	SeqId_16322_10	'PACAP	chr5:138725772_D_I$SeqId_16322_10	1	chr5:138725772_D_I	rs140248321	cis	5	138725772	D	I	0.9291	-0.2974	0.0294	5.44e-24	'Marginal zone B- and B1-cell-specific protein	ENSG00000170476	'MZB1	upstream_gene_variant						ENSG00000170476	ENSG00000170476	'MZB1	3	novel	specific_protein							MZB1	chr5	139387467	139390081	-1	51237	protein_coding	5:139390084	3
196_5_1	SeqId_16914_104	'sCD14	chr5:140013567_G_T$SeqId_16914_104	1	chr5:140013567_G_T	rs5744454	cis	5	140013567	T	G	0.7611	0.219	0.0144	1.85e-52	'Monocyte differentiation antigen CD14, soluble	ENSG00000170458	'CD14	upstream_gene_variant						ENSG00000170458	ENSG00000170458	'CD14	3	known	unspecific_effect							CD14	chr5	140631728	140633701	-1	929	protein_coding	5:140633982	281
196_5_1	SeqId_8969_49	'CD14	chr5:140016847_A_G$SeqId_8969_49	1	chr5:140016847_A_G	rs5744441	cis	5	140016847	A	G	0.2311	-0.2808	0.0155	2.1e-73	'Monocyte differentiation antigen CD14	ENSG00000170458	'CD14	upstream_gene_variant						ENSG00000170458	ENSG00000170458	'CD14	3	known	unspecific_effect							CD14	chr5	140631728	140633701	-1	929	protein_coding	5:140637262	3561
196_5_2	SeqId_18220_141	'SRA1	chr5:139953189_C_T$SeqId_18220_141	1	chr5:139953189_C_T	rs801458	cis	5	139953189	T	C	0.4704	0.1793	0.0124	2.64e-47	'Steroid receptor RNA activator 1	ENSG00000213523	'SRA1	downstream_gene_variant	0.993172	rs5871740	ENSG00000213523	'SRA1	frameshift_variant	ENSG00000213523	ENSG00000213523	'SRA1	3	known	specific_protein							SRA1	chr5	140537340	140557677	-1	10011	protein_coding	5:140573604	15927
196_6_1	SeqId_8909_77	'GNPI1	chr5:141396566_C_T$SeqId_8909_77	1	chr5:141396566_C_T	rs9324861	cis	5	141396566	T	C	0.152	0.3186	0.0189	9.96e-64	'Glucosamine-6-phosphate isomerase 1	ENSG00000113552	'GNPDA1	upstream_gene_variant						ENSG00000113552	ENSG00000113552	'GNPDA1	3	novel	specific_protein							GNPDA1	chr5	141991749	142013041	-1	10007	protein_coding	5:142017001	3960
197_1_1	SeqId_8243_55	'TATI	chr5:147203817_C_G$SeqId_8243_55	1	chr5:147203817_C_G	rs3777125	cis	5	147203817	C	G	0.6029	-0.1241	0.0136	8.51e-20	'Serine protease inhibitor Kazal-type 1	ENSG00000164266	'SPINK1	downstream_gene_variant						ENSG00000164266	ENSG00000164266	'SPINK1	3	known	specific_protein	-0.34231	0.062359	6.52228842465639e-08	yes	SPINK1	Olink DEVELOPMENT(v.3511)	SPINK1	chr5	147824572	147831671	-1	6690	protein_coding	5:147824254	7417
197_1_2	SeqId_8028_22	'SPINK5	chr5:147519527_A_T$SeqId_8028_22	1	chr5:147519527_A_T	rs4371740	cis	5	147519527	A	T	0.6271	0.1313	0.0134	1.63e-22	'Serine protease inhibitor Kazal-type 5	ENSG00000133710	'SPINK5	downstream_gene_variant	0.981477	rs3777134	ENSG00000133710	'SPINK5	missense_variant	ENSG00000133710	ENSG00000133710	'SPINK5	3	known	specific_pathway	0.36382	0.062497	1.0634081880997e-08	yes	SPINK5	Olink DEVELOPMENT(v.3511)	SPINK5	chr5	148025683	148137382	1	11005	protein_coding	5:148139964	114281
197_1_3	SeqId_5731_1	'ISK6	chr5:147619072_A_C$SeqId_5731_1	1	chr5:147619072_A_C	rs1159203	cis	5	147619072	A	C	0.0758	-1.1468	0.023	2.25e-542	'Serine protease inhibitor Kazal-type 6	ENSG00000178172	'SPINK6	intron_variant	0.999187	rs12186491	ENSG00000178172	'SPINK6	missense_variant	ENSG00000178172	ENSG00000178172	'SPINK6	3	known	specific_protein							SPINK6	chr5	148202794	148215137	1	404203	protein_coding	5:148239509	36715
197_1_4	SeqId_10974_20	'ISK7	chr5:147823506_C_G$SeqId_10974_20	1	chr5:147823506_C_G	rs79930019	cis	5	147823506	C	G	0.9894	1.1114	0.0635	1.4e-68	'Serine protease inhibitor Kazal-type 7	ENSG00000145879	'SPINK7	downstream_gene_variant						ENSG00000145879	ENSG00000145879	'SPINK7	3	novel	specific_protein							SPINK7	chr5	148312419	148315922	1	84651	protein_coding	5:148443943	131524
197_1_5	SeqId_13578_98	'ABLM3	chr5:148533724_A_G$SeqId_13578_98	1	chr5:148533724_A_G	rs114464628	cis	5	148533724	A	G	0.0369	-0.4446	0.0335	3.64e-40	'Actin-binding LIM protein 3	ENSG00000173210	'ABLIM3	intron_variant						ENSG00000173210	ENSG00000173210	'ABLIM3	3	novel	specific_protein							ABLIM3	chr5	149141483	149260542	1	22885	protein_coding	5:149154161	12678
197_2_1	SeqId_3499_77	'IL-17B	chr5:148783690_A_C$SeqId_3499_77	1	chr5:148783690_A_C	rs6862301	cis	5	148783690	A	C	0.3071	0.1316	0.0146	2.18e-19	'Interleukin-17B	ENSG00000127743	'IL17B	upstream_gene_variant						ENSG00000127743	ENSG00000127743	'IL17B	3	novel	specific_protein							IL17B	chr5	149371324	149404202	-1	27190	protein_coding	5:149404127	75
197_2_2	SeqId_13682_47	'M-CSF R	chr5:149489606_A_C$SeqId_13682_47	1	chr5:149489606_A_C	rs572474264	cis	5	149489606	A	C	0.0148	-0.8206	0.0581	3.0e-45	'Macrophage colony-stimulating factor 1 receptor	ENSG00000182578	'CSF1R	intron_variant	0.418866	rs56048668	ENSG00000182578	'CSF1R	missense_variant	ENSG00000182578	ENSG00000182578	'CSF1R	3	known	specific_pathway							CSF1R	chr5	150053291	150113372	-1	1436	protein_coding	5:150110043	3329
197_2_3	SeqId_3459_49	'PDGF Rb	chr5:149508544_C_G$SeqId_3459_49	1	chr5:149508544_C_G	rs2304058	cis	5	149508544	C	G	0.441	-1.1426	0.008	1.46e-4432	'Platelet-derived growth factor receptor beta	ENSG00000113721	'PDGFRB	intron_variant						ENSG00000113721	ENSG00000113721	'PDGFRB	3	known	specific_protein	-1.0452	0.041534	5.72796030985823e-90	yes	PDGFRB	Olink DEVELOPMENT(v.3511)	PDGFRB	chr5	150113839	150155872	-1	5159	protein_coding	5:150128981	26891
197_2_4	SeqId_6927_7	'NDST1	chr5:149937956_A_G$SeqId_6927_7	1	chr5:149937956_A_G	rs253293	cis	5	149937956	A	G	0.591	-0.1854	0.0134	3.04e-43	'Bifunctional heparan sulfate N-deacetylase/N-sulfotransferase 1	ENSG00000070614	'NDST1	downstream_gene_variant						ENSG00000070614	ENSG00000070614	'NDST1	3	known	specific_protein							NDST1	chr5	150485818	150558211	1	3340	protein_coding	5:150558394	72576
197_3_1	SeqId_15441_6	'SAP3	chr5:150648242_D_I$SeqId_15441_6	1	chr5:150648242_D_I	rs35654352	cis	5	150648242	D	I	0.652	-0.385	0.0139	4.91e-168	'Ganglioside GM2 activator	ENSG00000196743	'GM2A	3_prime_UTR_variant	0.281249	rs153477	ENSG00000196743	'GM2A	missense_variant	ENSG00000196743	ENSG00000196743	'GM2A	3	novel	specific_protein							GM2A	chr5	151212150	151270440	1	2760	protein_coding	5:151268682	56532
197_3_3	SeqId_19233_75	'ATOX1	chr5:151195933_C_T$SeqId_19233_75	1	chr5:151195933_C_T	rs2915894	cis	5	151195933	T	C	0.4199	-0.0946	0.0134	2.05e-12	'Copper transport protein ATOX1	ENSG00000177556	'ATOX1	downstream_gene_variant	0.469575	rs6890099	ENSG00000177556	'ATOX1	splice_donor_variant	ENSG00000177556	ENSG00000177556	'ATOX1	3	novel	specific_protein							ATOX1	chr5	151742316	151772532	-1	475	protein_coding	5:151816372	43840
198_1_1	SeqId_15449_33	'TIM-4	chr5:156396003_C_T$SeqId_15449_33	1	chr5:156396003_C_T	rs12657266	cis	5	156396003	T	C	0.6349	-0.217	0.0139	1.05e-54	'T-cell immunoglobulin and mucin domain-containing protein 4	ENSG00000145850	'TIMD4	intergenic_variant	0.145167	rs6873053	ENSG00000145850	'TIMD4	missense_variant	ENSG00000145850	ENSG00000145850	'TIMD4	3	known	unspecific_effect	-0.21838	0.065116	0.000860201112713024	yes	TIMD4	Olink CARDIOMETABOLIC(v.3602)	TIMD4	chr5	156919292	156963226	-1	91937	protein_coding	5:156968992	5766
198_1_2	SeqId_9021_1	'TIM-1	chr5:156471069_A_G$SeqId_9021_1	1	chr5:156471069_A_G	rs6878069	cis	5	156471069	A	G	0.5096	0.3489	0.0124	3.72e-175	'Hepatitis A virus cellular receptor 1	ENSG00000113249	'HAVCR1	intron_variant	0.257841	rs45439103	ENSG00000113249	'HAVCR1	inframe_insertion	ENSG00000113249	ENSG00000113249	'HAVCR1	3	known	unspecific_effect	0.55662	0.053645	6.72976656284317e-23	yes	KIM1	Olink CARDIOVASCULAR II(v.5004)	HAVCR1	chr5	157029413	157059119	-1	26762	protein_coding	5:157044058	15061
198_1_3	SeqId_5134_52	'TIMD3	chr5:156532236_C_T$SeqId_5134_52	1	chr5:156532236_C_T	rs7442742	cis	5	156532236	T	C	0.1817	0.75	0.0154	1.52e-517	'Hepatitis A virus cellular receptor 2	ENSG00000135077	'HAVCR2	intron_variant	0.999245	rs1036199	ENSG00000135077	'HAVCR2	missense_variant	ENSG00000135077	ENSG00000135077	'HAVCR2	3	known	suggestive_specific_pathway	-0.03609	0.078369	0.645356962727405	no	HAVCR2	Olink DEVELOPMENT(v.3511)	HAVCR2	chr5	157085832	157142869	-1	84868	protein_coding	5:157105225	37644
198_2_2	SeqId_13733_5	'IL-12 p40	chr5:158773117_A_G$SeqId_13733_5	1	chr5:158773117_A_G	rs4244437	cis	5	158773117	A	G	0.687	0.4884	0.0135	5.85e-286	'Interleukin-12 subunit beta	ENSG00000113302	'IL12B	intron_variant						ENSG00000113302	ENSG00000110944|ENSG00000113302	'IL12B|IL23A	3	known	unspecific_effect	0.51353	0.063065	3.34195040026114e-15	yes	IL-12B	Olink INFLAMMATION(v.3012)	IL12B	chr5	159314780	159330487	-1	3593	protein_coding	5:159346109	15622
198_2_2	SeqId_10365_132	'IL-23	chr5:158773117_A_G$SeqId_10365_132	1	chr5:158773117_A_G	rs4244437	cis	5	158773117	A	G	0.687	0.4083	0.0136	2.86e-197	'Interleukin-23	ENSG00000113302|ENSG00000110944	'IL12B|IL23A	intron_variant						ENSG00000113302|ENSG00000110944	ENSG00000110944|ENSG00000113302	'IL12B|IL23A	3	known	unspecific_effect							IL12B	chr5	159314780	159330487	-1	3593	protein_coding	5:159346109	15622
198_2_3	SeqId_18215_5	'THG1	chr5:157164962_C_T$SeqId_18215_5	1	chr5:157164962_C_T	rs2270812	cis	5	157164962	T	C	0.3453	-0.3694	0.0135	1.26e-165	'Probable tRNA(His) guanylyltransferase	ENSG00000113272	'THG1L	missense_variant						ENSG00000113272	ENSG00000113272	'THG1L	3	novel	specific_protein							THG1L	chr5	157731420	157741449	1	54974	protein_coding	5:157737954	6534
198_2_4	SeqId_19124_9	'UBCP1	chr5:158690030_A_G$SeqId_19124_9	1	chr5:158690030_A_G	rs71593333	cis	5	158690030	A	G	0.0113	-0.6262	0.0659	2.09e-21	'Ubiquitin-like domain-containing CTD phosphatase 1	ENSG00000164332	'UBLCP1	upstream_gene_variant						ENSG00000164332	ENSG00000164332	'UBLCP1	3	novel	specific_protein							UBLCP1	chr5	159263290	159286036	1	134510	protein_coding	5:159263022	268
2_1_1	SeqId_10015_119	'KCAB2	chr1:6052581_A_G$SeqId_10015_119	1	chr1:6052581_A_G	rs806109	cis	1	6052581	A	G	0.756	0.1924	0.0143	2.77e-41	'Voltage-gated potassium channel subunit beta-2	ENSG00000069424	'KCNAB2	upstream_gene_variant						ENSG00000069424	ENSG00000069424	'KCNAB2	3	novel	specific_protein							KCNAB2	chr1	5990927	6101193	1	8514	protein_coding	1:5992521	1594
20_1_1	SeqId_3332_57	'RGM-C	chr1:109818530_C_T$SeqId_3332_57	1	chr1:109818530_C_T	rs646776	trans	1	109818530	T	C	0.7771	0.2674	0.016	1.59e-62	'Hemojuvelin	ENSG00000168509	'HFE2	downstream_gene_variant	0.137368	rs72703203	ENSG00000143126	'CELSR2	missense_variant	ENSG00000134243	ENSG00000134243	'SORT1	3	known	unspecific_effect							HJV	chr1	146017468	146036746	-1	148738	protein_coding	1:109275908	36760838
20_1_1	SeqId_3470_1	'sE-Selectin	chr1:109817192_A_G$SeqId_3470_1	1	chr1:109817192_A_G	rs7528419	trans	1	109817192	A	G	0.7769	0.1365	0.016	1.21e-17	'E-selectin	ENSG00000007908	'SELE	3_prime_UTR_variant	0.136788	rs72703203	ENSG00000143126	'CELSR2	missense_variant	ENSG00000065135|ENSG00000143106	ENSG00000134243	'SORT1	3	known	unspecific_effect							SELE	chr1	169722640	169764705	-1	6401	protein_coding	1:109274570	60490135
20_1_2	SeqId_15395_15	'GST M1-1	chr1:110229787_C_T$SeqId_15395_15	1	chr1:110229787_C_T	rs36209093	cis	1	110229787	T	C	0.6453	-0.8852	0.0144	3.55e-823	'Glutathione S-transferase Mu 1	ENSG00000134184	'GSTM1	upstream_gene_variant	0.15374	rs74837985	ENSG00000134184	'GSTM1	missense_variant	ENSG00000134184	ENSG00000134184|ENSG00000168765	'GSTM1|GSTM4	3	known	specific_pathway							GSTM1	chr1	109687814	109709039	1	2944	protein_coding	1:109687165	649
20_1_2	SeqId_18895_54	'GSTM4	chr1:110229787_C_T$SeqId_18895_54	1	chr1:110229787_C_T	rs36209093	cis	1	110229787	T	C	0.6452	-0.9082	0.0141	1.54e-903	'Glutathione S-transferase Mu 4	ENSG00000168765	'GSTM4	upstream_gene_variant	0.15374	rs74837985	ENSG00000134184	'GSTM1	missense_variant	ENSG00000168765	ENSG00000134184|ENSG00000168765	'GSTM1|GSTM4	3	known	specific_pathway							GSTM4	chr1	109656099	109674836	1	2948	protein_coding	1:109687165	31066
20_1_4	SeqId_9748_31	'GSTM3-3	chr1:110254513_C_G$SeqId_9748_31	1	chr1:110254513_C_G	rs28743105	cis	1	110254513	C	G	0.6697	0.8307	0.0126	1.72e-946	'Glutathione S-transferase Mu 3	ENSG00000134202	'GSTM3	upstream_gene_variant	0.575238	rs7483	ENSG00000134202	'GSTM3	missense_variant	ENSG00000134202	ENSG00000134202	'GSTM3	3	novel	specific_pathway							GSTM3	chr1	109733932	109741038	-1	2947	protein_coding	1:109711891	29147
201_1_2	SeqId_9468_8	'Lectin, mannose-binding 2	chr5:176760852_D_I$SeqId_9468_8	1	chr5:176760852_D_I	rs10569400	cis	5	176760852	D	I	0.3133	0.136	0.0147	2.88e-20	'Vesicular integral-membrane protein VIP36	ENSG00000169223	'LMAN2	intron_variant						ENSG00000169223	ENSG00000169223	'LMAN2	3	known	unspecific_effect							LMAN2	chr5	177331567	177351668	-1	10960	protein_coding	5:177333852	17816
201_1_4	SeqId_7806_33	'B4GT7	chr5:177180958_C_T$SeqId_7806_33	1	chr5:177180958_C_T	rs7735142	cis	5	177180958	T	C	0.9592	-0.3108	0.0363	1.01e-17	'Beta-1,4-galactosyltransferase 7	ENSG00000027847	'B4GALT7	intron_variant						ENSG00000027847	ENSG00000027847	'B4GALT7	3	novel	specific_pathway							B4GALT7	chr5	177600132	177610330	1	11285	protein_coding	5:177753957	153825
201_2_1	SeqId_8894_80	'hnRNP A/B	chr5:177606419_A_G$SeqId_8894_80	1	chr5:177606419_A_G	rs6897795	cis	5	177606419	A	G	0.1117	0.1633	0.0202	6.8e-16	'Heterogeneous nuclear ribonucleoprotein A/B	ENSG00000197451	'HNRNPAB	intergenic_variant						ENSG00000197451	ENSG00000197451	'HNRNPAB	3	novel	suggestive_specific_pathway							HNRNPAB	chr5	178204533	178211163	1	3182	protein_coding	5:178179418	25115
202_1_1	SeqId_7141_21	'MGT4B	chr5:179228377_A_G$SeqId_7141_21	1	chr5:179228377_A_G	rs113756550	cis	5	179228377	A	G	0.0227	-1.2628	0.042	2.41e-198	'Alpha-1,3-mannosyl-glycoprotein 4-beta-N-acetylglucosaminyltransferase B	ENSG00000161013	'MGAT4B	missense_variant						ENSG00000161013	ENSG00000161013	'MGAT4B	3	known	specific_protein							MGAT4B	chr5	179797597	179806952	-1	11282	protein_coding	5:179801377	5575
202_2_1	SeqId_15604_18	'JNK2	chr5:179740366_C_T$SeqId_15604_18	1	chr5:179740366_C_T	rs113096165	cis	5	179740366	T	C	0.1997	0.2821	0.0158	3.72e-71	'Mitogen-activated protein kinase 9	ENSG00000050748	'MAPK9	intron_variant						ENSG00000050748	ENSG00000050748	'MAPK9	3	known	specific_protein							MAPK9	chr5	180233143	180292099	-1	5601	protein_coding	5:180313366	21267
202_2_2	SeqId_6252_62	'Secretoglobin family 3A member 1	chr5:180019237_C_T$SeqId_6252_62	1	chr5:180019237_C_T	rs307802	cis	5	180019237	T	C	0.5942	-0.1398	0.0136	1.19e-24	'Secretoglobin family 3A member 1	ENSG00000161055	'SCGB3A1	upstream_gene_variant						ENSG00000161055	ENSG00000161055	'SCGB3A1	3	known	specific_protein	-0.15545	0.063066	0.0140540016438762	yes	SCGB3A1	Olink DEVELOPMENT(v.3511)	SCGB3A1	chr5	180590105	180591499	-1	92304	protein_coding	5:180592237	738
202_2_3	SeqId_16035_8	'VEGF sR3	chr5:180032500_C_G$SeqId_16035_8	1	chr5:180032500_C_G	rs1565818	cis	5	180032500	C	G	0.108	-0.1699	0.0213	1.36e-15	'Vascular endothelial growth factor receptor 3	ENSG00000037280	'FLT4	intron_variant	0.979482	rs1130379	ENSG00000037280	'FLT4	missense_variant	ENSG00000037280	ENSG00000037280	'FLT4	3	known	specific_protein	-0.41936	0.091808	6.26613864672335e-06	yes	VEGFR-3	Olink ONCOLOGY II(v.7002)	FLT4	chr5	180601506	180649624	-1	2324	protein_coding	5:180605500	44124
202_2_4	SeqId_7950_142	'BTNL9	chr5:180349778_C_T$SeqId_7950_142	1	chr5:180349778_C_T	rs138692142	cis	5	180349778	T	C	0.0105	-0.618	0.0738	5.43e-17	'Butyrophilin-like protein 9	ENSG00000165810	'BTNL9	intron_variant	0.813569	rs367635312	ENSG00000165810	'BTNL9	frameshift_variant	ENSG00000165810	ENSG00000165810	'BTNL9	3	novel	specific_protein							BTNL9	chr5	181040225	181061521	1	153579	protein_coding	5:180922778	117447
202_2_5	SeqId_9026_40	'BTNL8	chr5:180376489_D_I$SeqId_9026_40	1	chr5:180376489_D_I	rs201210185	cis	5	180376489	D	I	0.8899	-0.3579	0.0218	1.8e-60	'Butyrophilin-like protein 8	ENSG00000113303	'BTNL8	intron_variant	0.860478	rs113820381	ENSG00000113303	'BTNL8	missense_variant	ENSG00000113303	ENSG00000113303	'BTNL8	3	novel	specific_protein							BTNL8	chr5	180899077	180950906	1	79908	protein_coding	5:180949490	50413
204_2_2	SeqId_10737_96	'Serpin B1	chr6:2836873_D_I$SeqId_10737_96	1	chr6:2836873_D_I	rs141437002	cis	6	2836873	D	I	0.5489	0.0885	0.0128	5.63e-12	'Leukocyte elastase inhibitor	ENSG00000021355	'SERPINB1	intron_variant						ENSG00000021355	ENSG00000021355	'SERPINB1	3	novel	specific_protein							SERPINB1	chr6	2832332	2841959	-1	1992	protein_coding	6:2836640	5319
204_2_3	SeqId_9754_33	'Quinone reductase 2	chr6:3003970_A_G$SeqId_9754_33	1	chr6:3003970_A_G	rs138616686	cis	6	3003970	A	G	0.693	0.8075	0.0133	4.62e-803	'Ribosyldihydronicotinamide dehydrogenase [quinone]	ENSG00000124588	'NQO2	5_prime_UTR_variant	0.109796	rs1143684	ENSG00000124588	'NQO2	missense_variant	ENSG00000124588	ENSG00000124588	'NQO2	3	known	specific_protein	0.67613	0.063611	7.44731973905989e-24	yes	NQO2	Olink METABOLISM(v.3402)	NQO2	chr6	2987987	3019755	1	4835	protein_coding	6:3003736	15749
204_2_4	SeqId_17813_21	'BPHL	chr6:3151103_A_G$SeqId_17813_21	1	chr6:3151103_A_G	rs3799219	cis	6	3151103	A	G	0.9492	-0.9267	0.0281	5.1e-238	'Valacyclovir hydrolase	ENSG00000137274	'BPHL	intron_variant						ENSG00000137274	ENSG00000137274	'BPHL	3	novel	suggestive_specific_pathway							BPHL	chr6	3118374	3153578	1	670	protein_coding	6:3150869	32495
204_3_1	SeqId_12859_33	'PECI	chr6:4113123_A_G$SeqId_12859_33	1	chr6:4113123_A_G	rs853417	cis	6	4113123	A	G	0.3228	-0.7089	0.0119	3.35e-773	'Enoyl-CoA delta isomerase 2, mitochondrial	ENSG00000198721	'ECI2	intron_variant	0.755635	rs3177253	ENSG00000198721	'ECI2	missense_variant	ENSG00000198721	ENSG00000198721	'ECI2	3	known	specific_protein							ECI2	chr6	4115693	4135597	-1	10455	protein_coding	6:4112889	22708
205_2_1	SeqId_11212_7	'TXND5	chr6:7887339_D_I$SeqId_11212_7	1	chr6:7887339_D_I	rs142437697	cis	6	7887339	D	I	0.8581	0.2614	0.0184	1.23e-45	'Thioredoxin domain-containing protein 5	ENSG00000239264	'TXNDC5	intron_variant	0.259839	rs183777097	ENSG00000239264	'TXNDC5	missense_variant	ENSG00000239264	ENSG00000239264	'TXNDC5	3	novel	specific_protein							TXNDC5	chr6	7881517	7910788	-1	81567	protein_coding	6:7887107	23681
207_1_1	SeqId_19254_125	'GMPR1	chr6:16288615_A_G$SeqId_19254_125	1	chr6:16288615_A_G	rs2327958	cis	6	16288615	A	G	0.6043	-1.1986	0.0076	4.85e-5404	'GMP reductase 1	ENSG00000137198	'GMPR	intron_variant	0.998569	rs1042391	ENSG00000137198	'GMPR	missense_variant	ENSG00000137198	ENSG00000137198	'GMPR	7	novel	specific_pathway							GMPR	chr6	16238587	16295549	1	2766	protein_coding	6:16288384	49797
208_1_1	SeqId_5631_83	'MOTI	chr6:20683164_A_G$SeqId_5631_83	1	chr6:20683164_A_G	rs9350271	trans	6	20683164	A	G	0.3115	0.1063	0.0135	3.23e-15	'Promotilin	ENSG00000096395	'MLN	intron_variant						ENSG00000145996	ENSG00000145996	'CDKAL1	1	novel	specific_protein							MLN	chr6	33794673	33804003	-1	4295	protein_coding	6:20682933	13121070
209_1_5	SeqId_17675_17	'ACO13	chr6:24714433_A_G$SeqId_17675_17	1	chr6:24714433_A_G	rs11753290	cis	6	24714433	A	G	0.2165	0.1292	0.0155	6.58e-17	'Acyl-coenzyme A thioesterase 13	ENSG00000112304	'ACOT13	intron_variant						ENSG00000112304	ENSG00000112304	'ACOT13	3	novel	specific_protein							ACOT13	chr6	24667035	24705065	1	55856	protein_coding	6:24714205	47170
209_10_1	SeqId_16900_29	'MDGA1	chr6:37663624_C_T$SeqId_16900_29	1	chr6:37663624_C_T	rs9349050	cis	6	37663624	T	C	0.4902	1.0703	0.0085	7.54e-3446	'MAM domain-containing glycosylphosphatidylinositol anchor protein 1	ENSG00000112139	'MDGA1	intron_variant						ENSG00000112139	ENSG00000112139	'MDGA1	3	novel	specific_protein	1.0861	0.039194	1.20226443461741e-101	yes	MDGA1	Olink NEUROLOGY(v.8011)	MDGA1	chr6	37630679	37699306	-1	266727	protein_coding	6:37695848	3458
209_10_2	SeqId_9883_29	'Glyoxalase I	chr6:38588203_C_T$SeqId_9883_29	1	chr6:38588203_C_T	rs35152718	cis	6	38588203	T	C	0.1062	-0.1908	0.0213	3.78e-19	'Lactoylglutathione lyase	ENSG00000124767	'GLO1	intron_variant						ENSG00000124767	ENSG00000124767	'GLO1	3	known	specific_protein							GLO1	chr6	38675925	38703145	-1	2739	protein_coding	6:38620427	82718
209_2_2	SeqId_17692_2	'BT3A3	chr6:26370659_C_T$SeqId_17692_2	1	chr6:26370659_C_T	rs9393711	cis	6	26370659	T	C	0.1259	-1.3423	0.0158	5.24e-1570	'Butyrophilin subfamily 3 member A3	ENSG00000111801	'BTN3A3	synonymous_variant						ENSG00000111801	ENSG00000111801	'BTN3A3	3	known	unspecific_effect							BTN3A3	chr6	26440472	26453415	1	10384	protein_coding	6:26370431	70041
209_5_21	SeqId_2730_58	'MICA	chr6:31377719_C_T$SeqId_2730_58	1	chr6:31377719_C_T	6:31377719_T_C	none	6	31377719	T	C	0.5346	0.9191	0.0103	8.13e-1732	'MHC class I polypeptide-related sequence A			intron_variant	0.154437	6:31380160_I_D	ENSG00000204520	'MICA	frameshift_variant	none	none	'		known	unspecific_effect							MICA	chr6	31399784	31415315	1	100507436	protein_coding	6:31409942	10158
209_5_24	SeqId_5102_55	'MICB	chr6:31473957_C_G$SeqId_5102_55	1	chr6:31473957_C_G	rs3134900	cis	6	31473957	C	G	0.8673	0.9911	0.0173	2.88e-715	'MHC class I polypeptide-related sequence B	ENSG00000204516	'MICB	missense_variant						ENSG00000204516	ENSG00000204516	'MICB	3	known	unspecific_effect							MICB	chr6	31494881	31511124	1	4277	protein_coding	6:31506180	11299
209_5_25	SeqId_3003_29	'NKp30	chr6:31556709_A_G$SeqId_3003_29	1	chr6:31556709_A_G	rs986475	cis	6	31556709	A	G	0.9134	0.4539	0.0237	7.79e-82	'Natural cytotoxicity triggering receptor 3	ENSG00000204475	'NCR3	3_prime_UTR_variant						ENSG00000204475	ENSG00000204475	'NCR3	3	known	unspecific_effect							NCR3	chr6	31588895	31593006	-1	259197	protein_coding	6:31588932	4074
209_6_11	SeqId_13374_4	'DB113	chr6:31914179_C_T$SeqId_13374_4	1	chr6:31914179_C_T	rs12614	trans	6	31914179	T	C	0.0931	0.2692	0.023	1.5e-31	'Beta-defensin 113	ENSG00000214642	'DEFB113	missense_variant						ENSG00000243649	ENSG00000243649	'CFB	3	known	unspecific_effect							DEFB113	chr6	49968677	49969625	-1	245927	protein_coding	6:31946402	18023223
209_6_12	SeqId_16057_6	'IGF-II receptor	chr6:32604221_A_G$SeqId_16057_6	1	chr6:32604221_A_G	6:32604221_A_G	trans	6	32604221	A	G	0.8684	-0.1698	0.0208	3.17e-16	'Cation-independent mannose-6-phosphate receptor	ENSG00000197081	'IGF2R	upstream_gene_variant	0.494776	6:32599717_A_G	ENSG00000196735	'HLA-DQA1	splice_acceptor_variant	ENSG00000168394|ENSG00000196126|ENSG00000198502|ENSG00000204264|ENSG00000204287|ENSG00000206297|ENSG00000206298|ENSG00000206301|ENSG00000206308|ENSG00000223793|ENSG00000224212|ENSG00000225103|ENSG00000226173|ENSG00000226201|ENSG00000226260|ENSG00000227816|ENSG00000227993|ENSG00000228987|ENSG00000230034|ENSG00000230669|ENSG00000230705|ENSG00000230726|ENSG00000231526|ENSG00000231631|ENSG00000231823…	ENSG00000168394|ENSG00000179344|ENSG00000196126|ENSG00000198502|ENSG00000204264|ENSG00000204287|ENSG00000204296|ENSG00000204305|ENSG00000204344|ENSG00000204371|ENSG00000206297|ENSG00000206298|ENSG00000206301|ENSG00000206308|ENSG00000206320|ENSG00000223793|ENSG00000224212|ENSG00000225103|ENSG00000226173|ENSG00000226201|ENSG00000226260|ENSG00000227816|ENSG00000227993|ENSG00000228987|ENSG00000229058…	'AGER|AGER|AGER|AGER|AGER|AGER|AGER|CYP21A2|EHMT2|HLA-DQA1|HLA-DQA2|HLA-DQA2|HLA-DQA2|HLA-DQA2|HLA-DQA2|HLA-DQA2|HLA-DQA2|HLA-DQB1|HLA-DRA|HLA-DRA|HLA-DRA|HLA-DRA|HLA-DRA|HLA-DRA|HLA-DRA|HLA-DRB1|HLA-DRB5|PSMB8|PSMB8|PSMB8|PSMB8|PSMB8|PSMB8|PSMB8|PSMB8|PSMB9|PSMB9|PSMB9|PSMB9|PSMB9|PSMB9|PSMB9|PSMB9|STK19|TAP1|TAP1|TAP1|TAP1|TAP1|TAP1|TAP1|TSBP1	1	known	unspecific_effect							IGF2R	chr6	159969082	160113507	1	3482	protein_coding	6:32636444	127332638
209_6_16	SeqId_16913_8	'RNT2	chr6:32597064_A_G$SeqId_16913_8	1	chr6:32597064_A_G	rs74927567	trans	6	32597064	A	G	0.5981	-0.149	0.0136	4.33e-28	'Ribonuclease T2	ENSG00000026297	'RNASET2	intron_variant	0.409647	6:32599717_A_G	ENSG00000196735	'HLA-DQA1	splice_acceptor_variant	ENSG00000196126|ENSG00000198502|ENSG00000204252|ENSG00000204264|ENSG00000204287|ENSG00000206292|ENSG00000206298|ENSG00000206301|ENSG00000206308|ENSG00000223793|ENSG00000225103|ENSG00000226201|ENSG00000226260|ENSG00000226264|ENSG00000227993|ENSG00000228987|ENSG00000230034|ENSG00000230141|ENSG00000230669|ENSG00000230726|ENSG00000231526|ENSG00000231558|ENSG00000231631|ENSG00000231823|ENSG00000232957…	ENSG00000196126|ENSG00000198502|ENSG00000204252|ENSG00000204264|ENSG00000204287|ENSG00000206292|ENSG00000206298|ENSG00000206301|ENSG00000206308|ENSG00000223793|ENSG00000225103|ENSG00000226201|ENSG00000226260|ENSG00000226264|ENSG00000227993|ENSG00000228987|ENSG00000230034|ENSG00000230141|ENSG00000230669|ENSG00000230726|ENSG00000231526|ENSG00000231558|ENSG00000231631|ENSG00000231823|ENSG00000232957…	'HLA-DMB|HLA-DMB|HLA-DMB|HLA-DMB|HLA-DMB|HLA-DMB|HLA-DMB|HLA-DMB|HLA-DOA|HLA-DOA|HLA-DOA|HLA-DOA|HLA-DOA|HLA-DOA|HLA-DOA|HLA-DOB|HLA-DOB|HLA-DOB|HLA-DOB|HLA-DOB|HLA-DOB|HLA-DQA1|HLA-DQA2|HLA-DQA2|HLA-DQA2|HLA-DQA2|HLA-DQA2|HLA-DQA2|HLA-DQA2|HLA-DRA|HLA-DRA|HLA-DRA|HLA-DRA|HLA-DRA|HLA-DRA|HLA-DRA|HLA-DRB1|HLA-DRB5|PSMB8|PSMB8|PSMB8|PSMB8|PSMB8|PSMB8|PSMB8|PSMB8|PSMB9|PSMB9|PSMB9|PSMB9|PSMB9|PSMB9|…	1	known	unspecific_effect							RNASET2	chr6	166922113	166957191	-1	8635	protein_coding	6:32629287	134327904
209_6_2	SeqId_10012_5	'SPDEF	chr6:31974849_C_G$SeqId_10012_5	1	chr6:31974849_C_G	rs9501393	trans	6	31974849	C	G	0.8524	-0.2486	0.0197	1.5e-36	'SAM pointed domain-containing Ets transcription factor	ENSG00000124664	'SPDEF	downstream_gene_variant	0.949493	rs449643	ENSG00000204351	'SKIV2L	missense_variant	ENSG00000204351	ENSG00000243649|ENSG00000244731	'C4A|CFB	6	known	unspecific_effect							SPDEF	chr6	34537802	34556333	-1	25803	protein_coding	6:32007072	2549261
209_6_2	SeqId_11380_84	'RBM24	chr6:31934372_C_T$SeqId_11380_84	1	chr6:31934372_C_T	rs454212	trans	6	31934372	T	C	0.1366	0.2061	0.0196	7.43e-26	'RNA-binding protein 24	ENSG00000112183	'RBM24	intron_variant	0.986804	rs449643	ENSG00000204351	'SKIV2L	missense_variant	ENSG00000204351	ENSG00000243649|ENSG00000244731	'C4A|CFB	6	known	unspecific_effect							RBM24	chr6	17281361	17293871	1	221662	protein_coding	6:31966595	14685234
209_6_2	SeqId_12041_33	'HS71L	chr6:31904729_D_I$SeqId_12041_33	1	chr6:31904729_D_I	6:31904729_I_D	cis	6	31904729	D	I	0.0969	0.2405	0.0227	3.33e-26	'Heat shock 70 kDa protein 1-like	ENSG00000204390	'HSPA1L	intron_variant	0.983961	rs641153	ENSG00000243649	'CFB	missense_variant	ENSG00000204390	ENSG00000243649|ENSG00000244731	'C4A|CFB	6	known	unspecific_effect							HSPA1L	chr6	31809619	31815283	-1	3305	protein_coding	6:31936952	121669
209_6_2	SeqId_12939_1	'RPAC1	chr6:31935311_C_T$SeqId_12939_1	1	chr6:31935311_C_T	rs453821	trans	6	31935311	T	C	0.1363	0.2471	0.0194	4.49e-37	'DNA-directed RNA polymerases I and III subunit RPAC1	ENSG00000171453	'POLR1C	intron_variant	0.985828	rs449643	ENSG00000204351	'SKIV2L	missense_variant	ENSG00000204351	ENSG00000243649|ENSG00000244731	'C4A|CFB	6	known	unspecific_effect							POLR1C	chr6	43509702	43562419	1	9533	protein_coding	6:31967534	11542168
209_6_2	SeqId_12991_49	'CUL9	chr6:31905130_A_G$SeqId_12991_49	1	chr6:31905130_A_G	rs1042663	trans	6	31905130	A	G	0.0963	0.1973	0.0241	2.39e-16	'Cullin-9	ENSG00000112659	'CUL9	synonymous_variant	0.987217	rs641153	ENSG00000243649	'CFB	missense_variant	ENSG00000243649	ENSG00000243649|ENSG00000244731	'C4A|CFB	6	known	unspecific_effect							CUL9	chr6	43182184	43224587	1	23113	protein_coding	6:31937353	11244831
209_6_2	SeqId_13011_20	'RS10	chr6:31944320_A_G$SeqId_13011_20	1	chr6:31944320_A_G	6:31944320_A_G	trans	6	31944320	A	G	0.8615	-0.193	0.0196	6.66e-23	'40S ribosomal protein S10	ENSG00000124614	'RPS10	intron_variant	0.979713	rs449643	ENSG00000204351	'SKIV2L	missense_variant	ENSG00000204351	ENSG00000243649|ENSG00000244731	'C4A|CFB	6	known	unspecific_effect							RPS10	chr6	34417454	34426069	-1	6204	protein_coding	6:31976543	2449526
209_6_2	SeqId_13083_18	'SYVC	chr6:31935311_C_T$SeqId_13083_18	1	chr6:31935311_C_T	rs453821	cis	6	31935311	T	C	0.1363	0.1897	0.0196	3.12e-22	'Valine--tRNA ligase	ENSG00000204394	'VARS	intron_variant	0.985828	rs449643	ENSG00000204351	'SKIV2L	missense_variant	ENSG00000204394	ENSG00000243649|ENSG00000244731	'C4A|CFB	6	known	unspecific_effect							VARS1	chr6	31777518	31795752	-1	7407	protein_coding	6:31967534	171782
209_6_2	SeqId_14197_2	'PRDM1	chr6:31934372_C_T$SeqId_14197_2	1	chr6:31934372_C_T	rs454212	trans	6	31934372	T	C	0.1366	0.1899	0.0196	4.13e-22	'PR domain zinc finger protein 1	ENSG00000057657	'PRDM1	intron_variant	0.986804	rs449643	ENSG00000204351	'SKIV2L	missense_variant	ENSG00000204351	ENSG00000243649|ENSG00000244731	'C4A|CFB	6	known	unspecific_effect							PRDM1	chr6	105993463	106109939	1	639	protein_coding	6:31966595	74026868
209_6_2	SeqId_14645_253	'GSTA4	chr6:31947594_C_G$SeqId_14645_253	1	chr6:31947594_C_G	rs389512	trans	6	31947594	C	G	0.1373	0.2462	0.0193	3.36e-37	'Glutathione S-transferase A4	ENSG00000170899	'GSTA4	intron_variant	0.975609	rs449643	ENSG00000204351	'SKIV2L	missense_variant	ENSG00000204351	ENSG00000243649|ENSG00000244731	'C4A|CFB	6	known	unspecific_effect							GSTA4	chr6	52977948	52995304	-1	2941	protein_coding	6:31979817	21015487
209_6_2	SeqId_5008_51	'Mn SOD	chr6:31976899_C_T$SeqId_5008_51	1	chr6:31976899_C_T	6:31976899_C_T	trans	6	31976899	T	C	0.2078	0.2428	0.0176	1.75e-43	'Superoxide dismutase [Mn], mitochondrial	ENSG00000112096	'SOD2	upstream_gene_variant	0.107981	rs61338903	ENSG00000231852	'CYP21A2	inframe_insertion	ENSG00000268923|ENSG00000206340|ENSG00000227746|ENSG00000244731	ENSG00000243649|ENSG00000244731	'C4A|CFB	6	known	unspecific_effect							SOD2	chr6	159669069	159762529	-1	6648	protein_coding	6:32009122	127753407
209_6_2	SeqId_17772_7	'UBD	chr6:31934372_C_T$SeqId_17772_7	1	chr6:31934372_C_T	rs454212	trans	6	31934372	T	C	0.1366	0.2113	0.0197	8.07e-27	'Ubiquitin D	ENSG00000213886	'UBD	intron_variant	0.986804	rs449643	ENSG00000204351	'SKIV2L	missense_variant	ENSG00000204351	ENSG00000243649|ENSG00000244731	'C4A|CFB	6	known	unspecific_effect							UBD	chr6	29555515	29559732	-1	10537	protein_coding	6:31966595	2406863
209_6_2	SeqId_18399_1	'AKA7A	chr6:31916951_C_T$SeqId_18399_1	1	chr6:31916951_C_T	rs541862	trans	6	31916951	T	C	0.9026	-0.2464	0.0228	3.22e-27	'A-kinase anchor protein 7 isoforms alpha and beta	ENSG00000118507	'AKAP7	intron_variant	0.990463	rs641153	ENSG00000243649	'CFB	missense_variant	ENSG00000243649	ENSG00000243649|ENSG00000244731	'C4A|CFB	6	known	unspecific_effect							AKAP7	chr6	131135467	131283535	1	9465	protein_coding	6:31949174	99186293
209_6_2	SeqId_18927_14	'RET1G	chr6:31934372_C_T$SeqId_18927_14	1	chr6:31934372_C_T	rs454212	trans	6	31934372	T	C	0.1366	0.1999	0.0194	7.61e-25	'Retinoic acid early transcript 1G protein	ENSG00000203722	'RAET1G	intron_variant	0.986804	rs449643	ENSG00000204351	'SKIV2L	missense_variant	ENSG00000204351	ENSG00000243649|ENSG00000244731	'C4A|CFB	6	known	unspecific_effect							RAET1G	chr6	149916878	149923121	-1	353091	protein_coding	6:31966595	117956526
209_6_2	SeqId_3082_9	'ULBP-2	chr6:31976899_C_T$SeqId_3082_9	1	chr6:31976899_C_T	6:31976899_C_T	trans	6	31976899	T	C	0.2077	-0.1261	0.0178	1.61e-12	'NKG2D ligand 2	ENSG00000131015	'ULBP2	upstream_gene_variant	0.107981	rs61338903	ENSG00000231852	'CYP21A2	inframe_insertion	ENSG00000268923|ENSG00000206340|ENSG00000227746|ENSG00000244731	ENSG00000243649|ENSG00000244731	'C4A|CFB	6	known	unspecific_effect							ULBP2	chr6	149942014	149949235	1	80328	protein_coding	6:32009122	117932892
209_6_2	SeqId_4129_72	'Factor B	chr6:31914180_A_G$SeqId_4129_72	1	chr6:31914180_A_G	rs641153	cis	6	31914180	A	G	0.0968	0.7268	0.0216	5.51e-248	'Complement factor B	ENSG00000243649	'CFB	missense_variant						ENSG00000243649	ENSG00000243649|ENSG00000244731	'C4A|CFB	6	known	unspecific_effect							CFB	chr6	31945650	31952084	1	629	protein_coding	6:31946403	753
209_6_2	SeqId_4150_75	'Plasmin	chr6:31920687_C_T$SeqId_4150_75	1	chr6:31920687_C_T	rs550513	trans	6	31920687	T	C	0.0973	0.1927	0.0227	2.43e-17	'Plasmin	ENSG00000122194	'PLG	intron_variant	0.997454	rs438999	ENSG00000204351	'SKIV2L	missense_variant	ENSG00000204351	ENSG00000243649|ENSG00000244731	'C4A|CFB	6	known	unspecific_effect							PLG	chr6	160702238	160754097	1	5340	protein_coding	6:31952910	128749328
209_6_2	SeqId_4224_7	'HNRPQ	chr6:31947594_C_G$SeqId_4224_7	1	chr6:31947594_C_G	rs389512	trans	6	31947594	C	G	0.1373	0.2363	0.0196	1.86e-33	'Heterogeneous nuclear ribonucleoprotein Q	ENSG00000135316	'SYNCRIP	intron_variant	0.975609	rs449643	ENSG00000204351	'SKIV2L	missense_variant	ENSG00000204351	ENSG00000243649|ENSG00000244731	'C4A|CFB	6	known	unspecific_effect							SYNCRIP	chr6	85607779	85644063	-1	10492	protein_coding	6:31979817	53664246
209_6_2	SeqId_9032_30	'ROS1	chr6:31910929_A_G$SeqId_9032_30	1	chr6:31910929_A_G	rs2242572	trans	6	31910929	A	G	0.097	0.1593	0.0228	2.79e-12	'Proto-oncogene tyrosine-protein kinase ROS	ENSG00000047936	'ROS1	intron_variant	0.996157	rs641153	ENSG00000243649	'CFB	missense_variant	ENSG00000243649	ENSG00000243649|ENSG00000244731	'C4A|CFB	6	known	unspecific_effect							ROS1	chr6	117287353	117425942	-1	6098	protein_coding	6:31943152	85482790
209_6_2	SeqId_5085_18	'IL-20 Ra	chr6:31974849_C_G$SeqId_5085_18	1	chr6:31974849_C_G	rs9501393	trans	6	31974849	C	G	0.8524	0.1484	0.0198	7.45e-14	'Interleukin-20 receptor subunit alpha	ENSG00000016402	'IL20RA	downstream_gene_variant	0.949493	rs449643	ENSG00000204351	'SKIV2L	missense_variant	ENSG00000204351	ENSG00000243649|ENSG00000244731	'C4A|CFB	6	known	unspecific_effect							IL20RA	chr6	136999971	137045180	-1	53832	protein_coding	6:32007072	105038108
209_6_2	SeqId_8334_65	'TCP11	chr6:31976899_C_T$SeqId_8334_65	1	chr6:31976899_C_T	6:31976899_C_T	trans	6	31976899	T	C	0.2077	0.1434	0.0171	5.51e-17	'T-complex protein 11 homolog	ENSG00000124678	'TCP11	upstream_gene_variant	0.107981	rs61338903	ENSG00000231852	'CYP21A2	inframe_insertion	ENSG00000268923	ENSG00000243649|ENSG00000244731	'C4A|CFB	6	known	unspecific_effect							TCP11	chr6	35118071	35148610	-1	6954	protein_coding	6:32009122	3139488
209_6_2	SeqId_9786_310	'IEX1	chr6:31935311_C_T$SeqId_9786_310	1	chr6:31935311_C_T	rs453821	trans	6	31935311	T	C	0.1363	0.187	0.0197	2.02e-21	'Radiation-inducible immediate-early gene IEX-1	ENSG00000137331	'IER3	intron_variant	0.985828	rs449643	ENSG00000204351	'SKIV2L	missense_variant	ENSG00000204351	ENSG00000243649|ENSG00000244731	'C4A|CFB	6	known	unspecific_effect							IER3	chr6	30743199	30744548	-1	8870	protein_coding	6:31967534	1222986
209_6_2	SeqId_8985_13	'SRAC1	chr6:31976899_C_T$SeqId_8985_13	1	chr6:31976899_C_T	6:31976899_C_T	trans	6	31976899	T	C	0.2077	0.1358	0.0177	1.75e-14	'Protein SERAC1	ENSG00000122335	'SERAC1	upstream_gene_variant	0.107981	rs61338903	ENSG00000231852	'CYP21A2	inframe_insertion	ENSG00000268923	ENSG00000243649|ENSG00000244731	'C4A|CFB	6	known	unspecific_effect							SERAC1	chr6	158109519	158168280	-1	84947	protein_coding	6:32009122	126159158
209_6_20	SeqId_11387_3	'ATF6B	chr6:32083175_C_T$SeqId_11387_3	1	chr6:32083175_C_T	rs8111	cis	6	32083175	T	C	0.2728	0.2635	0.0137	6.63e-82	'Cyclic AMP-dependent transcription factor ATF-6 beta	ENSG00000213676	'ATF6B	3_prime_UTR_variant	0.741535	rs61338903	ENSG00000231852	'CYP21A2	inframe_insertion	ENSG00000213676	ENSG00000213676	'ATF6B	7	known	unspecific_effect							ATF6B	chr6	32115264	32128253	-1	1388	protein_coding	6:32115398	12855
209_6_21	SeqId_9969_8	'S22AG	chr6:32561527_C_T$SeqId_9969_8	1	chr6:32561527_C_T	6:32561527_T_C	trans	6	32561527	T	C	0.8184	0.2236	0.0178	5.29e-36	'Solute carrier family 22 member 16	ENSG00000004809	'SLC22A16	upstream_gene_variant	0.316938	rs201699945	ENSG00000198502	'HLA-DRB5	splice_acceptor_variant	ENSG00000196126	ENSG00000196126|ENSG00000204287|ENSG00000204301|ENSG00000206301|ENSG00000206308|ENSG00000223355|ENSG00000223793|ENSG00000225103|ENSG00000226260|ENSG00000227993|ENSG00000228987|ENSG00000230726|ENSG00000231526|ENSG00000231823|ENSG00000233192|ENSG00000234794|ENSG00000234876|ENSG00000237541|ENSG00000238196|ENSG00000257473	'HLA-DQA1|HLA-DQA2|HLA-DQA2|HLA-DQA2|HLA-DQA2|HLA-DQA2|HLA-DQA2|HLA-DQA2|HLA-DRA|HLA-DRA|HLA-DRA|HLA-DRA|HLA-DRA|HLA-DRA|HLA-DRA|HLA-DRB1|NOTCH4|NOTCH4|NOTCH4|NOTCH4	2	known	unspecific_effect							SLC22A16	chr6	110424687	110476641	-1	85413	protein_coding	6:32593750	77882891
209_6_22	SeqId_4124_24	'HSP 70	chr6:31783863_C_G$SeqId_4124_24	1	chr6:31783863_C_G	6:31783863_G_C	cis	6	31783863	C	G	0.1049	0.2943	0.0208	1.42e-45	'Heat shock 70 kDa protein 1A	ENSG00000204389	'HSPA1A	missense_variant						ENSG00000204389	ENSG00000204389	'HSPA1A	6	known	unspecific_effect							HSPA1A	chr6	31815543	31817946	1	3303	protein_coding	6:31816086	543
209_6_24	SeqId_2849_49	'AIF1	chr6:31603591_A_G$SeqId_2849_49	1	chr6:31603591_A_G	rs2261033	cis	6	31603591	A	G	0.547	0.2788	0.0127	2.35e-107	'Allograft inflammatory factor 1	ENSG00000204472	'AIF1	intron_variant						ENSG00000204472	ENSG00000204472	'AIF1	3	known	unspecific_effect							AIF1	chr6	31615217	31617021	1	199	protein_coding	6:31635814	20597
209_6_25	SeqId_10445_20	'ApoM	chr6:31605167_A_G$SeqId_10445_20	1	chr6:31605167_A_G	rs2255741	cis	6	31605167	A	G	0.0299	-0.7911	0.039	2.83e-91	'Apolipoprotein M	ENSG00000204444	'APOM	intron_variant						ENSG00000204444	ENSG00000204444	'APOM	3	known	unspecific_effect	-0.76956	0.17512	1.36489737964495e-05	yes	APOM	Olink CARDIOMETABOLIC(v.3602)	APOM	chr6	31652416	31658210	1	55937	protein_coding	6:31637390	15026
209_6_27	SeqId_3186_2	'C2	chr6:31704411_A_G$SeqId_3186_2	1	chr6:31704411_A_G	rs115204832	cis	6	31704411	A	G	0.9889	1.5437	0.0646	4.43e-126	'Complement C2	ENSG00000166278	'C2	intron_variant	0.592147	rs9332736	ENSG00000166278	'C2	frameshift_variant	ENSG00000166278	ENSG00000166278	'C2	3	known	unspecific_effect	2.0329	0.31342	2.17720839387283e-10	yes	C2	Olink CARDIOMETABOLIC(v.3602)	C2	chr6	31897785	31945672	1	717	protein_coding	6:31736634	161151
209_6_30	SeqId_5698_60	'Tenascin-X	chr6:31935392_C_T$SeqId_5698_60	1	chr6:31935392_C_T	rs45451301	cis	6	31935392	T	C	0.9745	1.7878	0.0388	1.62e-463	'Tenascin-X	ENSG00000168477	'TNXB	intron_variant						ENSG00000168477	ENSG00000168477	'TNXB	3	known	unspecific_effect	0.52928	0.20509	0.0101531312414576	yes	TNXB	Olink CARDIOMETABOLIC(v.3602)	TNXB	chr6	32041153	32115334	-1	7148	protein_coding	6:31967615	147719
209_6_35	SeqId_4125_52	'sRAGE	chr6:32151443_C_T$SeqId_4125_52	1	chr6:32151443_C_T	rs2070600	cis	6	32151443	T	C	0.0552	-0.6511	0.0287	1.24e-113	'Advanced glycosylation end product-specific receptor, soluble	ENSG00000204305	'AGER	missense_variant						ENSG00000204305	ENSG00000204305	'AGER	3	known	unspecific_effect	-0.02868	0.13094	0.826711540091597	no	RAGE	Olink CARDIOVASCULAR II(v.5004)	AGER	chr6	32180968	32184322	-1	177	protein_coding	6:32183666	656
209_6_48	SeqId_7757_5	'DQA2	chr6:32590159_A_C$SeqId_7757_5	1	chr6:32590159_A_C	6:32590159_C_A	cis	6	32590159	A	C	0.5321	0.4109	0.0132	2.14e-213	'HLA class II histocompatibility antigen, DQ alpha 2 chain	ENSG00000237541	'HLA-DQA2	regulatory_region_variant						ENSG00000237541	ENSG00000237541	'HLA-DQA2	3	known	unspecific_effect							HLA-DQA2	chr6	32741391	32747198	1	3118	protein_coding	6:32622382	119009
209_7_6	SeqId_11278_4	'COL11A2	chr6:33125859_G_T$SeqId_11278_4	1	chr6:33125859_G_T	rs3129205	cis	6	33125859	T	G	0.3413	0.229	0.0137	1.67e-62	'Collagen alpha-2(XI) chain	ENSG00000204248	'COL11A2	downstream_gene_variant						ENSG00000204248	ENSG00000204248	'COL11A2	3	known	suggestive_specific_pathway							COL11A2	chr6	33162681	33192499	-1	1302	protein_coding	6:33158082	34417
209_8_1	SeqId_12378_71	'TPSN	chr6:33275013_C_T$SeqId_12378_71	1	chr6:33275013_C_T	rs3135408	cis	6	33275013	T	C	0.4669	0.47	0.0122	4.20e-322	'Tapasin	ENSG00000231925	'TAPBP	intron_variant	0.999776	rs2071888	ENSG00000231925	'TAPBP	missense_variant	ENSG00000231925	ENSG00000231925	'TAPBP	3	novel	suggestive_specific_pathway							TAPBP	chr6	33299694	33314254	-1	6892	protein_coding	6:33307236	7018
209_8_2	SeqId_5631_83	'MOTI	chr6:33778619_A_G$SeqId_5631_83	1	chr6:33778619_A_G	rs9357165	cis	6	33778619	A	G	0.4621	0.4198	0.012	3.02e-266	'Promotilin	ENSG00000096395	'MLN	intergenic_variant						ENSG00000096395	ENSG00000096395	'MLN	3	known	specific_protein							MLN	chr6	33794673	33804003	-1	4295	protein_coding	6:33810842	6839
209_8_3	SeqId_16773_29	'SCUB3	chr6:35121346_A_T$SeqId_16773_29	1	chr6:35121346_A_T	rs6904920	cis	6	35121346	A	T	0.2698	-0.2574	0.0147	2.91e-68	'Signal peptide, CUB and EGF-like domain-containing protein 3	ENSG00000146197	'SCUBE3	upstream_gene_variant						ENSG00000146197	ENSG00000146197	'SCUBE3	3	novel	specific_protein							SCUBE3	chr6	35213956	35253079	1	222663	protein_coding	6:35153569	60387
209_8_4	SeqId_14090_23	'DEFI6	chr6:35265535_A_G$SeqId_14090_23	1	chr6:35265535_A_G	rs45482297	cis	6	35265535	A	G	0.0309	-0.6978	0.0356	1.65e-85	'Differentially expressed in FDCP 6 homolog	ENSG00000023892	'DEF6	upstream_gene_variant						ENSG00000023892	ENSG00000023892	'DEF6	3	known	specific_protein							DEF6	chr6	35297818	35321771	1	50619	protein_coding	6:35297758	60
209_9_2	SeqId_5749_53	'COL	chr6:35753227_C_T$SeqId_5749_53	1	chr6:35753227_C_T	rs2766588	cis	6	35753227	T	C	0.3924	-0.4119	0.0132	7.44e-213	'Colipase	ENSG00000137392	'CLPS	intron_variant						ENSG00000137392	ENSG00000137392	'CLPS	3	known	unspecific_effect							CLPS	chr6	35794982	35797344	-1	1208	protein_coding	6:35785450	11894
209_9_3	SeqId_5006_71	'MK13	chr6:36098191_A_C$SeqId_5006_71	1	chr6:36098191_A_C	rs12210904	cis	6	36098191	A	C	0.2928	0.1878	0.0147	2.26e-37	'Mitogen-activated protein kinase 13	ENSG00000156711	'MAPK13	5_prime_UTR_variant						ENSG00000156711	ENSG00000156711	'MAPK13	3	known	specific_protein							MAPK13	chr6	36127809	36144524	1	5603	protein_coding	6:36130414	2605
209_9_4	SeqId_9884_8	'PPIL1	chr6:36839598_C_G$SeqId_9884_8	1	chr6:36839598_C_G	rs12194408	cis	6	36839598	C	G	0.972	1.6602	0.0365	9.83e-452	'Peptidyl-prolyl cis-trans isomerase-like 1	ENSG00000137168	'PPIL1	missense_variant						ENSG00000137168	ENSG00000137168	'PPIL1	3	known	specific_protein							PPIL1	chr6	36854827	36874803	-1	51645	protein_coding	6:36871822	2981
21_1_1	SeqId_17764_108	'RHOC	chr1:113097849_D_I$SeqId_17764_108	1	chr1:113097849_D_I	rs35935752	cis	1	113097849	D	I	0.5259	-0.1429	0.013	5.62e-28	'Rho-related GTP-binding protein RhoC	ENSG00000155366	'RHOC	intron_variant						ENSG00000155366	ENSG00000155366	'RHOC	3	novel	specific_protein							RHOC	chr1	112701127	112707434	-1	389	protein_coding	1:112555228	152206
210_1_1	SeqId_16300_4	'TREM2	chr6:41129207_C_T$SeqId_16300_4	1	chr6:41129207_C_T	rs143332484	cis	6	41129207	T	C	0.0101	-1.2961	0.0622	2.13e-96	'Triggering receptor expressed on myeloid cells 2	ENSG00000095970	'TREM2	missense_variant						ENSG00000095970	ENSG00000095970	'TREM2	3	novel	specific_protein							TREM2	chr6	41158506	41163186	-1	54209	protein_coding	6:41161469	1717
210_1_2	SeqId_5736_1	'TRML2	chr6:41167763_A_G$SeqId_5736_1	1	chr6:41167763_A_G	rs62396356	cis	6	41167763	A	G	0.8663	-1.0654	0.0166	4.26e-897	'Trem-like transcript 2 protein	ENSG00000112195	'TREML2	intron_variant	0.994127	rs62396355	ENSG00000112195	'TREML2	missense_variant	ENSG00000112195	ENSG00000112195	'TREML2	3	known	suggestive_specific_pathway	0.13078	0.093857	0.164130767376121	no	TLT-2	Olink CARDIOVASCULAR III(v.6112)	TREML2	chr6	41189749	41201149	-1	79865	protein_coding	6:41200025	1124
210_1_3	SeqId_9266_1	'sTREM-1	chr6:41245837_D_I$SeqId_9266_1	1	chr6:41245837_D_I	rs151289065	cis	6	41245837	D	I	0.7133	-0.3569	0.0137	6.61e-150	'Triggering receptor expressed on myeloid cells 1	ENSG00000124731	'TREM1	intron_variant						ENSG00000124731	ENSG00000124731	'TREM1	3	known	specific_protein	-0.52007	0.060141	7.78036551039801e-17	yes	TREM1	Olink IMMUNE RESPONSE(v.3202)	TREM1	chr6	41267926	41286682	-1	54210	protein_coding	6:41278100	8582
211_1_1	SeqId_17327_3	'CNPY3	chr6:42906242_C_T$SeqId_17327_3	1	chr6:42906242_C_T	rs77807794	cis	6	42906242	T	C	0.2558	-0.4083	0.0147	6.2e-169	'Protein canopy homolog 3	ENSG00000137161	'CNPY3	intron_variant	0.983145	rs9471969	ENSG00000137161	'CNPY3	missense_variant	ENSG00000137161	ENSG00000137161	'CNPY3	6	known	suggestive_specific_pathway							CNPY3	chr6	42929480	42939294	1	10695	protein_coding	6:42938504	9024
211_1_2	SeqId_14006_36	'GNMT	chr6:42922215_A_C$SeqId_14006_36	1	chr6:42922215_A_C	rs6458314	cis	6	42922215	A	C	0.5886	-0.4001	0.0133	5.49e-198	'Glycine N-methyltransferase	ENSG00000124713	'GNMT	downstream_gene_variant						ENSG00000124713	ENSG00000124713	'GNMT	3	known	suggestive_specific_pathway							GNMT	chr6	42960754	42963880	1	27232	protein_coding	6:42954477	6277
211_1_3	SeqId_9525_1	'PTK7	chr6:43067044_C_T$SeqId_9525_1	1	chr6:43067044_C_T	rs140147428	cis	6	43067044	T	C	0.0371	0.4105	0.0352	1.67e-31	'Inactive tyrosine-protein kinase 7	ENSG00000112655	'PTK7	intron_variant	0.44308	rs34764696	ENSG00000112655	'PTK7	missense_variant	ENSG00000112655	ENSG00000112655	'PTK7	3	known	specific_protein							PTK7	chr6	43076307	43161719	1	5754	protein_coding	6:43099306	22999
211_1_4	SeqId_17785_11	'RCL	chr6:43195827_D_I$SeqId_17785_11	1	chr6:43195827_D_I	rs138632789	cis	6	43195827	D	I	0.1149	-0.1803	0.0202	4.4e-19	'2'-deoxynucleoside 5'-phosphate N-hydrolase 1	ENSG00000112667	'DNPH1	intron_variant						ENSG00000112667	ENSG00000112667	'DNPH1	3	novel	suggestive_specific_pathway							DNPH1	chr6	43225629	43229481	-1	10591	protein_coding	6:43228090	1391
211_1_5	SeqId_9359_9	'EGFL9	chr6:43408105_C_T$SeqId_9359_9	1	chr6:43408105_C_T	rs67861980	cis	6	43408105	T	C	0.256	-0.1768	0.0148	8.63e-33	'Protein delta homolog 2	ENSG00000171462	'DLK2	intron_variant						ENSG00000171462	ENSG00000171462	'DLK2	3	known	specific_protein							DLK2	chr6	43450352	43456632	-1	65989	protein_coding	6:43440367	16265
211_2_1	SeqId_2597_8	'VEGF	chr6:43925607_A_G$SeqId_2597_8	1	chr6:43925607_A_G	rs6921438	cis	6	43925607	A	G	0.4847	-0.4989	0.0123	1.11e-359	'Vascular endothelial growth factor A	ENSG00000112715	'VEGFA	intergenic_variant						ENSG00000112715	ENSG00000112715	'VEGFA	3	known	suggestive_specific_pathway	-0.73206	0.054977	1.1641260294105e-34	yes	VEGFA	Olink INFLAMMATION(v.3012)	VEGFA	chr6	43770184	43786487	1	7422	protein_coding	6:43957870	187686
211_2_1	SeqId_19437_61	'L-VEGF165	chr6:43925607_A_G$SeqId_19437_61	1	chr6:43925607_A_G	rs6921438	cis	6	43925607	A	G	0.4847	-0.8073	0.0107	8.23e-1239	'Isoform L-VEGF165	ENSG00000112715	'VEGFA	intergenic_variant						ENSG00000112715	ENSG00000112715	'VEGFA	3	known	suggestive_specific_pathway	-0.73206	0.054977	1.1641260294105e-34	yes	VEGFA	Olink INFLAMMATION(v.3012)	VEGFA	chr6	43770184	43786487	1	7422	protein_coding	6:43957870	187686
211_2_1	SeqId_4867_15	'VEGF121	chr6:43925607_A_G$SeqId_4867_15	1	chr6:43925607_A_G	rs6921438	cis	6	43925607	A	G	0.4846	-0.8058	0.011	5.96e-1168	'Vascular endothelial growth factor A, isoform 121	ENSG00000112715	'VEGFA	intergenic_variant						ENSG00000112715	ENSG00000112715	'VEGFA	3	known	suggestive_specific_pathway	-0.73206	0.054977	1.1641260294105e-34	yes	VEGFA	Olink INFLAMMATION(v.3012)	VEGFA	chr6	43770184	43786487	1	7422	protein_coding	6:43957870	187686
212_1_1	SeqId_12475_48	'CLIC5	chr6:45916999_G_T$SeqId_12475_48	1	chr6:45916999_G_T	rs35822882	cis	6	45916999	T	G	0.0285	-1.0454	0.0356	1.41e-189	'Chloride intracellular channel protein 5	ENSG00000112782	'CLIC5	missense_variant						ENSG00000112782	ENSG00000112782	'CLIC5	3	known	specific_protein							CLIC5	chr6	45880827	46080348	-1	53405	protein_coding	6:45949262	131086
212_1_3	SeqId_6556_5	'ENPP5	chr6:46130825_G_T$SeqId_6556_5	1	chr6:46130825_G_T	rs77991465	cis	6	46130825	T	G	0.0513	-1.6792	0.0235	2.11e-1111	'Ectonucleotide pyrophosphatase/phosphodiesterase family member 5	ENSG00000112796	'ENPP5	intron_variant	0.989806	rs34109856	ENSG00000112796	'ENPP5	missense_variant	ENSG00000112796	ENSG00000112796	'ENPP5	3	known	specific_protein							ENPP5	chr6	46159185	46170980	-1	59084	protein_coding	6:46163088	7892
212_1_4	SeqId_5015_15	'PAFAH	chr6:46689847_A_G$SeqId_5015_15	1	chr6:46689847_A_G	rs9472831	cis	6	46689847	A	G	0.4963	-0.1422	0.0135	4.46e-26	'Platelet-activating factor acetylhydrolase	ENSG00000146070	'PLA2G7	intron_variant	0.331115	rs1805017	ENSG00000146070	'PLA2G7	missense_variant	ENSG00000146070	ENSG00000146070	'PLA2G7	3	novel	unspecific_effect							PLA2G7	chr6	46704201	46735693	-1	7941	protein_coding	6:46722110	13583
212_1_5	SeqId_6409_57	'GP116	chr6:46831060_C_T$SeqId_6409_57	1	chr6:46831060_C_T	rs476374	cis	6	46831060	T	C	0.9377	1.4967	0.0241	3.97e-840	'Adhesion G protein-coupled receptor F5	ENSG00000069122	'GPR116	intron_variant	0.99811	rs586024	ENSG00000069122	'GPR116	missense_variant	ENSG00000069122	ENSG00000069122	'ADGRF5	3	known	specific_protein							ADGRF5	chr6	46852522	46954943	-1	221395	protein_coding	6:46863323	91620
212_1_6	SeqId_5404_53	'DR6	chr6:47277569_A_G$SeqId_5404_53	1	chr6:47277569_A_G	rs6458555	cis	6	47277569	A	G	0.3064	0.1452	0.0146	2.53e-23	'Tumor necrosis factor receptor superfamily member 21	ENSG00000146072	'TNFRSF21	5_prime_UTR_variant						ENSG00000146072	ENSG00000146072	'TNFRSF21	3	known	specific_protein							TNFRSF21	chr6	47231532	47309905	-1	27242	protein_coding	6:47309833	72
212_2_1	SeqId_9282_12	'CRIS2	chr6:49710105_A_G$SeqId_9282_12	1	chr6:49710105_A_G	rs555247	cis	6	49710105	A	G	0.4483	0.4988	0.011	5.56e-449	'Cysteine-rich secretory protein 2	ENSG00000124490	'CRISP2	intron_variant						ENSG00000124490	ENSG00000124490	'CRISP2	3	known	specific_protein	0.52154	0.048705	3.78442584717093e-24	yes	CRISP2	Olink CELL REGULATION(v.3701)	CRISP2	chr6	49692358	49713590	-1	7180	protein_coding	6:49742392	28802
212_3_1	SeqId_17138_8	'GST A1-1	chr6:52630269_A_C$SeqId_17138_8	1	chr6:52630269_A_C	rs6458869	cis	6	52630269	A	C	0.6421	0.4435	0.013	1.43e-253	'Glutathione S-transferase A1	ENSG00000243955	'GSTA1	upstream_gene_variant						ENSG00000243955	ENSG00000243955	'GSTA1	3	known	unspecific_effect							GSTA1	chr6	52791371	52803860	-1	2938	protein_coding	6:52765471	38389
213_1_1	SeqId_6920_1	'GFRAL	chr6:55258516_C_T$SeqId_6920_1	1	chr6:55258516_C_T	rs60761034	cis	6	55258516	T	C	0.1351	0.3516	0.0193	5.25e-74	'GDNF family receptor alpha-like	ENSG00000187871	'GFRAL	intron_variant						ENSG00000187871	ENSG00000187871	'GFRAL	3	known	specific_protein							GFRAL	chr6	55327469	55402493	1	389400	protein_coding	6:55393718	66249
214_1_1	SeqId_15466_30	'CO9A1	chr6:70987976_A_G$SeqId_15466_30	1	chr6:70987976_A_G	rs3806095	cis	6	70987976	A	G	0.3034	-0.185	0.0154	3.8e-33	'Collagen alpha-1(IX) chain	ENSG00000112280	'COL9A1	intron_variant	0.686894	rs592121	ENSG00000112280	'COL9A1	missense_variant	ENSG00000112280	ENSG00000112280	'COL9A1	3	novel	specific_protein							COL9A1	chr6	70216040	70303084	-1	1297	protein_coding	6:70278273	24811
214_1_2	SeqId_11649_3	'SMAP1	chr6:71349754_A_G$SeqId_11649_3	1	chr6:71349754_A_G	rs1917342	cis	6	71349754	A	G	0.7019	0.4868	0.0133	4.12e-293	'Stromal membrane-associated protein 1	ENSG00000112305	'SMAP1	regulatory_region_variant						ENSG00000112305	ENSG00000112305	'SMAP1	3	novel	specific_protein							SMAP1	chr6	70667776	70862011	1	60682	protein_coding	6:70640051	27725
215_1_2	SeqId_3290_50	'CD109	chr6:74509578_C_G$SeqId_3290_50	1	chr6:74509578_C_G	rs57799429	cis	6	74509578	C	G	0.5105	0.7071	0.0115	1.43e-823	'CD109 antigen	ENSG00000156535	'CD109	intron_variant	0.522061	rs2351528	ENSG00000156535	'CD109	missense_variant	ENSG00000156535	ENSG00000156535	'CD109	3	known	specific_protein	0.49524	0.056776	4.39541615437825e-17	yes	CD109	Olink DEVELOPMENT(v.3511)	CD109	chr6	73695785	73828316	1	135228	protein_coding	6:73799855	104070
215_2_1	SeqId_9894_13	'MYO6	chr6:76624538_A_G$SeqId_9894_13	1	chr6:76624538_A_G	rs41269323	cis	6	76624538	A	G	0.0107	-0.6171	0.0638	3.94e-22	'Unconventional myosin-VI	ENSG00000196586	'MYO6	missense_variant						ENSG00000196586	ENSG00000196586	'MYO6	3	novel	specific_protein							MYO6	chr6	75749201	75919537	1	4646	protein_coding	6:75914821	165620
216_1_1	SeqId_19113_66	'SH3L2	chr6:80326010_C_T$SeqId_19113_66	1	chr6:80326010_C_T	rs2812679	cis	6	80326010	T	C	0.5531	0.1087	0.0123	1.1e-18	'SH3 domain-binding glutamic acid-rich-like protein 2	ENSG00000198478	'SH3BGRL2	intergenic_variant						ENSG00000198478	ENSG00000198478	'SH3BGRL2	3	novel	specific_protein							SH3BGRL2	chr6	79631329	79703655	1	83699	protein_coding	6:79616293	15036
217_1_1	SeqId_15452_5	'5'-Nucleotidase	chr6:86103556_A_G$SeqId_15452_5	1	chr6:86103556_A_G	rs643591	cis	6	86103556	A	G	0.8865	0.4361	0.0195	2.45e-110	'5'-Nucleotidase	ENSG00000135318	'NT5E	upstream_gene_variant	0.372511	rs2229524	ENSG00000135318	'NT5E	missense_variant	ENSG00000135318	ENSG00000135318	'NT5E	3	novel	specific_protein	0.62987	0.093586	4.81947797625127e-11	yes	5'-NT	Olink ONCOLOGY II(v.7002)	NT5E	chr6	85449584	85495791	1	4907	protein_coding	6:85393838	55746
219_1_2	SeqId_8014_359	'MANEA	chr6:96053922_A_T$SeqId_8014_359	1	chr6:96053922_A_T	rs35772543	cis	6	96053922	A	T	0.082	-1.6055	0.0188	2.09e-1586	'Glycoprotein endo-alpha-1,2-mannosidase	ENSG00000172469	'MANEA	missense_variant						ENSG00000172469	ENSG00000172469	'MANEA	3	known	specific_protein							MANEA	chr6	95577485	95609470	1	79694	protein_coding	6:95606046	28561
22_1_1	SeqId_8660_5	'OLFL3	chr1:114513488_G_T$SeqId_8660_5	1	chr1:114513488_G_T	rs7522987	cis	1	114513488	T	G	0.6836	0.158	0.0145	1.11e-27	'Olfactomedin-like protein 3	ENSG00000116774	'OLFML3	intron_variant						ENSG00000116774	ENSG00000116774	'OLFML3	3	novel	specific_protein							OLFML3	chr1	113979391	114035572	1	56944	protein_coding	1:113970866	8525
220_1_1	SeqId_14273_19	'PPCE	chr6:105775787_D_I$SeqId_14273_19	1	chr6:105775787_D_I	rs71748560	cis	6	105775787	D	I	0.8609	0.2211	0.0193	2.49e-30	'Prolyl endopeptidase	ENSG00000085377	'PREP	intron_variant	0.999067	rs12192054	ENSG00000085377	'PREP	missense_variant	ENSG00000085377	ENSG00000085377	'PREP	3	novel	specific_protein							PREP	chr6	105273218	105454062	-1	5550	protein_coding	6:105327913	126149
220_2_2	SeqId_18180_58	'RT4I1	chr6:107077502_A_G$SeqId_18180_58	1	chr6:107077502_A_G	rs2054365	cis	6	107077502	A	G	0.4033	0.1657	0.0123	1.18e-41	'Reticulon-4-interacting protein 1, mitochondrial	ENSG00000130347	'RTN4IP1	5_prime_UTR_variant						ENSG00000130347	ENSG00000130347	'RTN4IP1	3	novel	specific_protein							RTN4IP1	chr6	106570771	106629498	-1	84816	protein_coding	6:106629627	129
221_1_1	SeqId_9470_15	'MET24	chr6:110681879_A_G$SeqId_9470_15	1	chr6:110681879_A_G	rs12664330	cis	6	110681879	A	G	0.6393	0.118	0.0138	1.43e-17	'Methyltransferase-like protein 24	ENSG00000053328	'METTL24	upstream_gene_variant						ENSG00000053328	ENSG00000053328	'METTL24	3	novel	specific_protein							METTL24	chr6	110243940	110358349	-1	728464	protein_coding	6:110360676	2327
222_1_2	SeqId_15653_9	'COAA1	chr6:116464219_A_T$SeqId_15653_9	1	chr6:116464219_A_T	rs34224224	cis	6	116464219	A	T	0.7343	0.3522	0.0147	4.54e-127	'Collagen alpha-1(X) chain	ENSG00000123500	'COL10A1	intron_variant	0.5765	rs1064583	ENSG00000123500	'COL10A1	missense_variant	ENSG00000123500	ENSG00000123500	'COL10A1	3	novel	specific_protein							COL10A1	chr6	116118909	116158747	-1	1300	protein_coding	6:116143056	15691
222_1_4	SeqId_5631_83	'MOTI	chr6:117280434_C_T$SeqId_5631_83	1	chr6:117280434_C_T	rs1761832	trans	6	117280434	T	C	0.8151	-0.1161	0.0163	1.19e-12	'Promotilin	ENSG00000096395	'MLN	intergenic_variant	0.245202	rs2274911	ENSG00000173612	'GPRC6A	missense_variant	none	none	'		novel	suggestive_specific_pathway							MLN	chr6	33794673	33804003	-1	4295	protein_coding	6:116959271	83155268
223_1_1	SeqId_18172_71	'ASF1A	chr6:119215902_C_G$SeqId_18172_71	1	chr6:119215902_C_G	rs147886588	cis	6	119215902	C	G	0.8292	-0.2808	0.017	3.3e-61	'Histone chaperone ASF1A	ENSG00000111875	'ASF1A	intron_variant						ENSG00000111875	ENSG00000111875	'ASF1A	3	novel	specific_protein							ASF1A	chr6	118894152	118909171	1	25842	protein_coding	6:118894738	586
224_1_2	SeqId_4771_10	'ASM3A	chr6:123122464_C_T$SeqId_4771_10	1	chr6:123122464_C_T	rs28385609	cis	6	123122464	T	C	0.1438	-0.354	0.0181	8.78e-85	'Acid sphingomyelinase-like phosphodiesterase 3a	ENSG00000172594	'SMPDL3A	missense_variant						ENSG00000172594	ENSG00000172594	'SMPDL3A	3	known	specific_protein							SMPDL3A	chr6	122789049	122809720	1	10924	protein_coding	6:122801319	12270
225_1_1	SeqId_8427_118	'RSPO3	chr6:127481154_A_C$SeqId_8427_118	1	chr6:127481154_A_C	rs4644087	cis	6	127481154	A	C	0.4456	-0.3385	0.0126	5.75e-158	'R-spondin-3	ENSG00000146374	'RSPO3	intron_variant						ENSG00000146374	ENSG00000146374	'RSPO3	4	known	suggestive_specific_pathway	-0.17354	0.063058	0.00614610534719524	yes	RSPO3	Olink ONCOLOGY II(v.7002)	RSPO3	chr6	127118671	127199481	1	84870	protein_coding	6:127160009	41338
225_1_1	SeqId_13094_75	'RSPO3	chr6:127478585_D_I$SeqId_13094_75	1	chr6:127478585_D_I	rs58617845	cis	6	127478585	D	I	0.4454	-0.2955	0.013	1.06e-114	'R-spondin-3	ENSG00000146374	'RSPO3	intron_variant						ENSG00000146374	ENSG00000146374	'RSPO3	4	known	suggestive_specific_pathway	-0.17544	0.063087	0.00563248443171473	yes	RSPO3	Olink ONCOLOGY II(v.7002)	RSPO3	chr6	127118671	127199481	1	84870	protein_coding	6:127157441	38770
226_1_1	SeqId_18347_15	'Laminin-2	chr6:129571330_A_G$SeqId_18347_15	1	chr6:129571330_A_G	rs3816665	cis	6	129571330	A	G	0.1335	-0.2885	0.0195	1.16e-49	'Laminin-2	ENSG00000091136|ENSG00000135862|ENSG00000196569	'LAMB1|LAMC1|LAMA2	missense_variant						ENSG00000091136|ENSG00000135862|ENSG00000196569	ENSG00000091136|ENSG00000135862|ENSG00000196569	'LAMA2|LAMB1|LAMC1	3	novel	specific_protein							LAMA2	chr6	128883138	129516566	1	3908	protein_coding	6:129250185	367047
227_1_1	SeqId_8274_64	'Syntaxin-7	chr6:132833954_C_G$SeqId_8274_64	1	chr6:132833954_C_G	rs12190479	cis	6	132833954	C	G	0.1961	0.2099	0.0168	7.58e-36	'Syntaxin-7	ENSG00000079950	'STX7	intron_variant						ENSG00000079950	ENSG00000079950	'STX7	3	novel	specific_protein							STX7	chr6	132445867	132513198	-1	8417	protein_coding	6:132512815	383
227_1_2	SeqId_15480_2	'VNN2	chr6:133074133_A_G$SeqId_15480_2	1	chr6:133074133_A_G	rs9493423	cis	6	133074133	A	G	0.341	-0.7208	0.0118	7.32e-813	'Vascular non-inflammatory molecule 2	ENSG00000112303	'VNN2	intron_variant						ENSG00000112303	ENSG00000112303	'VNN2	3	novel	specific_protein							VNN2	chr6	132743870	132763459	-1	8875	protein_coding	6:132752994	10465
229_1_4	SeqId_5087_5	'IL-22BP	chr6:137540520_A_G$SeqId_5087_5	1	chr6:137540520_A_G	rs2234711	cis	6	137540520	A	G	0.6162	-0.1239	0.0137	1.24e-19	'Interleukin-22 receptor subunit alpha-2	ENSG00000164485	'IL22RA2	5_prime_UTR_variant						ENSG00000164485	ENSG00000164485	'IL22RA2	3	novel	specific_protein							IL22RA2	chr6	137143820	137173648	-1	116379	protein_coding	6:137219383	45735
229_2_1	SeqId_14009_65	'TNFAIP3	chr6:138186532_A_G$SeqId_14009_65	1	chr6:138186532_A_G	rs59693083	cis	6	138186532	A	G	0.9179	-0.4334	0.0233	3.47e-77	'Tumor necrosis factor alpha-induced protein 3	ENSG00000118503	'TNFAIP3	upstream_gene_variant	0.375384	rs2230926	ENSG00000118503	'TNFAIP3	missense_variant	ENSG00000118503	ENSG00000118503	'TNFAIP3	3	novel	specific_protein							TNFAIP3	chr6	137867214	137883312	1	7128	protein_coding	6:137865395	1819
23_1_1	SeqId_10938_13	'sLFA-3	chr1:117078729_A_G$SeqId_10938_13	1	chr1:117078729_A_G	rs35768283	cis	1	117078729	A	G	0.9821	-1.3819	0.0503	4.97e-166	'Lymphocyte function-associated antigen 3	ENSG00000116815	'CD58	synonymous_variant						ENSG00000116815	ENSG00000116815	'CD58	3	known	specific_protein	0.068694	0.30196	0.820138123092504	no	CD58	Olink DEVELOPMENT(v.3511)	CD58	chr1	116514534	116571039	-1	965	protein_coding	1:116536107	34932
23_1_2	SeqId_12727_7	'FPRP	chr1:117490261_G_T$SeqId_12727_7	1	chr1:117490261_G_T	rs4233450	cis	1	117490261	T	G	0.828	0.7066	0.0159	2.52e-431	'Prostaglandin F2 receptor negative regulator	ENSG00000134247	'PTGFRN	intron_variant	0.450963	rs4546904	ENSG00000134247	'PTGFRN	missense_variant	ENSG00000134247	ENSG00000134247	'PTGFRN	3	known	specific_protein							PTGFRN	chr1	116909916	116990353	1	5738	protein_coding	1:116947639	37723
23_1_3	SeqId_9077_10	'MA1A2	chr1:117969780_D_I$SeqId_9077_10	1	chr1:117969780_D_I	rs35505705	cis	1	117969780	D	I	0.2376	-0.3439	0.0154	3.62e-110	'Mannosyl-oligosaccharide 1,2-alpha-mannosidase IB	ENSG00000198162	'MAN1A2	intron_variant						ENSG00000198162	ENSG00000198162	'MAN1A2	3	known	specific_protein							MAN1A2	chr1	117367449	117528872	1	10905	protein_coding	1:117427159	59710
230_1_1	SeqId_13374_4	'DB113	chr6:143859014_A_C$SeqId_13374_4	1	chr6:143859014_A_C	rs9403501	trans	6	143859014	A	C	0.202	0.2027	0.0167	9.32e-34	'Beta-defensin 113	ENSG00000214642	'DEFB113	intron_variant						ENSG00000112419	ENSG00000112419|ENSG00000169976	'PHACTR2|SF3B5	1	novel	unspecific_effect							DEFB113	chr6	49968677	49969625	-1	245927	protein_coding	6:143537877	93568252
231_1_1	SeqId_8364_74	'UST	chr6:149079394_A_G$SeqId_8364_74	1	chr6:149079394_A_G	rs11757768	cis	6	149079394	A	G	0.4135	0.2845	0.0132	2.38e-102	'Uronyl 2-sulfotransferase	ENSG00000111962	'UST	intron_variant						ENSG00000111962	ENSG00000111962	'UST	3	known	specific_protein							UST	chr6	148747030	149076990	1	10090	protein_coding	6:148758258	11228
231_1_2	SeqId_15472_16	'LRP11	chr6:150110857_D_I$SeqId_15472_16	1	chr6:150110857_D_I	rs10544441	cis	6	150110857	D	I	0.3617	0.8038	0.0116	2.64e-1045	'Low-density lipoprotein receptor-related protein 11	ENSG00000120256	'LRP11	intron_variant	0.60223	rs9322225	ENSG00000120256	'LRP11	missense_variant	ENSG00000120256	ENSG00000120256	'LRP11	3	known	specific_protein	0.53534	0.058434	1.46217717445672e-18	yes	LRP11	Olink METABOLISM(v.3402)	LRP11	chr6	149818757	149864359	-1	84918	protein_coding	6:149789722	74637
231_1_3	SeqId_6713_4	'LRP11	chr6:150184882_C_G$SeqId_6713_4	1	chr6:150184882_C_G	rs9322225	cis	6	150184882	C	G	0.3943	0.8699	0.0108	1.62e-1411	'Low-density lipoprotein receptor-related protein 11	ENSG00000120256	'LRP11	missense_variant						ENSG00000120256	ENSG00000120256	'LRP11	3	known	specific_protein	0.27081	0.062248	1.65882281537505e-05	yes	LRP11	Olink METABOLISM(v.3402)	LRP11	chr6	149818757	149864359	-1	84918	protein_coding	6:149863746	613
232_1_1	SeqId_11134_30	'RF1ML	chr6:153323142_C_T$SeqId_11134_30	1	chr6:153323142_C_T	rs12206911	cis	6	153323142	T	C	0.1897	-0.7084	0.0145	8.31e-521	'Peptide chain release factor 1-like, mitochondrial	ENSG00000112031	'MTRF1L	intron_variant	0.992428	rs3192723	ENSG00000112031	'MTRF1L	missense_variant	ENSG00000112031	ENSG00000112031	'MTRF1L	3	known	specific_protein							MTRF1L	chr6	152987362	153002709	-1	54516	protein_coding	6:153002007	702
233_1_1	SeqId_17341_89	'THIC	chr6:160196343_A_G$SeqId_17341_89	1	chr6:160196343_A_G	rs25683	cis	6	160196343	A	G	0.4297	0.4387	0.0118	7.36e-301	'Acetyl-CoA acetyltransferase, cytosolic	ENSG00000120437	'ACAT2	missense_variant						ENSG00000120437	ENSG00000120437	'ACAT2	3	novel	specific_protein							ACAT2	chr6	159762045	159779112	1	39	protein_coding	6:159775311	13266
233_1_2	SeqId_16057_6	'IGF-II receptor	chr6:160498049_A_G$SeqId_16057_6	1	chr6:160498049_A_G	rs3777404	cis	6	160498049	A	G	0.1322	0.8285	0.0183	1.47e-447	'Cation-independent mannose-6-phosphate receptor	ENSG00000197081	'IGF2R	intron_variant	0.109604	rs8191754	ENSG00000197081	'IGF2R	missense_variant	ENSG00000197081	ENSG00000197081	'IGF2R	3	known	specific_protein	0.47772	0.092934	3.98565772313401e-07	yes	IGF2R	Olink DEVELOPMENT(v.3511)	IGF2R	chr6	159969082	160113507	1	3482	protein_coding	6:160077017	107935
233_2_1	SeqId_4151_6	'Plasminogen	chr6:161214795_C_G$SeqId_4151_6	1	chr6:161214795_C_G	rs144981713	cis	6	161214795	C	G	0.0139	-1.6279	0.0575	2.83e-176	'Plasminogen	ENSG00000122194	'PLG	intergenic_variant	0.909291	rs4252129	ENSG00000122194	'PLG	missense_variant	ENSG00000122194	ENSG00000122194	'PLG	7	known	suggestive_specific_pathway							PLG	chr6	160702238	160754097	1	5340	protein_coding	6:160793763	91525
233_2_2	SeqId_17792_158	'SSDH	chr6:161155264_C_T$SeqId_17792_158	1	chr6:161155264_C_T	rs537579467	trans	6	161155264	T	C	0.9853	-0.8459	0.0583	1.09e-47	'Succinate-semialdehyde dehydrogenase, mitochondrial	ENSG00000112294	'ALDH5A1	intron_variant	0.980203	rs143079629	ENSG00000122194	'PLG	missense_variant	ENSG00000122194	ENSG00000122194	'PLG	6	known	unspecific_effect							ALDH5A1	chr6	24494867	24537207	1	7915	protein_coding	6:160734232	136239365
233_2_2	SeqId_3710_49	'Angiostatin	chr6:161155264_C_T$SeqId_3710_49	1	chr6:161155264_C_T	rs537579467	cis	6	161155264	T	C	0.9853	-1.5632	0.0549	2.03e-178	'Angiostatin	ENSG00000122194	'PLG	intron_variant	0.980203	rs143079629	ENSG00000122194	'PLG	missense_variant	ENSG00000122194	ENSG00000122194	'PLG	6	known	unspecific_effect							PLG	chr6	160702238	160754097	1	5340	protein_coding	6:160734232	31994
234_1_1	SeqId_16913_8	'RNT2	chr6:167343141_A_G$SeqId_16913_8	1	chr6:167343141_A_G	rs11159	cis	6	167343141	A	G	0.0746	-0.6364	0.0247	6.74e-146	'Ribonuclease T2	ENSG00000026297	'RNASET2	missense_variant						ENSG00000026297	ENSG00000026297	'RNASET2	3	novel	specific_protein							RNASET2	chr6	166922113	166957191	-1	8635	protein_coding	6:166929653	27538
235_1_1	SeqId_15635_4	'SMOC2	chr6:168818164_G_T$SeqId_15635_4	1	chr6:168818164_G_T	rs4708738	cis	6	168818164	T	G	0.2756	-0.4179	0.0141	7.73e-193	'SPARC-related modular calcium-binding protein 2	ENSG00000112562	'SMOC2	regulatory_region_variant						ENSG00000112562	ENSG00000112562	'SMOC2	3	novel	specific_protein	-0.44379	0.066617	7.43019137896702e-11	yes	SMOC2	Olink NEUROLOGY(v.8011)	SMOC2	chr6	168441151	168673445	1	64094	protein_coding	6:168417484	23667
235_2_1	SeqId_3339_33	'TSP2	chr6:169624770_A_G$SeqId_3339_33	1	chr6:169624770_A_G	rs74507247	cis	6	169624770	A	G	0.0988	0.7519	0.0203	4.19e-299	'Thrombospondin-2	ENSG00000186340	'THBS2	intron_variant						ENSG00000186340	ENSG00000186340	'THBS2	3	known	unspecific_effect	0.80839	0.098398	1.97242273611485e-15	yes	THBS2	Olink CARDIOVASCULAR II(v.5004)	THBS2	chr6	169215780	169254050	-1	7058	protein_coding	6:169224675	29375
235_2_1	SeqId_14111_15	'TSP2	chr6:169624770_A_G$SeqId_14111_15	1	chr6:169624770_A_G	rs74507247	cis	6	169624770	A	G	0.0987	0.2143	0.0227	3.47e-21	'Thrombospondin-2	ENSG00000186340	'THBS2	intron_variant						ENSG00000186340	ENSG00000186340	'THBS2	3	known	unspecific_effect							THBS2	chr6	169215780	169254050	-1	7058	protein_coding	6:169224675	29375
235_3_1	SeqId_5349_69	'DLL1	chr6:170588232_A_C$SeqId_5349_69	1	chr6:170588232_A_C	rs4710790	cis	6	170588232	A	C	0.578	-0.147	0.0138	2.44e-26	'Delta-like protein 1	ENSG00000198719	'DLL1	downstream_gene_variant						ENSG00000198719	ENSG00000198719	'DLL1	3	known	specific_protein							DLL1	chr6	170282206	170306565	-1	28514	protein_coding	6:170279144	27421
235_3_2	SeqId_12612_37	'PSB1	chr6:170888362_D_I$SeqId_12612_37	1	chr6:170888362_D_I	rs17860826	cis	6	170888362	D	I	0.4077	-0.3333	0.0128	7.39e-150	'Proteasome subunit beta type-1	ENSG00000008018	'PSMB1	intron_variant	0.999303	rs12717	ENSG00000008018	'PSMB1	missense_variant	ENSG00000008018	ENSG00000008018	'PSMB1	3	known	specific_protein							PSMB1	chr6	170535120	170553307	-1	5689	protein_coding	6:170579275	25968
236_1_1	SeqId_13618_15	'MD1L1	chr7:2258899_A_G$SeqId_13618_15	1	chr7:2258899_A_G	rs1639916	cis	7	2258899	A	G	0.6458	0.1249	0.014	4.4e-19	'Mitotic spindle assembly checkpoint protein MAD1	ENSG00000002822	'MAD1L1	intron_variant						ENSG00000002822	ENSG00000002822	'MAD1L1	3	novel	unspecific_effect							MAD1L1	chr7	1815793	2233243	-1	8379	protein_coding	7:2219264	13979
236_1_2	SeqId_6925_26	'SNX8	chr7:2290295_A_G$SeqId_6925_26	1	chr7:2290295_A_G	rs34750471	cis	7	2290295	A	G	0.0122	-1.0254	0.0595	1.54e-66	'Sorting nexin-8	ENSG00000106266	'SNX8	intron_variant						ENSG00000106266	ENSG00000106266	'SNX8	3	novel	unspecific_effect							SNX8	chr7	2251770	2354318	-1	29886	protein_coding	7:2250660	103658
236_1_3	SeqId_19206_20	'8ODP	chr7:2292617_D_I$SeqId_19206_20	1	chr7:2292617_D_I	rs143499401	cis	7	2292617	D	I	0.0197	-0.6736	0.0497	8.67e-42	'7,8-dihydro-8-oxoguanine triphosphatase	ENSG00000106268	'NUDT1	3_prime_UTR_variant	0.37031	rs4866	ENSG00000106268	'NUDT1	missense_variant	ENSG00000106268	ENSG00000106268	'NUDT1	3	novel	unspecific_effect							NUDT1	chr7	2242226	2251146	1	4521	protein_coding	7:2252983	10757
236_1_4	SeqId_6626_81	'CHSTC	chr7:2410567_G_T$SeqId_6626_81	1	chr7:2410567_G_T	7:2410567_G_T	cis	7	2410567	T	G	0.2121	0.2113	0.016	7.47e-40	'Carbohydrate sulfotransferase 12	ENSG00000136213	'CHST12	intron_variant						ENSG00000136213	ENSG00000136213	'CHST12	3	known	specific_protein							CHST12	chr7	2403588	2448484	1	55501	protein_coding	7:2370932	32656
238_1_1	SeqId_8687_26	'T106B	chr7:12268717_C_T$SeqId_8687_26	1	chr7:12268717_C_T	rs5011434	cis	7	12268717	T	C	0.417	-0.221	0.0136	5.79e-59	'Transmembrane protein 106B	ENSG00000106460	'TMEM106B	intron_variant	0.999077	rs3173615	ENSG00000106460	'TMEM106B	missense_variant	ENSG00000106460	ENSG00000106460	'TMEM106B	3	known	specific_protein							TMEM106B	chr7	12211270	12243367	1	54664	protein_coding	7:12229091	17821
238_1_2	SeqId_12684_5	'ADSV	chr7:12629620_D_I$SeqId_12684_5	1	chr7:12629620_D_I	rs56357458	cis	7	12629620	D	I	0.408	-0.1318	0.0134	9.64e-23	'Adseverin	ENSG00000006747	'SCIN	intron_variant	0.915806	rs2240572	ENSG00000006747	'SCIN	missense_variant	ENSG00000006747	ENSG00000006747	'SCIN	3	novel	specific_protein							SCIN	chr7	12570577	12660182	1	85477	protein_coding	7:12589996	19419
239_1_1	SeqId_11237_49	'PCOC1	chr7:21611187_C_G$SeqId_11237_49	1	chr7:21611187_C_G	rs73066481	trans	7	21611187	C	G	0.2157	-0.1145	0.0159	6.74e-13	'Procollagen C-endopeptidase enhancer 1	ENSG00000106333	'PCOLCE	intron_variant	0.177713	rs2285943	ENSG00000105877	'DNAH11	stop_gained	none	none	'		novel	suggestive_specific_pathway							PCOLCE	chr7	100602363	100608175	1	5118	protein_coding	7:21571569	79030794
24_1_2	SeqId_11102_22	'REG4	chr1:120359286_A_C$SeqId_11102_22	1	chr1:120359286_A_C	rs79795228	cis	1	120359286	A	C	0.0175	0.4684	0.0515	1.0e-19	'Regenerating islet-derived protein 4	ENSG00000134193	'REG4	regulatory_region_variant						ENSG00000134193	ENSG00000134193	'REG4	3	known	specific_protein	0.9319	0.24029	0.000119811912319003	yes	REG4	Olink METABOLISM(v.3402)	REG4	chr1	119794017	119811580	-1	83998	protein_coding	1:119816663	5083
240_1_1	SeqId_8289_8	'GPNMB	chr7:23292808_C_T$SeqId_8289_8	1	chr7:23292808_C_T	rs1881203	cis	7	23292808	T	C	0.6228	0.2955	0.0136	4.46e-105	'Transmembrane glycoprotein NMB	ENSG00000136235	'GPNMB	intron_variant						ENSG00000136235	ENSG00000136235	'GPNMB	3	known	specific_protein	0.20114	0.060102	0.000881657690262191	yes	GPNMB	Olink NEURO EXPLORATORY(v.3901)	GPNMB	chr7	23235967	23275108	1	10457	protein_coding	7:23253189	17222
240_1_2	SeqId_8606_39	'GPNMB	chr7:23313171_C_T$SeqId_8606_39	1	chr7:23313171_C_T	rs2268748	cis	7	23313171	T	C	0.9594	-0.6425	0.0328	3.16e-85	'Transmembrane glycoprotein NMB	ENSG00000136235	'GPNMB	synonymous_variant						ENSG00000136235	ENSG00000136235	'GPNMB	3	known	specific_protein	-0.21397	0.14837	0.149906339694328	no	GPNMB	Olink NEURO EXPLORATORY(v.3901)	GPNMB	chr7	23235967	23275108	1	10457	protein_coding	7:23273552	37585
240_2_1	SeqId_6388_21	'CC126	chr7:23634985_A_G$SeqId_6388_21	1	chr7:23634985_A_G	rs35121828	cis	7	23634985	A	G	0.2545	0.3763	0.0149	1.29e-140	'Coiled-coil domain-containing protein 126	ENSG00000169193	'CCDC126	upstream_gene_variant						ENSG00000169193	ENSG00000169193	'CCDC126	3	known	specific_protein							CCDC126	chr7	23597382	23644708	1	90693	protein_coding	7:23595366	2016
241_1_1	SeqId_19615_213	'5NT3	chr7:33070605_A_G$SeqId_19615_213	1	chr7:33070605_A_G	rs7798138	cis	7	33070605	A	G	0.7042	-0.1031	0.0139	1.46e-13	'Cytosolic 5'-nucleotidase 3A	ENSG00000122643	'NT5C3A	intron_variant						ENSG00000122643	ENSG00000122643	'NT5C3A	3	novel	specific_protein							NT5C3A	chr7	33014130	33062796	-1	51251	protein_coding	7:33030993	31803
241_2_1	SeqId_15368_3	'BMPER	chr7:33804485_A_G$SeqId_15368_3	1	chr7:33804485_A_G	rs16879245	cis	7	33804485	A	G	0.9201	0.2155	0.0241	3.61e-19	'BMP-binding endothelial regulator protein	ENSG00000164619	'BMPER	TF_binding_site_variant						ENSG00000164619	ENSG00000164619	'BMPER	3	novel	specific_protein							BMPER	chr7	33904308	34156427	1	168667	protein_coding	7:33764873	139435
242_1_1	SeqId_12764_3	'ELMO1	chr7:37461507_C_G$SeqId_12764_3	1	chr7:37461507_C_G	rs79483315	cis	7	37461507	C	G	0.9333	0.3494	0.0278	3.62e-36	'Engulfment and cell motility protein 1	ENSG00000155849	'ELMO1	intron_variant						ENSG00000155849	ENSG00000155849	'ELMO1	3	novel	specific_protein							ELMO1	chr7	36852906	37449223	-1	9844	protein_coding	7:37421904	27319
242_2_1	SeqId_17447_52	'SFRP4	chr7:37972390_A_T$SeqId_17447_52	1	chr7:37972390_A_T	rs75207237	cis	7	37972390	A	T	0.1256	0.2772	0.0186	4.72e-50	'Secreted frizzled-related protein 4	ENSG00000106483	'SFRP4	intron_variant						ENSG00000106483	ENSG00000106483	'SFRP4	3	known	specific_protein							SFRP4	chr7	37905932	38025695	-1	6424	protein_coding	7:37932788	92907
243_1_1	SeqId_4978_54	'DBNL	chr7:44077470_C_T$SeqId_4978_54	1	chr7:44077470_C_T	rs56665454	cis	7	44077470	T	C	0.3261	0.1097	0.0134	2.4e-16	'Drebrin-like protein	ENSG00000136279	'DBNL	intron_variant						ENSG00000136279	ENSG00000136279	'DBNL	3	novel	specific_protein							DBNL	chr7	44044640	44069456	1	28988	protein_coding	7:44037871	6769
243_1_2	SeqId_12851_5	'DPOLM	chr7:44113855_C_G$SeqId_12851_5	1	chr7:44113855_C_G	rs142059440	cis	7	44113855	C	G	0.0134	0.7037	0.0594	2.02e-32	'DNA-directed DNA/RNA polymerase mu	ENSG00000122678	'POLM	intron_variant						ENSG00000122678	ENSG00000122678	'POLM	3	novel	specific_protein							POLM	chr7	44072062	44082530	-1	27434	protein_coding	7:44074256	8274
243_1_4	SeqId_4254_6	'NUDC3	chr7:44502186_C_T$SeqId_4254_6	1	chr7:44502186_C_T	rs10233273	cis	7	44502186	T	C	0.229	0.2434	0.0152	7.44e-58	'NudC domain-containing protein 3	ENSG00000015676	'NUDCD3	intron_variant	0.990882	rs307007	ENSG00000015676	'NUDCD3	missense_variant	ENSG00000015676	ENSG00000015676	'NUDCD3	3	novel	specific_protein							NUDCD3	chr7	44379119	44490658	-1	23386	protein_coding	7:44462587	28071
243_2_1	SeqId_12347_29	'CCM2	chr7:45031315_C_T$SeqId_12347_29	1	chr7:45031315_C_T	rs7805382	cis	7	45031315	T	C	0.2205	0.1449	0.0152	1.4e-21	'Cerebral cavernous malformations 2 protein	ENSG00000136280	'CCM2	upstream_gene_variant						ENSG00000136280	ENSG00000136280	'CCM2	3	novel	suggestive_specific_pathway							CCM2	chr7	44999475	45076469	1	83605	protein_coding	7:44991716	7759
243_2_3	SeqId_2771_35	'IGFBP-1	chr7:45915378_D_I$SeqId_2771_35	1	chr7:45915378_D_I	rs10577484	cis	7	45915378	D	I	0.5059	-0.0909	0.0128	1.04e-12	'Insulin-like growth factor-binding protein 1	ENSG00000146678	'IGFBP1	regulatory_region_variant	0.47839	rs4619	ENSG00000146678	'IGFBP1	missense_variant	ENSG00000146678	ENSG00000146678	'IGFBP1	3	novel	suggestive_specific_pathway							IGFBP1	chr7	45888360	45893660	1	3484	protein_coding	7:45875780	12580
243_3_3	SeqId_2571_12	'IGFBP-3	chr7:45954465_A_G$SeqId_2571_12	1	chr7:45954465_A_G	rs145188037	cis	7	45954465	A	G	0.0124	1.2659	0.0551	1.05e-116	'Insulin-like growth factor-binding protein 3	ENSG00000146674	'IGFBP3	missense_variant						ENSG00000146674	ENSG00000146674	'IGFBP3	3	known	specific_protein	-0.32239	0.34255	0.347088320551565	no	IGFBP3	Olink CARDIOMETABOLIC(v.3602)	IGFBP3	chr7	45912245	45921874	-1	3486	protein_coding	7:45914866	7008
244_1_1	SeqId_19448_104	'UPP1	chr7:47987296_A_G$SeqId_19448_104	1	chr7:47987296_A_G	rs6463455	cis	7	47987296	A	G	0.2091	0.1771	0.0156	1.06e-29	'Uridine phosphorylase 1	ENSG00000183696	'UPP1	intron_variant						ENSG00000183696	ENSG00000183696	'UPP1	3	novel	specific_protein							UPP1	chr7	48088628	48108736	1	7378	protein_coding	7:47947699	140929
245_1_2	SeqId_15308_108	'VWC2	chr7:49819462_A_C$SeqId_15308_108	1	chr7:49819462_A_C	rs1974955	cis	7	49819462	A	C	0.4594	-0.2511	0.0122	1.6e-94	'Brorin	ENSG00000188730	'VWC2	intron_variant	0.991067	rs769604	ENSG00000188730	'VWC2	missense_variant	ENSG00000188730	ENSG00000188730	'VWC2	3	known	specific_protein	-0.42565	0.058516	1.4288939585111e-12	yes	VWC2	Olink NEUROLOGY(v.8011)	VWC2	chr7	49773638	49921950	1	375567	protein_coding	7:49779866	6228
245_1_3	SeqId_3538_26	'dopa decarboxylase	chr7:50620781_C_T$SeqId_3538_26	1	chr7:50620781_C_T	rs6956737	cis	7	50620781	T	C	0.0152	-0.4523	0.056	6.48e-16	'Aromatic-L-amino-acid decarboxylase	ENSG00000132437	'DDC	intron_variant	0.872076	rs11575542	ENSG00000132437	'DDC	missense_variant	ENSG00000132437	ENSG00000132437	'DDC	3	known	specific_protein							DDC	chr7	50458436	50565405	-1	1644	protein_coding	7:50553083	12322
246_1_1	SeqId_2677_1	'ERBB1	chr7:55235804_A_C$SeqId_2677_1	1	chr7:55235804_A_C	rs12669749	cis	7	55235804	A	C	0.1156	0.1772	0.0206	8.76e-18	'Epidermal growth factor receptor	ENSG00000146648	'EGFR	intron_variant						ENSG00000146648	ENSG00000146648	'EGFR	3	novel	specific_protein							EGFR	chr7	55019017	55211628	1	1956	protein_coding	7:55168111	149094
248_2_1	SeqId_15562_24	'BGLR	chr7:65425894_A_G$SeqId_15562_24	1	chr7:65425894_A_G	rs9530	cis	7	65425894	A	G	0.4453	-0.1466	0.0125	6.59e-32	'Beta-glucuronidase	ENSG00000169919	'GUSB	missense_variant						ENSG00000169919	ENSG00000169919	'GUSB	3	known	unspecific_effect							GUSB	chr7	65960684	65982215	-1	2990	protein_coding	7:65960907	21308
248_3_1	SeqId_3866_7	'SBDS	chr7:66453476_A_G$SeqId_3866_7	1	chr7:66453476_A_G	rs79344818	cis	7	66453476	A	G	0.9605	0.4005	0.033	7.12e-34	'Ribosome maturation protein SBDS	ENSG00000126524	'SBDS	missense_variant						ENSG00000126524	ENSG00000126524	'SBDS	6	novel	specific_pathway							SBDS	chr7	66987680	66995586	-1	51119	protein_coding	7:66988489	7097
248_3_2	SeqId_7928_183	'TPST1	chr7:65713666_G_T$SeqId_7928_183	1	chr7:65713666_G_T	rs12537083	cis	7	65713666	T	G	0.6983	0.2301	0.0136	4.25e-64	'Protein-tyrosine sulfotransferase 1	ENSG00000169902	'TPST1	intron_variant						ENSG00000169902	ENSG00000169902	'TPST1	3	known	unspecific_effect							TPST1	chr7	66205317	66420543	1	8460	protein_coding	7:66248679	43362
248_3_3	SeqId_11241_8	'ARLY	chr7:65726615_C_T$SeqId_11241_8	1	chr7:65726615_C_T	rs4145009	cis	7	65726615	T	C	0.3714	-0.1529	0.0131	2.21e-31	'Argininosuccinate lyase	ENSG00000126522	'ASL	intron_variant						ENSG00000126522	ENSG00000126522	'ASL	3	known	unspecific_effect							ASL	chr7	66075800	66094697	1	435	protein_coding	7:66261628	185828
249_1_3	SeqId_17766_5	'NCF-1	chr7:72337438_C_T$SeqId_17766_5	1	chr7:72337438_C_T	7:72337438_C_T	trans	7	72337438	T	C	0.0134	-0.4994	0.0616	4.98e-16	'Neutrophil cytosol factor 1	ENSG00000158517	'NCF1	intron_variant	0.727321	rs139225348	ENSG00000158517	'NCF1	missense_variant	ENSG00000179994	ENSG00000179994	'	1	known	specific_protein							NCF1	chr7	74774011	74789315	1	653361	protein_coding	7:72866873	1907138
249_1_4	SeqId_7866_11	'DJC30	chr7:73109967_D_I$SeqId_7866_11	1	chr7:73109967_D_I	7:73109967_D_I	cis	7	73109967	D	I	0.9586	-0.2589	0.0325	1.68e-15	'DnaJ homolog subfamily C member 30	ENSG00000176410	'DNAJC30	intron_variant	0.99264	rs61751896	ENSG00000176410	'DNAJC30	missense_variant	ENSG00000176410	ENSG00000176410	'DNAJC30	3	known	specific_protein							DNAJC30	chr7	73680918	73683453	-1	84277	protein_coding	7:73695637	12184
249_2_2	SeqId_17766_5	'NCF-1	chr7:75131187_C_T$SeqId_17766_5	1	chr7:75131187_C_T	rs201862093	trans	7	75131187	T	C	0.1045	0.5001	0.0226	5.65e-109	'Neutrophil cytosol factor 1	ENSG00000158517	'NCF1	intron_variant	0.774154	rs113744930	ENSG00000135213	'POM121C	missense_variant	ENSG00000170092|ENSG00000127946	ENSG00000158517	'NCF1	4	novel	specific_protein							NCF1	chr7	74774011	74789315	1	653361	protein_coding	7:75501863	727852
249_2_4	SeqId_2731_29	'NADPH-P450 Oxidoreductase	chr7:75638421_A_G$SeqId_2731_29	1	chr7:75638421_A_G	rs59882870	cis	7	75638421	A	G	0.1602	0.673	0.0172	7.22e-335	'NADPH--cytochrome P450 reductase	ENSG00000127948	'POR	intron_variant	0.434769	rs1057868	ENSG00000127948	'POR	missense_variant	ENSG00000127948	ENSG00000127948	'POR	3	novel	suggestive_specific_pathway							POR	chr7	75899200	75986855	1	5447	protein_coding	7:76009103	109903
249_2_5	SeqId_11103_24	'HSP 27	chr7:75924218_G_T$SeqId_11103_24	1	chr7:75924218_G_T	rs2908203_G_T	cis	7	75924218	T	G	0.2501	-0.6897	0.0137	7.19e-553	'Heat shock protein beta-1	ENSG00000106211	'HSPB1	TF_binding_site_variant						ENSG00000106211	ENSG00000106211	'HSPB1	3	known	suggestive_specific_pathway	0.4235	0.06942	2.17520403401952e-09	no	HSP 27	Olink CARDIOVASCULAR II(v.5004)	HSPB1	chr7	76302673	76304295	1	3315	protein_coding	7:76294901	7772
25_1_1	SeqId_3332_57	'RGM-C	chr1:145477223_A_G$SeqId_3332_57	1	chr1:145477223_A_G	rs113404160	cis	1	145477223	A	G	0.0146	-0.6052	0.0617	1.09e-22	'Hemojuvelin	ENSG00000168509	'HFE2	missense_variant						ENSG00000168509	ENSG00000168509	'HJV	3	novel	specific_pathway							HJV	chr1	146017468	146036746	-1	148738	protein_coding	1:145957863	78883
25_1_2	SeqId_5742_14	'PPA6	chr1:147124310_G_T$SeqId_5742_14	1	chr1:147124310_G_T	rs2153463	cis	1	147124310	T	G	0.3006	-0.9604	0.0117	6.99e-1466	'Lysophosphatidic acid phosphatase type 6	ENSG00000162836	'ACP6	synonymous_variant						ENSG00000162836	ENSG00000162836	'ACP6	3	known	specific_protein	-0.72266	0.062173	1.04231742939331e-27	yes	ACP6	Olink METABOLISM(v.3402)	ACP6	chr1	147629652	147670524	-1	51205	protein_coding	1:147652507	18017
25_2_1	SeqId_12880_1	'SV2A	chr1:149898951_C_G$SeqId_12880_1	1	chr1:149898951_C_G	rs16836630	cis	1	149898951	C	G	0.0779	-0.3763	0.0242	2.63e-54	'Synaptic vesicle glycoprotein 2A	ENSG00000159164	'SV2A	intron_variant						ENSG00000159164	ENSG00000143368|ENSG00000159164|ENSG00000178096	'BOLA1|SF3B4|SV2A	3	known	unspecific_effect							SV2A	chr1	149903318	149917844	-1	9900	protein_coding	1:149927059	9215
25_2_1	SeqId_13449_25	'SF3B4	chr1:149902588_A_G$SeqId_13449_25	1	chr1:149902588_A_G	rs72692816	cis	1	149902588	A	G	0.9225	0.1985	0.0251	2.74e-15	'Splicing factor 3B subunit 4	ENSG00000143368	'SF3B4	intron_variant						ENSG00000143368	ENSG00000143368|ENSG00000159164|ENSG00000178096	'BOLA1|SF3B4|SV2A	3	known	unspecific_effect							SF3B4	chr1	149923317	149927803	-1	10262	protein_coding	1:149930696	2893
25_2_1	SeqId_15370_5	'BOLA1	chr1:149865880_A_G$SeqId_15370_5	1	chr1:149865880_A_G	rs1451641	cis	1	149865880	A	G	0.9216	-1.277	0.0211	5.58e-798	'BolA-like protein 1	ENSG00000178096	'BOLA1	intron_variant	0.996191	rs1044808	ENSG00000178096	'BOLA1	missense_variant	ENSG00000178096	ENSG00000143368|ENSG00000159164|ENSG00000178096	'BOLA1|SF3B4|SV2A	3	known	unspecific_effect							BOLA1	chr1	149887890	149900798	1	51027	protein_coding	1:149894326	6436
25_2_3	SeqId_3366_51	'ECM1	chr1:150483355_C_T$SeqId_3366_51	1	chr1:150483355_C_T	rs3737240	cis	1	150483355	T	C	0.3984	-0.7059	0.012	5.25e-754	'Extracellular matrix protein 1	ENSG00000143369	'ECM1	missense_variant						ENSG00000143369	ENSG00000143369	'ECM1	3	known	unspecific_effect							ECM1	chr1	150508062	150513789	1	1893	protein_coding	1:150510879	2817
25_2_4	SeqId_17738_7	'CRNN	chr1:150496685_A_G$SeqId_17738_7	1	chr1:150496685_A_G	rs141155234	trans	1	150496685	A	G	0.0105	0.521	0.0704	1.4e-13	'Cornulin	ENSG00000143536	'CRNN	intergenic_variant	0.993992	rs151102225	ENSG00000143369	'ECM1	missense_variant	ENSG00000143369	ENSG00000143369	'ECM1	2	novel	unspecific_effect							CRNN	chr1	152409243	152414263	-1	49860	protein_coding	1:150524209	1890054
25_2_6	SeqId_17734_13	'a-endosulfine	chr1:150527629_C_T$SeqId_17734_13	1	chr1:150527629_C_T	rs111428433	cis	1	150527629	T	C	0.0582	0.2502	0.0269	1.19e-20	'Alpha-endosulfine	ENSG00000143420	'ENSA	intron_variant						ENSG00000143420	ENSG00000143420	'ENSA	3	novel	unspecific_effect							ENSA	chr1	150600851	150629612	-1	2029	protein_coding	1:150555153	74459
25_2_7	SeqId_10396_6	'Mcl-1	chr1:150562043_A_C$SeqId_10396_6	1	chr1:150562043_A_C	rs190596489	cis	1	150562043	A	C	0.984	1.4688	0.0532	1.19e-167	'Induced myeloid leukemia cell differentiation protein Mcl-1	ENSG00000143384	'MCL1	intergenic_variant	1.0	rs11580946	ENSG00000143384	'MCL1	missense_variant	ENSG00000143384	ENSG00000143384	'MCL1	3	known	suggestive_specific_pathway							MCL1	chr1	150560895	150579738	-1	4170	protein_coding	1:150589567	9829
25_2_8	SeqId_3181_50	'Cathepsin S	chr1:150737220_A_G$SeqId_3181_50	1	chr1:150737220_A_G	rs41271951	cis	1	150737220	A	G	0.9181	0.6805	0.0223	3.87e-204	'Cathepsin S	ENSG00000163131	'CTSS	missense_variant						ENSG00000163131	ENSG00000163131	'CTSS	3	known	unspecific_effect	0.46095	0.10876	2.70271343194282e-05	yes	CTSS	Olink NEUROLOGY(v.8011)	CTSS	chr1	150730079	150765957	-1	1520	protein_coding	1:150764744	1213
25_2_9	SeqId_18340_2	'Proteasome beta chain	chr1:151374025_C_T$SeqId_18340_2	1	chr1:151374025_C_T	rs4603	cis	1	151374025	T	C	0.8224	0.4932	0.0169	1.04e-186	'Proteasome subunit beta type-4	ENSG00000159377	'PSMB4	missense_variant						ENSG00000159377	ENSG00000159377	'PSMB4	3	novel	specific_protein							PSMB4	chr1	151399560	151401937	1	5692	protein_coding	1:151401549	1989
25_3_1	SeqId_17738_7	'CRNN	chr1:152391567_A_G$SeqId_17738_7	1	chr1:152391567_A_G	rs10494275	cis	1	152391567	A	G	0.0752	-0.4439	0.0257	7.27e-67	'Cornulin	ENSG00000143536	'CRNN	upstream_gene_variant	0.495293	rs3829868	ENSG00000143536	'CRNN	missense_variant	ENSG00000143536	ENSG00000143536	'CRNN	3	novel	specific_protein	-1.1711	0.10282	8.85115609830834e-27	yes	CRNN	Olink ONCOLOGY II(v.7002)	CRNN	chr1	152409243	152414263	-1	49860	protein_coding	1:152419091	4828
25_4_2	SeqId_15602_43	'IL-6 sRa	chr1:154426970_A_C$SeqId_15602_43	1	chr1:154426970_A_C	rs2228145	cis	1	154426970	A	C	0.5956	-1.1352	0.0082	1.13e-4164	'Interleukin-6 receptor subunit alpha	ENSG00000160712	'IL6R	missense_variant						ENSG00000160712	ENSG00000160712	'IL6R	8	known	unspecific_effect	-1.0295	0.041546	4.40554863506559e-88	yes	IL-6RA	Olink CARDIOVASCULAR III(v.6112)	IL6R	chr1	154405193	154469450	1	3570	protein_coding	1:154454494	49301
25_4_2	SeqId_4337_49	'CRP	chr1:154426970_A_C$SeqId_4337_49	1	chr1:154426970_A_C	rs2228145	trans	1	154426970	A	C	0.5956	0.1076	0.0135	1.88e-15	'C-reactive protein	ENSG00000132693	'CRP	missense_variant						ENSG00000160712	ENSG00000160712	'IL6R	8	known	unspecific_effect							CRP	chr1	159712289	159714589	-1	1401	protein_coding	1:154454494	5260095
25_4_3	SeqId_17828_3	'S100A14	chr1:153590254_A_C$SeqId_17828_3	1	chr1:153590254_A_C	rs9330298	cis	1	153590254	A	C	0.4801	-0.1126	0.0136	1.52e-16	'Protein S100-A14	ENSG00000189334	'S100A14	upstream_gene_variant						ENSG00000189334	ENSG00000188643|ENSG00000189334	'S100A14|S100A16	3	novel	suggestive_specific_pathway							S100A14	chr1	153614255	153616986	-1	57402	protein_coding	1:153617778	792
25_4_3	SeqId_17836_17	'S100A16	chr1:153596603_A_G$SeqId_17836_17	1	chr1:153596603_A_G	rs35760493	cis	1	153596603	A	G	0.4538	0.1827	0.0129	2.24e-45	'Protein S100-A16	ENSG00000188643	'S100A16	intron_variant						ENSG00000188643	ENSG00000188643|ENSG00000189334	'S100A14|S100A16	3	novel	suggestive_specific_pathway							S100A16	chr1	153606886	153613145	-1	140576	protein_coding	1:153624127	10982
25_4_4	SeqId_10561_5	'PGRP-I-alpha	chr1:153315579_A_G$SeqId_10561_5	1	chr1:153315579_A_G	rs3014863	cis	1	153315579	A	G	0.0859	0.1738	0.024	4.91e-13	'Peptidoglycan recognition protein 3	ENSG00000159527	'PGLYRP3	synonymous_variant						ENSG00000159527	ENSG00000159527	'PGLYRP3	3	known	specific_pathway							PGLYRP3	chr1	153297116	153312952	-1	114771	protein_coding	1:153343103	30151
25_4_5	SeqId_5852_6	'S100A12	chr1:153337943_A_G$SeqId_5852_6	1	chr1:153337943_A_G	rs3014874	cis	1	153337943	A	G	0.2643	-0.2694	0.015	1.69e-72	'Protein S100-A12	ENSG00000163221	'S100A12	downstream_gene_variant						ENSG00000163221	ENSG00000163221	'S100A12	3	known	suggestive_specific_pathway							S100A12	chr1	153373711	153375621	-1	6283	protein_coding	1:153365467	10154
25_4_6	SeqId_7916_10	'S100A7	chr1:153431406_C_G$SeqId_7916_10	1	chr1:153431406_C_G	rs3014837	cis	1	153431406	C	G	0.0566	1.7303	0.0246	5.64e-1077	'Protein S100-A7	ENSG00000143556	'S100A7	missense_variant						ENSG00000143556	ENSG00000143556	'S100A7	3	known	suggestive_specific_pathway							S100A7	chr1	153457744	153460651	-1	6278	protein_coding	1:153458930	1721
25_4_7	SeqId_11969_5	'S100A2	chr1:153526349_G_T$SeqId_11969_5	1	chr1:153526349_G_T	rs55955983	cis	1	153526349	T	G	0.9502	0.3348	0.0303	2.55e-28	'Protein S100-A2	ENSG00000196754	'S100A2	upstream_gene_variant	0.962816	rs1047325	ENSG00000196754	'S100A2	missense_variant	ENSG00000196754	ENSG00000196754	'S100A2	3	known	specific_protein							S100A2	chr1	153561108	153567890	-1	6273	protein_coding	1:153553873	14017
25_4_8	SeqId_11308_8	'CR3L4	chr1:153940144_D_I$SeqId_11308_8	1	chr1:153940144_D_I	rs11288257	cis	1	153940144	D	I	0.4778	0.3102	0.0131	1.94e-123	'Cyclic AMP-responsive element-binding protein 3-like protein 4	ENSG00000143578	'CREB3L4	upstream_gene_variant	0.463043	rs11264743	ENSG00000143578	'CREB3L4	missense_variant	ENSG00000143578	ENSG00000143578	'CREB3L4	3	known	specific_protein							CREB3L4	chr1	153967534	153974361	1	148327	protein_coding	1:153967669	135
25_5_2	SeqId_12450_42	'PMVK	chr1:154900134_A_G$SeqId_12450_42	1	chr1:154900134_A_G	rs56720968	cis	1	154900134	A	G	0.0645	-0.2011	0.0256	3.58e-15	'Phosphomevalonate kinase	ENSG00000163344	'PMVK	intron_variant						ENSG00000163344	ENSG00000163344	'PMVK	3	novel	specific_protein							PMVK	chr1	154924740	154936719	-1	10654	protein_coding	1:154927658	9061
25_5_4	SeqId_15607_56	'KPYR	chr1:155271433_D_I$SeqId_15607_56	1	chr1:155271433_D_I	rs141119689	cis	1	155271433	D	I	0.0679	-0.1996	0.0275	3.78e-13	'Pyruvate kinase PKLR	ENSG00000143627	'PKLR	upstream_gene_variant						ENSG00000143627	ENSG00000143627	'PKLR	3	known	unspecific_effect							PKLR	chr1	155289293	155301438	-1	5313	protein_coding	1:155301643	205
25_5_5	SeqId_7089_42	'SYT11	chr1:155816085_A_G$SeqId_7089_42	1	chr1:155816085_A_G	rs145976521	cis	1	155816085	A	G	0.1103	-0.2504	0.0213	7.26e-32	'Synaptotagmin-11	ENSG00000132718	'SYT11	intron_variant						ENSG00000132718	ENSG00000132718	'SYT11	3	known	specific_protein							SYT11	chr1	155859567	155885199	1	23208	protein_coding	1:155846294	13273
25_5_6	SeqId_16915_153	'SEM4A	chr1:156149265_C_T$SeqId_16915_153	1	chr1:156149265_C_T	rs372266718	cis	1	156149265	T	C	0.6066	-0.1778	0.0138	3.82e-38	'Semaphorin-4A	ENSG00000196189	'SEMA4A	downstream_gene_variant						ENSG00000196189	ENSG00000196189	'SEMA4A	3	novel	specific_protein							SEMA4A	chr1	156147366	156177752	1	64218	protein_coding	1:156179474	32108
25_6_10	SeqId_8973_23	'FCRL4	chr1:157559122_C_T$SeqId_8973_23	1	chr1:157559122_C_T	rs11582663	cis	1	157559122	T	C	0.1518	-1.0827	0.0154	5.43e-1076	'Fc receptor-like protein 4	ENSG00000163518	'FCRL4	missense_variant						ENSG00000163518	ENSG00000163518	'FCRL4	3	known	suggestive_specific_pathway							FCRL4	chr1	157573747	157598085	-1	83417	protein_coding	1:157589332	8753
25_6_11	SeqId_4440_15	'FCRL3	chr1:157668390_C_T$SeqId_4440_15	1	chr1:157668390_C_T	rs7522061	cis	1	157668390	T	C	0.5223	-0.8073	0.0112	6.90e-1131	'Fc receptor-like protein 3	ENSG00000160856	'FCRL3	missense_variant						ENSG00000160856	ENSG00000160856	'FCRL3	3	known	suggestive_specific_pathway	-0.80023	0.049681	4.74241985260247e-47	yes	FCRL3	Olink IMMUNE RESPONSE(v.3202)	FCRL3	chr1	157674321	157700769	-1	115352	protein_coding	1:157698600	2169
25_6_12	SeqId_5728_60	'FCRL1	chr1:157771880_C_T$SeqId_5728_60	1	chr1:157771880_C_T	rs4971154	cis	1	157771880	T	C	0.506	-0.346	0.0126	2.64e-165	'Fc receptor-like protein 1	ENSG00000163534	'FCRL1	synonymous_variant						ENSG00000163534	ENSG00000163534	'FCRL1	3	known	suggestive_specific_pathway	-0.39664	0.060036	1.03968074292752e-10	yes	FCRL1	Olink METABOLISM(v.3402)	FCRL1	chr1	157794403	157820120	-1	115350	protein_coding	1:157802090	18030
25_6_13	SeqId_3293_2	'CD5L	chr1:157804648_A_G$SeqId_3293_2	1	chr1:157804648_A_G	rs2765501	cis	1	157804648	A	G	0.4057	0.3734	0.0136	1.69e-166	'CD5 antigen-like	ENSG00000073754	'CD5L	intron_variant						ENSG00000073754	ENSG00000073754	'CD5L	3	known	suggestive_specific_pathway							CD5L	chr1	157830911	157898256	-1	922	protein_coding	1:157834858	63398
25_6_2	SeqId_16758_96	'HDGF	chr1:156700651_G_T$SeqId_16758_96	1	chr1:156700651_G_T	rs12145743	cis	1	156700651	T	G	0.6583	0.11	0.0127	5.69e-18	'Hepatoma-derived growth factor	ENSG00000143321	'HDGF	intron_variant	0.990141	rs4399146	ENSG00000143321	'HDGF	missense_variant	ENSG00000143321	ENSG00000143321	'HDGF	7	known	suggestive_specific_pathway							HDGF	chr1	156742109	156766925	-1	3068	protein_coding	1:156730859	36066
25_6_2	SeqId_8953_47	'HDGF	chr1:156685732_A_C$SeqId_8953_47	1	chr1:156685732_A_C	rs12121617	cis	1	156685732	A	C	0.3339	-0.0908	0.0133	9.97e-12	'Hepatoma-derived growth factor	ENSG00000143321	'HDGF	upstream_gene_variant	0.913308	rs4399146	ENSG00000143321	'HDGF	missense_variant	ENSG00000143321	ENSG00000143321	'HDGF	7	known	suggestive_specific_pathway							HDGF	chr1	156742109	156766925	-1	3068	protein_coding	1:156715940	50985
25_6_4	SeqId_16621_77	'AIBP	chr1:156563726_A_C$SeqId_16621_77	1	chr1:156563726_A_C	rs6427322	cis	1	156563726	A	C	0.0314	-0.623	0.0346	1.37e-72	'NAD(P)H-hydrate epimerase	ENSG00000163382	'APOA1BP	synonymous_variant	0.988329	rs7516274	ENSG00000163382	'APOA1BP	missense_variant	ENSG00000163382	ENSG00000163382	'NAXE	3	novel	specific_protein							NAXE	chr1	156591756	156609507	1	128240	protein_coding	1:156593934	2178
25_6_5	SeqId_3461_58	'PGCB	chr1:156615114_A_G$SeqId_3461_58	1	chr1:156615114_A_G	rs2365715	cis	1	156615114	A	G	0.6104	0.2064	0.0146	3.02e-45	'Brevican core protein	ENSG00000132692	'BCAN	intron_variant	0.203728	rs1056695	ENSG00000132692	'BCAN	missense_variant	ENSG00000132692	ENSG00000132692	'BCAN	3	known	specific_protein	0.17915	0.066158	0.00701132340686737	yes	BCAN	Olink NEUROLOGY(v.8011)	BCAN	chr1	156641390	156659532	1	63827	protein_coding	1:156645322	3932
25_6_6	SeqId_11696_7	'RABP2	chr1:156676553_G_T$SeqId_11696_7	1	chr1:156676553_G_T	rs3806412	cis	1	156676553	T	G	0.6072	0.3102	0.0134	9.18e-119	'Cellular retinoic acid-binding protein 2	ENSG00000143320	'CRABP2	upstream_gene_variant						ENSG00000143320	ENSG00000143320	'CRABP2	3	novel	specific_protein							CRABP2	chr1	156699606	156705816	-1	1382	protein_coding	1:156706761	945
25_6_7	SeqId_8892_14	'PEAR1	chr1:156869714_A_G$SeqId_8892_14	1	chr1:156869714_A_G	rs12041331	cis	1	156869714	A	G	0.0858	-0.1608	0.0227	1.31e-12	'Platelet endothelial aggregation receptor 1	ENSG00000187800	'PEAR1	intron_variant						ENSG00000187800	ENSG00000187800	'PEAR1	3	known	unspecific_effect							PEAR1	chr1	156893698	156916429	1	375033	protein_coding	1:156899922	6224
25_6_9	SeqId_8275_31	'PEAR1	chr1:156885491_G_T$SeqId_8275_31	1	chr1:156885491_G_T	rs4661012	cis	1	156885491	T	G	0.6432	0.2799	0.0134	3.8e-97	'Platelet endothelial aggregation receptor 1	ENSG00000187800	'PEAR1	3_prime_UTR_variant	0.521981	rs12137505	ENSG00000187800	'PEAR1	missense_variant	ENSG00000187800	ENSG00000187800	'PEAR1	3	known	suggestive_specific_pathway	0.11367	0.065287	0.0823000312277345	no	PEAR1	Olink DEVELOPMENT(v.3511)	PEAR1	chr1	156893698	156916429	1	375033	protein_coding	1:156915699	22001
25_7_2	SeqId_11636_33	'Transgelin-2	chr1:159892088_A_G$SeqId_11636_33	1	chr1:159892088_A_G	rs2789422	cis	1	159892088	A	G	0.4239	-0.1413	0.0136	1.9e-25	'Transgelin-2	ENSG00000158710	'TAGLN2	intron_variant						ENSG00000158710	ENSG00000158710	'TAGLN2	3	novel	unspecific_effect							TAGLN2	chr1	159918107	159925507	-1	8407	protein_coding	1:159922298	3209
25_7_2	SeqId_9201_13	'Transgelin-2	chr1:159892088_A_G$SeqId_9201_13	1	chr1:159892088_A_G	rs2789422	cis	1	159892088	A	G	0.424	-0.1059	0.0132	8.66e-16	'Transgelin-2	ENSG00000158710	'TAGLN2	intron_variant						ENSG00000158710	ENSG00000158710	'TAGLN2	3	novel	unspecific_effect							TAGLN2	chr1	159918107	159925507	-1	8407	protein_coding	1:159922298	3209
25_7_4	SeqId_2474_54	'SAP	chr1:159566207_D_I$SeqId_2474_54	1	chr1:159566207_D_I	rs35737842	cis	1	159566207	D	I	0.0235	-0.6632	0.04	1.15e-61	'Serum amyloid P-component	ENSG00000132703	'APCS	upstream_gene_variant						ENSG00000132703	ENSG00000132703	'APCS	3	known	specific_protein							APCS	chr1	159587826	159588865	1	325	protein_coding	1:159596418	8592
25_7_5	SeqId_4337_49	'CRP	chr1:159699249_G_T$SeqId_4337_49	1	chr1:159699249_G_T	rs4546916	cis	1	159699249	T	G	0.3252	-0.1783	0.0143	1.81e-35	'C-reactive protein	ENSG00000132693	'CRP	intergenic_variant						ENSG00000132693	ENSG00000132693	'CRP	3	known	specific_protein							CRP	chr1	159712289	159714589	-1	1401	protein_coding	1:159729459	14870
25_7_6	SeqId_6617_12	'FCRL6	chr1:159782549_C_G$SeqId_6617_12	1	chr1:159782549_C_G	rs6657365	cis	1	159782549	C	G	0.8053	0.2186	0.0168	1.68e-38	'Fc receptor-like protein 6	ENSG00000181036	'FCRL6	intron_variant	0.668176	rs61823162	ENSG00000181036	'FCRL6	stop_gained	ENSG00000181036	ENSG00000181036	'FCRL6	3	known	specific_protein							FCRL6	chr1	159800511	159816257	1	343413	protein_coding	1:159812759	12248
25_8_12	SeqId_3309_2	'FCG2A	chr1:161478859_C_T$SeqId_3309_2	1	chr1:161478859_C_T	rs4657041	cis	1	161478859	T	C	0.4827	-1.2187	0.0071	7.22e-6401	'Low affinity immunoglobulin gamma Fc region receptor II-a	ENSG00000143226	'FCGR2A	intron_variant	0.150759	rs9427397	ENSG00000143226	'FCGR2A	stop_gained	ENSG00000143226	ENSG00000143226	'FCGR2A	3	known	specific_pathway	-0.26049	0.062587	3.73422085430342e-05	yes	FCGR2A	Olink CARDIOMETABOLIC(v.3602)	FCGR2A	chr1	161505430	161524013	1	2212	protein_coding	1:161509069	3639
25_8_14	SeqId_3310_62	'FCG2B	chr1:161641384_A_G$SeqId_3310_62	1	chr1:161641384_A_G	1:161641384_G_A	cis	1	161641384	A	G	0.195	1.3415	0.0122	2.17e-2628	'Low affinity immunoglobulin gamma Fc region receptor II-b	ENSG00000072694	'FCGR2B	synonymous_variant						ENSG00000072694	ENSG00000072694	'FCGR2B	3	known	unspecific_effect	0.99947	0.070699	3.40408189700998e-38	yes	IgG Fc receptor II-b	Olink CARDIOVASCULAR II(v.5004)	FCGR2B	chr1	161663143	161678654	1	2213	protein_coding	1:161671594	8451
25_8_16	SeqId_15583_18	'FCRLB	chr1:161688739_C_T$SeqId_15583_18	1	chr1:161688739_C_T	rs12045955	cis	1	161688739	T	C	0.9407	-0.7464	0.0277	1.25e-159	'Fc receptor-like B	ENSG00000162746	'FCRLB	upstream_gene_variant						ENSG00000162746	ENSG00000162746	'FCRLB	3	novel	unspecific_effect	-1.451	0.10208	1.50660706618673e-38	yes	FCRLB	Olink ONCOLOGY II(v.7002)	FCRLB	chr1	161721563	161728143	1	127943	protein_coding	1:161718949	2614
25_8_2	SeqId_3311_27	'FCG3B	chr1:161507924_A_G$SeqId_3311_27	1	chr1:161507924_A_G	rs10800573	cis	1	161507924	A	G	0.6684	-0.4875	0.0143	2.19e-256	'Low affinity immunoglobulin gamma Fc region receptor III-B	ENSG00000162747	'FCGR3B	downstream_gene_variant	0.159403	rs10127939_A_T	ENSG00000203747	'FCGR3A	missense_variant	ENSG00000162747	ENSG00000162747|ENSG00000203747	'FCGR3A|FCGR3B	3	known	specific_pathway	-0.11973	0.065857	0.0696626514110769	no	FCGR3B	Olink CARDIOMETABOLIC(v.3602)	FCGR3B	chr1	161623196	161631963	-1	2215	protein_coding	1:161538134	93829
25_8_2	SeqId_15388_24	'FcRIIIa	chr1:161507924_A_G$SeqId_15388_24	1	chr1:161507924_A_G	rs10800573	cis	1	161507924	A	G	0.6688	-1.2441	0.0086	2.70e-4547	'Low affinity immunoglobulin gamma Fc region receptor III-A	ENSG00000203747	'FCGR3A	downstream_gene_variant	0.159403	rs10127939_A_T	ENSG00000203747	'FCGR3A	missense_variant	ENSG00000203747	ENSG00000162747|ENSG00000203747	'FCGR3A|FCGR3B	3	known	specific_pathway							FCGR3A	chr1	161541759	161550737	-1	2214	protein_coding	1:161538134	12603
25_8_3	SeqId_6984_6	'IGSF8	chr1:160062727_A_G$SeqId_6984_6	1	chr1:160062727_A_G	rs2295621	cis	1	160062727	A	G	0.7868	-0.1927	0.0162	1.65e-32	'Immunoglobulin superfamily member 8	ENSG00000162729	'IGSF8	synonymous_variant						ENSG00000162729	ENSG00000162729	'IGSF8	3	novel	specific_protein							IGSF8	chr1	160091340	160098943	-1	93185	protein_coding	1:160092937	6006
25_8_4	SeqId_5128_53	'SLAF6	chr1:160460099_A_T$SeqId_5128_53	1	chr1:160460099_A_T	rs11265413	cis	1	160460099	A	T	0.2073	-0.3572	0.016	4.48e-110	'SLAM family member 6	ENSG00000162739	'SLAMF6	intron_variant						ENSG00000162739	ENSG00000162739	'SLAMF6	3	known	specific_protein							SLAMF6	chr1	160485030	160523262	-1	114836	protein_coding	1:160490309	32953
25_8_5	SeqId_3292_75	'CD48	chr1:160654786_A_G$SeqId_3292_75	1	chr1:160654786_A_G	rs1980606	cis	1	160654786	A	G	0.2092	-0.2384	0.0159	1.59e-50	'CD48 antigen	ENSG00000117091	'CD48	synonymous_variant	0.612306	rs2295615	ENSG00000117091	'CD48	missense_variant	ENSG00000117091	ENSG00000117091	'CD48	3	known	specific_protein	-0.69078	0.072273	6.1517687270987e-20	yes	CD48	Olink ONCOLOGY II(v.7002)	CD48	chr1	160678746	160711831	-1	962	protein_coding	1:160684996	26835
25_8_6	SeqId_5487_7	'SLAF7	chr1:160720074_C_T$SeqId_5487_7	1	chr1:160720074_C_T	rs11581248	cis	1	160720074	T	C	0.1293	-1.2978	0.0164	1.52e-1362	'SLAM family member 7	ENSG00000026751	'SLAMF7	intron_variant						ENSG00000026751	ENSG00000026751	'SLAMF7	3	known	specific_protein	-0.8579	0.094269	2.39331575640539e-18	yes	SLAMF7	Olink CARDIOVASCULAR II(v.5004)	SLAMF7	chr1	160739057	160754821	1	57823	protein_coding	1:160750284	11227
25_8_7	SeqId_3324_51	'LY9	chr1:160762784_G_T$SeqId_3324_51	1	chr1:160762784_G_T	rs12128261	cis	1	160762784	T	G	0.7856	-0.4098	0.0151	3.01e-161	'T-lymphocyte surface antigen Ly-9	ENSG00000122224	'LY9	upstream_gene_variant	0.334201	rs509749	ENSG00000122224	'LY9	missense_variant	ENSG00000122224	ENSG00000122224	'LY9	3	known	suggestive_specific_pathway	-0.65605	0.075915	8.20351544329821e-17	yes	LY9	Olink ONCOLOGY II(v.7002)	LY9	chr1	160796074	160828261	1	4063	protein_coding	1:160792994	3080
25_8_8	SeqId_18830_1	'Omentin	chr1:160851534_A_G$SeqId_18830_1	1	chr1:160851534_A_G	rs7532133	cis	1	160851534	A	G	0.3196	0.1516	0.0136	1.04e-28	'Intelectin-1	ENSG00000179914	'ITLN1	intron_variant	0.99158	rs2274907	ENSG00000179914	'ITLN1	missense_variant	ENSG00000179914	ENSG00000179914	'ITLN1	3	known	unspecific_effect							ITLN1	chr1	160876540	160885180	-1	55600	protein_coding	1:160881744	3436
25_8_9	SeqId_19277_4	'KAT	chr1:161008535_C_G$SeqId_19277_4	1	chr1:161008535_C_G	rs10908821	cis	1	161008535	C	G	0.8733	-0.6849	0.0175	5.03e-335	'Thiosulfate sulfurtransferase/rhodanese-like domain-containing protein 1	ENSG00000215845	'TSTD1	intron_variant						ENSG00000215845	ENSG00000215845	'TSTD1	3	novel	specific_protein							TSTD1	chr1	161037631	161038977	-1	100131187	protein_coding	1:161038745	232
25_9_1	SeqId_8272_22	'DHB7	chr1:162767200_D_I$SeqId_8272_22	1	chr1:162767200_D_I	rs35057012	cis	1	162767200	D	I	0.2167	0.1869	0.0172	1.25e-27	'3-keto-steroid reductase	ENSG00000132196	'HSD17B7	intron_variant						ENSG00000132196	ENSG00000132196	'HSD17B7	3	novel	specific_protein							HSD17B7	chr1	162790702	162812823	1	51478	protein_coding	1:162797411	6709
250_1_1	SeqId_14066_49	'MAGI2	chr7:79065927_A_C$SeqId_14066_49	1	chr7:79065927_A_C	rs73147474	cis	7	79065927	A	C	0.8464	-0.9101	0.0162	6.57e-688	'Membrane-associated guanylate kinase, WW and PDZ domain-containing protein 2	ENSG00000187391	'MAGI2	intron_variant						ENSG00000187391	ENSG00000187391	'MAGI2	3	novel	specific_protein							MAGI2	chr7	78017055	79453667	-1	9863	protein_coding	7:79436611	17056
250_2_1	SeqId_2973_15	'CD36 ANTIGEN	chr7:80218961_C_T$SeqId_2973_15	1	chr7:80218961_C_T	rs6961069	cis	7	80218961	T	C	0.4069	0.2893	0.0135	2.11e-101	'Platelet glycoprotein 4	ENSG00000135218	'CD36	intron_variant						ENSG00000135218	ENSG00000135218	'CD36	3	known	specific_protein							CD36	chr7	80369575	80679277	1	948	protein_coding	7:80589645	220070
250_2_2	SeqId_6448_36	'Sema E	chr7:80583482_A_G$SeqId_6448_36	1	chr7:80583482_A_G	rs7783868	cis	7	80583482	A	G	0.5642	0.1426	0.0134	1.71e-26	'Semaphorin-3C	ENSG00000075223	'SEMA3C	regulatory_region_variant						ENSG00000075223	ENSG00000075223	'SEMA3C	3	known	specific_protein							SEMA3C	chr7	80742538	80922359	-1	10512	protein_coding	7:80954166	31807
250_2_3	SeqId_2681_23	'HGF	chr7:81358338_D_I$SeqId_2681_23	1	chr7:81358338_D_I	rs554133413	cis	7	81358338	D	I	0.2426	-0.1936	0.0157	9.31e-35	'Hepatocyte growth factor	ENSG00000019991	'HGF	intron_variant						ENSG00000019991	ENSG00000019991	'HGF	3	known	specific_protein	-0.11478	0.072631	0.114699097313576	no	HGF	Olink INFLAMMATION(v.3012)	HGF	chr7	81699010	81770438	-1	3082	protein_coding	7:81729023	41415
250_3_1	SeqId_5363_51	'Semaphorin 3E	chr7:83022451_A_G$SeqId_5363_51	1	chr7:83022451_A_G	rs56921187	cis	7	83022451	A	G	0.1205	-1.1337	0.0174	1.80e-924	'Semaphorin-3E	ENSG00000170381	'SEMA3E	intron_variant	0.992128	rs61729612	ENSG00000170381	'SEMA3E	missense_variant	ENSG00000170381	ENSG00000170381	'SEMA3E	3	known	specific_protein							SEMA3E	chr7	83363238	83649139	-1	9723	protein_coding	7:83393135	256004
251_1_1	SeqId_13929_27	'OCTC	chr7:87032613_A_G$SeqId_13929_27	1	chr7:87032613_A_G	rs31653	cis	7	87032613	A	G	0.1076	-0.7618	0.0194	2.96e-337	'Peroxisomal carnitine O-octanoyltransferase	ENSG00000005469	'CROT	intron_variant						ENSG00000005469	ENSG00000005469	'CROT	3	novel	specific_protein							CROT	chr7	87345664	87399794	1	54677	protein_coding	7:87403297	57633
251_1_2	SeqId_7933_75	'ADA22	chr7:87564497_C_G$SeqId_7933_75	1	chr7:87564497_C_G	rs2279542	cis	7	87564497	C	G	0.4936	0.2308	0.013	3.52e-70	'Disintegrin and metalloproteinase domain-containing protein 22	ENSG00000008277	'ADAM22	missense_variant						ENSG00000008277	ENSG00000008277	'ADAM22	3	known	specific_protein	0.54812	0.059114	6.19441075076784e-19	yes	ADAM 22	Olink NEUROLOGY(v.8011)	ADAM22	chr7	87934143	88202889	1	53616	protein_coding	7:87935182	1039
251_2_1	SeqId_12356_65	'Sorcin	chr7:87864495_A_G$SeqId_12356_65	1	chr7:87864495_A_G	rs77010538	cis	7	87864495	A	G	0.2049	0.2032	0.0162	2.7e-36	'Sorcin	ENSG00000075142	'SRI	intron_variant,non_coding_transcript_variant						ENSG00000075142	ENSG00000075142	'SRI	3	novel	specific_protein							SRI	chr7	88205115	88226993	-1	6717	protein_coding	7:88235180	8187
252_1_3	SeqId_12895_28	'DGKB	chr7:94934200_A_G$SeqId_12895_28	1	chr7:94934200_A_G	rs2237582	trans	7	94934200	A	G	0.706	-0.0969	0.0139	3.52e-12	'Diacylglycerol kinase beta	ENSG00000136267	'DGKB	intron_variant	0.99729	rs662	ENSG00000005421	'PON1	missense_variant	ENSG00000005421	ENSG00000005421	'PON1	4	known	unspecific_effect							DGKB	chr7	14145049	14974777	-1	1607	protein_coding	7:95304888	80330111
253_1_1	SeqId_9337_43	'TKN1	chr7:97366332_A_G$SeqId_9337_43	1	chr7:97366332_A_G	rs78145257	cis	7	97366332	A	G	0.1705	-0.2893	0.0178	3.98e-59	'Protachykinin-1	ENSG00000006128	'TAC1	intron_variant						ENSG00000006128	ENSG00000006128	'TAC1	3	known	specific_protein							TAC1	chr7	97732084	97740472	1	6863	protein_coding	7:97737020	4936
253_1_3	SeqId_6521_35	'NPTX2	chr7:98286099_A_C$SeqId_6521_35	1	chr7:98286099_A_C	rs11773439	cis	7	98286099	A	C	0.7167	0.1945	0.0142	1.02e-42	'Neuronal pentraxin-2	ENSG00000106236	'NPTX2	intergenic_variant						ENSG00000106236	ENSG00000106236	'NPTX2	3	known	specific_protein							NPTX2	chr7	98617285	98629869	1	4885	protein_coding	7:98656787	39502
253_2_1	SeqId_12689_56	'ARC1B	chr7:98995724_A_G$SeqId_12689_56	1	chr7:98995724_A_G	rs75944999	cis	7	98995724	A	G	0.0413	0.2837	0.0336	3.04e-17	'Actin-related protein 2/3 complex subunit 1B	ENSG00000130429	'ARPC1B	intron_variant	0.98993	rs1045012	ENSG00000130429	'ARPC1B	missense_variant	ENSG00000130429	ENSG00000130429	'ARPC1B	3	novel	specific_protein							ARPC1B	chr7	99374249	99394816	1	10095	protein_coding	7:99398101	23852
253_2_3	SeqId_9312_8	'AZGP1	chr7:99537653_A_G$SeqId_9312_8	1	chr7:99537653_A_G	rs2527896	cis	7	99537653	A	G	0.7135	0.3875	0.0141	1.91e-165	'Zinc-alpha-2-glycoprotein	ENSG00000160862	'AZGP1	intron_variant						ENSG00000160862	ENSG00000160862	'AZGP1	3	known	unspecific_effect							AZGP1	chr7	99966720	99976042	-1	563	protein_coding	7:99940030	36012
253_2_6	SeqId_10816_150	'PILRA isoform FDF03-M14	chr7:99971313_C_T$SeqId_10816_150	1	chr7:99971313_C_T	rs2405442	cis	7	99971313	T	C	0.3175	1.2669	0.0081	3.75e-5315	'Paired immunoglobulin-like type 2 receptor alpha isoform FDF03-M14	ENSG00000085514	'PILRA	synonymous_variant	0.996925	rs1859788	ENSG00000085514	'PILRA	missense_variant	ENSG00000085514	ENSG00000085514	'PILRA	3	known	unspecific_effect	-0.74251	0.062185	5.5462571295791e-29	no	PILRA	Olink DEVELOPMENT(v.3511)	PILRA	chr7	100367530	100400096	1	29992	protein_coding	7:100373690	6160
253_2_6	SeqId_6402_8	'PILRA isoform FDF03-deltaTM	chr7:99971834_A_G$SeqId_6402_8	1	chr7:99971834_A_G	rs1859788	cis	7	99971834	A	G	0.3177	1.2588	0.0081	1.94e-5247	'Paired immunoglobulin-like type 2 receptor alpha isoform FDF03-deltaTM	ENSG00000085514	'PILRA	missense_variant						ENSG00000085514	ENSG00000085514	'PILRA	3	known	unspecific_effect	-0.74009	0.061724	3.48337315036013e-29	no	PILRA	Olink DEVELOPMENT(v.3511)	PILRA	chr7	100367530	100400096	1	29992	protein_coding	7:100374211	6681
253_3_1	SeqId_11237_49	'PCOC1	chr7:100235970_A_C$SeqId_11237_49	1	chr7:100235970_A_C	rs7385804	cis	7	100235970	A	C	0.6197	0.2275	0.0135	5.89e-64	'Procollagen C-endopeptidase enhancer 1	ENSG00000106333	'PCOLCE	intron_variant	0.286256	rs2293767	ENSG00000146839	'ZAN	missense_variant	ENSG00000106333	ENSG00000106333	'PCOLCE	3	known	unspecific_effect	0.21956	0.061338	0.000378878533748437	yes	PCOLCE	Olink CARDIOMETABOLIC(v.3602)	PCOLCE	chr7	100602363	100608175	1	5118	protein_coding	7:100638347	35984
253_3_4	SeqId_2925_9	'PAI-1	chr7:100769538_A_G$SeqId_2925_9	1	chr7:100769538_A_G	rs2227631	cis	7	100769538	A	G	0.5867	0.1032	0.0132	6.44e-15	'Plasminogen activator inhibitor 1	ENSG00000106366	'SERPINE1	upstream_gene_variant	0.17332	rs6092	ENSG00000106366	'SERPINE1	missense_variant	ENSG00000106366	ENSG00000106366	'SERPINE1	3	known	specific_pathway	0.12213	0.061765	0.0485847530937493	yes	PAI	Olink CARDIOVASCULAR III(v.6112)	SERPINE1	chr7	101127104	101139247	1	5054	protein_coding	7:101126257	847
253_3_5	SeqId_17746_77	'FIS1	chr7:100882477_A_G$SeqId_17746_77	1	chr7:100882477_A_G	rs79067051	cis	7	100882477	A	G	0.0549	-0.5144	0.0269	2.89e-81	'Mitochondrial fission 1 protein	ENSG00000214253	'FIS1	upstream_gene_variant						ENSG00000214253	ENSG00000214253	'FIS1	3	known	specific_protein							FIS1	chr7	101239458	101252316	-1	51024	protein_coding	7:101239196	13120
254_1_1	SeqId_14066_49	'MAGI2	chr7:106372219_C_G$SeqId_14066_49	1	chr7:106372219_C_G	rs342293	trans	7	106372219	C	G	0.5399	0.1056	0.0135	4.75e-15	'Membrane-associated guanylate kinase, WW and PDZ domain-containing protein 2	ENSG00000187391	'MAGI2	intron_variant						ENSG00000243797|ENSG00000105851|ENSG00000105856|ENSG00000283847	ENSG00000005249|ENSG00000075790|ENSG00000105835|ENSG00000105851|ENSG00000105856|ENSG00000243797|ENSG00000283847|ENSG00000284096|ENSG00000288558	'BCAP29|DUS4L-BCAP29|HBP1|HBP1|NAMPT|PIK3CG|PRKAR2B|PRKAR2B	1	known	unspecific_effect							MAGI2	chr7	78017055	79453667	-1	9863	protein_coding	7:106731773	27278106
255_1_1	SeqId_15527_90	'DLDH	chr7:107495434_A_G$SeqId_15527_90	1	chr7:107495434_A_G	rs886774	cis	7	107495434	A	G	0.5835	0.0945	0.0136	3.69e-12	'Dihydrolipoyl dehydrogenase, mitochondrial	ENSG00000091140	'DLD	intergenic_variant						ENSG00000091140	ENSG00000091140	'DLD	3	novel	specific_protein							DLD	chr7	107891162	107931730	1	1738	protein_coding	7:107854989	36173
256_1_1	SeqId_17419_17	'TES	chr7:115851487_C_T$SeqId_17419_17	1	chr7:115851487_C_T	rs13223583	cis	7	115851487	T	C	0.4292	-0.1309	0.0128	1.98e-24	'Testin	ENSG00000135269	'TES	intron_variant						ENSG00000135269	ENSG00000135269	'TES	3	novel	specific_protein							TES	chr7	116210506	116258783	1	26136	protein_coding	7:116211433	927
256_1_2	SeqId_2837_3	'Met	chr7:116296896_C_T$SeqId_2837_3	1	chr7:116296896_C_T	rs437	cis	7	116296896	T	C	0.7161	-0.1256	0.015	6.87e-17	'Hepatocyte growth factor receptor	ENSG00000105976	'MET	intergenic_variant						ENSG00000105976	ENSG00000105976	'MET	3	known	specific_protein	-0.22322	0.067447	0.00100392206590703	yes	MET	Olink CARDIOMETABOLIC(v.3602)	MET	chr7	116672196	116798377	1	4233	protein_coding	7:116656842	15354
258_1_2	SeqId_9267_2	'CBPA4	chr7:129938598_G_T$SeqId_9267_2	1	chr7:129938598_G_T	rs34587586	cis	7	129938598	T	G	0.4003	-1.1373	0.0086	1.57e-3800	'Carboxypeptidase A4	ENSG00000128510	'CPA4	missense_variant						ENSG00000128510	ENSG00000128510	'CPA4	3	known	specific_protein							CPA4	chr7	130293134	130324180	1	51200	protein_coding	7:130298758	5624
259_1_1	SeqId_19560_23	'PLXA4	chr7:132238011_G_T$SeqId_19560_23	1	chr7:132238011_G_T	rs6467443	cis	7	132238011	T	G	0.2187	0.1487	0.016	1.63e-20	'Plexin-A4	ENSG00000221866	'PLXNA4	intron_variant						ENSG00000221866	ENSG00000221866	'PLXNA4	3	novel	specific_protein							PLXNA4	chr7	132123340	132648688	-1	91584	protein_coding	7:132553252	95436
26_1_1	SeqId_9357_4	'CREG1	chr1:167513418_C_T$SeqId_9357_4	1	chr1:167513418_C_T	rs1229430	cis	1	167513418	T	C	0.5993	-0.244	0.0136	1.41e-71	'Protein CREG1	ENSG00000143162	'CREG1	intron_variant						ENSG00000143162	ENSG00000143162	'CREG1	3	known	specific_protein							CREG1	chr1	167529117	167553805	-1	8804	protein_coding	1:167544181	9624
26_1_2	SeqId_15617_8	'lymphotactin beta	chr1:168514008_C_T$SeqId_15617_8	1	chr1:168514008_C_T	rs10753774	cis	1	168514008	T	C	0.2987	0.1019	0.0141	5.25e-13	'Cytokine SCM-1 beta	ENSG00000143185	'XCL2	upstream_gene_variant						ENSG00000143185	ENSG00000143185	'XCL2	3	known	specific_protein							XCL2	chr1	168540768	168543997	-1	6846	protein_coding	1:168544770	773
26_1_3	SeqId_4979_34	'DERM	chr1:168697761_A_C$SeqId_4979_34	1	chr1:168697761_A_C	rs1018454	cis	1	168697761	A	C	0.4195	-0.398	0.0128	8.49e-211	'Dermatopontin	ENSG00000143196	'DPT	intron_variant						ENSG00000143196	ENSG00000143196	'DPT	3	known	specific_protein							DPT	chr1	168695468	168729206	-1	1805	protein_coding	1:168728523	683
26_2_1	SeqId_16926_44	'Alkaline phosphatase, liver	chr1:169474397_C_T$SeqId_16926_44	1	chr1:169474397_C_T	rs61808983	trans	1	169474397	T	C	0.0493	0.3668	0.033	1.18e-28	'Alkaline phosphatase, tissue-nonspecific isozyme	ENSG00000162551	'ALPL	intergenic_variant	1.0	rs9332701	ENSG00000198734	'F5	missense_variant	ENSG00000198734	ENSG00000198734	'F5	6	known	unspecific_effect							ALPL	chr1	21509397	21578410	1	249	protein_coding	1:169505159	147995762
26_2_1	SeqId_4906_35	'Coagulation Factor V	chr1:169484767_A_G$SeqId_4906_35	1	chr1:169484767_A_G	rs9332701	cis	1	169484767	A	G	0.9508	0.6681	0.0336	7.94e-88	'Coagulation Factor V	ENSG00000198734	'F5	missense_variant						ENSG00000198734	ENSG00000198734	'F5	6	known	unspecific_effect							F5	chr1	169511951	169586588	-1	2153	protein_coding	1:169515529	71059
26_2_3	SeqId_13236_25	'WNT3A	chr1:169494501_A_G$SeqId_13236_25	1	chr1:169494501_A_G	rs2301519	trans	1	169494501	A	G	0.0557	-0.5263	0.0292	1.88e-72	'Protein Wnt-3a	ENSG00000154342	'WNT3A	intron_variant	0.994659	rs6027	ENSG00000198734	'F5	missense_variant	ENSG00000198734	ENSG00000198734	'F5	4	known	unspecific_effect							WNT3A	chr1	228006998	228061271	1	89780	protein_coding	1:169525263	58481735
26_2_3	SeqId_18925_24	'Proteasome subunit alpha type 5	chr1:169482678_A_G$SeqId_18925_24	1	chr1:169482678_A_G	rs9332673	trans	1	169482678	A	G	0.0558	-0.4342	0.028	3.76e-54	'Proteasome subunit alpha type-5	ENSG00000143106	'PSMA5	downstream_gene_variant	0.996818	rs6027	ENSG00000198734	'F5	missense_variant	ENSG00000198734	ENSG00000198734	'F5	4	known	unspecific_effect							PSMA5	chr1	109399042	109426448	-1	5686	protein_coding	1:169513440	60086992
26_2_3	SeqId_9039_47	'TOIP1	chr1:169483561_C_T$SeqId_9039_47	1	chr1:169483561_C_T	rs6027	trans	1	169483561	T	C	0.9442	0.6531	0.0287	2.87e-114	'Torsin-1A-interacting protein 1	ENSG00000143337	'TOR1AIP1	missense_variant						ENSG00000198734	ENSG00000198734	'F5	4	known	unspecific_effect							TOR1AIP1	chr1	179882042	179920077	1	26092	protein_coding	1:169514323	10367719
26_2_4	SeqId_14603_51	'KIAA0040	chr1:169513436_A_C$SeqId_14603_51	1	chr1:169513436_A_C	rs9287092	trans	1	169513436	A	C	0.2457	0.139	0.0148	6.08e-21	'Uncharacterized protein KIAA0040	ENSG00000235750	'KIAA0040	intron_variant	0.854887	rs4525	ENSG00000198734	'F5	missense_variant	ENSG00000198734	ENSG00000198734	'F5	4	known	suggestive_specific_pathway							KIAA0040	chr1	175156986	175192999	-1	9674	protein_coding	1:169544198	5648801
26_2_5	SeqId_4154_57	'P-Selectin	chr1:169563951_G_T$SeqId_4154_57	1	chr1:169563951_G_T	rs6136	cis	1	169563951	T	G	0.8865	0.3017	0.0197	6.61e-53	'P-selectin	ENSG00000174175	'SELP	missense_variant						ENSG00000174175	ENSG00000174175	'SELP	3	known	unspecific_effect	0.14119	0.10047	0.160586857668976	no	SELP	Olink CARDIOVASCULAR III(v.6112)	SELP	chr1	169588849	169630193	-1	6403	protein_coding	1:169594713	35480
26_2_6	SeqId_4831_4	'sL-Selectin	chr1:169666597_A_T$SeqId_4831_4	1	chr1:169666597_A_T	rs4140655	cis	1	169666597	A	T	0.7395	0.5546	0.0136	1.53e-363	'L-Selectin	ENSG00000188404	'SELL	intron_variant	0.810638	rs1131498	ENSG00000188404	'SELL	missense_variant	ENSG00000188404	ENSG00000188404	'SELL	3	known	specific_protein	0.54452	0.06552	9.66050878989812e-16	yes	SELL	Olink CARDIOMETABOLIC(v.3602)	SELL	chr1	169690665	169711702	-1	6402	protein_coding	1:169697456	14246
26_2_7	SeqId_3470_1	'sE-Selectin	chr1:169691439_A_G$SeqId_3470_1	1	chr1:169691439_A_G	rs2205850	cis	1	169691439	A	G	0.6515	-0.1264	0.0139	8.54e-20	'E-selectin	ENSG00000007908	'SELE	downstream_gene_variant						ENSG00000007908	ENSG00000007908	'SELE	3	known	suggestive_specific_pathway	-0.123	0.062145	0.0483615264302044	yes	SELE	Olink CARDIOVASCULAR III(v.6112)	SELE	chr1	169722640	169764705	-1	6401	protein_coding	1:169722298	42407
26_3_3	SeqId_16558_2	'MYOC	chr1:171617765_A_G$SeqId_16558_2	1	chr1:171617765_A_G	rs7547721	cis	1	171617765	A	G	0.0892	-0.6625	0.0221	9.99e-197	'Myocilin	ENSG00000034971	'MYOC	intron_variant						ENSG00000034971	ENSG00000034971	'MYOC	3	novel	specific_protein	-0.52168	0.11311	5.1121077611774e-06	yes	MYOC	Olink DEVELOPMENT(v.3511)	MYOC	chr1	171635417	171652688	-1	4653	protein_coding	1:171648625	4063
26_4_1	SeqId_12395_86	'SYDM	chr1:173697103_D_I$SeqId_12395_86	1	chr1:173697103_D_I	rs199818983	cis	1	173697103	D	I	0.2715	-0.2054	0.0142	2.39e-47	'Aspartate--tRNA ligase, mitochondrial	ENSG00000117593	'DARS2	intron_variant						ENSG00000117593	ENSG00000117593	'DARS2	3	known	suggestive_specific_pathway							DARS2	chr1	173824653	173858808	1	55157	protein_coding	1:173727965	96688
26_4_2	SeqId_12432_23	'CYBP	chr1:174946057_A_G$SeqId_12432_23	1	chr1:174946057_A_G	rs61828152	cis	1	174946057	A	G	0.1152	-0.3595	0.0194	8.17e-77	'Calcyclin-binding protein	ENSG00000116161	'CACYBP	intron_variant						ENSG00000116161	ENSG00000116161	'CACYBP	3	known	suggestive_specific_pathway							CACYBP	chr1	174999163	175012027	1	27101	protein_coding	1:174976920	22243
26_5_1	SeqId_11302_237	'TENR	chr1:175569047_A_G$SeqId_11302_237	1	chr1:175569047_A_G	rs2235256	cis	1	175569047	A	G	0.5685	0.2162	0.0132	9.65e-61	'Tenascin-R	ENSG00000116147	'TNR	intron_variant						ENSG00000116147	ENSG00000116147	'TNR	3	novel	specific_protein	0.43488	0.059052	7.79830110523258e-13	yes	TN-R	Olink NEUROLOGY(v.8011)	TNR	chr1	175315194	175743616	-1	7143	protein_coding	1:175599911	143705
260_1_2	SeqId_16606_85	'Aldose reductase	chr7:134191842_A_C$SeqId_16606_85	1	chr7:134191842_A_C	rs796703	cis	7	134191842	A	C	0.0333	0.3959	0.0354	5.54e-29	'Aldose reductase	ENSG00000085662	'AKR1B1	intergenic_variant						ENSG00000085662	ENSG00000085662	'AKR1B1	3	novel	specific_protein							AKR1B1	chr7	134442356	134459284	-1	231	protein_coding	7:134507090	47806
262_1_1	SeqId_3045_72	'PTN	chr7:137013466_A_G$SeqId_3045_72	1	chr7:137013466_A_G	rs10255150	cis	7	137013466	A	G	0.4227	0.1686	0.0113	4.34e-50	'Pleiotrophin	ENSG00000105894	'PTN	intron_variant						ENSG00000105894	ENSG00000105894	'PTN	3	known	specific_protein							PTN	chr7	137227341	137343774	-1	5764	protein_coding	7:137328719	15055
263_1_1	SeqId_5034_79	'Trypsin 2	chr7:142498523_C_T$SeqId_5034_79	1	chr7:142498523_C_T	rs1799886	cis	7	142498523	T	C	0.5704	-0.2405	0.0136	7.79e-70	'Trypsin-2	ENSG00000275896	'PRSS2	upstream_gene_variant						ENSG00000275896	ENSG00000275896	'PRSS2	3	known	suggestive_specific_pathway							PRSS2	chr7	142760398	142774564	1	5645	protein_coding	7:142800839	40441
263_1_2	SeqId_5078_82	'EphB6	chr7:142552547_A_G$SeqId_5078_82	1	chr7:142552547_A_G	rs7789303	cis	7	142552547	A	G	0.7347	0.3506	0.014	4.94e-138	'Ephrin type-B receptor 6	ENSG00000106123	'EPHB6	upstream_gene_variant						ENSG00000106123	ENSG00000106123	'EPHB6	3	known	specific_protein	0.36008	0.06833	2.06728331753761e-07	yes	EPHB6	Olink NEUROLOGY(v.8011)	EPHB6	chr7	142855061	142871094	1	2051	protein_coding	7:142854785	276
263_2_2	SeqId_6060_2	'PIP	chr7:142836203_A_T$SeqId_6060_2	1	chr7:142836203_A_T	rs73170678	cis	7	142836203	A	T	0.8567	-0.5045	0.0187	9.51e-160	'Prolactin-inducible protein	ENSG00000159763	'PIP	missense_variant						ENSG00000159763	ENSG00000159763	'PIP	3	known	suggestive_specific_pathway							PIP	chr7	143132077	143139739	1	5304	protein_coding	7:143139110	7033
263_2_3	SeqId_3431_54	'EphA1	chr7:143097100_A_G$SeqId_3431_54	1	chr7:143097100_A_G	rs4725617	cis	7	143097100	A	G	0.0742	-1.2789	0.0214	3.92e-778	'Ephrin type-A receptor 1	ENSG00000146904	'EPHA1	missense_variant						ENSG00000146904	ENSG00000146904	'EPHA1	3	known	suggestive_specific_pathway							EPHA1	chr7	143390289	143408856	-1	2041	protein_coding	7:143400007	8849
264_1_1	SeqId_6965_19	'CNTP2	chr7:145360660_C_G$SeqId_6965_19	1	chr7:145360660_C_G	rs6969311	cis	7	145360660	C	G	0.2822	0.556	0.0131	1.28e-393	'Contactin-associated protein-like 2	ENSG00000174469	'CNTNAP2	intergenic_variant						ENSG00000174469	ENSG00000174469	'CNTNAP2	3	known	specific_protein	0.4199	0.059166	4.56036915951297e-12	yes	CNTNAP2	Olink IMMUNE RESPONSE(v.3202)	CNTNAP2	chr7	146116002	148420998	1	26047	protein_coding	7:145663567	452435
266_1_1	SeqId_3079_62	'TIG2	chr7:150039555_C_T$SeqId_3079_62	1	chr7:150039555_C_T	rs3735167	cis	7	150039555	T	C	0.2593	0.3405	0.0149	5.54e-115	'Retinoic acid receptor responder protein 2	ENSG00000106538	'RARRES2	upstream_gene_variant						ENSG00000106538	ENSG00000106538	'RARRES2	3	known	specific_protein	0.18046	0.068772	0.00896602612564298	yes	RARRES2	Olink CARDIOVASCULAR III(v.6112)	RARRES2	chr7	150338317	150341662	-1	5919	protein_coding	7:150342466	804
266_1_3	SeqId_15486_126	'ABP1	chr7:150523544_A_G$SeqId_15486_126	1	chr7:150523544_A_G	rs10452848	cis	7	150523544	A	G	0.5486	-0.7949	0.0108	4.99e-1179	'Amiloride-sensitive amine oxidase [copper-containing]	ENSG00000002726	'AOC1	intron_variant	0.279983	rs10156191	ENSG00000002726	'AOC1	missense_variant	ENSG00000002726	ENSG00000002726	'AOC1	3	known	specific_protein	-0.21205	0.062688	0.00077642587471211	yes	AOC1	Olink NEURO EXPLORATORY(v.3901)	AOC1	chr7	150824627	150861504	1	26	protein_coding	7:150826456	1829
267_1_1	SeqId_11606_22	'DNJB6	chr7:157145474_C_T$SeqId_11606_22	1	chr7:157145474_C_T	rs12668458	cis	7	157145474	T	C	0.5404	-0.1792	0.0126	6.91e-46	'DnaJ homolog subfamily B member 6	ENSG00000105993	'DNAJB6	intron_variant						ENSG00000105993	ENSG00000105993	'DNAJB6	5	novel	unspecific_effect							DNAJB6	chr7	157335381	157417439	1	10049	protein_coding	7:157352780	17399
268_1_1	SeqId_2602_2	'Angiopoietin-2	chr8:6279511_C_T$SeqId_2602_2	1	chr8:6279511_C_T	rs1968586	cis	8	6279511	T	C	0.3495	-0.1025	0.0136	5.58e-14	'Angiopoietin-2	ENSG00000091879	'ANGPT2	intron_variant						ENSG00000091879	ENSG00000091879	'ANGPT2	3	known	specific_protein							ANGPT2	chr8	6499632	6563409	-1	285	protein_coding	8:6421990	141419
268_1_2	SeqId_6629_3	'HBD-1	chr8:6725969_G_T$SeqId_6629_3	1	chr8:6725969_G_T	rs2741117	cis	8	6725969	T	G	0.5174	0.4168	0.0131	1.03e-222	'Beta-defensin 1	ENSG00000164825	'DEFB1	downstream_gene_variant						ENSG00000164825	ENSG00000164825	'DEFB1	3	known	specific_protein							DEFB1	chr8	6870592	6877936	-1	1672	protein_coding	8:6868447	9489
268_1_4	SeqId_16785_45	'HD-5	chr8:6913026_C_T$SeqId_16785_45	1	chr8:6913026_C_T	rs7839771	cis	8	6913026	T	C	0.0166	-0.4032	0.057	1.46e-12	'Defensin-5	ENSG00000164816	'DEFA5	missense_variant						ENSG00000164816	ENSG00000164816	'DEFA5	3	novel	specific_protein							DEFA5	chr8	7055304	7056739	-1	1670	protein_coding	8:7055504	1235
269_4_2	SeqId_8007_19	'Cathepsin B	chr8:11703657_C_T$SeqId_8007_19	1	chr8:11703657_C_T	rs1736084	cis	8	11703657	T	C	0.2643	0.6205	0.0141	5.32e-423	'Cathepsin B	ENSG00000164733	'CTSB	intron_variant	0.217358	rs12338	ENSG00000164733	'CTSB	missense_variant	ENSG00000164733	ENSG00000164733	'CTSB	3	known	unspecific_effect							CTSB	chr8	11842524	11869533	-1	1508	protein_coding	8:11846148	23385
27_1_1	SeqId_11142_11	'ANGL1	chr1:178523947_C_T$SeqId_11142_11	1	chr1:178523947_C_T	rs4548397	cis	1	178523947	T	C	0.4686	0.4044	0.0126	7.65e-225	'Angiopoietin-related protein 1	ENSG00000116194	'ANGPTL1	intergenic_variant						ENSG00000116194	ENSG00000116194	'ANGPTL1	3	known	specific_protein	0.19532	0.063658	0.0022740499508959	yes	ANGPTL1	Olink METABOLISM(v.3402)	ANGPTL1	chr1	178849535	178871077	-1	9068	protein_coding	1:178554812	316265
27_2_1	SeqId_17682_1	'CD46	chr1:179473273_C_T$SeqId_17682_1	1	chr1:179473273_C_T	rs72704449	trans	1	179473273	T	C	0.9595	-0.2629	0.0354	1.07e-13	'Membrane cofactor protein	ENSG00000117335	'CD46	intron_variant	0.885176	rs61747728	ENSG00000116218	'NPHS2	missense_variant	ENSG00000116218	ENSG00000116218	'NPHS2	3	known	unspecific_effect	-0.00018968	0.16163	0.999064115011574	no	CD46	Olink CARDIOMETABOLIC(v.3602)	CD46	chr1	207752054	207795513	1	4179	protein_coding	1:179504138	28247916
27_2_2	SeqId_7198_197	'FA20B	chr1:179057597_A_C$SeqId_7198_197	1	chr1:179057597_A_C	rs45499094	cis	1	179057597	A	C	0.0821	-0.1992	0.0241	1.22e-16	'Glycosaminoglycan xylosylkinase	ENSG00000116199	'FAM20B	intron_variant						ENSG00000116199	ENSG00000116199	'FAM20B	3	known	specific_protein							FAM20B	chr1	179025804	179076567	1	9917	protein_coding	1:179088462	62658
27_2_3	SeqId_5261_13	'ABL2	chr1:179103834_C_T$SeqId_5261_13	1	chr1:179103834_C_T	rs72709461	cis	1	179103834	T	C	0.8877	-0.1415	0.0205	5.66e-12	'Abelson tyrosine-protein kinase 2	ENSG00000143322	'ABL2	intron_variant						ENSG00000143322	ENSG00000143322	'ABL2	3	known	specific_protein							ABL2	chr1	179099330	179229684	-1	27	protein_coding	1:179134699	94985
270_1_1	SeqId_15533_97	'Macrophage scavenger receptor	chr8:16012594_A_G$SeqId_15533_97	1	chr8:16012594_A_G	rs41341748	cis	8	16012594	A	G	0.0111	-1.3839	0.0596	4.33e-119	'Macrophage scavenger receptor types I and II	ENSG00000038945	'MSR1	stop_gained						ENSG00000038945	ENSG00000038945	'MSR1	7	novel	unspecific_effect	-2.0284	0.26809	1.9815270258051e-13	yes	MSR1	Olink NEUROLOGY(v.8011)	MSR1	chr8	16107878	16567490	-1	4481	protein_coding	8:16155085	412405
270_2_1	SeqId_9713_67	'PGFRL	chr8:17455059_D_I$SeqId_9713_67	1	chr8:17455059_D_I	rs74894178	cis	8	17455059	D	I	0.0345	-0.69	0.038	1.32e-73	'Platelet-derived growth factor receptor-like protein	ENSG00000104213	'PDGFRL	intron_variant						ENSG00000104213	ENSG00000104213	'PDGFRL	3	novel	specific_protein							PDGFRL	chr8	17576433	17644071	1	5157	protein_coding	8:17597550	21117
270_2_2	SeqId_5581_28	'FGL1	chr8:17737357_C_T$SeqId_5581_28	1	chr8:17737357_C_T	rs7815429	cis	8	17737357	T	C	0.3141	-0.5344	0.0122	4.11e-419	'Fibrinogen-like protein 1	ENSG00000104760	'FGL1	intron_variant	0.987899	rs3739406	ENSG00000104760	'FGL1	missense_variant	ENSG00000104760	ENSG00000104760	'FGL1	3	known	suggestive_specific_pathway							FGL1	chr8	17864380	17910365	-1	2267	protein_coding	8:17879848	30517
272_1_1	SeqId_2515_14	'GFRa-2	chr8:21550768_A_C$SeqId_2515_14	1	chr8:21550768_A_C	rs15881	cis	8	21550768	A	C	0.5342	-0.3449	0.0136	2.48e-141	'GDNF family receptor alpha-2	ENSG00000168546	'GFRA2	3_prime_UTR_variant	0.771153	rs1128397	ENSG00000168546	'GFRA2	missense_variant	ENSG00000168546	ENSG00000168546	'GFRA2	3	known	specific_protein	-0.32173	0.062339	3.59749335155742e-07	yes	GFRA2	Olink CELL REGULATION(v.3701)	GFRA2	chr8	21690398	21812357	-1	2675	protein_coding	8:21693256	119101
273_1_1	SeqId_4930_21	'Stanniocalcin-1	chr8:23728824_D_I$SeqId_4930_21	1	chr8:23728824_D_I	rs141393738	cis	8	23728824	D	I	0.9192	-0.2358	0.0247	1.54e-21	'Stanniocalcin-1	ENSG00000159167	'STC1	intergenic_variant						ENSG00000159167	ENSG00000159167	'STC1	3	novel	specific_protein							STC1	chr8	23841929	23854806	-1	6781	protein_coding	8:23871312	16506
275_1_1	SeqId_10419_1	'SCAR5	chr8:27804449_D_I$SeqId_10419_1	1	chr8:27804449_D_I	rs566279589	cis	8	27804449	D	I	0.7097	0.2116	0.0142	1.85e-50	'Scavenger receptor class A member 5	ENSG00000168079	'SCARA5	intron_variant						ENSG00000168079	ENSG00000168079	'SCARA5	6	known	unspecific_effect	0.38536	0.0615	8.24138115013003e-10	yes	SCARA5	Olink NEUROLOGY(v.8011)	SCARA5	chr8	27869883	27992673	-1	286133	protein_coding	8:27946933	45740
276_1_1	SeqId_19273_3	'Glutathione reductase	chr8:30553430_A_G$SeqId_19273_3	1	chr8:30553430_A_G	rs4733505	cis	8	30553430	A	G	0.3527	-0.1503	0.014	1.02e-26	'Glutathione reductase, mitochondrial	ENSG00000104687	'GSR	intron_variant						ENSG00000104687	ENSG00000104687	'GSR	3	novel	specific_protein							GSR	chr8	30678066	30727846	-1	2936	protein_coding	8:30695913	31933
277_1_1	SeqId_7156_2	'FUT10	chr8:33327402_C_T$SeqId_7156_2	1	chr8:33327402_C_T	rs62510527	cis	8	33327402	T	C	0.5946	-0.5246	0.0121	1.25e-410	'Alpha-(1,3)-fucosyltransferase 10	ENSG00000172728	'FUT10	intron_variant	0.169835	rs17855838	ENSG00000172728	'FUT10	missense_variant	ENSG00000172728	ENSG00000172728	'FUT10	3	known	specific_protein							FUT10	chr8	33370824	33473146	-1	84750	protein_coding	8:33469884	3262
277_1_2	SeqId_16307_22	'UNC5H4	chr8:35136103_D_I$SeqId_16307_22	1	chr8:35136103_D_I	rs139942721	cis	8	35136103	D	I	0.4138	-0.1133	0.0128	9.71e-19	'Netrin receptor UNC5D	ENSG00000156687	'UNC5D	intron_variant						ENSG00000156687	ENSG00000156687	'UNC5D	3	known	specific_protein							UNC5D	chr8	35235475	35796550	1	137970	protein_coding	8:35278586	43111
278_1_1	SeqId_5532_53	'bFGF-R	chr8:38323765_C_G$SeqId_5532_53	1	chr8:38323765_C_G	rs62505473	cis	8	38323765	C	G	0.587	-0.117	0.0137	1.6e-17	'Fibroblast growth factor receptor 1	ENSG00000077782	'FGFR1	intron_variant						ENSG00000077782	ENSG00000077782	'FGFR1	3	novel	specific_protein							FGFR1	chr8	38400215	38468834	-1	2260	protein_coding	8:38466247	2587
279_1_1	SeqId_3221_54	'SARP-2	chr8:40927477_C_G$SeqId_3221_54	1	chr8:40927477_C_G	rs28718791	cis	8	40927477	C	G	0.1483	-0.2588	0.0178	8.07e-48	'Secreted frizzled-related protein 1	ENSG00000104332	'SFRP1	intergenic_variant						ENSG00000104332	ENSG00000104332	'SFRP1	3	novel	specific_protein	-0.25243	0.088995	0.00475335225942805	yes	SFRP1	Olink NEURO EXPLORATORY(v.3901)	SFRP1	chr8	41261962	41309473	-1	6422	protein_coding	8:41069958	239515
279_2_1	SeqId_2212_69	'tPA	chr8:42043637_A_C$SeqId_2212_69	1	chr8:42043637_A_C	rs8178885	cis	8	42043637	A	C	0.0245	-0.5621	0.0407	2.68e-43	'Tissue-type plasminogen activator	ENSG00000104368	'PLAT	intron_variant	1.0	rs2020921	ENSG00000104368	'PLAT	missense_variant	ENSG00000104368	ENSG00000104368	'PLAT	3	known	specific_protein	-0.28432	0.20597	0.168108626558956	no	t-PA	Olink CARDIOVASCULAR III(v.6112)	PLAT	chr8	42174718	42207709	-1	5327	protein_coding	8:42186119	21590
28_1_1	SeqId_19238_12	'GLNA	chr1:182272178_D_I$SeqId_19238_12	1	chr1:182272178_D_I	rs543680930	cis	1	182272178	D	I	0.7804	0.1409	0.0157	3.33e-19	'Glutamine synthetase	ENSG00000135821	'GLUL	intron_variant,non_coding_transcript_variant						ENSG00000135821	ENSG00000135821	'GLUL	3	novel	specific_protein							GLUL	chr1	182378098	182392206	-1	2752	protein_coding	1:182303044	89162
28_2_1	SeqId_19496_1	'NPL	chr1:182781838_C_T$SeqId_19496_1	1	chr1:182781838_C_T	rs74844585	cis	1	182781838	T	C	0.0314	0.5261	0.0373	3.68e-45	'N-acetylneuraminate lyase	ENSG00000135838	'NPL	intron_variant						ENSG00000135838	ENSG00000135838	'NPL	3	novel	specific_protein							NPL	chr1	182789293	182830384	1	80896	protein_coding	1:182812703	23410
28_2_3	SeqId_18347_15	'Laminin-2	chr1:183036789_D_I$SeqId_18347_15	1	chr1:183036789_D_I	rs533016075	cis	1	183036789	D	I	0.8707	-0.183	0.0202	1.4e-19	'Laminin-2	ENSG00000091136|ENSG00000135862|ENSG00000196569	'LAMB1|LAMC1|LAMA2	intron_variant	0.110297	rs20558	ENSG00000135862	'LAMC1	missense_variant	ENSG00000091136|ENSG00000135862|ENSG00000196569	ENSG00000091136|ENSG00000135862|ENSG00000196569	'LAMA2|LAMB1|LAMC1	3	novel	specific_pathway							LAMC1	chr1	183023420	183145592	1	3915	protein_coding	1:183067655	44235
28_2_4	SeqId_9580_5	'Laminin gamma-2	chr1:183155305_A_G$SeqId_9580_5	1	chr1:183155305_A_G	rs2276543	cis	1	183155305	A	G	0.279	0.5757	0.0135	2.39e-397	'Laminin subunit gamma-2	ENSG00000058085	'LAMC2	upstream_gene_variant						ENSG00000058085	ENSG00000058085	'LAMC2	3	known	unspecific_effect							LAMC2	chr1	183186238	183245127	1	3918	protein_coding	1:183186170	68
281_1_1	SeqId_3453_87	'LYN	chr8:56793239_A_G$SeqId_3453_87	1	chr8:56793239_A_G	rs6983130	cis	8	56793239	A	G	0.8113	-0.1176	0.0161	2.78e-13	'Tyrosine-protein kinase Lyn	ENSG00000254087	'LYN	intron_variant						ENSG00000254087	ENSG00000254087	'LYN	3	novel	specific_pathway							LYN	chr8	55879835	56014169	1	4067	protein_coding	8:55880680	845
281_2_1	SeqId_9076_25	'PENK	chr8:57379532_D_I$SeqId_9076_25	1	chr8:57379532_D_I	rs34217211	cis	8	57379532	D	I	0.4689	-0.412	0.0125	1.41e-236	'Proenkephalin-A	ENSG00000181195	'PENK	intron_variant						ENSG00000181195	ENSG00000181195	'PENK	3	known	specific_protein							PENK	chr8	56436674	56446671	-1	5179	protein_coding	8:56466974	20303
281_2_2	SeqId_9231_23	'IMPA3	chr8:57876576_C_T$SeqId_9231_23	1	chr8:57876576_C_T	rs112433249	cis	8	57876576	T	C	0.9891	1.6979	0.0637	1.0e-156	'Inositol monophosphatase 3	ENSG00000104331	'IMPAD1	missense_variant						ENSG00000104331	ENSG00000104331	'BPNT2	3	known	specific_protein							BPNT2	chr8	56957931	56993867	-1	54928	protein_coding	8:56964017	29850
282_1_2	SeqId_11390_24	'Carbonic Anhydrase VIII	chr8:61191674_D_I$SeqId_11390_24	1	chr8:61191674_D_I	rs140904427	cis	8	61191674	D	I	0.3987	0.2901	0.0133	7.08e-105	'Carbonic anhydrase-related protein	ENSG00000178538	'CA8	intron_variant						ENSG00000178538	ENSG00000178538	'CA8	3	known	specific_protein							CA8	chr8	60185412	60281400	-1	767	protein_coding	8:60279116	2284
282_2_1	SeqId_6998_106	'HAAH	chr8:62660578_A_G$SeqId_6998_106	1	chr8:62660578_A_G	rs2350578	cis	8	62660578	A	G	0.6475	0.1982	0.0135	1.03e-48	'Aspartyl/asparaginyl beta-hydroxylase	ENSG00000198363	'ASPH	regulatory_region_variant	0.260383	rs545836309	ENSG00000198363	'ASPH	splice_acceptor_variant	ENSG00000198363	ENSG00000198363	'ASPH	3	known	specific_protein							ASPH	chr8	61500556	61714640	-1	444	protein_coding	8:61748019	33379
282_3_1	SeqId_9370_69	'GGH	chr8:63943175_C_T$SeqId_9370_69	1	chr8:63943175_C_T	rs12676348	cis	8	63943175	T	C	0.9367	-0.9079	0.0263	8.26e-261	'Gamma-glutamyl hydrolase	ENSG00000137563	'GGH	intron_variant						ENSG00000137563	ENSG00000137563	'GGH	3	known	specific_protein							GGH	chr8	63014881	63039407	-1	8836	protein_coding	8:63030616	8791
283_1_1	SeqId_9095_5	'MTFR1	chr8:66566815_D_I$SeqId_9095_5	1	chr8:66566815_D_I	rs140729430	cis	8	66566815	D	I	0.7694	0.1786	0.0161	1.85e-28	'Mitochondrial fission regulator 1	ENSG00000066855	'MTFR1	intron_variant						ENSG00000066855	ENSG00000066855	'MTFR1	3	novel	specific_protein							MTFR1	chr8	65644734	65771261	1	9650	protein_coding	8:65654581	9847
283_1_2	SeqId_10042_8	'SGK3	chr8:67687500_A_G$SeqId_10042_8	1	chr8:67687500_A_G	rs142632105	cis	8	67687500	A	G	0.0138	0.4397	0.0593	1.23e-13	'Serine/threonine-protein kinase Sgk3	ENSG00000104205	'SGK3	5_prime_UTR_variant						ENSG00000104205	ENSG00000104205	'SGK3	3	novel	specific_protein							SGK3	chr8	66712734	66862022	1	23678	protein_coding	8:66775265	62531
285_1_1	SeqId_3647_49	'TLR4:MD-2 complex	chr8:74917084_A_G$SeqId_3647_49	1	chr8:74917084_A_G	rs6472812	cis	8	74917084	A	G	0.0401	-0.4001	0.0339	3.29e-32	'Toll-like receptor 4:Lymphocyte antigen 96 complex	ENSG00000136869|ENSG00000154589	'TLR4|LY96	missense_variant						ENSG00000136869|ENSG00000154589	ENSG00000136869|ENSG00000154589	'LY96|TLR4	3	known	specific_protein							LY96	chr8	73991392	74029079	1	23643	protein_coding	8:74004849	13457
286_1_1	SeqId_17796_15	'IMPA1	chr8:82565202_A_G$SeqId_17796_15	1	chr8:82565202_A_G	rs2142316	cis	8	82565202	A	G	0.7024	0.1102	0.0146	5.21e-14	'Inositol monophosphatase 1	ENSG00000133731	'IMPA1	downstream_gene_variant						ENSG00000133731	ENSG00000133731	'IMPA1	3	novel	specific_protein	0.22952	0.070732	0.00125602996369488	yes	IMPA1	Olink NEURO EXPLORATORY(v.3901)	IMPA1	chr8	81656914	81686331	-1	3612	protein_coding	8:81652967	33364
286_1_2	SeqId_19173_5	'ZFAN1	chr8:82600027_A_T$SeqId_19173_5	1	chr8:82600027_A_T	rs2912817	cis	8	82600027	A	T	0.8323	-0.2869	0.0173	1.48e-61	'AN1-type zinc finger protein 1	ENSG00000104231	'ZFAND1	upstream_gene_variant						ENSG00000104231	ENSG00000104231	'ZFAND1	3	novel	specific_protein							ZFAND1	chr8	81701334	81732903	-1	79752	protein_coding	8:81687792	45111
287_1_1	SeqId_4969_2	'Carbonic anhydrase I	chr8:86187573_C_G$SeqId_4969_2	1	chr8:86187573_C_G	rs10098816	cis	8	86187573	C	G	0.0128	-0.448	0.0611	2.16e-13	'Carbonic anhydrase 1	ENSG00000133742	'CA1	intron_variant	0.716144	rs61734485	ENSG00000133742	'CA1	missense_variant	ENSG00000133742	ENSG00000133742	'CA1	3	novel	specific_protein							CA1	chr8	85327608	85379014	-1	759	protein_coding	8:85275344	103670
287_1_2	SeqId_3420_21	'Carbonic anhydrase XIII	chr8:86197127_G_T$SeqId_3420_21	1	chr8:86197127_G_T	rs73688702	cis	8	86197127	T	G	0.0632	-0.7824	0.0247	1.7e-220	'Carbonic anhydrase 13	ENSG00000185015	'CA13	downstream_gene_variant						ENSG00000185015	ENSG00000185015	'CA13	3	known	specific_protein	-0.7474	0.12213	1.94043902355183e-09	yes	CA13	Olink METABOLISM(v.3402)	CA13	chr8	85220587	85284073	1	377677	protein_coding	8:85284898	64311
287_1_3	SeqId_3799_11	'Carbonic anhydrase III	chr8:86351051_C_G$SeqId_3799_11	1	chr8:86351051_C_G	rs2072696	cis	8	86351051	C	G	0.2436	-0.2093	0.0151	6.71e-44	'Carbonic anhydrase 3	ENSG00000164879	'CA3	upstream_gene_variant	0.470637	rs20571	ENSG00000164879	'CA3	missense_variant	ENSG00000164879	ENSG00000164879	'CA3	3	known	suggestive_specific_pathway							CA3	chr8	85373436	85449040	1	761	protein_coding	8:85438822	65386
287_2_1	SeqId_7096_30	'RMD1	chr8:87484913_A_G$SeqId_7096_30	1	chr8:87484913_A_G	rs13042	cis	8	87484913	A	G	0.2833	-0.3473	0.0134	1.36e-147	'Regulator of microtubule dynamics protein 1	ENSG00000176623	'RMDN1	3_prime_UTR_variant	0.147481	rs6980476	ENSG00000176623	'RMDN1	missense_variant	ENSG00000176623	ENSG00000176623	'RMDN1	3	known	specific_protein							RMDN1	chr8	86468257	86514357	-1	51115	protein_coding	8:86472684	41673
288_1_1	SeqId_9719_145	'MMP-16	chr8:89348016_C_T$SeqId_9719_145	1	chr8:89348016_C_T	rs4961089	cis	8	89348016	T	C	0.6879	-0.2692	0.0144	8.53e-78	'Matrix metalloproteinase-16	ENSG00000156103	'MMP16	intron_variant,non_coding_transcript_variant						ENSG00000156103	ENSG00000156103	'MMP16	3	known	specific_pathway							MMP16	chr8	88032011	88328025	-1	4325	protein_coding	8:88335787	7762
29_1_1	SeqId_13982_33	'RGS18	chr1:192162949_C_T$SeqId_13982_33	1	chr1:192162949_C_T	rs1175169	cis	1	192162949	T	C	0.5096	0.1241	0.0127	2.03e-22	'Regulator of G-protein signaling 18	ENSG00000150681	'RGS18	intergenic_variant						ENSG00000150681	ENSG00000150681	'RGS18	3	novel	specific_protein							RGS18	chr1	192158462	192185815	1	64407	protein_coding	1:192193819	35357
29_1_2	SeqId_12486_8	'GLRX2	chr1:193074511_A_G$SeqId_12486_8	1	chr1:193074511_A_G	rs148212596	cis	1	193074511	A	G	0.9811	-1.2211	0.0463	2.14e-153	'Glutaredoxin-2, mitochondrial	ENSG00000023572	'GLRX2	intron_variant						ENSG00000023572	ENSG00000023572	'GLRX2	3	known	specific_protein							GLRX2	chr1	193090866	193106114	-1	51022	protein_coding	1:193105381	733
290_1_1	SeqId_16613_3	'CAD17	chr8:95203825_D_I$SeqId_16613_3	1	chr8:95203825_D_I	8:95203825_I_D	cis	8	95203825	D	I	0.473	-0.3557	0.013	4.18e-164	'Cadherin-17	ENSG00000079112	'CDH17	intron_variant	0.166525	rs2243518	ENSG00000079112	'CDH17	missense_variant	ENSG00000079112	ENSG00000079112	'CDH17	3	novel	specific_protein	-0.36402	0.05915	1.58489319246111e-09	yes	CDH17	Olink NEURO EXPLORATORY(v.3901)	CDH17	chr8	94127162	94217303	-1	1015	protein_coding	8:94191597	25706
291_1_1	SeqId_3325_2	'MATN2	chr8:99045866_A_G$SeqId_3325_2	1	chr8:99045866_A_G	rs17831160	cis	8	99045866	A	G	0.0323	0.5048	0.035	3.75e-47	'Matrilin-2	ENSG00000132561	'MATN2	missense_variant						ENSG00000132561	ENSG00000132561	'MATN2	6	novel	suggestive_specific_pathway	0.18894	0.21885	0.388400696468028	no	MATN2	Olink DEVELOPMENT(v.3511)	MATN2	chr8	97868840	98036724	1	4147	protein_coding	8:98033638	164798
291_1_2	SeqId_9394_19	'Aminopeptidase	chr8:98041637_A_G$SeqId_9394_19	1	chr8:98041637_A_G	rs148684432	cis	8	98041637	A	G	0.0105	-1.6733	0.0632	1.64e-154	'Carboxypeptidase Q	ENSG00000104324	'CPQ	missense_variant						ENSG00000104324	ENSG00000104324	'CPQ	3	known	specific_protein							CPQ	chr8	96645242	97149654	1	10404	protein_coding	8:97029409	384167
291_1_3	SeqId_14636_25	'Ribonuclease UK114	chr8:99120794_D_I$SeqId_14636_25	1	chr8:99120794_D_I	rs77539382	cis	8	99120794	D	I	0.6798	0.3398	0.0138	6.73e-134	'Ribonuclease UK114	ENSG00000132541	'HRSP12	intron_variant						ENSG00000132541	ENSG00000132541	'RIDA	3	known	specific_protein							RIDA	chr8	98102344	98117171	-1	10247	protein_coding	8:98108567	8604
292_1_3	SeqId_8925_25	'RIR2B	chr8:103244599_A_C$SeqId_8925_25	1	chr8:103244599_A_C	rs16869295	cis	8	103244599	A	C	0.9345	-0.4685	0.0252	4.12e-77	'Ribonucleoside-diphosphate reductase subunit M2 B	ENSG00000048392	'RRM2B	intron_variant						ENSG00000048392	ENSG00000048392	'RRM2B	3	known	specific_protein	-0.30748	0.11173	0.00614893638512627	yes	RRM2B	Olink ORGAN DAMAGE(v.3301)	RRM2B	chr8	102204502	102238961	-1	50484	protein_coding	8:102232371	6590
293_1_1	SeqId_15506_34	'LRP12	chr8:105481705_C_T$SeqId_15506_34	1	chr8:105481705_C_T	rs2942570	cis	8	105481705	T	C	0.4032	-0.1043	0.014	9.05e-14	'Low-density lipoprotein receptor-related protein 12	ENSG00000147650	'LRP12	upstream_gene_variant						ENSG00000147650	ENSG00000147650	'LRP12	3	known	specific_protein							LRP12	chr8	104489231	104589258	-1	29967	protein_coding	8:104469477	119781
294_1_3	SeqId_2811_27	'Angiopoietin-1	chr8:106581528_A_T$SeqId_2811_27	1	chr8:106581528_A_T	rs6993770	trans	8	106581528	A	T	0.7172	0.1333	0.0144	2.76e-20	'Angiopoietin-1	ENSG00000154188	'ANGPT1	intron_variant						ENSG00000169946	ENSG00000147650|ENSG00000169946	'LRP12|ZFPM2	1	known	unspecific_effect							ANGPT1	chr8	107249482	107498055	-1	284	protein_coding	8:105569300	1928755
294_1_3	SeqId_3365_7	'Dkk-4	chr8:106581528_A_T$SeqId_3365_7	1	chr8:106581528_A_T	rs6993770	trans	8	106581528	A	T	0.7172	0.1418	0.014	3.4e-24	'Dickkopf-related protein 4	ENSG00000104371	'DKK4	intron_variant						ENSG00000169946	ENSG00000147650|ENSG00000169946	'LRP12|ZFPM2	1	known	unspecific_effect							DKK4	chr8	42374063	42377229	-1	27121	protein_coding	8:105569300	63192071
296_1_1	SeqId_6558_5	'COL10	chr8:120141923_G_T$SeqId_6558_5	1	chr8:120141923_G_T	rs72682450	cis	8	120141923	T	G	0.013	-0.5374	0.0651	1.55e-16	'Collectin-10	ENSG00000184374	'COLEC10	intergenic_variant						ENSG00000184374	ENSG00000184374	'COLEC10	5	novel	suggestive_specific_pathway							COLEC10	chr8	118995452	119108455	1	10584	protein_coding	8:119129684	134232
296_1_3	SeqId_8304_50	'OPG	chr8:120155591_C_T$SeqId_8304_50	1	chr8:120155591_C_T	rs13257113	cis	8	120155591	T	C	0.563	0.1443	0.013	1.86e-28	'Tumor necrosis factor receptor superfamily member 11B	ENSG00000164761	'TNFRSF11B	intergenic_variant						ENSG00000164761	ENSG00000164761	'TNFRSF11B	3	known	unspecific_effect	0.36499	0.062281	8.55657576098093e-09	yes	OPG	Olink CARDIOVASCULAR III(v.6112)	TNFRSF11B	chr8	118923557	118951885	-1	4982	protein_coding	8:119143352	191467
296_1_4	SeqId_2737_22	'NovH	chr8:120400532_A_G$SeqId_2737_22	1	chr8:120400532_A_G	rs34112166	cis	8	120400532	A	G	0.2182	0.1397	0.0165	2.23e-17	'Protein NOV homolog	ENSG00000136999	'NOV	upstream_gene_variant	0.792249	rs2279112	ENSG00000136999	'NOV	missense_variant	ENSG00000136999	ENSG00000136999	'CCN3	3	known	unspecific_effect							CCN3	chr8	119416446	119424434	1	4856	protein_coding	8:119388292	28154
296_1_5	SeqId_16892_23	'ENPP2	chr8:120688930_C_T$SeqId_16892_23	1	chr8:120688930_C_T	rs10107636	cis	8	120688930	T	C	0.3683	-0.2106	0.0116	6.95e-74	'Ectonucleotide pyrophosphatase/phosphodiesterase family member 2	ENSG00000136960	'ENPP2	upstream_gene_variant						ENSG00000136960	ENSG00000136960	'ENPP2	3	novel	specific_protein	-0.20797	0.052988	9.93573500586845e-05	yes	ENPP2	Olink DEVELOPMENT(v.3511)	ENPP2	chr8	119557086	119673453	-1	5168	protein_coding	8:119676690	3237
299_1_3	SeqId_13692_154	'WISP-1	chr8:134202942_A_C$SeqId_13692_154	1	chr8:134202942_A_C	rs2013158	cis	8	134202942	A	C	0.2561	0.6795	0.0142	9.83e-500	'WNT1-inducible-signaling pathway protein 1	ENSG00000104415	'WISP1	upstream_gene_variant						ENSG00000104415	ENSG00000104415	'CCN4	3	known	specific_protein	0.40455	0.070465	1.66571232806881e-08	yes	WISP-1	Olink ONCOLOGY II(v.7002)	CCN4	chr8	133191039	133231690	1	8840	protein_coding	8:133190699	340
299_1_4	SeqId_5657_28	'SIA4A	chr8:134503148_C_T$SeqId_5657_28	1	chr8:134503148_C_T	rs9643300	cis	8	134503148	T	C	0.5741	-0.2217	0.013	6.39e-65	'CMP-N-acetylneuraminate-beta-galactosamide-alpha-2,3-sialyltransferase 1	ENSG00000008513	'ST3GAL1	intron_variant						ENSG00000008513	ENSG00000008513	'ST3GAL1	3	known	suggestive_specific_pathway							ST3GAL1	chr8	133454848	133571940	-1	6482	protein_coding	8:133490905	81035
3_1_2	SeqId_19523_215	'PARK7	chr1:8021778_C_T$SeqId_19523_215	1	chr1:8021778_C_T	rs226249	cis	1	8021778	T	C	0.4206	-0.1318	0.0123	1.32e-26	'Protein DJ-1	ENSG00000116288	'PARK7	5_prime_UTR_variant						ENSG00000116288	ENSG00000116288	'PARK7	3	known	specific_protein	-0.14125	0.06018	0.0193241322038104	yes	PARK7	Olink DEVELOPMENT(v.3511)	PARK7	chr1	7954291	7985505	1	11315	protein_coding	1:7961718	7427
3_1_4	SeqId_3352_80	'Carbonic anhydrase 6	chr1:9034598_A_G$SeqId_3352_80	1	chr1:9034598_A_G	rs3765963	cis	1	9034598	A	G	0.5935	-0.6211	0.0121	1.11e-574	'Carbonic anhydrase 6	ENSG00000131686	'CA6	downstream_gene_variant	0.799354	rs3765964	ENSG00000131686	'CA6	missense_variant	ENSG00000131686	ENSG00000131686	'CA6	3	known	specific_protein	-0.58187	0.056421	1.12201845430197e-22	yes	CA6	Olink DEVELOPMENT(v.3511)	CA6	chr1	8945867	8975092	1	765	protein_coding	1:8974539	28672
3_1_5	SeqId_7161_25	'G6PE	chr1:9306849_C_T$SeqId_7161_25	1	chr1:9306849_C_T	rs2310925	cis	1	9306849	T	C	0.6003	0.5037	0.0131	4.94e-323	'GDH/6PGL endoplasmic bifunctional protein	ENSG00000049239	'H6PD	intron_variant	0.113884	rs34603401	ENSG00000049239	'H6PD	missense_variant	ENSG00000049239	ENSG00000049239	'H6PD	3	known	specific_protein							H6PD	chr1	9234774	9271337	1	9563	protein_coding	1:9246790	12016
3_2_1	SeqId_15521_4	'Alcadein alpha-1	chr1:9818064_C_G$SeqId_15521_4	1	chr1:9818064_C_G	rs116383848	cis	1	9818064	C	G	0.0188	2.1381	0.0466	1.29e-459	'Calsyntenin-1	ENSG00000171603	'CLSTN1	intron_variant	0.976394	rs35331030	ENSG00000171603	'CLSTN1	missense_variant	ENSG00000171603	ENSG00000171603	'CLSTN1	3	novel	specific_protein	0.55774	0.20606	0.00703720171722057	yes	CLSTN1	Olink NEURO EXPLORATORY(v.3901)	CLSTN1	chr1	9728926	9823984	-1	22883	protein_coding	1:9758006	65978
3_2_2	SeqId_14208_3	'RET7	chr1:10001980_A_T$SeqId_14208_3	1	chr1:10001980_A_T	rs1220424	cis	1	10001980	A	T	0.7827	0.2213	0.0162	1.78e-42	'Retinoid-binding protein 7	ENSG00000162444	'RBP7	intron_variant						ENSG00000162444	ENSG00000162444	'RBP7	3	novel	specific_protein							RBP7	chr1	9997206	10016021	1	116362	protein_coding	1:9941922	55284
3_4_1	SeqId_13449_25	'SF3B4	chr1:12038990_A_G$SeqId_13449_25	1	chr1:12038990_A_G	rs3820189	trans	1	12038990	A	G	0.5603	0.1198	0.0136	1.36e-18	'Splicing factor 3B subunit 4	ENSG00000143368	'SF3B4	upstream_gene_variant	0.153626	rs7551175	ENSG00000083444	'PLOD1	missense_variant	ENSG00000116688|ENSG00000116670	ENSG00000116688	'MFN2	2	known	unspecific_effect							SF3B4	chr1	149923317	149927803	-1	10262	protein_coding	1:11978933	137948870
3_4_2	SeqId_8368_102	'TNF sR-II	chr1:12254746_D_I$SeqId_8368_102	1	chr1:12254746_D_I	rs201538153	cis	1	12254746	D	I	0.9583	0.5993	0.0338	2.33e-70	'Tumor necrosis factor receptor superfamily member 1B	ENSG00000028137	'TNFRSF1B	intron_variant	0.990932	rs5746026	ENSG00000028137	'TNFRSF1B	missense_variant	ENSG00000028137	ENSG00000028137	'TNFRSF1B	3	known	unspecific_effect	0.46007	0.14687	0.00183907736832808	yes	TNF-R2	Olink CARDIOVASCULAR III(v.6112)	TNFRSF1B	chr1	12166991	12209228	1	7133	protein_coding	1:12194690	27699
3_4_2	SeqId_3152_57	'TNF sR-II	chr1:12250004_C_T$SeqId_3152_57	1	chr1:12250004_C_T	rs5746011	cis	1	12250004	T	C	0.9599	0.4418	0.0342	3.72e-38	'Tumor necrosis factor receptor superfamily member 1B	ENSG00000028137	'TNFRSF1B	intron_variant	0.989517	rs5746026	ENSG00000028137	'TNFRSF1B	missense_variant	ENSG00000028137	ENSG00000028137	'TNFRSF1B	3	known	unspecific_effect	0.48748	0.14374	0.000752488730173584	yes	TNF-R2	Olink CARDIOVASCULAR III(v.6112)	TNFRSF1B	chr1	12166991	12209228	1	7133	protein_coding	1:12189947	22956
3_4_3	SeqId_7655_11	'N-terminal pro-BNP	chr1:11915467_C_T$SeqId_7655_11	1	chr1:11915467_C_T	rs198379	cis	1	11915467	T	C	0.5878	-0.2368	0.0125	8.7e-80	'N-terminal pro-BNP	ENSG00000120937	'NPPB	downstream_gene_variant						ENSG00000120937	ENSG00000120937	'NPPB	3	known	unspecific_effect	-0.25323	0.057057	1.12486395364678e-05	yes	NT-proBNP	Olink CARDIOVASCULAR III(v.6112)	NPPB	chr1	11857464	11858945	-1	4879	protein_coding	1:11855410	3535
3_4_4	SeqId_6538_90	'K2013	chr1:11969786_G_T$SeqId_6538_90	1	chr1:11969786_G_T	rs926270	cis	1	11969786	T	G	0.5076	-0.1301	0.0135	7.03e-22	'Uncharacterized protein KIAA2013	ENSG00000116685	'KIAA2013	downstream_gene_variant						ENSG00000116685	ENSG00000116685	'KIAA2013	3	known	specific_protein							KIAA2013	chr1	11919591	11926428	-1	90231	protein_coding	1:11909729	16699
30_1_12	SeqId_15584_9	'FHR2	chr1:196920148_C_T$SeqId_15584_9	1	chr1:196920148_C_T	rs4085749	cis	1	196920148	T	C	0.2284	-1.0427	0.0127	1.75e-1466	'Complement factor H-related protein 2	ENSG00000080910	'CFHR2	synonymous_variant						ENSG00000080910	ENSG00000080910|ENSG00000134365	'CFHR2|CFHR4	3	known	unspecific_effect							CFHR2	chr1	196943738	196959622	1	3080	protein_coding	1:196951018	7280
30_1_12	SeqId_6471_53	'FHR4	chr1:196905205_C_T$SeqId_6471_53	1	chr1:196905205_C_T	rs4915363	cis	1	196905205	T	C	0.7594	0.7848	0.0142	7.61e-666	'Complement factor H-related protein 4	ENSG00000134365	'CFHR4	intron_variant	0.125367	rs7417769	ENSG00000134365	'CFHR4	missense_variant	ENSG00000134365	ENSG00000080910|ENSG00000134365	'CFHR2|CFHR4	3	known	unspecific_effect							CFHR4	chr1	196888014	196918713	1	10877	protein_coding	1:196936075	48061
30_1_13	SeqId_16927_9	'Coagulation factor XIII	chr1:196958298_G_T$SeqId_16927_9	1	chr1:196958298_G_T	rs10922151	cis	1	196958298	T	G	0.8403	0.7105	0.0168	7.75e-391	'Coagulation factor XIII	ENSG00000124491|ENSG00000143278	'F13A1|F13B	intron_variant						ENSG00000124491|ENSG00000143278	ENSG00000124491|ENSG00000143278	'F13A1|F13B	3	known	unspecific_effect							F13B	chr1	197038741	197067260	-1	2165	protein_coding	1:196989168	78092
30_1_14	SeqId_5658_64	'coagulation factor XIII B	chr1:197034826_G_T$SeqId_5658_64	1	chr1:197034826_G_T	rs2298882	cis	1	197034826	T	G	0.522	0.3978	0.0124	7.27e-226	'Coagulation factor XIII B chain	ENSG00000143278	'F13B	intron_variant						ENSG00000143278	ENSG00000143278	'F13B	3	known	unspecific_effect							F13B	chr1	197038741	197067260	-1	2165	protein_coding	1:197065696	1564
30_1_2	SeqId_11989_35	'EMC1	chr1:196659753_C_T$SeqId_11989_35	1	chr1:196659753_C_T	rs34331968	trans	1	196659753	T	C	0.5414	-0.1007	0.0133	4.54e-14	'ER membrane protein complex subunit 1	ENSG00000127463	'EMC1	intron_variant	0.543252	rs1061170	ENSG00000000971	'CFH	missense_variant	none	ENSG00000000971|ENSG00000066279|ENSG00000213047	'ASPM|CFH|DENND1B	1	known	unspecific_effect							EMC1	chr1	19215660	19251552	-1	23065	protein_coding	1:196690623	177439071
30_1_3	SeqId_15468_14	'FHR1	chr1:196821380_G_T$SeqId_15468_14	1	chr1:196821380_G_T	rs67908756	cis	1	196821380	T	G	0.8029	0.932	0.0138	4.29e-993	'Complement factor H-related protein 1	ENSG00000244414	'CFHR1	intron_variant						ENSG00000244414	ENSG00000244414	'CFHR1	4	known	unspecific_effect							CFHR1	chr1	196819731	196832189	1	3078	protein_coding	1:196852250	32519
30_1_7	SeqId_9092_33	'ANGL1	chr1:196660261_A_G$SeqId_9092_33	1	chr1:196660261_A_G	rs10801555	trans	1	196660261	A	G	0.3911	0.2253	0.0143	4.57e-56	'Angiopoietin-related protein 1	ENSG00000116194	'ANGPTL1	intron_variant	0.998132	rs1061170	ENSG00000000971	'CFH	missense_variant	ENSG00000000971	ENSG00000000971	'CFH	3	known	unspecific_effect	0.10994	0.062363	0.078541646261454	no	ANGPTL1	Olink METABOLISM(v.3402)	ANGPTL1	chr1	178849535	178871077	-1	9068	protein_coding	1:196691131	17820054
30_1_7	SeqId_5063_12	'CD244	chr1:196664651_C_T$SeqId_5063_12	1	chr1:196664651_C_T	rs10922098	trans	1	196664651	T	C	0.6073	0.1548	0.0138	2.48e-29	'Natural killer cell receptor 2B4	ENSG00000122223	'CD244	intron_variant	0.999296	rs1061170	ENSG00000000971	'CFH	missense_variant	ENSG00000000971	ENSG00000000971	'CFH	3	known	unspecific_effect	0.014771	0.062923	0.814505460136103	no	CD244	Olink INFLAMMATION(v.3012)	CD244	chr1	160830160	160862887	-1	51744	protein_coding	1:196695521	35832634
30_1_7	SeqId_8767_44	'Endothelin-converting enzyme 1	chr1:196670757_C_T$SeqId_8767_44	1	chr1:196670757_C_T	rs4658046	trans	1	196670757	T	C	0.6077	-0.3295	0.0134	1.22e-132	'Endothelin-converting enzyme 1	ENSG00000117298	'ECE1	intron_variant	0.99417	rs1061170	ENSG00000000971	'CFH	missense_variant	ENSG00000000971	ENSG00000000971	'CFH	3	known	unspecific_effect	-0.05152	0.062861	0.412847824096099	no	ECE1	Olink NEURO EXPLORATORY(v.3901)	ECE1	chr1	21217247	21345572	-1	1889	protein_coding	1:196701627	175356055
30_1_7	SeqId_6617_12	'FCRL6	chr1:196668360_D_I$SeqId_6617_12	1	chr1:196668360_D_I	rs34813609	trans	1	196668360	D	I	0.6095	-0.2151	0.0137	2.88e-55	'Fc receptor-like protein 6	ENSG00000181036	'FCRL6	intron_variant	0.998117	rs1061170	ENSG00000000971	'CFH	missense_variant	ENSG00000000971	ENSG00000000971	'CFH	3	known	unspecific_effect	-0.065597	0.062606	0.295263660791663	no	FCRL6	Olink IMMUNE RESPONSE(v.3202)	FCRL6	chr1	159800511	159816257	1	343413	protein_coding	1:196699231	36898720
30_1_7	SeqId_4909_68	'Galectin-8	chr1:196670839_A_G$SeqId_4909_68	1	chr1:196670839_A_G	rs10754199	trans	1	196670839	A	G	0.3919	-0.17	0.0143	1.63e-32	'Galectin-8	ENSG00000116977	'LGALS8	intron_variant	0.994172	rs1061170	ENSG00000000971	'CFH	missense_variant	ENSG00000000971	ENSG00000000971	'CFH	3	known	unspecific_effect	-0.019849	0.062682	0.751640200974172	no	gal-8	Olink NEUROLOGY(v.8011)	LGALS8	chr1	236518000	236552981	1	3964	protein_coding	1:196701709	39816291
30_1_7	SeqId_10356_21	'c-Jun	chr1:196664651_C_T$SeqId_10356_21	1	chr1:196664651_C_T	rs10922098	trans	1	196664651	T	C	0.6073	-0.2552	0.0136	3.73e-78	'Transcription factor AP-1	ENSG00000177606	'JUN	intron_variant	0.999296	rs1061170	ENSG00000000971	'CFH	missense_variant	ENSG00000000971	ENSG00000000971	'CFH	3	known	unspecific_effect	-0.088986	0.063196	0.159746002817175	no	JUN	Olink CELL REGULATION(v.3701)	JUN	chr1	58776845	58784048	-1	3725	protein_coding	1:196695521	137911473
30_1_7	SeqId_10047_12	'NCF-2	chr1:196666044_C_T$SeqId_10047_12	1	chr1:196666044_C_T	rs76258507	trans	1	196666044	T	C	0.3913	-0.3284	0.0133	2.23e-134	'Neutrophil cytosol factor 2	ENSG00000116701	'NCF2	intron_variant	0.999298	rs1061170	ENSG00000000971	'CFH	missense_variant	ENSG00000000971	ENSG00000000971	'CFH	3	known	unspecific_effect	-0.035115	0.059861	0.557737698200316	no	NCF2	Olink ORGAN DAMAGE(v.3301)	NCF2	chr1	183555562	183590876	-1	4688	protein_coding	1:196696914	13106038
30_1_7	SeqId_15430_165	'OPT	chr1:196672385_A_G$SeqId_15430_165	1	chr1:196672385_A_G	rs203688	trans	1	196672385	A	G	0.609	-0.2797	0.0135	9.24e-95	'Opticin	ENSG00000188770	'OPTC	intron_variant	0.989272	rs1061170	ENSG00000000971	'CFH	missense_variant	ENSG00000000971	ENSG00000000971	'CFH	3	known	unspecific_effect	-0.11193	0.060702	0.06581122882389	no	OPTC	Olink CELL REGULATION(v.3701)	OPTC	chr1	203494153	203508949	1	26254	protein_coding	1:196703255	6790898
30_1_7	SeqId_19545_145	'Oxidized PARK7	chr1:196665208_A_G$SeqId_19545_145	1	chr1:196665208_A_G	rs10922100	trans	1	196665208	A	G	0.3913	0.3157	0.0135	3.32e-120	'Oxidized Protein deglycase DJ-1	ENSG00000116288	'PARK7	intron_variant	1.0	rs1061170	ENSG00000000971	'CFH	missense_variant	ENSG00000000971	ENSG00000000971	'CFH	3	known	unspecific_effect	0.016464	0.062415	0.792063499048971	no	PARK7	Olink DEVELOPMENT(v.3511)	PARK7	chr1	7954291	7985505	1	11315	protein_coding	1:196696078	188741787
30_1_7	SeqId_2247_20	'EG-VEGF	chr1:196661838_D_I$SeqId_2247_20	1	chr1:196661838_D_I	rs61229706	trans	1	196661838	D	I	0.6194	0.1133	0.014	6.79e-16	'Prokineticin-1	ENSG00000143125	'PROK1	intron_variant	0.959503	rs1061170	ENSG00000000971	'CFH	missense_variant	ENSG00000000971	ENSG00000000971	'CFH	3	known	unspecific_effect	-0.015375	0.047985	0.748789938243557	no	PROK1	Olink CELL REGULATION(v.3701)	PROK1	chr1	110451149	110457358	1	84432	protein_coding	1:196692709	86241560
30_1_7	SeqId_11666_72	'RGS8	chr1:196668360_D_I$SeqId_11666_72	1	chr1:196668360_D_I	rs34813609	trans	1	196668360	D	I	0.6095	-0.3364	0.0133	1.04e-140	'Regulator of G-protein signaling 8	ENSG00000135824	'RGS8	intron_variant	0.998117	rs1061170	ENSG00000000971	'CFH	missense_variant	ENSG00000000971	ENSG00000000971	'CFH	3	known	unspecific_effect	0.015396	0.063167	0.807545497404227	no	RGS8	Olink CELL REGULATION(v.3701)	RGS8	chr1	182641816	182684576	-1	85397	protein_coding	1:196699231	14014655
30_1_7	SeqId_14034_22	'GA733-1 protein	chr1:196661838_D_I$SeqId_14034_22	1	chr1:196661838_D_I	rs61229706	trans	1	196661838	D	I	0.6194	0.189	0.0139	3.45e-42	'Tumor-associated calcium signal transducer 2	ENSG00000184292	'TACSTD2	intron_variant	0.959503	rs1061170	ENSG00000000971	'CFH	missense_variant	ENSG00000000971	ENSG00000000971	'CFH	3	known	unspecific_effect	-0.079873	0.063327	0.207821272643049	no	TACSTD2	Olink CELL REGULATION(v.3701)	TACSTD2	chr1	58575433	58577252	-1	4070	protein_coding	1:196692709	138115457
30_1_7	SeqId_2619_72	'GA733-1 protein	chr1:196660261_A_G$SeqId_2619_72	1	chr1:196660261_A_G	rs10801555	trans	1	196660261	A	G	0.3911	-0.116	0.0143	5.8e-16	'Tumor-associated calcium signal transducer 2	ENSG00000184292	'TACSTD2	intron_variant	0.998132	rs1061170	ENSG00000000971	'CFH	missense_variant	ENSG00000000971	ENSG00000000971	'CFH	3	known	unspecific_effect	0.089692	0.062126	0.14947205313752	no	TACSTD2	Olink CELL REGULATION(v.3701)	TACSTD2	chr1	58575433	58577252	-1	4070	protein_coding	1:196691131	138113879
30_1_7	SeqId_11302_237	'TENR	chr1:196660261_A_G$SeqId_11302_237	1	chr1:196660261_A_G	rs10801555	trans	1	196660261	A	G	0.3911	0.1387	0.0139	2.37e-23	'Tenascin-R	ENSG00000116147	'TNR	intron_variant	0.998132	rs1061170	ENSG00000000971	'CFH	missense_variant	ENSG00000000971	ENSG00000000971	'CFH	3	known	unspecific_effect	-0.047443	0.062237	0.446262095079473	no	TN-R	Olink NEUROLOGY(v.8011)	TNR	chr1	175315194	175743616	-1	7143	protein_coding	1:196691131	20947515
30_1_7	SeqId_3730_81	'TNR4	chr1:196664651_C_T$SeqId_3730_81	1	chr1:196664651_C_T	rs10922098	trans	1	196664651	T	C	0.6073	0.1426	0.0138	4.22e-25	'Tumor necrosis factor receptor superfamily member 4	ENSG00000186827	'TNFRSF4	intron_variant	0.999296	rs1061170	ENSG00000000971	'CFH	missense_variant	ENSG00000000971	ENSG00000000971	'CFH	3	known	unspecific_effect	0.0072484	0.062615	0.907891604316948	no	TNFRSF4	Olink ONCOLOGY II(v.7002)	TNFRSF4	chr1	1211340	1214153	-1	7293	protein_coding	1:196695521	195481368
30_1_7	SeqId_10396_6	'Mcl-1	chr1:196671666_D_I$SeqId_10396_6	1	chr1:196671666_D_I	rs201263987	trans	1	196671666	D	I	0.6106	0.1141	0.0138	1.66e-16	'Induced myeloid leukemia cell differentiation protein Mcl-1	ENSG00000143384	'MCL1	intron_variant	0.986979	rs1061170	ENSG00000000971	'CFH	missense_variant	ENSG00000000971	ENSG00000000971	'CFH	3	known	unspecific_effect							MCL1	chr1	150560895	150579738	-1	4170	protein_coding	1:196702537	46122799
30_1_7	SeqId_10496_11	'CaCC	chr1:196658279_C_T$SeqId_10496_11	1	chr1:196658279_C_T	rs7529589	trans	1	196658279	T	C	0.3912	-0.1214	0.0137	9.12e-19	'Calcium-activated chloride channel regulator 1	ENSG00000016490	'CLCA1	intron_variant	0.998599	rs1061170	ENSG00000000971	'CFH	missense_variant	ENSG00000000971	ENSG00000000971	'CFH	3	known	unspecific_effect							CLCA1	chr1	86468368	86500259	1	1179	protein_coding	1:196689149	110220781
30_1_7	SeqId_10527_22	'DHX9	chr1:196664255_G_T$SeqId_10527_22	1	chr1:196664255_G_T	rs12033127	trans	1	196664255	T	G	0.3914	0.2495	0.0136	9.39e-75	'ATP-dependent RNA helicase A	ENSG00000135829	'DHX9	intron_variant	0.999766	rs1061170	ENSG00000000971	'CFH	missense_variant	ENSG00000000971	ENSG00000000971	'CFH	3	known	unspecific_effect							DHX9	chr1	182839347	182887982	1	1660	protein_coding	1:196695125	13855778
30_1_7	SeqId_10531_18	'RASN	chr1:196656205_A_T$SeqId_10531_18	1	chr1:196656205_A_T	rs1329421	trans	1	196656205	A	T	0.3913	-0.0912	0.0133	7.04e-12	'GTPase NRas	ENSG00000213281	'NRAS	intron_variant	0.998833	rs1061170	ENSG00000000971	'CFH	missense_variant	ENSG00000000971	ENSG00000000971	'CFH	3	known	unspecific_effect							NRAS	chr1	114704469	114716771	-1	4893	protein_coding	1:196687075	81970304
30_1_7	SeqId_10561_5	'PGRP-I-alpha	chr1:196668360_D_I$SeqId_10561_5	1	chr1:196668360_D_I	rs34813609	trans	1	196668360	D	I	0.6095	-0.1382	0.0137	5.91e-24	'Peptidoglycan recognition protein 3	ENSG00000159527	'PGLYRP3	intron_variant	0.998117	rs1061170	ENSG00000000971	'CFH	missense_variant	ENSG00000000971	ENSG00000000971	'CFH	3	known	unspecific_effect							PGLYRP3	chr1	153297116	153312952	-1	114771	protein_coding	1:196699231	43386279
30_1_7	SeqId_10637_50	'K1324	chr1:196661838_D_I$SeqId_10637_50	1	chr1:196661838_D_I	rs61229706	trans	1	196661838	D	I	0.6193	0.1051	0.0133	3.34e-15	'UPF0577 protein KIAA1324	ENSG00000116299	'KIAA1324	intron_variant	0.959503	rs1061170	ENSG00000000971	'CFH	missense_variant	ENSG00000000971	ENSG00000000971	'CFH	3	known	unspecific_effect							ELAPOR1	chr1	109113679	109206781	1	57535	protein_coding	1:196692709	87579030
30_1_7	SeqId_10643_16	'NOE3	chr1:196668360_D_I$SeqId_10643_16	1	chr1:196668360_D_I	rs34813609	trans	1	196668360	D	I	0.6095	-0.1449	0.0136	2.02e-26	'Noelin-3	ENSG00000118733	'OLFM3	intron_variant	0.998117	rs1061170	ENSG00000000971	'CFH	missense_variant	ENSG00000000971	ENSG00000000971	'CFH	3	known	unspecific_effect							OLFM3	chr1	101802560	101996926	-1	118427	protein_coding	1:196699231	94702305
30_1_7	SeqId_10667_78	'CA185	chr1:196646261_A_G$SeqId_10667_78	1	chr1:196646261_A_G	rs572515	trans	1	196646261	A	G	0.3897	-0.1267	0.0143	8.28e-19	'Uncharacterized protein C1orf185	ENSG00000204006	'C1orf185	intron_variant	0.995105	rs1061170	ENSG00000000971	'CFH	missense_variant	ENSG00000000971	ENSG00000000971	'CFH	3	known	unspecific_effect							C1orf185	chr1	51102221	51148086	1	284546	protein_coding	1:196677131	145574910
30_1_7	SeqId_10705_14	'SIA7C	chr1:196672385_A_G$SeqId_10705_14	1	chr1:196672385_A_G	rs203688	trans	1	196672385	A	G	0.6089	0.1624	0.0137	2.46e-32	'Alpha-N-acetylgalactosaminide alpha-2,6-sialyltransferase 3	ENSG00000184005	'ST6GALNAC3	intron_variant	0.989272	rs1061170	ENSG00000000971	'CFH	missense_variant	ENSG00000000971	ENSG00000000971	'CFH	3	known	unspecific_effect							ST6GALNAC3	chr1	76074746	76634603	1	256435	protein_coding	1:196703255	120628509
30_1_7	SeqId_10814_7	'CD1A	chr1:196668360_D_I$SeqId_10814_7	1	chr1:196668360_D_I	rs34813609	trans	1	196668360	D	I	0.6095	-0.2966	0.0135	6.04e-107	'T-cell surface glycoprotein CD1a	ENSG00000158477	'CD1A	intron_variant	0.998117	rs1061170	ENSG00000000971	'CFH	missense_variant	ENSG00000000971	ENSG00000000971	'CFH	3	known	unspecific_effect							CD1A	chr1	158254424	158258269	1	909	protein_coding	1:196699231	38444807
30_1_7	SeqId_17325_10	'KGUA	chr1:196660261_A_G$SeqId_17325_10	1	chr1:196660261_A_G	rs10801555	trans	1	196660261	A	G	0.3911	-0.1102	0.0139	2.31e-15	'Guanylate kinase	ENSG00000143774	'GUK1	intron_variant	0.998132	rs1061170	ENSG00000000971	'CFH	missense_variant	ENSG00000000971	ENSG00000000971	'CFH	3	known	unspecific_effect							GUK1	chr1	228139962	228148984	1	2987	protein_coding	1:196691131	31448831
30_1_7	SeqId_10830_5	'K0494	chr1:196664255_G_T$SeqId_10830_5	1	chr1:196664255_G_T	rs12033127	trans	1	196664255	T	G	0.3914	-0.0936	0.0137	1.0e-11	'EF-hand calcium-binding domain-containing protein 14	ENSG00000159658	'EFCAB14	intron_variant	0.999766	rs1061170	ENSG00000000971	'CFH	missense_variant	ENSG00000000971	ENSG00000000971	'CFH	3	known	unspecific_effect							EFCAB14	chr1	46674659	46719146	-1	9813	protein_coding	1:196695125	149975979
30_1_7	SeqId_11186_12	'TMM52	chr1:196665041_A_G$SeqId_11186_12	1	chr1:196665041_A_G	rs10922099	trans	1	196665041	A	G	0.6099	0.1054	0.0138	2.54e-14	'Transmembrane protein 52	ENSG00000178821	'TMEM52	intron_variant	0.995803	rs1061170	ENSG00000000971	'CFH	missense_variant	ENSG00000000971	ENSG00000000971	'CFH	3	known	unspecific_effect							TMEM52	chr1	1917590	1919279	-1	339456	protein_coding	1:196695911	194776632
30_1_7	SeqId_11308_8	'CR3L4	chr1:196664651_C_T$SeqId_11308_8	1	chr1:196664651_C_T	rs10922098	trans	1	196664651	T	C	0.6073	0.1044	0.0136	1.51e-14	'Cyclic AMP-responsive element-binding protein 3-like protein 4	ENSG00000143578	'CREB3L4	intron_variant	0.999296	rs1061170	ENSG00000000971	'CFH	missense_variant	ENSG00000000971	ENSG00000000971	'CFH	3	known	unspecific_effect							CREB3L4	chr1	153967534	153974361	1	148327	protein_coding	1:196695521	42727987
30_1_7	SeqId_11325_8	'BTG2	chr1:196665208_A_G$SeqId_11325_8	1	chr1:196665208_A_G	rs10922100	trans	1	196665208	A	G	0.3913	0.3766	0.0133	3.72e-175	'Protein BTG2	ENSG00000159388	'BTG2	intron_variant	1.0	rs1061170	ENSG00000000971	'CFH	missense_variant	ENSG00000000971	ENSG00000000971	'CFH	3	known	unspecific_effect							BTG2	chr1	203305491	203309602	1	7832	protein_coding	1:196696078	6609413
30_1_7	SeqId_11327_56	'CLK2	chr1:196668360_D_I$SeqId_11327_56	1	chr1:196668360_D_I	rs34813609	trans	1	196668360	D	I	0.6095	-0.3574	0.0132	1.73e-160	'Dual specificity protein kinase CLK2	ENSG00000176444	'CLK2	intron_variant	0.998117	rs1061170	ENSG00000000971	'CFH	missense_variant	ENSG00000000971	ENSG00000000971	'CFH	3	known	unspecific_effect							CLK2	chr1	155262868	155278491	-1	1196	protein_coding	1:196699231	41420740
30_1_7	SeqId_11536_9	'MYSM1	chr1:196660261_A_G$SeqId_11536_9	1	chr1:196660261_A_G	rs10801555	trans	1	196660261	A	G	0.3911	-0.0988	0.014	1.41e-12	'Histone H2A deubiquitinase MYSM1	ENSG00000162601	'MYSM1	intron_variant	0.998132	rs1061170	ENSG00000000971	'CFH	missense_variant	ENSG00000000971	ENSG00000000971	'CFH	3	known	unspecific_effect							MYSM1	chr1	58643440	58700077	-1	114803	protein_coding	1:196691131	137991054
30_1_7	SeqId_11653_69	'SC6A9	chr1:196664651_C_T$SeqId_11653_69	1	chr1:196664651_C_T	rs10922098	trans	1	196664651	T	C	0.6073	0.1021	0.0133	1.58e-14	'Sodium- and chloride-dependent glycine transporter 1	ENSG00000196517	'SLC6A9	intron_variant	0.999296	rs1061170	ENSG00000000971	'CFH	missense_variant	ENSG00000000971	ENSG00000000971	'CFH	3	known	unspecific_effect							SLC6A9	chr1	43991500	44031467	-1	6536	protein_coding	1:196695521	152664054
30_1_7	SeqId_11682_7	'TXNIP	chr1:196668360_D_I$SeqId_11682_7	1	chr1:196668360_D_I	rs34813609	trans	1	196668360	D	I	0.6095	-0.3021	0.0135	1.98e-110	'Thioredoxin-interacting protein	ENSG00000117289	'TXNIP	intron_variant	0.998117	rs1061170	ENSG00000000971	'CFH	missense_variant	ENSG00000000971	ENSG00000000971	'CFH	3	known	unspecific_effect							TXNIP	chr1	145992435	145996579	-1	10628	protein_coding	1:196699231	50702652
30_1_7	SeqId_11696_7	'RABP2	chr1:196671118_A_G$SeqId_11696_7	1	chr1:196671118_A_G	rs10922103	trans	1	196671118	A	G	0.6077	0.0976	0.0131	1.07e-13	'Cellular retinoic acid-binding protein 2	ENSG00000143320	'CRABP2	intron_variant	0.994172	rs1061170	ENSG00000000971	'CFH	missense_variant	ENSG00000000971	ENSG00000000971	'CFH	3	known	unspecific_effect							CRABP2	chr1	156699606	156705816	-1	1382	protein_coding	1:196701988	39996172
30_1_7	SeqId_12046_51	'TADBP	chr1:196664651_C_T$SeqId_12046_51	1	chr1:196664651_C_T	rs10922098	trans	1	196664651	T	C	0.6073	-0.1155	0.0136	2.51e-17	'TAR DNA-binding protein 43	ENSG00000120948	'TARDBP	intron_variant	0.999296	rs1061170	ENSG00000000971	'CFH	missense_variant	ENSG00000000971	ENSG00000000971	'CFH	3	known	unspecific_effect							TARDBP	chr1	11012344	11030528	1	23435	protein_coding	1:196695521	185683177
30_1_7	SeqId_12329_21	'KS6A1	chr1:196655743_A_C$SeqId_12329_21	1	chr1:196655743_A_C	rs10801553	trans	1	196655743	A	C	0.3909	0.9934	0.0095	2.98e-2377	'Ribosomal protein S6 kinase alpha-1	ENSG00000117676	'RPS6KA1	intron_variant	0.999066	rs1061170	ENSG00000000971	'CFH	missense_variant	ENSG00000000971	ENSG00000000971	'CFH	3	known	unspecific_effect							RPS6KA1	chr1	26529761	26575030	1	6195	protein_coding	1:196686613	170156852
30_1_7	SeqId_18840_205	'SH21B	chr1:196672385_A_G$SeqId_18840_205	1	chr1:196672385_A_G	rs203688	trans	1	196672385	A	G	0.609	-0.1282	0.0135	2.93e-21	'SH2 domain-containing protein 1B	ENSG00000198574	'SH2D1B	intron_variant	0.989272	rs1061170	ENSG00000000971	'CFH	missense_variant	ENSG00000000971	ENSG00000000971	'CFH	3	known	unspecific_effect							SH2D1B	chr1	162395268	162412138	-1	117157	protein_coding	1:196703255	34291117
30_1_7	SeqId_12400_25	'UBE2T	chr1:196671666_D_I$SeqId_12400_25	1	chr1:196671666_D_I	rs201263987	trans	1	196671666	D	I	0.6106	-0.1363	0.0138	4.05e-23	'Ubiquitin-conjugating enzyme E2 T	ENSG00000077152	'UBE2T	intron_variant	0.986979	rs1061170	ENSG00000000971	'CFH	missense_variant	ENSG00000000971	ENSG00000000971	'CFH	3	known	unspecific_effect							UBE2T	chr1	202331657	202341980	-1	29089	protein_coding	1:196702537	5639443
30_1_7	SeqId_12406_119	'ARHI	chr1:196665208_A_G$SeqId_12406_119	1	chr1:196665208_A_G	rs10922100	trans	1	196665208	A	G	0.3913	-0.1449	0.0136	2.12e-26	'GTP-binding protein Di-Ras3	ENSG00000162595	'DIRAS3	intron_variant	1.0	rs1061170	ENSG00000000971	'CFH	missense_variant	ENSG00000000971	ENSG00000000971	'CFH	3	known	unspecific_effect							DIRAS3	chr1	68045886	68051717	-1	9077	protein_coding	1:196696078	128644361
30_1_7	SeqId_12409_90	'RAB7B	chr1:196672385_A_G$SeqId_12409_90	1	chr1:196672385_A_G	rs203688	none	1	196672385	A	G	0.6089	0.1042	0.0136	1.88e-14	'Ras-related protein Rab-7b			intron_variant	0.989272	rs1061170	ENSG00000000971	'CFH	missense_variant	ENSG00000000971	ENSG00000000971	'CFH	3	known	unspecific_effect							RAB7B	chr1	205976740	206003461	-1	338382	protein_coding	1:196703255	9300206
30_1_7	SeqId_12444_39	'NR5A2	chr1:196661838_D_I$SeqId_12444_39	1	chr1:196661838_D_I	rs61229706	trans	1	196661838	D	I	0.6194	0.1258	0.0139	1.8e-19	'Nuclear receptor subfamily 5 group A member 2	ENSG00000116833	'NR5A2	intron_variant	0.959503	rs1061170	ENSG00000000971	'CFH	missense_variant	ENSG00000000971	ENSG00000000971	'CFH	3	known	unspecific_effect							NR5A2	chr1	200027614	200177420	1	2494	protein_coding	1:196692709	3334905
30_1_7	SeqId_12504_26	'LMOD1	chr1:196660261_A_G$SeqId_12504_26	1	chr1:196660261_A_G	rs10801555	trans	1	196660261	A	G	0.3911	0.1296	0.0144	2.89e-19	'Leiomodin-1	ENSG00000163431	'LMOD1	intron_variant	0.998132	rs1061170	ENSG00000000971	'CFH	missense_variant	ENSG00000000971	ENSG00000000971	'CFH	3	known	unspecific_effect							LMOD1	chr1	201896456	201946588	-1	25802	protein_coding	1:196691131	5255457
30_1_7	SeqId_12521_3	'CDN2C	chr1:196668360_D_I$SeqId_12521_3	1	chr1:196668360_D_I	rs34813609	trans	1	196668360	D	I	0.6095	-0.3175	0.0134	2.12e-124	'Cyclin-dependent kinase 4 inhibitor C	ENSG00000123080	'CDKN2C	intron_variant	0.998117	rs1061170	ENSG00000000971	'CFH	missense_variant	ENSG00000000971	ENSG00000000971	'CFH	3	known	unspecific_effect							CDKN2C	chr1	50960745	50974634	1	1031	protein_coding	1:196699231	145738486
30_1_7	SeqId_12548_75	'RRAGC	chr1:196661838_D_I$SeqId_12548_75	1	chr1:196661838_D_I	rs61229706	trans	1	196661838	D	I	0.6194	0.1189	0.0141	3.9e-17	'Ras-related GTP-binding protein C	ENSG00000116954	'RRAGC	intron_variant	0.959503	rs1061170	ENSG00000000971	'CFH	missense_variant	ENSG00000000971	ENSG00000000971	'CFH	3	known	unspecific_effect							RRAGC	chr1	38838198	38859772	-1	64121	protein_coding	1:196692709	157832937
30_1_7	SeqId_12603_87	'PABP4	chr1:196646176_G_T$SeqId_12603_87	1	chr1:196646176_G_T	rs1329424	trans	1	196646176	T	G	0.3901	-0.0942	0.0131	6.18e-13	'Polyadenylate-binding protein 4	ENSG00000090621	'PABPC4	intron_variant	0.986946	rs1061170	ENSG00000000971	'CFH	missense_variant	ENSG00000000971	ENSG00000000971	'CFH	3	known	unspecific_effect							PABPC4	chr1	39560709	39576790	-1	8761	protein_coding	1:196677046	157100256
30_1_7	SeqId_12604_16	'SCMH1	chr1:196671986_A_G$SeqId_12604_16	1	chr1:196671986_A_G	rs402056	trans	1	196671986	A	G	0.6091	-0.2723	0.0134	1.33e-91	'Polycomb protein SCMH1	ENSG00000010803	'SCMH1	intron_variant	0.98996	rs1061170	ENSG00000000971	'CFH	missense_variant	ENSG00000000971	ENSG00000000971	'CFH	3	known	unspecific_effect							SCMH1	chr1	41027200	41242154	-1	22955	protein_coding	1:196702856	155460702
30_1_7	SeqId_12622_96	'ASH1L	chr1:196672473_C_T$SeqId_12622_96	1	chr1:196672473_C_T	rs12045503	trans	1	196672473	T	C	0.6078	0.0967	0.0138	2.68e-12	'Histone-lysine N-methyltransferase ASH1L	ENSG00000116539	'ASH1L	intron_variant	0.994169	rs1061170	ENSG00000000971	'CFH	missense_variant	ENSG00000000971	ENSG00000000971	'CFH	3	known	unspecific_effect							ASH1L	chr1	155335268	155563162	-1	55870	protein_coding	1:196703343	41140181
30_1_7	SeqId_12695_62	'KLH12	chr1:196660261_A_G$SeqId_12695_62	1	chr1:196660261_A_G	rs10801555	trans	1	196660261	A	G	0.3911	-0.1219	0.0143	1.56e-17	'Kelch-like protein 12	ENSG00000117153	'KLHL12	intron_variant	0.998132	rs1061170	ENSG00000000971	'CFH	missense_variant	ENSG00000000971	ENSG00000000971	'CFH	3	known	unspecific_effect							KLHL12	chr1	202891116	202928636	-1	59349	protein_coding	1:196691131	6237505
30_1_7	SeqId_12880_1	'SV2A	chr1:196646176_G_T$SeqId_12880_1	1	chr1:196646176_G_T	rs1329424	trans	1	196646176	T	G	0.3901	-0.0994	0.0133	9.75e-14	'Synaptic vesicle glycoprotein 2A	ENSG00000159164	'SV2A	intron_variant	0.986946	rs1061170	ENSG00000000971	'CFH	missense_variant	ENSG00000000971	ENSG00000000971	'CFH	3	known	unspecific_effect							SV2A	chr1	149903318	149917844	-1	9900	protein_coding	1:196677046	46759202
30_1_7	SeqId_12892_10	'SYTL1	chr1:196671118_A_G$SeqId_12892_10	1	chr1:196671118_A_G	rs10922103	trans	1	196671118	A	G	0.6078	-0.1324	0.0138	9.9e-22	'Synaptotagmin-like protein 1	ENSG00000142765	'SYTL1	intron_variant	0.994172	rs1061170	ENSG00000000971	'CFH	missense_variant	ENSG00000000971	ENSG00000000971	'CFH	3	known	unspecific_effect							SYTL1	chr1	27342020	27353937	1	84958	protein_coding	1:196701988	169359968
30_1_7	SeqId_13042_7	'KCA10	chr1:196664651_C_T$SeqId_13042_7	1	chr1:196664651_C_T	rs10922098	trans	1	196664651	T	C	0.6073	-0.1434	0.0135	2.08e-26	'Potassium voltage-gated channel subfamily A member 10	ENSG00000143105	'KCNA10	intron_variant	0.999296	rs1061170	ENSG00000000971	'CFH	missense_variant	ENSG00000000971	ENSG00000000971	'CFH	3	known	unspecific_effect							KCNA10	chr1	110517217	110519175	-1	3744	protein_coding	1:196695521	86176346
30_1_7	SeqId_13109_82	'NEGR1	chr1:196660261_A_G$SeqId_13109_82	1	chr1:196660261_A_G	rs10801555	trans	1	196660261	A	G	0.3911	0.1027	0.0142	5.08e-13	'Neuronal growth regulator 1	ENSG00000172260	'NEGR1	intron_variant	0.998132	rs1061170	ENSG00000000971	'CFH	missense_variant	ENSG00000000971	ENSG00000000971	'CFH	3	known	unspecific_effect							NEGR1	chr1	71395943	72282539	-1	257194	protein_coding	1:196691131	124408592
30_1_7	SeqId_13377_3	'C56D1	chr1:196671666_D_I$SeqId_13377_3	1	chr1:196671666_D_I	rs201263987	trans	1	196671666	D	I	0.6106	-0.1488	0.0133	7.46e-29	'Cytochrome b561 domain-containing protein 1	ENSG00000174151	'CYB561D1	intron_variant	0.986979	rs1061170	ENSG00000000971	'CFH	missense_variant	ENSG00000000971	ENSG00000000971	'CFH	3	known	unspecific_effect							CYB561D1	chr1	109494052	109502932	1	284613	protein_coding	1:196702537	87208485
30_1_7	SeqId_13449_25	'SF3B4	chr1:196671118_A_G$SeqId_13449_25	1	chr1:196671118_A_G	rs10922103	trans	1	196671118	A	G	0.6077	0.1097	0.0136	9.32e-16	'Splicing factor 3B subunit 4	ENSG00000143368	'SF3B4	intron_variant	0.994172	rs1061170	ENSG00000000971	'CFH	missense_variant	ENSG00000000971	ENSG00000000971	'CFH	3	known	unspecific_effect							SF3B4	chr1	149923317	149927803	-1	10262	protein_coding	1:196701988	46774185
30_1_7	SeqId_13561_5	'5HT6R	chr1:196661730_D_I$SeqId_13561_5	1	chr1:196661730_D_I	1:196661730_D_I	trans	1	196661730	D	I	0.3865	-0.255	0.0138	3.02e-76	'5-hydroxytryptamine receptor 6	ENSG00000158748	'HTR6	intron_variant	0.992323	rs1061170	ENSG00000000971	'CFH	missense_variant	ENSG00000000971	ENSG00000000971	'CFH	3	known	unspecific_effect							HTR6	chr1	19664875	19680966	1	3362	protein_coding	1:196692600	177027725
30_1_7	SeqId_13613_23	'Adenylate kinase isoenzyme 5	chr1:196671118_A_G$SeqId_13613_23	1	chr1:196671118_A_G	rs10922103	trans	1	196671118	A	G	0.6078	-0.1059	0.0138	1.84e-14	'Adenylate kinase isoenzyme 5	ENSG00000154027	'AK5	intron_variant	0.994172	rs1061170	ENSG00000000971	'CFH	missense_variant	ENSG00000000971	ENSG00000000971	'CFH	3	known	unspecific_effect							AK5	chr1	77282019	77559966	1	26289	protein_coding	1:196701988	119419969
30_1_7	SeqId_13624_17	'NADK	chr1:196668360_D_I$SeqId_13624_17	1	chr1:196668360_D_I	rs34813609	trans	1	196668360	D	I	0.6095	0.117	0.0138	2.59e-17	'NAD kinase	ENSG00000008130	'NADK	intron_variant	0.998117	rs1061170	ENSG00000000971	'CFH	missense_variant	ENSG00000000971	ENSG00000000971	'CFH	3	known	unspecific_effect							NADK	chr1	1751232	1780457	-1	65220	protein_coding	1:196699231	194918774
30_1_7	SeqId_13672_3	'HSP76	chr1:196668360_D_I$SeqId_13672_3	1	chr1:196668360_D_I	rs34813609	trans	1	196668360	D	I	0.6095	-0.2554	0.0136	9.82e-79	'Heat shock 70 kDa protein 6	ENSG00000173110	'HSPA6	intron_variant	0.998117	rs1061170	ENSG00000000971	'CFH	missense_variant	ENSG00000000971	ENSG00000000971	'CFH	3	known	unspecific_effect							HSPA6	chr1	161524540	161526894	1	3310	protein_coding	1:196699231	35174691
30_1_7	SeqId_13698_28	'K319L	chr1:196670757_C_T$SeqId_13698_28	1	chr1:196670757_C_T	rs4658046	trans	1	196670757	T	C	0.6076	-0.1034	0.0131	2.5e-15	'Dyslexia-associated protein KIAA0319-like protein	ENSG00000142687	'KIAA0319L	intron_variant	0.99417	rs1061170	ENSG00000000971	'CFH	missense_variant	ENSG00000000971	ENSG00000000971	'CFH	3	known	unspecific_effect							KIAA0319L	chr1	35433492	35557950	-1	79932	protein_coding	1:196701627	161143677
30_1_7	SeqId_13966_30	'MYOM3	chr1:196666044_C_T$SeqId_13966_30	1	chr1:196666044_C_T	rs76258507	trans	1	196666044	T	C	0.3913	0.2897	0.0133	1.79e-105	'Myomesin-3	ENSG00000142661	'MYOM3	intron_variant	0.999298	rs1061170	ENSG00000000971	'CFH	missense_variant	ENSG00000000971	ENSG00000000971	'CFH	3	known	unspecific_effect							MYOM3	chr1	24056035	24112135	-1	127294	protein_coding	1:196696914	172584779
30_1_7	SeqId_14025_18	'4-1BB	chr1:196661838_D_I$SeqId_14025_18	1	chr1:196661838_D_I	rs61229706	trans	1	196661838	D	I	0.6195	0.1083	0.0141	1.27e-14	'Tumor necrosis factor receptor superfamily member 9	ENSG00000049249	'TNFRSF9	intron_variant	0.959503	rs1061170	ENSG00000000971	'CFH	missense_variant	ENSG00000000971	ENSG00000000971	'CFH	3	known	unspecific_effect							TNFRSF9	chr1	7915871	7943165	-1	3604	protein_coding	1:196692709	188749544
30_1_7	SeqId_14208_3	'RET7	chr1:196668360_D_I$SeqId_14208_3	1	chr1:196668360_D_I	rs34813609	trans	1	196668360	D	I	0.6095	-0.2391	0.0135	1.16e-69	'Retinoid-binding protein 7	ENSG00000162444	'RBP7	intron_variant	0.998117	rs1061170	ENSG00000000971	'CFH	missense_variant	ENSG00000000971	ENSG00000000971	'CFH	3	known	unspecific_effect							RBP7	chr1	9997206	10016021	1	116362	protein_coding	1:196699231	186702025
30_1_7	SeqId_14245_195	'SNX7	chr1:196664651_C_T$SeqId_14245_195	1	chr1:196664651_C_T	rs10922098	trans	1	196664651	T	C	0.6073	-0.2354	0.0136	4.68e-67	'Sorting nexin-7	ENSG00000162627	'SNX7	intron_variant	0.999296	rs1061170	ENSG00000000971	'CFH	missense_variant	ENSG00000000971	ENSG00000000971	'CFH	3	known	unspecific_effect							SNX7	chr1	98661701	98760500	1	51375	protein_coding	1:196695521	98033820
30_1_7	SeqId_14597_5	'SEM6C	chr1:196652124_D_I$SeqId_14597_5	1	chr1:196652124_D_I	rs33944729	trans	1	196652124	D	I	0.3888	-0.1348	0.0138	1.88e-22	'Semaphorin-6C	ENSG00000143434	'SEMA6C	intron_variant	0.991562	rs1061170	ENSG00000000971	'CFH	missense_variant	ENSG00000000971	ENSG00000000971	'CFH	3	known	unspecific_effect							SEMA6C	chr1	151131685	151146631	-1	10500	protein_coding	1:196682995	45536364
30_1_7	SeqId_14603_51	'KIAA0040	chr1:196646176_G_T$SeqId_14603_51	1	chr1:196646176_G_T	rs1329424	trans	1	196646176	T	G	0.39	-0.1296	0.013	2.27e-23	'Uncharacterized protein KIAA0040	ENSG00000235750	'KIAA0040	intron_variant	0.986946	rs1061170	ENSG00000000971	'CFH	missense_variant	ENSG00000000971	ENSG00000000971	'CFH	3	known	unspecific_effect							KIAA0040	chr1	175156986	175192999	-1	9674	protein_coding	1:196677046	21484047
30_1_7	SeqId_15318_75	'Calpactin I light chain	chr1:196646176_G_T$SeqId_15318_75	1	chr1:196646176_G_T	rs1329424	trans	1	196646176	T	G	0.39	0.093	0.0134	4.0e-12	'Protein S100-A10	ENSG00000197747	'S100A10	intron_variant	0.986946	rs1061170	ENSG00000000971	'CFH	missense_variant	ENSG00000000971	ENSG00000000971	'CFH	3	known	unspecific_effect							S100A10	chr1	151982915	151993859	-1	6281	protein_coding	1:196677046	44683187
30_1_7	SeqId_15529_33	'Cysteine-rich protein 1	chr1:196646176_G_T$SeqId_15529_33	1	chr1:196646176_G_T	rs1329424	trans	1	196646176	T	G	0.3901	-0.1043	0.0136	1.75e-14	'Cysteine and glycine-rich protein 1	ENSG00000159176	'CSRP1	intron_variant	0.986946	rs1061170	ENSG00000000971	'CFH	missense_variant	ENSG00000000971	ENSG00000000971	'CFH	3	known	unspecific_effect							CSRP1	chr1	201483530	201509456	-1	1465	protein_coding	1:196677046	4832410
30_1_7	SeqId_15583_18	'FCRLB	chr1:196652124_D_I$SeqId_15583_18	1	chr1:196652124_D_I	rs33944729	trans	1	196652124	D	I	0.3888	-0.1308	0.0139	4.27e-21	'Fc receptor-like B	ENSG00000162746	'FCRLB	intron_variant	0.991562	rs1061170	ENSG00000000971	'CFH	missense_variant	ENSG00000000971	ENSG00000000971	'CFH	3	known	unspecific_effect							FCRLB	chr1	161721563	161728143	1	127943	protein_coding	1:196682995	34961432
30_1_7	SeqId_15668_19	'BMP-8	chr1:196668287_C_T$SeqId_15668_19	1	chr1:196668287_C_T	rs10922102	trans	1	196668287	T	C	0.6087	-0.3543	0.013	2.56e-162	'Bone morphogenetic protein 8B	ENSG00000116985	'BMP8B	intron_variant	1.0	rs1061170	ENSG00000000971	'CFH	missense_variant	ENSG00000000971	ENSG00000000971	'CFH	3	known	unspecific_effect							BMP8B	chr1	39757182	39788865	-1	656	protein_coding	1:196699157	156910292
30_1_7	SeqId_4359_87	'DYRK3	chr1:196668360_D_I$SeqId_4359_87	1	chr1:196668360_D_I	rs34813609	trans	1	196668360	D	I	0.6095	-0.267	0.0136	1.74e-85	'Dual specificity tyrosine-phosphorylation-regulated kinase 3	ENSG00000143479	'DYRK3	intron_variant	0.998117	rs1061170	ENSG00000000971	'CFH	missense_variant	ENSG00000000971	ENSG00000000971	'CFH	3	known	unspecific_effect							DYRK3	chr1	206635536	206684419	1	8444	protein_coding	1:196699231	9936305
30_1_7	SeqId_16591_71	'CHIA	chr1:196672385_A_G$SeqId_16591_71	1	chr1:196672385_A_G	rs203688	trans	1	196672385	A	G	0.6089	-0.1545	0.0134	1.53e-30	'Acidic mammalian chitinase	ENSG00000134216	'CHIA	intron_variant	0.989272	rs1061170	ENSG00000000971	'CFH	missense_variant	ENSG00000000971	ENSG00000000971	'CFH	3	known	unspecific_effect							CHIA	chr1	111290851	111320566	1	27159	protein_coding	1:196703255	85412404
30_1_7	SeqId_16612_28	'SDC3	chr1:196668360_D_I$SeqId_16612_28	1	chr1:196668360_D_I	rs34813609	trans	1	196668360	D	I	0.6095	-0.248	0.0134	1.39e-76	'Syndecan-3	ENSG00000162512	'SDC3	intron_variant	0.998117	rs1061170	ENSG00000000971	'CFH	missense_variant	ENSG00000000971	ENSG00000000971	'CFH	3	known	unspecific_effect							SDC3	chr1	30869466	30908758	-1	9672	protein_coding	1:196699231	165790473
30_1_7	SeqId_16845_15	'MPZL1	chr1:196664651_C_T$SeqId_16845_15	1	chr1:196664651_C_T	rs10922098	trans	1	196664651	T	C	0.6073	0.1624	0.0137	2.68e-32	'Myelin protein zero-like protein 1	ENSG00000197965	'MPZL1	intron_variant	0.999296	rs1061170	ENSG00000000971	'CFH	missense_variant	ENSG00000000971	ENSG00000000971	'CFH	3	known	unspecific_effect							MPZL1	chr1	167721192	167791919	1	9019	protein_coding	1:196695521	28974329
30_1_7	SeqId_16850_5	'RGS5	chr1:196670839_A_G$SeqId_16850_5	1	chr1:196670839_A_G	rs10754199	trans	1	196670839	A	G	0.3919	0.1715	0.0141	4.8e-34	'Regulator of G-protein signaling 5	ENSG00000143248	'RGS5	intron_variant	0.994172	rs1061170	ENSG00000000971	'CFH	missense_variant	ENSG00000000971	ENSG00000000971	'CFH	3	known	unspecific_effect							RGS5	chr1	163111121	163321791	-1	8490	protein_coding	1:196701709	33379918
30_1_7	SeqId_16852_10	'NHRF3	chr1:196664651_C_T$SeqId_16852_10	1	chr1:196664651_C_T	rs10922098	trans	1	196664651	T	C	0.6073	-0.1757	0.0134	4.53e-39	'Na(+)/H(+) exchange regulatory cofactor NHE-RF3	ENSG00000174827	'PDZK1	intron_variant	0.999296	rs1061170	ENSG00000000971	'CFH	missense_variant	ENSG00000000971	ENSG00000000971	'CFH	3	known	unspecific_effect							PDZK1	chr1	145670852	145708148	-1	5174	protein_coding	1:196695521	50987373
30_1_7	SeqId_17332_3	'ARHL2	chr1:196646176_G_T$SeqId_17332_3	1	chr1:196646176_G_T	rs1329424	trans	1	196646176	T	G	0.3901	-0.109	0.0129	3.64e-17	'Poly(ADP-ribose) glycohydrolase ARH3	ENSG00000116863	'ADPRHL2	intron_variant	0.986946	rs1061170	ENSG00000000971	'CFH	missense_variant	ENSG00000000971	ENSG00000000971	'CFH	3	known	unspecific_effect							ADPRS	chr1	36088892	36093932	1	54936	protein_coding	1:196677046	160588154
30_1_7	SeqId_17347_80	'CA080	chr1:196646176_G_T$SeqId_17347_80	1	chr1:196646176_G_T	rs1329424	trans	1	196646176	T	G	0.3901	-0.0987	0.0135	2.87e-13	'Axin interactor, dorsalization-associated protein	ENSG00000186063	'AIDA	intron_variant	0.986946	rs1061170	ENSG00000000971	'CFH	missense_variant	ENSG00000000971	ENSG00000000971	'CFH	3	known	unspecific_effect							AIDA	chr1	222668013	222713210	-1	64853	protein_coding	1:196677046	26036164
30_1_7	SeqId_17432_25	'KAD4	chr1:196665208_A_G$SeqId_17432_25	1	chr1:196665208_A_G	rs10922100	trans	1	196665208	A	G	0.3913	0.1558	0.0137	8.66e-30	'Adenylate kinase 4, mitochondrial	ENSG00000162433	'AK4	intron_variant	1.0	rs1061170	ENSG00000000971	'CFH	missense_variant	ENSG00000000971	ENSG00000000971	'CFH	3	known	unspecific_effect							AK4	chr1	65147549	65232145	1	205	protein_coding	1:196696078	131548529
30_1_7	SeqId_17814_8	'BPNT1	chr1:196672473_C_T$SeqId_17814_8	1	chr1:196672473_C_T	rs12045503	trans	1	196672473	T	C	0.6078	0.0903	0.013	4.43e-12	'3'(2'),5'-bisphosphate nucleotidase 1	ENSG00000162813	'BPNT1	intron_variant	0.994169	rs1061170	ENSG00000000971	'CFH	missense_variant	ENSG00000000971	ENSG00000000971	'CFH	3	known	unspecific_effect							BPNT1	chr1	220057482	220090462	-1	10380	protein_coding	1:196703343	23387119
30_1_7	SeqId_17828_3	'S100A14	chr1:196661838_D_I$SeqId_17828_3	1	chr1:196661838_D_I	rs61229706	trans	1	196661838	D	I	0.6194	0.1277	0.0142	2.33e-19	'Protein S100-A14	ENSG00000189334	'S100A14	intron_variant	0.959503	rs1061170	ENSG00000000971	'CFH	missense_variant	ENSG00000000971	ENSG00000000971	'CFH	3	known	unspecific_effect							S100A14	chr1	153614255	153616986	-1	57402	protein_coding	1:196692709	43075723
30_1_7	SeqId_17855_28	'RGS4	chr1:196666044_C_T$SeqId_17855_28	1	chr1:196666044_C_T	rs76258507	trans	1	196666044	T	C	0.3913	0.2014	0.0136	2.6e-49	'Regulator of G-protein signaling 4	ENSG00000117152	'RGS4	intron_variant	0.999298	rs1061170	ENSG00000000971	'CFH	missense_variant	ENSG00000000971	ENSG00000000971	'CFH	3	known	unspecific_effect							RGS4	chr1	163068775	163076802	1	5999	protein_coding	1:196696914	33628139
30_1_7	SeqId_18255_6	'NB5R1	chr1:196776407_A_G$SeqId_18255_6	1	chr1:196776407_A_G	rs448757	trans	1	196776407	A	G	0.4921	-0.1155	0.0139	1.24e-16	'NADH-cytochrome b5 reductase 1	ENSG00000159348	'CYB5R1	intergenic_variant	0.714082	rs425757	ENSG00000244414	'CFHR1	missense_variant	none	ENSG00000000971	'CFH	3	known	unspecific_effect							CYB5R1	chr1	202961873	202967275	-1	51706	protein_coding	1:196807277	6159998
30_1_7	SeqId_18328_36	'P5CR2	chr1:196664651_C_T$SeqId_18328_36	1	chr1:196664651_C_T	rs10922098	trans	1	196664651	T	C	0.6073	-0.3009	0.0136	8.08e-109	'Pyrroline-5-carboxylate reductase 2	ENSG00000143811	'PYCR2	intron_variant	0.999296	rs1061170	ENSG00000000971	'CFH	missense_variant	ENSG00000000971	ENSG00000000971	'CFH	3	known	unspecific_effect							PYCR2	chr1	225919877	225924340	-1	29920	protein_coding	1:196695521	29228819
30_1_7	SeqId_18483_36	'MSS4	chr1:196670839_A_G$SeqId_18483_36	1	chr1:196670839_A_G	rs10754199	trans	1	196670839	A	G	0.3919	0.1194	0.0145	1.66e-16	'Guanine nucleotide exchange factor MSS4	ENSG00000183155	'RABIF	intron_variant	0.994172	rs1061170	ENSG00000000971	'CFH	missense_variant	ENSG00000000971	ENSG00000000971	'CFH	3	known	unspecific_effect							RABIF	chr1	202878282	202889149	-1	5877	protein_coding	1:196701709	6187440
30_1_7	SeqId_18830_1	'Omentin	chr1:196660261_A_G$SeqId_18830_1	1	chr1:196660261_A_G	rs10801555	trans	1	196660261	A	G	0.3911	0.124	0.0139	4.16e-19	'Intelectin-1	ENSG00000179914	'ITLN1	intron_variant	0.998132	rs1061170	ENSG00000000971	'CFH	missense_variant	ENSG00000000971	ENSG00000000971	'CFH	3	known	unspecific_effect							ITLN1	chr1	160876540	160885180	-1	55600	protein_coding	1:196691131	35805951
30_1_7	SeqId_6020_52	'Urotensin-II	chr1:196663016_A_G$SeqId_6020_52	1	chr1:196663016_A_G	rs3645	trans	1	196663016	A	G	0.6088	-0.4034	0.0132	1.33e-203	'Urotensin-2	ENSG00000049247	'UTS2	intron_variant	1.0	rs1061170	ENSG00000000971	'CFH	missense_variant	ENSG00000000971	ENSG00000000971	'CFH	3	known	unspecific_effect							UTS2	chr1	7843083	7853512	-1	10911	protein_coding	1:196693886	188840374
30_1_7	SeqId_18932_84	'NMNA1	chr1:196671666_D_I$SeqId_18932_84	1	chr1:196671666_D_I	rs201263987	trans	1	196671666	D	I	0.6106	0.1029	0.0139	1.4e-13	'Nicotinamide/nicotinic acid mononucleotide adenylyltransferase 1	ENSG00000173614	'NMNAT1	intron_variant	0.986979	rs1061170	ENSG00000000971	'CFH	missense_variant	ENSG00000000971	ENSG00000000971	'CFH	3	known	unspecific_effect							NMNAT1	chr1	9943428	9985501	1	64802	protein_coding	1:196702537	186759109
30_1_7	SeqId_19264_6	'RFA2	chr1:196646261_A_G$SeqId_19264_6	1	chr1:196646261_A_G	rs572515	trans	1	196646261	A	G	0.3897	0.1094	0.0145	4.41e-14	'Replication protein A 32 kDa subunit	ENSG00000117748	'RPA2	intron_variant	0.995105	rs1061170	ENSG00000000971	'CFH	missense_variant	ENSG00000000971	ENSG00000000971	'CFH	3	known	unspecific_effect							RPA2	chr1	27891524	27914746	-1	6118	protein_coding	1:196677131	168762385
30_1_7	SeqId_19270_26	'SYYC	chr1:196672473_C_T$SeqId_19270_26	1	chr1:196672473_C_T	rs12045503	trans	1	196672473	T	C	0.6078	0.0979	0.0134	2.4e-13	'Tyrosine--tRNA ligase, cytoplasmic	ENSG00000134684	'YARS	intron_variant	0.994169	rs1061170	ENSG00000000971	'CFH	missense_variant	ENSG00000000971	ENSG00000000971	'CFH	3	known	unspecific_effect							YARS1	chr1	32775237	32817380	-1	8565	protein_coding	1:196703343	163885963
30_1_7	SeqId_19282_3	'RAB13	chr1:196672473_C_T$SeqId_19282_3	1	chr1:196672473_C_T	rs12045503	trans	1	196672473	T	C	0.6078	0.0936	0.0133	2.18e-12	'Ras-related protein Rab-13	ENSG00000143545	'RAB13	intron_variant	0.994169	rs1061170	ENSG00000000971	'CFH	missense_variant	ENSG00000000971	ENSG00000000971	'CFH	3	known	unspecific_effect							RAB13	chr1	153981617	153986358	-1	5872	protein_coding	1:196703343	42716985
30_1_7	SeqId_19341_36	'ACBD6	chr1:196672473_C_T$SeqId_19341_36	1	chr1:196672473_C_T	rs12045503	trans	1	196672473	T	C	0.6078	0.1339	0.0135	3.3e-23	'Acyl-CoA-binding domain-containing protein 6	ENSG00000135847	'ACBD6	intron_variant	0.994169	rs1061170	ENSG00000000971	'CFH	missense_variant	ENSG00000000971	ENSG00000000971	'CFH	3	known	unspecific_effect							ACBD6	chr1	180269653	180502954	-1	84320	protein_coding	1:196703343	16200389
30_1_7	SeqId_2449_1	'GV	chr1:196671666_D_I$SeqId_2449_1	1	chr1:196671666_D_I	rs201263987	trans	1	196671666	D	I	0.6105	0.1157	0.0131	1.03e-18	'Calcium-dependent phospholipase A2	ENSG00000127472	'PLA2G5	intron_variant	0.986979	rs1061170	ENSG00000000971	'CFH	missense_variant	ENSG00000000971	ENSG00000000971	'CFH	3	known	unspecific_effect							PLA2G5	chr1	20028179	20091911	1	5322	protein_coding	1:196702537	176674358
30_1_7	SeqId_2605_49	'CD30	chr1:196665208_A_G$SeqId_2605_49	1	chr1:196665208_A_G	rs10922100	trans	1	196665208	A	G	0.3913	0.2091	0.0136	3.9e-53	'Tumor necrosis factor receptor superfamily member 8	ENSG00000120949	'TNFRSF8	intron_variant	1.0	rs1061170	ENSG00000000971	'CFH	missense_variant	ENSG00000000971	ENSG00000000971	'CFH	3	known	unspecific_effect							TNFRSF8	chr1	12063303	12144207	1	943	protein_coding	1:196696078	184632775
30_1_7	SeqId_2708_54	'TNFSF18	chr1:196664255_G_T$SeqId_2708_54	1	chr1:196664255_G_T	rs12033127	trans	1	196664255	T	G	0.3914	0.2571	0.0136	1.54e-79	'Tumor necrosis factor ligand superfamily member 18	ENSG00000120337	'TNFSF18	intron_variant	0.999766	rs1061170	ENSG00000000971	'CFH	missense_variant	ENSG00000000971	ENSG00000000971	'CFH	3	known	unspecific_effect							TNFSF18	chr1	173039202	173050941	-1	8995	protein_coding	1:196695125	23644184
30_1_7	SeqId_2809_25	'ADAMTS-4	chr1:196670839_A_G$SeqId_2809_25	1	chr1:196670839_A_G	rs10754199	trans	1	196670839	A	G	0.3919	-0.1243	0.0145	9.05e-18	'A disintegrin and metalloproteinase with thrombospondin motifs 4	ENSG00000158859	'ADAMTS4	intron_variant	0.994172	rs1061170	ENSG00000000971	'CFH	missense_variant	ENSG00000000971	ENSG00000000971	'CFH	3	known	unspecific_effect							ADAMTS4	chr1	161184302	161199054	-1	9507	protein_coding	1:196701709	35502655
30_1_7	SeqId_7192_37	'CRF2-12	chr1:196672473_C_T$SeqId_7192_37	1	chr1:196672473_C_T	rs12045503	trans	1	196672473	T	C	0.6078	0.1074	0.0133	8.0e-16	'Interferon lambda receptor 1	ENSG00000185436	'IFNLR1	intron_variant	0.994169	rs1061170	ENSG00000000971	'CFH	missense_variant	ENSG00000000971	ENSG00000000971	'CFH	3	known	unspecific_effect							IFNLR1	chr1	24154168	24187959	-1	163702	protein_coding	1:196703343	172515384
30_1_7	SeqId_2967_8	'VCAM-1	chr1:196652124_D_I$SeqId_2967_8	1	chr1:196652124_D_I	rs33944729	trans	1	196652124	D	I	0.3888	0.1059	0.0137	1.29e-14	'Vascular cell adhesion protein 1	ENSG00000162692	'VCAM1	intron_variant	0.991562	rs1061170	ENSG00000000971	'CFH	missense_variant	ENSG00000000971	ENSG00000000971	'CFH	3	known	unspecific_effect							VCAM1	chr1	100719742	100739045	1	7412	protein_coding	1:196682995	95963253
30_1_7	SeqId_7732_45	'VAMP4	chr1:196661838_D_I$SeqId_7732_45	1	chr1:196661838_D_I	rs61229706	trans	1	196661838	D	I	0.6195	0.0992	0.0142	2.65e-12	'Vesicle-associated membrane protein 4	ENSG00000117533	'VAMP4	intron_variant	0.959503	rs1061170	ENSG00000000971	'CFH	missense_variant	ENSG00000000971	ENSG00000000971	'CFH	3	known	unspecific_effect							VAMP4	chr1	171700160	171742074	-1	8674	protein_coding	1:196692709	24950635
30_1_7	SeqId_3323_37	'LRP8	chr1:196658279_C_T$SeqId_3323_37	1	chr1:196658279_C_T	rs7529589	trans	1	196658279	T	C	0.3912	-0.1	0.0136	2.17e-13	'Low-density lipoprotein receptor-related protein 8	ENSG00000157193	'LRP8	intron_variant	0.998599	rs1061170	ENSG00000000971	'CFH	missense_variant	ENSG00000000971	ENSG00000000971	'CFH	3	known	unspecific_effect							LRP8	chr1	53242364	53328469	-1	7804	protein_coding	1:196689149	143360680
30_1_7	SeqId_8272_22	'DHB7	chr1:196672385_A_G$SeqId_8272_22	1	chr1:196672385_A_G	rs203688	trans	1	196672385	A	G	0.609	0.1553	0.0138	2.42e-29	'3-keto-steroid reductase	ENSG00000132196	'HSD17B7	intron_variant	0.989272	rs1061170	ENSG00000000971	'CFH	missense_variant	ENSG00000000971	ENSG00000000971	'CFH	3	known	unspecific_effect							HSD17B7	chr1	162790702	162812823	1	51478	protein_coding	1:196703255	33912553
30_1_7	SeqId_3405_6	'UFC1	chr1:196670839_A_G$SeqId_3405_6	1	chr1:196670839_A_G	rs10754199	trans	1	196670839	A	G	0.3919	-0.1001	0.0139	4.88e-13	'Ubiquitin-fold modifier-conjugating enzyme 1	ENSG00000143222	'UFC1	intron_variant	0.994172	rs1061170	ENSG00000000971	'CFH	missense_variant	ENSG00000000971	ENSG00000000971	'CFH	3	known	unspecific_effect							UFC1	chr1	161152776	161158856	1	51506	protein_coding	1:196701709	35548933
30_1_7	SeqId_3461_58	'PGCB	chr1:196670839_A_G$SeqId_3461_58	1	chr1:196670839_A_G	rs10754199	trans	1	196670839	A	G	0.3919	-0.1001	0.0143	2.19e-12	'Brevican core protein	ENSG00000132692	'BCAN	intron_variant	0.994172	rs1061170	ENSG00000000971	'CFH	missense_variant	ENSG00000000971	ENSG00000000971	'CFH	3	known	unspecific_effect							BCAN	chr1	156641390	156659532	1	63827	protein_coding	1:196701709	40060319
30_1_7	SeqId_8520_8	'ADA30	chr1:196660995_A_T$SeqId_8520_8	1	chr1:196660995_A_T	rs528298	trans	1	196660995	A	T	0.3901	-0.1253	0.0136	4.28e-20	'Disintegrin and metalloproteinase domain-containing protein 30	ENSG00000134249	'ADAM30	intron_variant	0.995803	rs1061170	ENSG00000000971	'CFH	missense_variant	ENSG00000000971	ENSG00000000971	'CFH	3	known	unspecific_effect							ADAM30	chr1	119893533	119896515	-1	11085	protein_coding	1:196691865	76795350
30_1_7	SeqId_3723_1	'BNP-32	chr1:196671666_D_I$SeqId_3723_1	1	chr1:196671666_D_I	rs201263987	trans	1	196671666	D	I	0.6106	0.0892	0.013	7.61e-12	'Brain natriuretic peptide 32	ENSG00000120937	'NPPB	intron_variant	0.986979	rs1061170	ENSG00000000971	'CFH	missense_variant	ENSG00000000971	ENSG00000000971	'CFH	3	known	unspecific_effect							NPPB	chr1	11857464	11858945	-1	4879	protein_coding	1:196702537	184843592
30_1_7	SeqId_3855_56	'Peroxiredoxin-1	chr1:196670839_A_G$SeqId_3855_56	1	chr1:196670839_A_G	rs10754199	trans	1	196670839	A	G	0.3919	-0.0972	0.0143	9.85e-12	'Peroxiredoxin-1	ENSG00000117450	'PRDX1	intron_variant	0.994172	rs1061170	ENSG00000000971	'CFH	missense_variant	ENSG00000000971	ENSG00000000971	'CFH	3	known	unspecific_effect							PRDX1	chr1	45510914	45542732	-1	5052	protein_coding	1:196701709	151158977
30_1_7	SeqId_4156_74	'TGF-b2	chr1:196661838_D_I$SeqId_4156_74	1	chr1:196661838_D_I	rs61229706	trans	1	196661838	D	I	0.6194	0.1159	0.0137	2.52e-17	'Transforming growth factor beta-2	ENSG00000092969	'TGFB2	intron_variant	0.959503	rs1061170	ENSG00000000971	'CFH	missense_variant	ENSG00000000971	ENSG00000000971	'CFH	3	known	unspecific_effect							TGFB2	chr1	218345336	218444619	1	7042	protein_coding	1:196692709	21652627
30_1_7	SeqId_9176_3	'MUC1	chr1:196664651_C_T$SeqId_9176_3	1	chr1:196664651_C_T	rs10922098	trans	1	196664651	T	C	0.6073	-0.289	0.0134	1.42e-102	'Mucin-1	ENSG00000185499	'MUC1	intron_variant	0.999296	rs1061170	ENSG00000000971	'CFH	missense_variant	ENSG00000000971	ENSG00000000971	'CFH	3	known	unspecific_effect							MUC1	chr1	155185824	155192916	-1	4582	protein_coding	1:196695521	41502605
30_1_7	SeqId_4829_43	'STRATIFIN	chr1:196671118_A_G$SeqId_4829_43	1	chr1:196671118_A_G	rs10922103	trans	1	196671118	A	G	0.6077	0.0972	0.0135	5.72e-13	'14-3-3 protein sigma	ENSG00000175793	'SFN	intron_variant	0.994172	rs1061170	ENSG00000000971	'CFH	missense_variant	ENSG00000000971	ENSG00000000971	'CFH	3	known	unspecific_effect							SFN	chr1	26863149	26864456	1	2810	protein_coding	1:196701988	169838839
30_1_7	SeqId_4931_59	'TF	chr1:196661838_D_I$SeqId_4931_59	1	chr1:196661838_D_I	rs61229706	trans	1	196661838	D	I	0.6194	0.1027	0.0138	1.23e-13	'Tissue Factor	ENSG00000117525	'F3	intron_variant	0.959503	rs1061170	ENSG00000000971	'CFH	missense_variant	ENSG00000000971	ENSG00000000971	'CFH	3	known	unspecific_effect							F3	chr1	94529173	94541759	-1	2152	protein_coding	1:196692709	102150950
30_1_7	SeqId_5076_53	'EPHAA	chr1:196661838_D_I$SeqId_5076_53	1	chr1:196661838_D_I	rs61229706	trans	1	196661838	D	I	0.6194	0.1082	0.0142	2.14e-14	'Ephrin type-A receptor 10	ENSG00000183317	'EPHA10	intron_variant	0.959503	rs1061170	ENSG00000000971	'CFH	missense_variant	ENSG00000000971	ENSG00000000971	'CFH	3	known	unspecific_effect							EPHA10	chr1	37713880	37765133	-1	284656	protein_coding	1:196692709	158927576
30_1_7	SeqId_5088_175	'IL-23 R	chr1:196671666_D_I$SeqId_5088_175	1	chr1:196671666_D_I	rs201263987	trans	1	196671666	D	I	0.6106	0.1176	0.013	1.61e-19	'Interleukin-23 receptor	ENSG00000162594	'IL23R	intron_variant	0.986979	rs1061170	ENSG00000000971	'CFH	missense_variant	ENSG00000000971	ENSG00000000971	'CFH	3	known	unspecific_effect							IL23R	chr1	67138907	67259979	1	149233	protein_coding	1:196702537	129563630
30_1_7	SeqId_5106_52	'NOTC2	chr1:196671986_A_G$SeqId_5106_52	1	chr1:196671986_A_G	rs402056	trans	1	196671986	A	G	0.6091	0.1038	0.0138	4.81e-14	'Neurogenic locus notch homolog protein 2	ENSG00000134250	'NOTCH2	intron_variant	0.98996	rs1061170	ENSG00000000971	'CFH	missense_variant	ENSG00000000971	ENSG00000000971	'CFH	3	known	unspecific_effect							NOTCH2	chr1	119911553	120100779	-1	4853	protein_coding	1:196702856	76602077
30_1_7	SeqId_5128_53	'SLAF6	chr1:196664255_G_T$SeqId_5128_53	1	chr1:196664255_G_T	rs12033127	trans	1	196664255	T	G	0.3914	-0.1007	0.0134	5.89e-14	'SLAM family member 6	ENSG00000162739	'SLAMF6	intron_variant	0.999766	rs1061170	ENSG00000000971	'CFH	missense_variant	ENSG00000000971	ENSG00000000971	'CFH	3	known	unspecific_effect							SLAMF6	chr1	160485030	160523262	-1	114836	protein_coding	1:196695125	36171863
30_1_7	SeqId_5443_62	'ANP	chr1:196661838_D_I$SeqId_5443_62	1	chr1:196661838_D_I	rs61229706	trans	1	196661838	D	I	0.6194	0.1133	0.0138	2.26e-16	'Atrial natriuretic factor	ENSG00000175206	'NPPA	intron_variant	0.959503	rs1061170	ENSG00000000971	'CFH	missense_variant	ENSG00000000971	ENSG00000000971	'CFH	3	known	unspecific_effect							NPPA	chr1	11845709	11848345	-1	4878	protein_coding	1:196692709	184844364
30_1_7	SeqId_6896_3	'CA162	chr1:196668360_D_I$SeqId_6896_3	1	chr1:196668360_D_I	rs34813609	trans	1	196668360	D	I	0.6095	-0.2231	0.0132	9.01e-64	'Transmembrane protein C1orf162	ENSG00000143110	'C1orf162	intron_variant	0.998117	rs1061170	ENSG00000000971	'CFH	missense_variant	ENSG00000000971	ENSG00000000971	'CFH	3	known	unspecific_effect							C1orf162	chr1	111473792	111478512	1	128346	protein_coding	1:196699231	85225439
30_1_7	SeqId_5526_53	'GITR	chr1:196670757_C_T$SeqId_5526_53	1	chr1:196670757_C_T	rs4658046	trans	1	196670757	T	C	0.6076	-0.1073	0.0135	1.93e-15	'Tumor necrosis factor receptor superfamily member 18	ENSG00000186891	'TNFRSF18	intron_variant	0.99417	rs1061170	ENSG00000000971	'CFH	missense_variant	ENSG00000000971	ENSG00000000971	'CFH	3	known	unspecific_effect							TNFRSF18	chr1	1203508	1206592	-1	8784	protein_coding	1:196701627	195495035
30_1_7	SeqId_9929_16	'DHB7	chr1:196670839_A_G$SeqId_9929_16	1	chr1:196670839_A_G	rs10754199	trans	1	196670839	A	G	0.3919	-0.1076	0.0144	8.97e-14	'3-keto-steroid reductase	ENSG00000132196	'HSD17B7	intron_variant	0.994172	rs1061170	ENSG00000000971	'CFH	missense_variant	ENSG00000000971	ENSG00000000971	'CFH	3	known	unspecific_effect							HSD17B7	chr1	162790702	162812823	1	51478	protein_coding	1:196701709	33911007
30_1_7	SeqId_5598_3	'GREM2	chr1:196655280_C_G$SeqId_5598_3	1	chr1:196655280_C_G	rs1329422	trans	1	196655280	C	G	0.3911	-0.0927	0.0128	5.22e-13	'Gremlin-2	ENSG00000180875	'GREM2	intron_variant	0.999066	rs1061170	ENSG00000000971	'CFH	missense_variant	ENSG00000000971	ENSG00000000971	'CFH	3	known	unspecific_effect							GREM2	chr1	240489573	240612155	-1	64388	protein_coding	1:196686150	43926005
30_1_7	SeqId_6103_70	'FCRL5	chr1:196671118_A_G$SeqId_6103_70	1	chr1:196671118_A_G	rs10922103	trans	1	196671118	A	G	0.6078	0.0978	0.0137	1.03e-12	'Fc receptor-like protein 5	ENSG00000143297	'FCRL5	intron_variant	0.994172	rs1061170	ENSG00000000971	'CFH	missense_variant	ENSG00000000971	ENSG00000000971	'CFH	3	known	unspecific_effect							FCRL5	chr1	157513377	157552515	-1	83416	protein_coding	1:196701988	39149473
30_1_7	SeqId_6264_9	'CYR61	chr1:196664651_C_T$SeqId_6264_9	1	chr1:196664651_C_T	rs10922098	trans	1	196664651	T	C	0.6073	0.1244	0.0137	8.88e-20	'Protein CYR61	ENSG00000142871	'CYR61	intron_variant	0.999296	rs1061170	ENSG00000000971	'CFH	missense_variant	ENSG00000000971	ENSG00000000971	'CFH	3	known	unspecific_effect							CCN1	chr1	85580761	85584589	1	3491	protein_coding	1:196695521	111114760
30_1_7	SeqId_6273_58	'P3H1	chr1:196661838_D_I$SeqId_6273_58	1	chr1:196661838_D_I	rs61229706	trans	1	196661838	D	I	0.6194	-0.0984	0.0135	3.49e-13	'Prolyl 3-hydroxylase 1	ENSG00000117385	'LEPRE1	intron_variant	0.959503	rs1061170	ENSG00000000971	'CFH	missense_variant	ENSG00000000971	ENSG00000000971	'CFH	3	known	unspecific_effect							P3H1	chr1	42746335	42767084	-1	64175	protein_coding	1:196692709	153925625
30_1_7	SeqId_6407_63	'LAD1	chr1:196672473_C_T$SeqId_6407_63	1	chr1:196672473_C_T	rs12045503	trans	1	196672473	T	C	0.6078	0.1314	0.0136	5.45e-22	'Ladinin-1	ENSG00000159166	'LAD1	intron_variant	0.994169	rs1061170	ENSG00000000971	'CFH	missense_variant	ENSG00000000971	ENSG00000000971	'CFH	3	known	unspecific_effect							LAD1	chr1	201380833	201399915	-1	3898	protein_coding	1:196703343	4696572
30_1_7	SeqId_7084_1	'DRAXI	chr1:196666793_A_C$SeqId_7084_1	1	chr1:196666793_A_C	rs1089033	trans	1	196666793	A	C	0.39	-0.1457	0.0138	3.8e-26	'Draxin	ENSG00000162490	'DRAXIN	intron_variant	0.995096	rs1061170	ENSG00000000971	'CFH	missense_variant	ENSG00000000971	ENSG00000000971	'CFH	3	known	unspecific_effect							DRAXIN	chr1	11691710	11725857	1	374946	protein_coding	1:196697663	185005953
30_1_7	SeqId_6528_95	'EXTL2	chr1:196664651_C_T$SeqId_6528_95	1	chr1:196664651_C_T	rs10922098	trans	1	196664651	T	C	0.6073	-0.2203	0.0136	1.04e-58	'Exostosin-like 2	ENSG00000162694	'EXTL2	intron_variant	0.999296	rs1061170	ENSG00000000971	'CFH	missense_variant	ENSG00000000971	ENSG00000000971	'CFH	3	known	unspecific_effect							EXTL2	chr1	100872372	100895179	-1	2135	protein_coding	1:196695521	95800342
30_1_7	SeqId_6533_20	'DNS2B	chr1:196664651_C_T$SeqId_6533_20	1	chr1:196664651_C_T	rs10922098	trans	1	196664651	T	C	0.6073	0.1235	0.0136	1.05e-19	'Deoxyribonuclease-2-beta	ENSG00000137976	'DNASE2B	intron_variant	0.999296	rs1061170	ENSG00000000971	'CFH	missense_variant	ENSG00000000971	ENSG00000000971	'CFH	3	known	unspecific_effect							DNASE2B	chr1	84398484	84415018	1	58511	protein_coding	1:196695521	112297037
30_1_7	SeqId_6538_90	'K2013	chr1:196652124_D_I$SeqId_6538_90	1	chr1:196652124_D_I	rs33944729	trans	1	196652124	D	I	0.3888	-0.0975	0.0138	1.42e-12	'Uncharacterized protein KIAA2013	ENSG00000116685	'KIAA2013	intron_variant	0.991562	rs1061170	ENSG00000000971	'CFH	missense_variant	ENSG00000000971	ENSG00000000971	'CFH	3	known	unspecific_effect							KIAA2013	chr1	11919591	11926428	-1	90231	protein_coding	1:196682995	184756567
30_1_7	SeqId_6563_78	'HSP 70	chr1:196661730_D_I$SeqId_6563_78	1	chr1:196661730_D_I	1:196661730_D_I	none	1	196661730	D	I	0.3865	-0.0998	0.0132	3.96e-14				intron_variant	0.992323	rs1061170	ENSG00000000971	'CFH	missense_variant	ENSG00000000971	ENSG00000000971	'CFH	3	known	unspecific_effect							HSPA6	chr1	161524540	161526894	1	3310	protein_coding	1:196692600	35168060
30_1_7	SeqId_6915_2	'C16L2	chr1:196668360_D_I$SeqId_6915_2	1	chr1:196668360_D_I	rs34813609	trans	1	196668360	D	I	0.6095	-0.1757	0.0138	4.92e-37	'CD164 sialomucin-like 2 protein	ENSG00000174950	'CD164L2	intron_variant	0.998117	rs1061170	ENSG00000000971	'CFH	missense_variant	ENSG00000000971	ENSG00000000971	'CFH	3	known	unspecific_effect							CD164L2	chr1	27379176	27383333	-1	388611	protein_coding	1:196699231	169315898
30_1_7	SeqId_6984_6	'IGSF8	chr1:196668360_D_I$SeqId_6984_6	1	chr1:196668360_D_I	rs34813609	trans	1	196668360	D	I	0.6095	0.1228	0.0135	1.04e-19	'Immunoglobulin superfamily member 8	ENSG00000162729	'IGSF8	intron_variant	0.998117	rs1061170	ENSG00000000971	'CFH	missense_variant	ENSG00000000971	ENSG00000000971	'CFH	3	known	unspecific_effect							IGSF8	chr1	160091340	160098943	-1	93185	protein_coding	1:196699231	36600288
30_1_7	SeqId_9443_137	'cathepsin K	chr1:196671666_D_I$SeqId_9443_137	1	chr1:196671666_D_I	rs201263987	trans	1	196671666	D	I	0.6106	0.1081	0.0139	7.49e-15	'Cathepsin K	ENSG00000143387	'CTSK	intron_variant	0.986979	rs1061170	ENSG00000000971	'CFH	missense_variant	ENSG00000000971	ENSG00000000971	'CFH	3	known	unspecific_effect							CTSK	chr1	150794880	150809577	-1	1513	protein_coding	1:196702537	45892960
30_1_7	SeqId_8858_21	'BATF3	chr1:196655743_A_C$SeqId_8858_21	1	chr1:196655743_A_C	rs10801553	trans	1	196655743	A	C	0.3909	0.2374	0.0136	1.83e-68	'Basic leucine zipper transcriptional factor ATF-like 3	ENSG00000123685	'BATF3	intron_variant	0.999066	rs1061170	ENSG00000000971	'CFH	missense_variant	ENSG00000000971	ENSG00000000971	'CFH	3	known	unspecific_effect							BATF3	chr1	212686417	212699840	-1	55509	protein_coding	1:196686613	16013227
30_1_7	SeqId_7089_42	'SYT11	chr1:196672473_C_T$SeqId_7089_42	1	chr1:196672473_C_T	rs12045503	trans	1	196672473	T	C	0.6078	0.1241	0.0135	4.27e-20	'Synaptotagmin-11	ENSG00000132718	'SYT11	intron_variant	0.994169	rs1061170	ENSG00000000971	'CFH	missense_variant	ENSG00000000971	ENSG00000000971	'CFH	3	known	unspecific_effect							SYT11	chr1	155859567	155885199	1	23208	protein_coding	1:196703343	40843776
30_1_7	SeqId_7127_3	'Apo A-II	chr1:196655280_C_G$SeqId_7127_3	1	chr1:196655280_C_G	rs1329422	trans	1	196655280	C	G	0.3911	-0.1628	0.0133	1.72e-34	'Apolipoprotein A-II	ENSG00000158874	'APOA2	intron_variant	0.999066	rs1061170	ENSG00000000971	'CFH	missense_variant	ENSG00000000971	ENSG00000000971	'CFH	3	known	unspecific_effect							APOA2	chr1	161222292	161223631	-1	336	protein_coding	1:196686150	35462519
30_1_7	SeqId_7219_152	'HSP 70	chr1:196668360_D_I$SeqId_7219_152	1	chr1:196668360_D_I	rs34813609	none	1	196668360	D	I	0.6095	0.1143	0.0135	2.62e-17				intron_variant	0.998117	rs1061170	ENSG00000000971	'CFH	missense_variant	ENSG00000000971	ENSG00000000971	'CFH	3	known	unspecific_effect							HSPA6	chr1	161524540	161526894	1	3310	protein_coding	1:196699231	35174691
30_1_7	SeqId_7247_1	'GORAB	chr1:196668360_D_I$SeqId_7247_1	1	chr1:196668360_D_I	rs34813609	trans	1	196668360	D	I	0.6095	-0.1234	0.0137	2.69e-19	'RAB6-interacting golgin	ENSG00000120370	'GORAB	intron_variant	0.998117	rs1061170	ENSG00000000971	'CFH	missense_variant	ENSG00000000971	ENSG00000000971	'CFH	3	known	unspecific_effect							GORAB	chr1	170531819	170553834	1	92344	protein_coding	1:196699231	26167412
30_1_7	SeqId_9050_170	'CA063	chr1:196671666_D_I$SeqId_9050_170	1	chr1:196671666_D_I	rs201263987	trans	1	196671666	D	I	0.6106	0.1109	0.0137	6.7e-16	'Arginine/serine-rich protein 1	ENSG00000117616	'C1orf63	intron_variant	0.986979	rs1061170	ENSG00000000971	'CFH	missense_variant	ENSG00000000971	ENSG00000000971	'CFH	3	known	unspecific_effect							RSRP1	chr1	25242249	25338213	-1	57035	protein_coding	1:196702537	171364324
30_1_7	SeqId_8081_55	'PLD5	chr1:196671666_D_I$SeqId_8081_55	1	chr1:196671666_D_I	rs201263987	trans	1	196671666	D	I	0.6106	0.1277	0.0137	8.95e-21	'Inactive phospholipase D5	ENSG00000180287	'PLD5	intron_variant	0.986979	rs1061170	ENSG00000000971	'CFH	missense_variant	ENSG00000000971	ENSG00000000971	'CFH	3	known	unspecific_effect							PLD5	chr1	242082986	242524697	-1	200150	protein_coding	1:196702537	45822160
30_1_7	SeqId_7818_101	'GBP6	chr1:196664255_G_T$SeqId_7818_101	1	chr1:196664255_G_T	rs12033127	trans	1	196664255	T	G	0.3914	0.3444	0.0133	5.28e-147	'Guanylate-binding protein 6	ENSG00000183347	'GBP6	intron_variant	0.999766	rs1061170	ENSG00000000971	'CFH	missense_variant	ENSG00000000971	ENSG00000000971	'CFH	3	known	unspecific_effect							GBP6	chr1	89364059	89388160	1	163351	protein_coding	1:196695125	107331066
30_1_7	SeqId_9606_4	'P210L	chr1:196652124_D_I$SeqId_9606_4	1	chr1:196652124_D_I	rs33944729	trans	1	196652124	D	I	0.3888	-0.1636	0.0136	4.01e-33	'Nuclear pore membrane glycoprotein 210-like	ENSG00000143552	'NUP210L	intron_variant	0.991562	rs1061170	ENSG00000000971	'CFH	missense_variant	ENSG00000000971	ENSG00000000971	'CFH	3	known	unspecific_effect							NUP210L	chr1	153992685	154155116	-1	91181	protein_coding	1:196682995	42527879
30_1_7	SeqId_8062_15	'F176B	chr1:196666044_C_T$SeqId_8062_15	1	chr1:196666044_C_T	rs76258507	trans	1	196666044	T	C	0.3913	0.1474	0.0137	7.53e-27	'Protein eva-1 homolog B	ENSG00000142694	'EVA1B	intron_variant	0.999298	rs1061170	ENSG00000000971	'CFH	missense_variant	ENSG00000000971	ENSG00000000971	'CFH	3	known	unspecific_effect							EVA1B	chr1	36322030	36324154	-1	55194	protein_coding	1:196696914	160372760
30_1_7	SeqId_9254_18	'FCERA	chr1:196668360_D_I$SeqId_9254_18	1	chr1:196668360_D_I	rs34813609	trans	1	196668360	D	I	0.6095	-0.2724	0.0133	1.31e-92	'High affinity immunoglobulin epsilon receptor subunit alpha	ENSG00000179639	'FCER1A	intron_variant	0.998117	rs1061170	ENSG00000000971	'CFH	missense_variant	ENSG00000000971	ENSG00000000971	'CFH	3	known	unspecific_effect							FCER1A	chr1	159289714	159308224	1	2205	protein_coding	1:196699231	37409517
30_1_7	SeqId_9715_15	'IGSF3	chr1:196646176_G_T$SeqId_9715_15	1	chr1:196646176_G_T	rs1329424	trans	1	196646176	T	G	0.3901	-0.1049	0.0131	1.25e-15	'Immunoglobulin superfamily member 3	ENSG00000143061	'IGSF3	intron_variant	0.986946	rs1061170	ENSG00000000971	'CFH	missense_variant	ENSG00000000971	ENSG00000000971	'CFH	3	known	unspecific_effect							IGSF3	chr1	116574399	116667755	-1	3321	protein_coding	1:196677046	80009291
30_1_7	SeqId_8366_19	'CA115	chr1:196665208_A_G$SeqId_8366_19	1	chr1:196665208_A_G	rs10922100	trans	1	196665208	A	G	0.3913	0.1791	0.0138	1.89e-38	'Uncharacterized protein C1orf115	ENSG00000162817	'C1orf115	intron_variant	1.0	rs1061170	ENSG00000000971	'CFH	missense_variant	ENSG00000000971	ENSG00000000971	'CFH	3	known	unspecific_effect							C1orf115	chr1	220690363	220699153	1	79762	protein_coding	1:196696078	23994285
30_1_7	SeqId_9819_110	'Mcl-1	chr1:196668287_C_T$SeqId_9819_110	1	chr1:196668287_C_T	rs10922102	none	1	196668287	T	C	0.6087	-0.1152	0.0136	3.23e-17	'Induced myeloid leukemia cell differentiation protein Mcl-1			intron_variant	1.0	rs1061170	ENSG00000000971	'CFH	missense_variant	ENSG00000000971	ENSG00000000971	'CFH	3	known	unspecific_effect							MCL1	chr1	150560895	150579738	-1	4170	protein_coding	1:196699157	46119419
30_1_7	SeqId_9038_12	'JTB	chr1:196660261_A_G$SeqId_9038_12	1	chr1:196660261_A_G	rs10801555	trans	1	196660261	A	G	0.3911	0.1132	0.0138	2.64e-16	'Protein JTB	ENSG00000143543	'JTB	intron_variant	0.998132	rs1061170	ENSG00000000971	'CFH	missense_variant	ENSG00000000971	ENSG00000000971	'CFH	3	known	unspecific_effect							JTB	chr1	153974269	153977674	-1	10899	protein_coding	1:196691131	42713457
30_1_7	SeqId_9971_5	'CSMD2	chr1:196646176_G_T$SeqId_9971_5	1	chr1:196646176_G_T	rs1329424	trans	1	196646176	T	G	0.3901	-0.1296	0.0131	6.07e-23	'CUB and sushi domain-containing protein 2	ENSG00000121904	'CSMD2	intron_variant	0.986946	rs1061170	ENSG00000000971	'CFH	missense_variant	ENSG00000000971	ENSG00000000971	'CFH	3	known	unspecific_effect							CSMD2	chr1	33513998	34165842	-1	114784	protein_coding	1:196677046	162511204
30_1_7	SeqId_9383_24	'CH3L2	chr1:196664651_C_T$SeqId_9383_24	1	chr1:196664651_C_T	rs10922098	trans	1	196664651	T	C	0.6073	-0.2701	0.0133	4.2e-91	'Chitinase-3-like protein 2	ENSG00000064886	'CHI3L2	intron_variant	0.999296	rs1061170	ENSG00000000971	'CFH	missense_variant	ENSG00000000971	ENSG00000000971	'CFH	3	known	unspecific_effect							CHI3L2	chr1	111200771	111243440	1	1117	protein_coding	1:196695521	85494750
30_1_8	SeqId_4159_130	'Factor H	chr1:196705009_A_G$SeqId_4159_130	1	chr1:196705009_A_G	rs70621	cis	1	196705009	A	G	0.1632	-0.4345	0.0176	7.18e-134	'Complement factor H	ENSG00000000971	'CFH	intron_variant	0.970466	rs1065489	ENSG00000000971	'CFH	missense_variant	ENSG00000000971	ENSG00000000971	'CFH	6	known	unspecific_effect							CFH	chr1	196652043	196747504	1	3075	protein_coding	1:196735879	83836
30_1_9	SeqId_16055_3	'complement factor H-related 5	chr1:197001919_C_G$SeqId_16055_3	1	chr1:197001919_C_G	rs79801780	cis	1	197001919	C	G	0.0267	-1.061	0.0412	2.15e-146	'Complement factor H-related protein 5	ENSG00000134389	'CFHR5	intergenic_variant	0.970637	rs35662416	ENSG00000134389	'CFHR5	missense_variant	ENSG00000134389	ENSG00000134389	'CFHR5	5	known	unspecific_effect	-0.01673	0.21597	0.938285489385698	no	CFHR5	Olink CARDIOMETABOLIC(v.3602)	CFHR5	chr1	196977556	197009678	1	81494	protein_coding	1:197032789	55233
30_2_1	SeqId_11143_32	'NOE3	chr1:198974904_C_T$SeqId_11143_32	1	chr1:198974904_C_T	rs10919615	trans	1	198974904	T	C	0.7509	0.1152	0.0157	1.97e-13	'Noelin-3	ENSG00000118733	'OLFM3	downstream_gene_variant						ENSG00000233410	ENSG00000081237|ENSG00000151418|ENSG00000233410|ENSG00000235492|ENSG00000262418|ENSG00000263014	'ATP6V1G3|ATP6V1G3|PTPRC|PTPRC	1	novel	unspecific_effect							OLFM3	chr1	101802560	101996926	-1	118427	protein_coding	1:199005775	97008849
30_2_1	SeqId_9901_28	'EGLN1	chr1:199010721_C_T$SeqId_9901_28	1	chr1:199010721_C_T	rs1434282	trans	1	199010721	T	C	0.7194	0.1189	0.0148	7.77e-16	'Egl nine homolog 1	ENSG00000135766	'EGLN1	non_coding_transcript_exon_variant						ENSG00000235492	ENSG00000081237|ENSG00000151418|ENSG00000233410|ENSG00000235492|ENSG00000262418|ENSG00000263014	'ATP6V1G3|ATP6V1G3|PTPRC|PTPRC	1	novel	unspecific_effect							EGLN1	chr1	231363751	231422287	-1	54583	protein_coding	1:199041592	32380695
30_2_2	SeqId_12703_6	'NEK7	chr1:198010781_A_G$SeqId_12703_6	1	chr1:198010781_A_G	rs142662761	cis	1	198010781	A	G	0.9886	0.6151	0.0634	3.17e-22	'Serine/threonine-protein kinase Nek7	ENSG00000151414	'NEK7	intergenic_variant	0.526956	rs55833332	ENSG00000151414	'NEK7	missense_variant	ENSG00000151414	ENSG00000151414	'NEK7	3	novel	specific_protein							NEK7	chr1	198156994	198322420	1	140609	protein_coding	1:198041651	115343
301_1_3	SeqId_11616_9	'HSF1	chr8:145536753_A_G$SeqId_11616_9	1	chr8:145536753_A_G	rs3757976	cis	8	145536753	A	G	0.5001	0.1076	0.0127	2.98e-17	'Heat shock factor protein 1	ENSG00000185122	'HSF1	intron_variant						ENSG00000185122	ENSG00000185122	'HSF1	3	novel	specific_protein							HSF1	chr8	144291591	144314720	1	3297	protein_coding	8:144313067	21476
303_1_1	SeqId_8080_24	'PSMP	chr9:4037941_A_G$SeqId_8080_24	1	chr9:4037941_A_G	rs599955	trans	9	4037941	A	G	0.6632	0.1732	0.0139	1.9e-35	'Prostate-associated microseminoprotein	ENSG00000215183	'MSMP	intron_variant						ENSG00000205808	ENSG00000205808	'PLPP6	2	novel	specific_protein							MSMP	chr9	35752990	35756613	-1	692094	protein_coding	9:4037941	31718672
303_3_1	SeqId_5060_62	'B7-H1	chr9:5459419_C_T$SeqId_5060_62	1	chr9:5459419_C_T	rs1411262	cis	9	5459419	T	C	0.2515	-0.2844	0.0153	3.13e-77	'Programmed cell death 1 ligand 1	ENSG00000120217	'CD274	intron_variant						ENSG00000120217	ENSG00000120217	'CD274	3	known	specific_pathway	-0.11342	0.072635	0.119072096415466	no	PD-L1	Olink INFLAMMATION(v.3012)	CD274	chr9	5450503	5470566	1	29126	protein_coding	9:5459419	8916
303_3_2	SeqId_3004_67	'PD-L2	chr9:5510644_A_G$SeqId_3004_67	1	chr9:5510644_A_G	rs16923189	cis	9	5510644	A	G	0.7093	-0.4907	0.0143	2.92e-258	'Programmed cell death 1 ligand 2	ENSG00000197646	'PDCD1LG2	5_prime_UTR_variant						ENSG00000197646	ENSG00000197646	'PDCD1LG2	3	known	specific_protein	-0.51913	0.064375	5.91561634175474e-15	yes	PD-L2	Olink CARDIOVASCULAR II(v.5004)	PDCD1LG2	chr9	5510531	5571282	1	80380	protein_coding	9:5510644	113
305_1_1	SeqId_16890_37	'ATL1	chr9:18650547_A_G$SeqId_16890_37	1	chr9:18650547_A_G	rs776786	cis	9	18650547	A	G	0.9594	-0.4456	0.0313	4.71e-46	'ADAMTS-like protein 1	ENSG00000178031	'ADAMTSL1	intron_variant	0.985387	rs776755	ENSG00000178031	'ADAMTSL1	missense_variant	ENSG00000178031	ENSG00000178031	'ADAMTSL1	3	novel	specific_protein							ADAMTSL1	chr9	17906563	18910950	1	92949	protein_coding	9:18650549	743986
306_1_1	SeqId_3773_15	'sTie-2	chr9:27201551_G_T$SeqId_3773_15	1	chr9:27201551_G_T	rs117982767	cis	9	27201551	T	G	0.9503	-0.5758	0.0301	1.38e-81	'Angiopoietin-1 receptor, soluble	ENSG00000120156	'TEK	intron_variant	0.989186	rs35030851	ENSG00000120156	'TEK	missense_variant	ENSG00000120156	ENSG00000120156	'TEK	3	known	specific_protein	-1.0302	0.12851	8.31763771102671e-15	yes	TIE2	Olink CARDIOVASCULAR II(v.5004)	TEK	chr9	27109141	27230174	1	7010	protein_coding	9:27201553	92412
307_1_3	SeqId_12382_2	'DDX58	chr9:32533829_C_T$SeqId_12382_2	1	chr9:32533829_C_T	rs7025666	cis	9	32533829	T	C	0.7363	0.3629	0.0148	1.67e-132	'Probable ATP-dependent RNA helicase DDX58	ENSG00000107201	'DDX58	intergenic_variant	0.995134	rs10813831	ENSG00000107201	'DDX58	missense_variant	ENSG00000107201	ENSG00000107201	'DDX58	3	novel	specific_protein	0.0060968	0.066463	0.926949340938729	no	DDX58	Olink IMMUNE RESPONSE(v.3202)	DDX58	chr9	32455302	32526208	-1	23586	protein_coding	9:32533831	7623
307_1_4	SeqId_13381_49	'B4GT1	chr9:33113322_C_T$SeqId_13381_49	1	chr9:33113322_C_T	rs7019909	cis	9	33113322	T	C	0.1048	0.4131	0.0218	2.07e-80	'Beta-1,4-galactosyltransferase 1	ENSG00000086062	'B4GALT1	3_prime_UTR_variant						ENSG00000086062	ENSG00000086062	'B4GALT1	3	known	suggestive_specific_pathway	0.23768	0.096518	0.0141416472507015	yes	B4GALT1	Olink DEVELOPMENT(v.3511)	B4GALT1	chr9	33104082	33167356	-1	2683	protein_coding	9:33113324	54032
307_1_5	SeqId_19213_1	'ISK4	chr9:33234039_A_G$SeqId_19213_1	1	chr9:33234039_A_G	rs1630171	cis	9	33234039	A	G	0.8479	-0.3818	0.0184	8.97e-96	'Serine protease inhibitor Kazal-type 4	ENSG00000122711	'SPINK4	intron_variant	0.536677	rs706107	ENSG00000122711	'SPINK4	missense_variant	ENSG00000122711	ENSG00000122711	'SPINK4	3	novel	specific_protein							SPINK4	chr9	33218365	33248567	1	27290	protein_coding	9:33234041	15676
307_2_1	SeqId_16583_8	'AP4A	chr9:34366134_A_C$SeqId_16583_8	1	chr9:34366134_A_C	rs4879779	cis	9	34366134	A	C	0.2133	-0.4111	0.0147	4.9e-171	'Bis(5'-nucleosyl)-tetraphosphatase [asymmetrical]	ENSG00000164978	'NUDT2	downstream_gene_variant	0.875879	rs17350674	ENSG00000186638	'KIF24	missense_variant	ENSG00000164978	ENSG00000164978|ENSG00000186638	'KIF24|NUDT2	3	known	unspecific_effect							NUDT2	chr9	34329506	34343711	1	318	protein_coding	9:34366136	36630
307_2_3	SeqId_18864_7	'TRY3	chr9:33791164_C_T$SeqId_18864_7	1	chr9:33791164_C_T	rs2005617	cis	9	33791164	T	C	0.3727	-0.5547	0.0126	2.55e-423	'Trypsin-3	ENSG00000010438	'PRSS3	intron_variant	0.37498	rs143332708	ENSG00000010438	'PRSS3	inframe_insertion	ENSG00000010438	ENSG00000010438	'PRSS3	3	novel	specific_protein							PRSS3	chr9	33750679	33799231	1	5646	protein_coding	9:33791166	40487
307_2_4	SeqId_8068_43	'K1161	chr9:34329702_C_G$SeqId_8068_43	1	chr9:34329702_C_G	rs2039344	cis	9	34329702	C	G	0.3734	-0.2356	0.0135	2.46e-68	'Uncharacterized family 31 glucosidase KIAA1161	ENSG00000164976	'KIAA1161	intron_variant	0.308873	rs7852399	ENSG00000164976	'KIAA1161	missense_variant	ENSG00000164976	ENSG00000164976	'MYORG	3	known	suggestive_specific_pathway							MYORG	chr9	34366666	34376898	-1	57462	protein_coding	9:34329704	47194
307_2_5	SeqId_14101_2	'CNTFR alpha	chr9:34593086_A_G$SeqId_14101_2	1	chr9:34593086_A_G	rs10972159	cis	9	34593086	A	G	0.019	-0.7266	0.0497	2.16e-48	'Ciliary neurotrophic factor receptor subunit alpha	ENSG00000122756	'CNTFR	upstream_gene_variant						ENSG00000122756	ENSG00000122756	'CNTFR	3	known	specific_protein							CNTFR	chr9	34551432	34590140	-1	1271	protein_coding	9:34593088	2948
307_3_3	SeqId_18216_22	'IL-11 RA	chr9:34656479_A_G$SeqId_18216_22	1	chr9:34656479_A_G	rs11575578	cis	9	34656479	A	G	0.0674	0.539	0.0255	6.19e-99	'Interleukin-11 receptor subunit alpha	ENSG00000137070	'IL11RA	intron_variant						ENSG00000137070	ENSG00000137070	'IL11RA	3	known	specific_pathway							IL11RA	chr9	34652162	34661902	1	3590	protein_coding	9:34656482	4320
307_3_4	SeqId_2516_57	'6Ckine	chr9:34723035_A_C$SeqId_2516_57	1	chr9:34723035_A_C	rs10814138	cis	9	34723035	A	C	0.3105	-0.0996	0.0145	7.14e-12	'C-C motif chemokine 21	ENSG00000137077	'CCL21	downstream_gene_variant						ENSG00000137077	ENSG00000137077	'CCL21	3	known	specific_protein							CCL21	chr9	34709005	34710136	-1	6366	protein_coding	9:34723038	12902
307_3_5	SeqId_7009_8	'CD72	chr9:35614924_A_G$SeqId_7009_8	1	chr9:35614924_A_G	rs7465764	cis	9	35614924	A	G	0.941	-0.359	0.0285	2.12e-36	'B-cell differentiation antigen CD72	ENSG00000137101	'CD72	intron_variant	0.967199	rs34791102	ENSG00000137101	'CD72	missense_variant	ENSG00000137101	ENSG00000137101	'CD72	3	known	specific_protein							CD72	chr9	35609982	35646810	-1	971	protein_coding	9:35614927	31883
307_3_6	SeqId_15522_2	'GAPR1	chr9:36153437_C_G$SeqId_15522_2	1	chr9:36153437_C_G	rs4878643	cis	9	36153437	C	G	0.2936	-0.2769	0.0145	8.76e-81	'Golgi-associated plant pathogenesis-related protein 1	ENSG00000122694	'GLIPR2	intron_variant						ENSG00000122694	ENSG00000122694	'GLIPR2	3	novel	specific_protein							GLIPR2	chr9	36136536	36163913	1	152007	protein_coding	9:36153440	16904
307_4_1	SeqId_18295_102	'GRHPR	chr9:37422656_C_T$SeqId_18295_102	1	chr9:37422656_C_T	rs4878690	cis	9	37422656	T	C	0.3264	0.4266	0.0136	1.09e-214	'Glyoxylate reductase/hydroxypyruvate reductase	ENSG00000137106	'GRHPR	upstream_gene_variant						ENSG00000137106	ENSG00000137106	'GRHPR	3	novel	specific_protein							GRHPR	chr9	37422666	37436990	1	9380	protein_coding	9:37422659	7
308_1_1	SeqId_8992_1	'TMEM2	chr9:74267330_C_G$SeqId_8992_1	1	chr9:74267330_C_G	rs4143770	cis	9	74267330	C	G	0.284	-0.2084	0.0147	2.26e-45	'Transmembrane protein 2	ENSG00000135048	'TMEM2	regulatory_region_variant						ENSG00000135048	ENSG00000135048	'CEMIP2	3	known	specific_protein							CEMIP2	chr9	71683366	71816690	-1	23670	protein_coding	9:71652414	164276
309_1_1	SeqId_11265_8	'Retinal dehydrogenase 1	chr9:75590448_D_I$SeqId_11265_8	1	chr9:75590448_D_I	rs5898287	cis	9	75590448	D	I	0.6828	-0.1484	0.0137	3.28e-27	'Retinal dehydrogenase 1	ENSG00000165092	'ALDH1A1	intron_variant						ENSG00000165092	ENSG00000165092	'ALDH1A1	3	novel	specific_protein							ALDH1A1	chr9	72900671	73080442	-1	216	protein_coding	9:72975533	104909
309_1_2	SeqId_4960_72	'annexin I	chr9:75777421_C_T$SeqId_4960_72	1	chr9:75777421_C_T	rs62541553	cis	9	75777421	T	C	0.0428	0.4858	0.0315	1.1e-53	'Annexin A1	ENSG00000135046	'ANXA1	intron_variant						ENSG00000135046	ENSG00000135046	'ANXA1	3	known	specific_protein	0.061011	0.1577	0.699020641031591	no	ANXA1	Olink ONCOLOGY II(v.7002)	ANXA1	chr9	73151865	73170393	1	301	protein_coding	9:73162505	10640
31_1_1	SeqId_15529_33	'Cysteine-rich protein 1	chr1:201456799_G_T$SeqId_15529_33	1	chr1:201456799_G_T	rs12729389	cis	1	201456799	T	G	0.6389	0.1005	0.0137	2.33e-13	'Cysteine and glycine-rich protein 1	ENSG00000159176	'CSRP1	intron_variant						ENSG00000159176	ENSG00000159176	'CSRP1	5	novel	specific_pathway							CSRP1	chr1	201483530	201509456	-1	1465	protein_coding	1:201487671	21785
31_1_2	SeqId_9249_17	'TMEM9	chr1:201120730_A_C$SeqId_9249_17	1	chr1:201120730_A_C	rs2068152	cis	1	201120730	A	C	0.3796	0.1038	0.0139	9.48e-14	'Transmembrane protein 9	ENSG00000116857	'TMEM9	intron_variant						ENSG00000116857	ENSG00000116857	'TMEM9	3	novel	specific_protein							TMEM9	chr1	201134772	201171574	-1	252839	protein_coding	1:201151602	19972
31_2_2	SeqId_12386_11	'AMPB	chr1:201950949_C_T$SeqId_12386_11	1	chr1:201950949_C_T	rs11810017	cis	1	201950949	T	C	0.687	-0.3211	0.0137	7.09e-122	'Aminopeptidase B	ENSG00000176393	'RNPEP	upstream_gene_variant	0.159944	rs3820439	ENSG00000176393	'RNPEP	missense_variant	ENSG00000176393	ENSG00000176393	'RNPEP	3	known	specific_protein							RNPEP	chr1	201982372	202006147	1	6051	protein_coding	1:201981821	551
31_2_4	SeqId_14688_6	'PTN7	chr1:202097309_C_T$SeqId_14688_6	1	chr1:202097309_C_T	rs76841249	cis	1	202097309	T	C	0.0146	-0.411	0.0576	9.32e-13	'Tyrosine-protein phosphatase non-receptor type 7	ENSG00000143851	'PTPN7	synonymous_variant						ENSG00000143851	ENSG00000143851	'PTPN7	3	novel	specific_protein							PTPN7	chr1	202147013	202161588	-1	5778	protein_coding	1:202128181	33407
31_2_5	SeqId_11104_13	'YKL-40	chr1:203153634_C_G$SeqId_11104_13	1	chr1:203153634_C_G	rs2071579	cis	1	203153634	C	G	0.4725	0.9866	0.0098	1.20e-2203	'Chitinase-3-like protein 1	ENSG00000133048	'CHI3L1	intron_variant	0.999768	rs880633	ENSG00000133048	'CHI3L1	missense_variant	ENSG00000133048	ENSG00000133048	'CHI3L1	3	known	specific_pathway	-0.12818	0.06246	0.0407005239440233	no	CHI3L1	Olink CARDIOVASCULAR III(v.6112)	CHI3L1	chr1	203178931	203186704	-1	1116	protein_coding	1:203184506	2198
31_2_6	SeqId_3600_2	'Chitotriosidase-1	chr1:203184766_C_T$SeqId_3600_2	1	chr1:203184766_C_T	rs872583	cis	1	203184766	T	C	0.7936	1.0618	0.0127	1.31e-1520	'Chitotriosidase-1	ENSG00000133063	'CHIT1	downstream_gene_variant	0.96799	rs150192398	ENSG00000133063	'CHIT1	inframe_deletion	ENSG00000133063	ENSG00000133063	'CHIT1	3	known	specific_pathway	1.0844	0.05548	4.09260659730013e-63	yes	CHIT1	Olink CARDIOVASCULAR III(v.6112)	CHIT1	chr1	203212827	203273641	-1	1118	protein_coding	1:203215638	58003
31_2_7	SeqId_6367_66	'fibromodulin	chr1:203318144_A_G$SeqId_6367_66	1	chr1:203318144_A_G	rs16851364	cis	1	203318144	A	G	0.1247	-0.2193	0.0194	1.47e-29	'fibromodulin	ENSG00000122176	'FMOD	intron_variant						ENSG00000122176	ENSG00000122176	'FMOD	3	known	specific_protein							FMOD	chr1	203340628	203351758	-1	2331	protein_coding	1:203349016	2742
31_3_3	SeqId_3396_54	'Renin	chr1:204207097_C_T$SeqId_3396_54	1	chr1:204207097_C_T	rs141995914	cis	1	204207097	T	C	0.9886	-0.8033	0.0659	3.62e-34	'Renin	ENSG00000143839	'REN	intron_variant						ENSG00000143839	ENSG00000143839	'REN	3	known	specific_protein	-1.0568	0.28208	0.000201187039514943	yes	REN	Olink CARDIOVASCULAR II(v.5004)	REN	chr1	204154819	204190324	-1	5972	protein_coding	1:204237969	47645
31_4_1	SeqId_7179_69	'NFASC	chr1:204948659_A_G$SeqId_7179_69	1	chr1:204948659_A_G	rs6667532	cis	1	204948659	A	G	0.8952	-0.7262	0.0205	8.04e-274	'Neurofascin	ENSG00000163531	'NFASC	synonymous_variant						ENSG00000163531	ENSG00000163531	'NFASC	3	known	specific_protein							NFASC	chr1	204828651	205022822	1	23114	protein_coding	1:204979531	150880
31_4_2	SeqId_3296_92	'CNTN2	chr1:205012198_G_T$SeqId_3296_92	1	chr1:205012198_G_T	rs2071533	cis	1	205012198	T	G	0.1337	0.9292	0.0175	9.38e-615	'Contactin-2	ENSG00000184144	'CNTN2	upstream_gene_variant						ENSG00000184144	ENSG00000184144	'CNTN2	3	known	specific_protein	1.0853	0.071864	1.86208713666288e-42	yes	CNTN2	Olink ORGAN DAMAGE(v.3301)	CNTN2	chr1	205042937	205078289	1	6900	protein_coding	1:205043070	133
31_5_1	SeqId_5764_4	'GALT2	chr1:207277349_D_I$SeqId_5764_4	1	chr1:207277349_D_I	rs3841377	trans	1	207277349	D	I	0.1707	0.128	0.0179	8.94e-13	'Polypeptide N-acetylgalactosaminyltransferase 2	ENSG00000143641	'GALNT2	upstream_gene_variant	0.178249	rs55867570	ENSG00000123838	'C4BPA	missense_variant	ENSG00000123843	ENSG00000123843	'C4BPB	1	known	suggestive_specific_pathway							GALNT2	chr1	230057990	230282122	1	2590	protein_coding	1:207104005	22953985
31_5_10	SeqId_15570_99	'Complement receptor type 2	chr1:207632796_A_G$SeqId_15570_99	1	chr1:207632796_A_G	rs17044525	cis	1	207632796	A	G	0.8911	0.2704	0.0209	3.97e-38	'Complement receptor type 2	ENSG00000117322	'CR2	intron_variant	0.261726	rs4308977	ENSG00000117322	'CR2	missense_variant	ENSG00000117322	ENSG00000117322	'CR2	3	novel	suggestive_specific_pathway							CR2	chr1	207454230	207489895	1	1380	protein_coding	1:207459451	5221
31_5_11	SeqId_19556_12	'Complement receptor type 1	chr1:207750568_C_T$SeqId_19556_12	1	chr1:207750568_C_T	rs679515	cis	1	207750568	T	C	0.18	0.5857	0.0167	1.3e-270	'Complement receptor type 1	ENSG00000203710	'CR1	intron_variant	0.11355	rs4844609	ENSG00000203710	'CR1	missense_variant	ENSG00000203710	ENSG00000203710	'CR1	3	known	suggestive_specific_pathway							CR1	chr1	207496147	207641765	1	1378	protein_coding	1:207577223	81076
31_5_13	SeqId_17682_1	'CD46	chr1:207945970_A_G$SeqId_17682_1	1	chr1:207945970_A_G	rs113208992	cis	1	207945970	A	G	0.5979	-0.4022	0.0132	1.4e-202	'Membrane cofactor protein	ENSG00000117335	'CD46	intron_variant						ENSG00000117335	ENSG00000117335	'CD46	3	novel	specific_protein	-0.067009	0.064909	0.302426609067676	no	CD46	Olink CARDIOMETABOLIC(v.3602)	CD46	chr1	207752054	207795513	1	4179	protein_coding	1:207772625	20571
31_5_2	SeqId_15376_134	'CATE	chr1:206328248_D_I$SeqId_15376_134	1	chr1:206328248_D_I	1:206328248_D_I	cis	1	206328248	D	I	0.8169	0.5185	0.0182	1.47e-178	'Cathepsin E	ENSG00000196188	'CTSE	intron_variant						ENSG00000196188	ENSG00000196188	'CTSE	3	novel	specific_protein							CTSE	chr1	206008535	206023909	-1	1510	protein_coding	1:206013120	10789
31_5_3	SeqId_3820_68	'MAPK2	chr1:206904464_C_T$SeqId_3820_68	1	chr1:206904464_C_T	rs10863805	cis	1	206904464	T	C	0.3093	0.3167	0.0131	7.5e-129	'MAP kinase-activated protein kinase 2	ENSG00000162889	'MAPKAPK2	intron_variant						ENSG00000162889	ENSG00000162889	'MAPKAPK2	6	known	specific_pathway							MAPKAPK2	chr1	206684905	206734281	1	9261	protein_coding	1:206731119	46214
31_5_4	SeqId_3216_2	'PIGR	chr1:207105641_C_T$SeqId_3216_2	1	chr1:207105641_C_T	rs908702	cis	1	207105641	T	C	0.4477	-0.1686	0.0132	4.22e-37	'Polymeric immunoglobulin receptor	ENSG00000162896	'PIGR	intron_variant	0.993655	rs2275531	ENSG00000162896	'PIGR	missense_variant	ENSG00000162896	ENSG00000162896	'PIGR	3	known	unspecific_effect	-0.0085603	0.061623	0.889575882216881	no	PIgR	Olink CARDIOVASCULAR II(v.5004)	PIGR	chr1	206928522	206946466	-1	5284	protein_coding	1:206932296	14170
31_5_5	SeqId_6574_11	'FAIM3	chr1:207149630_C_T$SeqId_6574_11	1	chr1:207149630_C_T	rs1856747	cis	1	207149630	T	C	0.1268	-0.1912	0.0208	3.13e-20	'Fas apoptotic inhibitory molecule 3	ENSG00000162894	'FAIM3	intergenic_variant						ENSG00000162894	ENSG00000162894	'FCMR	3	novel	specific_protein							FCMR	chr1	206903317	206923247	-1	9214	protein_coding	1:206976285	53038
31_5_6	SeqId_9449_150	'C4b-binding protein alpha chain	chr1:207281706_D_I$SeqId_9449_150	1	chr1:207281706_D_I	rs34101855	cis	1	207281706	D	I	0.8727	-0.5162	0.0197	1.25e-151	'C4b-binding protein alpha chain	ENSG00000123838	'C4BPA	intron_variant						ENSG00000123838	ENSG00000123838	'C4BPA	3	known	unspecific_effect							C4BPA	chr1	207104233	207144972	1	722	protein_coding	1:207108362	4129
31_5_7	SeqId_8597_1	'TMEM9	chr1:207282149_A_C$SeqId_8597_1	1	chr1:207282149_A_C	rs2842700	trans	1	207282149	A	C	0.0542	0.2561	0.0301	1.97e-17	'Transmembrane protein 9	ENSG00000116857	'TMEM9	intron_variant						ENSG00000123838	ENSG00000123838|ENSG00000232621	'C4BPA	1	known	unspecific_effect							TMEM9	chr1	201134772	201171574	-1	252839	protein_coding	1:207108804	5937230
31_5_9	SeqId_5069_9	'DAF	chr1:207439015_C_T$SeqId_5069_9	1	chr1:207439015_C_T	rs6684804	cis	1	207439015	T	C	0.2319	-0.5476	0.015	6.38e-290	'Complement decay-accelerating factor	ENSG00000196352	'CD55	intron_variant,non_coding_transcript_variant						ENSG00000196352	ENSG00000196352	'CD55	3	known	suggestive_specific_pathway							CD55	chr1	207321532	207386804	1	1604	protein_coding	1:207265670	55862
310_1_1	SeqId_16853_5	'NRK1	chr9:77707300_A_T$SeqId_16853_5	1	chr9:77707300_A_T	rs11144225	cis	9	77707300	A	T	0.5967	0.3236	0.0132	2.6e-133	'Nicotinamide riboside kinase 1	ENSG00000106733	'NMRK1	intron_variant						ENSG00000106733	ENSG00000106733	'NMRK1	3	novel	specific_protein							NMRK1	chr9	75060573	75088217	-1	54981	protein_coding	9:75092384	4167
311_1_1	SeqId_13059_33	'RIFK	chr9:79322720_A_G$SeqId_13059_33	1	chr9:79322720_A_G	rs680729	cis	9	79322720	A	G	0.2349	-0.2231	0.0152	4.88e-49	'Riboflavin kinase	ENSG00000135002	'RFK	synonymous_variant						ENSG00000135002	ENSG00000135002	'RFK	3	novel	specific_protein							RFK	chr9	76385526	76394517	-1	55312	protein_coding	9:76707804	313287
312_1_1	SeqId_18342_2	'SERC	chr9:80864512_C_T$SeqId_18342_2	1	chr9:80864512_C_T	rs7874282	cis	9	80864512	T	C	0.2147	-0.1445	0.0154	5.42e-21	'Phosphoserine aminotransferase	ENSG00000135069	'PSAT1	intron_variant						ENSG00000135069	ENSG00000135069	'PSAT1	3	novel	specific_protein							PSAT1	chr9	78297125	78330093	1	29968	protein_coding	9:78249596	47529
313_1_1	SeqId_17456_53	'GOLM1	chr9:88720605_A_G$SeqId_17456_53	1	chr9:88720605_A_G	rs10780749	cis	9	88720605	A	G	0.1204	0.3001	0.0201	1.71e-50	'Golgi membrane protein 1	ENSG00000135052	'GOLM1	intergenic_variant						ENSG00000135052	ENSG00000135052	'GOLM1	3	known	unspecific_effect							GOLM1	chr9	86026146	86100173	-1	51280	protein_coding	9:86105690	5517
313_1_1	SeqId_8983_7	'GOLM1	chr9:88720605_A_G$SeqId_8983_7	1	chr9:88720605_A_G	rs10780749	cis	9	88720605	A	G	0.1204	0.2095	0.0205	1.52e-24	'Golgi membrane protein 1	ENSG00000135052	'GOLM1	intergenic_variant						ENSG00000135052	ENSG00000135052	'GOLM1	3	known	unspecific_effect							GOLM1	chr9	86026146	86100173	-1	51280	protein_coding	9:86105690	5517
314_1_1	SeqId_5737_61	'SEM4D	chr9:91994433_C_T$SeqId_5737_61	1	chr9:91994433_C_T	rs45464494	cis	9	91994433	T	C	0.0773	-1.4919	0.0204	4.57e-1164	'Semaphorin-4D	ENSG00000187764	'SEMA4D	missense_variant						ENSG00000187764	ENSG00000187764	'SEMA4D	3	known	specific_protein							SEMA4D	chr9	89360787	89498130	-1	10507	protein_coding	9:89379518	118612
315_1_1	SeqId_10722_13	'KSYK	chr9:93563884_C_T$SeqId_10722_13	1	chr9:93563884_C_T	rs34221447	cis	9	93563884	T	C	0.2173	-0.1734	0.0155	6.02e-29	'Tyrosine-protein kinase SYK	ENSG00000165025	'SYK	upstream_gene_variant						ENSG00000165025	ENSG00000165025	'SYK	3	novel	unspecific_effect							SYK	chr9	90801787	90898549	1	6850	protein_coding	9:90801602	185
315_1_1	SeqId_11378_37	'KSYK	chr9:93563884_C_T$SeqId_11378_37	1	chr9:93563884_C_T	rs34221447	cis	9	93563884	T	C	0.2173	-0.1695	0.0156	1.63e-27	'Tyrosine-protein kinase SYK	ENSG00000165025	'SYK	upstream_gene_variant						ENSG00000165025	ENSG00000165025	'SYK	3	novel	unspecific_effect							SYK	chr9	90801787	90898549	1	6850	protein_coding	9:90801602	185
315_2_1	SeqId_17224_12	'MIME	chr9:95201540_A_T$SeqId_17224_12	1	chr9:95201540_A_T	rs7045409	cis	9	95201540	A	T	0.3701	0.4199	0.0127	1.81e-240	'Mimecan	ENSG00000106809	'OGN	intron_variant						ENSG00000106809	ENSG00000106809|ENSG00000106819	'ASPN|OGN	3	known	unspecific_effect							OGN	chr9	92383268	92404696	-1	4969	protein_coding	9:92439258	34562
315_2_1	SeqId_6451_64	'ASPN	chr9:95115492_A_C$SeqId_6451_64	1	chr9:95115492_A_C	rs7848055	cis	9	95115492	A	C	0.6711	0.4434	0.0128	5.14e-261	'Asporin	ENSG00000106819	'ASPN	intron_variant						ENSG00000106819	ENSG00000106809|ENSG00000106819	'ASPN|OGN	3	known	unspecific_effect							ASPN	chr9	92456205	92482506	-1	54829	protein_coding	9:92353210	129296
315_2_2	SeqId_15522_2	'GAPR1	chr9:95905552_A_C$SeqId_15522_2	1	chr9:95905552_A_C	rs4743894	trans	9	95905552	A	C	0.6118	0.1366	0.0138	4.57e-23	'Golgi-associated plant pathogenesis-related protein 1	ENSG00000122694	'GLIPR2	upstream_gene_variant	0.305802	rs2275848	ENSG00000131669	'NINJ1	missense_variant	ENSG00000203364	ENSG00000131669|ENSG00000203364	'NINJ1	1	novel	suggestive_specific_pathway							GLIPR2	chr9	36136536	36163913	1	152007	protein_coding	9:93143270	57006734
315_2_3	SeqId_7861_9	'ROR2	chr9:94495608_C_T$SeqId_7861_9	1	chr9:94495608_C_T	rs10820900	cis	9	94495608	T	C	0.3512	0.1605	0.0134	2.78e-33	'Tyrosine-protein kinase transmembrane receptor ROR2	ENSG00000169071	'ROR2	missense_variant						ENSG00000169071	ENSG00000169071	'ROR2	3	novel	specific_pathway							ROR2	chr9	91563091	91950228	-1	4920	protein_coding	9:91733326	216902
315_3_1	SeqId_9867_23	'F16P2	chr9:97352468_G_T$SeqId_9867_23	1	chr9:97352468_G_T	rs499480	cis	9	97352468	T	G	0.8594	0.2727	0.0188	1.9e-47	'Fructose-1,6-bisphosphatase isozyme 2	ENSG00000130957	'FBP2	intron_variant	0.987512	rs573212	ENSG00000130957	'FBP2	missense_variant	ENSG00000130957	ENSG00000130957	'FBP2	3	known	specific_protein							FBP2	chr9	94558720	94593824	-1	8789	protein_coding	9:94590186	3638
315_3_2	SeqId_7206_20	'F16P1	chr9:97355195_A_G$SeqId_7206_20	1	chr9:97355195_A_G	rs2679606	cis	9	97355195	A	G	0.0703	-0.2011	0.0248	5.09e-16	'Fructose-1,6-bisphosphatase 1	ENSG00000165140	'FBP1	intron_variant	0.993313	rs1769259	ENSG00000165140	'FBP1	missense_variant	ENSG00000165140	ENSG00000165140	'FBP1	3	novel	specific_pathway							FBP1	chr9	94603133	94640249	-1	2203	protein_coding	9:94592913	47336
316_1_2	SeqId_10815_2	'HABP4	chr9:99192919_A_C$SeqId_10815_2	1	chr9:99192919_A_C	rs10820606	cis	9	99192919	A	C	0.7588	-0.8033	0.0142	1.71e-697	'Intracellular hyaluronan-binding protein 4	ENSG00000130956	'HABP4	intergenic_variant						ENSG00000130956	ENSG00000130956	'HABP4	5	known	unspecific_effect							HABP4	chr9	96450169	96491336	1	22927	protein_coding	9:96430637	19532
316_1_4	SeqId_3364_76	'Cathepsin V	chr9:99909044_C_T$SeqId_3364_76	1	chr9:99909044_C_T	rs12686511	cis	9	99909044	T	C	0.2088	0.2163	0.0161	5.04e-41	'Cathepsin L2	ENSG00000136943	'CTSV	intergenic_variant						ENSG00000136943	ENSG00000136943	'CTSV	3	novel	specific_protein							CTSV	chr9	97029677	97156556	-1	1515	protein_coding	9:97146762	9794
316_1_5	SeqId_17802_4	'SIAS	chr9:100823135_C_G$SeqId_17802_4	1	chr9:100823135_C_G	rs1058446	cis	9	100823135	C	G	0.2422	0.1788	0.015	1.49e-32	'Sialic acid synthase	ENSG00000095380	'NANS	missense_variant						ENSG00000095380	ENSG00000095380	'NANS	3	novel	specific_protein							NANS	chr9	98056732	98083077	1	54187	protein_coding	9:98060853	4121
316_2_1	SeqId_8974_172	'COFA1	chr9:101633220_C_T$SeqId_8974_172	1	chr9:101633220_C_T	rs7874287	cis	9	101633220	T	C	0.3057	-0.2232	0.0141	2.33e-56	'Collagen alpha-1(XV) chain	ENSG00000204291	'COL15A1	intron_variant,non_coding_transcript_variant						ENSG00000204291	ENSG00000204291	'COL15A1	3	novel	specific_protein							COL15A1	chr9	98943179	99070792	1	1306	protein_coding	9:98870938	72241
317_1_1	SeqId_15641_20	'TEFF1	chr9:103286432_D_I$SeqId_15641_20	1	chr9:103286432_D_I	rs372969265	cis	9	103286432	D	I	0.8311	-0.1394	0.0172	5.78e-16	'Tomoregulin-1	ENSG00000241697	'TMEFF1	intron_variant						ENSG00000241697	ENSG00000241697	'TMEFF1	3	novel	specific_protein							TMEFF1	chr9	100473149	100577636	1	8577	protein_coding	9:100524151	51002
317_1_2	SeqId_18185_118	'ALDOB	chr9:104209068_A_G$SeqId_18185_118	1	chr9:104209068_A_G	rs142540788	cis	9	104209068	A	G	0.9878	0.9965	0.0617	1.3e-58	'Fructose-bisphosphate aldolase B	ENSG00000136872	'ALDOB	upstream_gene_variant	0.498043	rs1800546	ENSG00000136872	'ALDOB	missense_variant	ENSG00000136872	ENSG00000136872	'ALDOB	3	novel	specific_protein							ALDOB	chr9	101420560	101449664	-1	229	protein_coding	9:101446786	2878
32_1_1	SeqId_12428_2	'LYPL1	chr1:219340555_D_I$SeqId_12428_2	1	chr1:219340555_D_I	rs3084102	cis	1	219340555	D	I	0.1155	0.371	0.0198	3.38e-78	'Lysophospholipase-like protein 1	ENSG00000143353	'LYPLAL1	intron_variant,non_coding_transcript_variant						ENSG00000143353	ENSG00000143353	'LYPLAL1	3	novel	specific_protein							LYPLAL1	chr1	219173869	219212865	1	127018	protein_coding	1:219167214	6655
320_1_1	SeqId_11109_56	'SVEP1	chr9:113312231_C_G$SeqId_11109_56	1	chr9:113312231_C_G	rs61751937	cis	9	113312231	C	G	0.0292	0.9411	0.0382	2.84e-134	'Sushi, von Willebrand factor type A, EGF and pentraxin domain-containing protein 1	ENSG00000165124	'SVEP1	missense_variant						ENSG00000165124	ENSG00000165124	'SVEP1	3	known	unspecific_effect							SVEP1	chr9	110365248	110579880	-1	79987	protein_coding	9:110549951	29929
320_1_1	SeqId_11178_21	'SVEP1	chr9:113312231_C_G$SeqId_11178_21	1	chr9:113312231_C_G	rs61751937	cis	9	113312231	C	G	0.0292	1.0255	0.0378	5.74e-162	'Sushi, von Willebrand factor type A, EGF and pentraxin domain-containing protein 1	ENSG00000165124	'SVEP1	missense_variant						ENSG00000165124	ENSG00000165124	'SVEP1	3	known	unspecific_effect							SVEP1	chr9	110365248	110579880	-1	79987	protein_coding	9:110549951	29929
320_1_2	SeqId_19617_5	'LTB4DH	chr9:114357952_C_T$SeqId_19617_5	1	chr9:114357952_C_T	rs59165439	cis	9	114357952	T	C	0.2504	-0.6647	0.0141	4.47e-485	'Prostaglandin reductase 1	ENSG00000106853	'PTGR1	intron_variant	0.21588	rs1053959	ENSG00000106853	'PTGR1	missense_variant	ENSG00000106853	ENSG00000106853	'PTGR1	3	novel	suggestive_specific_pathway							PTGR1	chr9	111549722	111599893	-1	22949	protein_coding	9:111595672	4221
320_3_3	SeqId_19482_11	'HDHD3	chr9:116136198_C_T$SeqId_19482_11	1	chr9:116136198_C_T	rs1043836	cis	9	116136198	T	C	0.6392	0.1875	0.0128	2.32e-48	'Haloacid dehalogenase-like hydrolase domain-containing protein 3	ENSG00000119431	'HDHD3	missense_variant						ENSG00000119431	ENSG00000119431	'HDHD3	3	novel	specific_protein							HDHD3	chr9	113373419	113376986	-1	81932	protein_coding	9:113373918	3068
320_3_4	SeqId_15523_9	'HEM2	chr9:116153891_C_G$SeqId_15523_9	1	chr9:116153891_C_G	rs1800435	cis	9	116153891	C	G	0.9188	0.4219	0.0257	1.94e-60	'Delta-aminolevulinic acid dehydratase	ENSG00000148218	'ALAD	missense_variant						ENSG00000148218	ENSG00000148218	'ALAD	3	novel	specific_protein							ALAD	chr9	113386312	113401290	-1	210	protein_coding	9:113391611	9679
320_3_5	SeqId_15453_3	'a1-Microglobulin	chr9:116827079_C_T$SeqId_15453_3	1	chr9:116827079_C_T	rs10817564	cis	9	116827079	T	C	0.2696	-0.1539	0.0149	4.9e-25	'Alpha-1-microglobulin	ENSG00000106927	'AMBP	intron_variant						ENSG00000106927	ENSG00000106927	'AMBP	3	novel	unspecific_effect	0.016758	0.072674	0.817732012864142	no	AMBP	Olink CARDIOVASCULAR II(v.5004)	AMBP	chr9	114060127	114078328	-1	259	protein_coding	9:114064799	13529
320_4_2	SeqId_4155_3	'Tenascin	chr9:117835899_C_T$SeqId_4155_3	1	chr9:117835899_C_T	rs1138545	cis	9	117835899	T	C	0.1568	1.2912	0.0136	3.95e-1960	'Tenascin	ENSG00000041982	'TNC	missense_variant						ENSG00000041982	ENSG00000041982	'TNC	7	known	suggestive_specific_pathway	0.032237	0.088043	0.714414071381094	no	TNC	Olink CARDIOMETABOLIC(v.3602)	TNC	chr9	115019575	115118257	-1	3371	protein_coding	9:115073620	44637
320_4_2	SeqId_5675_6	'Tenascin	chr9:117835899_C_T$SeqId_5675_6	1	chr9:117835899_C_T	rs1138545	none	9	117835899	T	C	0.157	-1.2683	0.0139	1.16e-1810				missense_variant						ENSG00000041982	ENSG00000041982	'TNC	7	known	suggestive_specific_pathway							TNC	chr9	115019575	115118257	-1	3371	protein_coding	9:115073620	44637
320_4_2	SeqId_6042_52	'Tenascin	chr9:117835899_C_T$SeqId_6042_52	1	chr9:117835899_C_T	rs1138545	none	9	117835899	T	C	0.1568	-0.5659	0.0166	3.11e-256				missense_variant						ENSG00000041982	ENSG00000041982	'TNC	7	known	suggestive_specific_pathway							TNC	chr9	115019575	115118257	-1	3371	protein_coding	9:115073620	44637
320_4_2	SeqId_7131_207	'Tenascin	chr9:117835899_C_T$SeqId_7131_207	1	chr9:117835899_C_T	rs1138545	none	9	117835899	T	C	0.157	-1.0169	0.0158	4.00e-902				missense_variant						ENSG00000041982	ENSG00000041982	'TNC	7	known	suggestive_specific_pathway							TNC	chr9	115019575	115118257	-1	3371	protein_coding	9:115073620	44637
320_4_3	SeqId_5738_25	'Tenascin	chr9:117901465_A_G$SeqId_5738_25	1	chr9:117901465_A_G	rs7849467	none	9	117901465	A	G	0.7013	0.295	0.0142	3.17e-95				upstream_gene_variant	0.248135	rs1138545	ENSG00000041982	'TNC	missense_variant	ENSG00000173077	ENSG00000041982	'TNC	3	known	suggestive_specific_pathway							TNC	chr9	115019575	115118257	-1	3371	protein_coding	9:115139186	20929
320_4_3	SeqId_6260_14	'Tenascin	chr9:117888305_D_I$SeqId_6260_14	1	chr9:117888305_D_I	rs113723385	none	9	117888305	D	I	0.2982	-0.2402	0.0144	1.19e-62				intron_variant	0.249719	rs1138545	ENSG00000041982	'TNC	missense_variant	ENSG00000236461	ENSG00000041982	'TNC	3	known	suggestive_specific_pathway							TNC	chr9	115019575	115118257	-1	3371	protein_coding	9:115126027	7770
320_4_4	SeqId_3421_54	'CD30 Ligand	chr9:117691270_A_G$SeqId_3421_54	1	chr9:117691270_A_G	rs1006026	cis	9	117691270	A	G	0.5679	0.219	0.0136	4.75e-58	'Tumor necrosis factor ligand superfamily member 8	ENSG00000106952	'TNFSF8	intron_variant						ENSG00000106952	ENSG00000106952	'TNFSF8	3	novel	specific_protein							TNFSF8	chr9	114893343	114930595	-1	944	protein_coding	9:114928990	1605
321_1_1	SeqId_3647_49	'TLR4:MD-2 complex	chr9:120473466_A_G$SeqId_3647_49	1	chr9:120473466_A_G	rs117343502	cis	9	120473466	A	G	0.0561	-0.8586	0.0273	1.82e-217	'Toll-like receptor 4:Lymphocyte antigen 96 complex	ENSG00000136869|ENSG00000154589	'TLR4|LY96	intron_variant	0.974118	rs4986790	ENSG00000136869	'TLR4	missense_variant	ENSG00000136869|ENSG00000154589	ENSG00000136869|ENSG00000154589	'LY96|TLR4	3	known	specific_protein							TLR4	chr9	117704175	117724735	1	7099	protein_coding	9:117711188	7013
322_1_1	SeqId_2381_52	'C5	chr9:123767261_D_I$SeqId_2381_52	1	chr9:123767261_D_I	rs41309886	cis	9	123767261	D	I	0.2184	-0.2964	0.0162	1.35e-74	'Complement C5	ENSG00000106804	'C5	intron_variant	0.214123	rs17611	ENSG00000106804	'C5	missense_variant	ENSG00000106804	ENSG00000039537|ENSG00000106804	'C5|C6	3	known	unspecific_effect							C5	chr9	120952335	121050275	-1	727	protein_coding	9:121004984	45291
322_1_1	SeqId_4482_66	'C5b, 6 Complex	chr9:123767261_D_I$SeqId_4482_66	1	chr9:123767261_D_I	rs41309886	cis	9	123767261	D	I	0.2184	-0.2887	0.0162	8.7e-71	'Complement C5b-C6 complex	ENSG00000106804|ENSG00000039537	'C5|C6	intron_variant	0.214123	rs17611	ENSG00000106804	'C5	missense_variant	ENSG00000106804|ENSG00000039537	ENSG00000039537|ENSG00000106804	'C5|C6	3	known	unspecific_effect							C5	chr9	120952335	121050275	-1	727	protein_coding	9:121004984	45291
322_1_2	SeqId_2851_63	'C5a	chr9:123787999_A_G$SeqId_2851_63	1	chr9:123787999_A_G	rs17220750	cis	9	123787999	A	G	0.1003	0.2589	0.022	7.81e-32	'C5a anaphylatoxin	ENSG00000106804	'C5	intron_variant						ENSG00000106804	ENSG00000106804	'C5	3	known	unspecific_effect							C5	chr9	120952335	121050275	-1	727	protein_coding	9:121025721	24554
322_1_3	SeqId_4775_34	'Gelsolin	chr9:124033044_A_C$SeqId_4775_34	1	chr9:124033044_A_C	rs10985196	cis	9	124033044	A	C	0.2063	-0.1854	0.0157	3.49e-32	'Gelsolin	ENSG00000148180	'GSN	intron_variant						ENSG00000148180	ENSG00000148180	'GSN	3	novel	specific_protein							GSN	chr9	121207794	121332843	1	2934	protein_coding	9:121270766	62972
324_1_2	SeqId_4908_6	'Endoglin	chr9:130601277_C_T$SeqId_4908_6	1	chr9:130601277_C_T	rs11794565	cis	9	130601277	T	C	0.4538	0.0979	0.0133	2.12e-13	'Endoglin	ENSG00000106991	'ENG	intron_variant						ENSG00000106991	ENSG00000106991	'ENG	3	novel	specific_protein							ENG	chr9	127815013	127854658	-1	2022	protein_coding	9:127838998	15660
324_1_4	SeqId_18458_4	'PGES2	chr9:130884753_C_T$SeqId_18458_4	1	chr9:130884753_C_T	rs13283456	cis	9	130884753	T	C	0.2041	-0.2269	0.0161	5.77e-45	'Prostaglandin E synthase 2	ENSG00000148334	'PTGES2	missense_variant						ENSG00000148334	ENSG00000148334	'PTGES2	3	novel	specific_protein							PTGES2	chr9	128120693	128128462	-1	80142	protein_coding	9:128122474	5988
324_1_5	SeqId_18222_34	'SHLB2	chr9:131788129_C_G$SeqId_18222_34	1	chr9:131788129_C_G	rs7870053	cis	9	131788129	C	G	0.525	0.4195	0.0124	4.51e-252	'Endophilin-B2	ENSG00000148341	'SH3GLB2	intron_variant						ENSG00000148341	ENSG00000148341	'SH3GLB2	3	novel	specific_protein							SH3GLB2	chr9	129007036	129028331	-1	56904	protein_coding	9:129025850	2481
324_1_6	SeqId_12637_7	'CACP	chr9:131855219_D_I$SeqId_12637_7	1	chr9:131855219_D_I	rs34313463	cis	9	131855219	D	I	0.276	-0.155	0.0138	3.93e-29	'Carnitine O-acetyltransferase	ENSG00000095321	'CRAT	downstream_gene_variant						ENSG00000095321	ENSG00000095321	'CRAT	3	novel	unspecific_effect							CRAT	chr9	129094142	129111189	-1	1384	protein_coding	9:129092941	18248
325_1_1	SeqId_18871_24	'AIF1L	chr9:133936775_C_T$SeqId_18871_24	1	chr9:133936775_C_T	rs2315073	cis	9	133936775	T	C	0.69	-0.9598	0.0112	1.85e-1597	'Allograft inflammatory factor 1-like	ENSG00000126878	'AIF1L	intron_variant	0.209297	rs2315075	ENSG00000126878	'AIF1L	missense_variant	ENSG00000126878	ENSG00000126878	'AIF1L	3	novel	specific_protein							AIF1L	chr9	131096476	131123152	1	83543	protein_coding	9:131061388	35088
326_1_10	SeqId_6379_62	'ATL2	chr9:136397834_A_G$SeqId_6379_62	1	chr9:136397834_A_G	rs1008250	cis	9	136397834	A	G	0.7252	-0.1118	0.0161	4.47e-12	'ADAMTS-like protein 2	ENSG00000197859	'ADAMTSL2	intron_variant						ENSG00000197859	ENSG00000197859	'ADAMTSL2	3	novel	unspecific_effect							ADAMTSL2	chr9	133532164	133575519	1	9719	protein_coding	9:133532712	548
326_1_2	SeqId_4908_6	'Endoglin	chr9:136138765_D_I$SeqId_4908_6	1	chr9:136138765_D_I	rs779860630	trans	9	136138765	D	I	0.1989	-0.3701	0.0157	2.93e-122	'Endoglin	ENSG00000106991	'ENG	intron_variant	0.297282	rs41302673	ENSG00000198870	'C9orf96	missense_variant	ENSG00000175164|ENSG00000160271|ENSG00000160323|ENSG00000281244	ENSG00000175164	'ABO	5	known	unspecific_effect	-0.1628	0.078905	0.0396186798370326	yes	ENG	Olink CARDIOMETABOLIC(v.3602)	ENG	chr9	127815013	127854658	-1	2022	protein_coding	9:133263363	5408705
326_1_2	SeqId_11109_56	'SVEP1	chr9:136137065_A_G$SeqId_11109_56	1	chr9:136137065_A_G	rs687621	trans	9	136137065	A	G	0.6624	-0.0986	0.0136	3.53e-13	'Sushi, von Willebrand factor type A, EGF and pentraxin domain-containing protein 1	ENSG00000165124	'SVEP1	intron_variant	0.140219	rs41302673	ENSG00000198870	'C9orf96	missense_variant	ENSG00000175164	ENSG00000175164	'ABO	5	known	unspecific_effect							SVEP1	chr9	110365248	110579880	-1	79987	protein_coding	9:133261662	22681782
326_1_2	SeqId_11178_21	'SVEP1	chr9:136137065_A_G$SeqId_11178_21	1	chr9:136137065_A_G	rs687621	trans	9	136137065	A	G	0.6624	-0.1052	0.0135	6.96e-15	'Sushi, von Willebrand factor type A, EGF and pentraxin domain-containing protein 1	ENSG00000165124	'SVEP1	intron_variant	0.140219	rs41302673	ENSG00000198870	'C9orf96	missense_variant	ENSG00000175164	ENSG00000175164	'ABO	5	known	unspecific_effect							SVEP1	chr9	110365248	110579880	-1	79987	protein_coding	9:133261662	22681782
326_1_2	SeqId_13381_49	'B4GT1	chr9:136139907_D_I$SeqId_13381_49	1	chr9:136139907_D_I	rs149092047	trans	9	136139907	D	I	0.2702	0.218	0.0149	3.56e-48	'Beta-1,4-galactosyltransferase 1	ENSG00000086062	'B4GALT1	intron_variant	0.197112	rs41302673	ENSG00000198870	'C9orf96	missense_variant	ENSG00000148248|ENSG00000280951	ENSG00000175164	'ABO	5	known	unspecific_effect							B4GALT1	chr9	33104082	33167356	-1	2683	protein_coding	9:133264504	100097148
326_1_2	SeqId_17456_53	'GOLM1	chr9:136146597_C_T$SeqId_17456_53	1	chr9:136146597_C_T	rs550057	trans	9	136146597	T	C	0.2697	0.6408	0.0134	4.38e-499	'Golgi membrane protein 1	ENSG00000135052	'GOLM1	intron_variant	0.196234	rs41302673	ENSG00000198870	'C9orf96	missense_variant	ENSG00000175164|ENSG00000148248|ENSG00000160271|ENSG00000170835|ENSG00000197859|ENSG00000280951	ENSG00000175164	'ABO	5	known	unspecific_effect							GOLM1	chr9	86026146	86100173	-1	51280	protein_coding	9:133271182	47171009
326_1_2	SeqId_3421_54	'CD30 Ligand	chr9:136146597_C_T$SeqId_3421_54	1	chr9:136146597_C_T	rs550057	trans	9	136146597	T	C	0.2697	0.1286	0.0151	1.98e-17	'Tumor necrosis factor ligand superfamily member 8	ENSG00000106952	'TNFSF8	intron_variant	0.196234	rs41302673	ENSG00000198870	'C9orf96	missense_variant	ENSG00000175164	ENSG00000175164	'ABO	5	known	unspecific_effect							TNFSF8	chr9	114893343	114930595	-1	944	protein_coding	9:133271182	18340587
326_1_2	SeqId_3647_49	'TLR4:MD-2 complex	chr9:136149399_A_G$SeqId_3647_49	1	chr9:136149399_A_G	rs507666	trans	9	136149399	A	G	0.2001	-0.231	0.0161	1.12e-46	'Toll-like receptor 4:Lymphocyte antigen 96 complex	ENSG00000136869|ENSG00000154589	'TLR4|LY96	intron_variant	0.294239	rs41302673	ENSG00000198870	'C9orf96	missense_variant	ENSG00000175164|ENSG00000148248|ENSG00000148297|ENSG00000148303|ENSG00000160271|ENSG00000280858|ENSG00000280951|ENSG00000281022	ENSG00000175164	'ABO	5	known	unspecific_effect							TLR4	chr9	117704175	117724735	1	7099	protein_coding	9:133273983	15569808
326_1_2	SeqId_8983_7	'GOLM1	chr9:136139907_D_I$SeqId_8983_7	1	chr9:136139907_D_I	rs149092047	trans	9	136139907	D	I	0.2701	0.7583	0.0131	3.45e-730	'Golgi membrane protein 1	ENSG00000135052	'GOLM1	intron_variant	0.197112	rs41302673	ENSG00000198870	'C9orf96	missense_variant	ENSG00000175164|ENSG00000148248|ENSG00000160271|ENSG00000170835|ENSG00000197859|ENSG00000280951	ENSG00000175164	'ABO	5	known	unspecific_effect							GOLM1	chr9	86026146	86100173	-1	51280	protein_coding	9:133264504	47164331
326_1_2	SeqId_8992_1	'TMEM2	chr9:136138765_D_I$SeqId_8992_1	1	chr9:136138765_D_I	rs779860630	trans	9	136138765	D	I	0.1989	-0.1272	0.0169	5.88e-14	'Transmembrane protein 2	ENSG00000135048	'TMEM2	intron_variant	0.297282	rs41302673	ENSG00000198870	'C9orf96	missense_variant	ENSG00000175164	ENSG00000175164	'ABO	5	known	unspecific_effect							CEMIP2	chr9	71683366	71816690	-1	23670	protein_coding	9:133263363	61446673
326_1_2	SeqId_9253_52	'BGAT	chr9:136144309_A_G$SeqId_9253_52	1	chr9:136144309_A_G	rs576125	cis	9	136144309	A	G	0.3354	1.2278	0.0079	3.90e-5248	'Histo-blood group ABO system transferase	ENSG00000175164	'ABO	intron_variant						ENSG00000175164	ENSG00000175164	'ABO	5	known	unspecific_effect							ABO	chr9	133233278	133276024	-1		protein_coding	9:133268897	7127
326_1_2	SeqId_5703_26	'NOE1	chr9:136149399_A_G$SeqId_5703_26	1	chr9:136149399_A_G	rs507666	trans	9	136149399	A	G	0.2001	-0.1505	0.0161	8.04e-21	'Noelin	ENSG00000130558	'OLFM1	intron_variant	0.294239	rs41302673	ENSG00000198870	'C9orf96	missense_variant	ENSG00000175164	ENSG00000175164	'ABO	5	known	unspecific_effect							OLFM1	chr9	135075422	135121180	1	10439	protein_coding	9:133273983	1801439
326_1_2	SeqId_8397_147	'QSOX2	chr9:136139907_D_I$SeqId_8397_147	1	chr9:136139907_D_I	rs149092047	trans	9	136139907	D	I	0.2702	0.9706	0.0116	5.20e-1523	'Sulfhydryl oxidase 2	ENSG00000165661	'QSOX2	intron_variant	0.197112	rs41302673	ENSG00000198870	'C9orf96	missense_variant	ENSG00000175164	ENSG00000175164	'ABO	5	known	unspecific_effect							QSOX2	chr9	136206333	136245812	-1	169714	protein_coding	9:133264504	2981308
326_1_3	SeqId_5107_7	'Notch 1	chr9:136142185_C_T$SeqId_5107_7	1	chr9:136142185_C_T	rs8176672	trans	9	136142185	T	C	0.0652	0.413	0.0255	8.37e-59	'Neurogenic locus notch homolog protein 1	ENSG00000148400	'NOTCH1	intron_variant						ENSG00000175164	ENSG00000148297|ENSG00000170835|ENSG00000281022	'CEL|MED22|MED22	2	known	unspecific_effect	0.32897	0.11955	0.00615176872709868	yes	NOTCH1	Olink CARDIOMETABOLIC(v.3602)	NOTCH1	chr9	136494433	136546048	-1	4851	protein_coding	9:133266772	3279276
326_1_3	SeqId_3773_15	'sTie-2	chr9:136142185_C_T$SeqId_3773_15	1	chr9:136142185_C_T	rs8176672	trans	9	136142185	T	C	0.0652	0.6376	0.0261	1.41e-131	'Angiopoietin-1 receptor, soluble	ENSG00000120156	'TEK	intron_variant						ENSG00000175164|ENSG00000160271|ENSG00000160323|ENSG00000281244	ENSG00000148297|ENSG00000170835|ENSG00000281022	'CEL|MED22|MED22	2	known	unspecific_effect	0.74341	0.11407	1.8134266758708e-10	yes	TIE2	Olink CARDIOVASCULAR II(v.5004)	TEK	chr9	27109141	27230174	1	7010	protein_coding	9:133266772	106157631
326_1_6	SeqId_9796_4	'CEL	chr9:135927793_C_G$SeqId_9796_4	1	chr9:135927793_C_G	rs56272996	cis	9	135927793	C	G	0.9693	-0.7039	0.037	1.27e-80	'Bile salt-activated lipase	ENSG00000170835	'CEL	intron_variant						ENSG00000170835	ENSG00000170835	'CEL	3	known	specific_protein							CEL	chr9	133061981	133071861	1	1056	protein_coding	9:133052406	9575
326_1_8	SeqId_5680_54	'OBP2B	chr9:136087047_C_T$SeqId_5680_54	1	chr9:136087047_C_T	rs4962104	cis	9	136087047	T	C	0.2027	-0.34	0.0158	8.03e-103	'Odorant-binding protein 2b	ENSG00000171102	'OBP2B	upstream_gene_variant						ENSG00000171102	ENSG00000171102	'OBP2B	3	known	unspecific_effect							OBP2B	chr9	133205277	133209250	-1	29989	protein_coding	9:133211660	2410
326_1_9	SeqId_3175_51	'ATS13	chr9:136297880_A_G$SeqId_3175_51	1	chr9:136297880_A_G	rs35516997	cis	9	136297880	A	G	0.088	-0.9386	0.0214	3.44e-420	'A disintegrin and metalloproteinase with thrombospondin motifs 13	ENSG00000160323	'ADAMTS13	intron_variant	0.992436	rs28647808	ENSG00000160323	'ADAMTS13	missense_variant	ENSG00000160323	ENSG00000160323	'ADAMTS13	3	known	suggestive_specific_pathway	-0.53434	0.10959	1.47502710175976e-06	yes	ADAM-TS13	Olink CARDIOVASCULAR II(v.5004)	ADAMTS13	chr9	133414358	133459402	1	11093	protein_coding	9:133432759	18401
326_2_2	SeqId_13717_15	'FCN2	chr9:137779091_G_T$SeqId_13717_15	1	chr9:137779091_G_T	rs7851696	cis	9	137779091	T	G	0.1089	-1.0503	0.0193	1.21e-645	'Ficolin-2	ENSG00000160339	'FCN2	missense_variant						ENSG00000160339	ENSG00000160339	'FCN2	6	known	unspecific_effect	-0.74768	0.098029	1.28233058265602e-13	yes	FCN2	Olink CARDIOMETABOLIC(v.3602)	FCN2	chr9	134880810	134887523	1	2220	protein_coding	9:134887245	6435
326_2_3	SeqId_3313_21	'FCN2	chr9:137752540_A_T$SeqId_3313_21	1	chr9:137752540_A_T	rs57136797	cis	9	137752540	A	T	0.8519	0.547	0.0187	1.31e-188	'Ficolin-2	ENSG00000160339	'FCN2	intergenic_variant	0.14934	rs7851696	ENSG00000160339	'FCN2	missense_variant	ENSG00000160339	ENSG00000160339	'FCN2	3	known	unspecific_effect	0.67478	0.078312	9.8401110576113e-17	yes	FCN2	Olink CARDIOMETABOLIC(v.3602)	FCN2	chr9	134880810	134887523	1	2220	protein_coding	9:134860694	20116
[truncated: 1,086 more rows]
