# Supplementary material for: An optimal variant to gene distance window derived from an empirical definition of cis and trans protein QTLs
Source: BMC Bioinformatics. 2022 May 8;23:169. doi: 10.1186/s12859-022-04706-x (PMC9082853; doi:10.1186/s12859-022-04706-x)
Supplement: Supplementary file 2 — Additional file2. pqtl distances and meta data for Ferkingstad. [file 12859_2022_4706_MOESM2_ESM.txt]

gene	neglogp	dist	pqtl_id .(global)	region_id .(prot.)	gene. (prot.)	chr.(prot.)	strand.(prot.)	tss.(prot.)	shortname.(prot.)	longname.(prot.)	uniprot	seqid	variant	ld .class.size	ld.class	chr.(var.)	pos.(var.)	region.start	region.end	amin	amaj	info	maf.(%)	cis/.trans	disttss	closest.genes	cis-eqtl (e) /.coding (c).genes	beta.(adj.)	beta.(unadj.)	-log10(p).(adj.)	-log10(p).(unadj.)	rank.(cond..sign.)	count.(cond..sign.)	count.cis_eqtl.same.gene	prop. same.direction.cis_eqtl.same gene	count.cis_eqtl.diff..gene	any.pav.same.gene	any.pav.diff..gene	rank.proteins.per.pqtl	count.proteins.per.pqtl	rank.pqtl.per.protein	count.pqtl.per.protein	variance.expl.(var.)	var..expl.(cumul.)	reported	reported.rsid	reported.p	reported.pmid	reported.r2
ISG15	311.57	762	chr1_1	14151_4_chr1_1	ISG15	chr1	+	1013466	UCRP	Ubiquitin-like protein ISG15	P05161	14151_4	rs1921	31	chr1:1004716,chr1:1014727,chr1:1017117,chr1:1019474,rs1246202153,rs13303313,rs140258289,rs1891906,rs1921,rs202009709,rs2465140,rs2465141,rs2799056,rs3128116,rs3128117,rs3128118,rs369296755,rs397687829,rs397784025,rs397795410,rs4503294,rs57683598,rs61766299,rs778670752,rs9331223,rs9442363,rs9442388,rs9442611,rs9442612,rs9777931,rs9778087	chr1	1014228	13855	2273934	A	G	1	45.72	cis	762	ISG15,AGRN,HES4,PERM1,PLEKHN1,KLHL17	ISG15 (e); ISG15 (c)	0.31	0.31	311.57	311.57	1	3	1	1	0	Y	N	1	1	1	4	0.047	0.08	Y	rs1891906	1.40E-24	29875488	0.92
AGRN	177.54	7410	chr1_2	15483_377_chr1_1	AGRN	chr1	+	1020101	Agrin	Agrin	O00468	15483_377	rs4970394	11	chr1:1029415,chr1:1029628,rs138206193,rs143039255,rs35881187,rs4970349,rs4970350,rs4970392,rs4970393,rs4970394,rs9442364	chr1	1027511	19790	2088982	C	T	1	45.88	cis	7410	AGRN,ISG15,HES4,LOC105378948,RNF223,PERM1		-0.24	-0.24	177.54	177.54	1	7	0	NA	0	N	N	1	1	1	11	0.026	0.103	N	-	-	-	-
B3GALT6	33.46	195460127	chr1_360	7981_230_chr1_1	B3GALT6	chr1	+	1232248	B3GT6	Beta-1,3-galactosyltransferase 6	Q96L58	7981_230	rs10922094	103	chr1:196689020,chr1:196691864,chr1:196692375,chr1:196692604,chr1:196692712,chr1:196692881,chr1:196694942,chr1:196699230,chr1:196702534,chr1:196705200,chr1:196708613,chr1:196710047,chr1:196712245,chr1:196714591,chr1:196719931,chr1:196721814,chr1:196723248,rs1061147,rs1061170,rs10733086,rs10754199,rs10801553,rs10801554,rs10801555,rs10801556,rs10801557,rs1089033,rs10922092,rs10922094,rs10922097,rs10…	chr1	196692375	195692375	197692375	!	CATTA	1	40.16	trans	195460127	CFH,CFHR3,KCNT2,MIR4735,CFHR1,CFHR4	CFH (c)	0.1	0.1	33.46	33.46	1	1	NA	NA	NA	NA	NA	926	2029	1	4	0.004	0.02	N	-	-	-	-
MXRA8	21.62	7836	chr1_4	10521_10_chr1_1	MXRA8	chr1	-	1363541	MXRA8	Matrix-remodeling-associated protein 8	Q9BRK3	10521_10	rs181929025	1	rs181929025	chr1	1355705	355705	2355705	T	C	0.99	1.52	cis	7836	MXRA8,DVL1,MIR6808,AURKAIP1,TAS1R3,CPTP	MXRA8 (c)	-0.34	-0.34	21.62	21.62	1	1	0	NA	0	Y	N	1	1	3	10	0.003	0.042	N	-	-	-	-
VWA1	487.22	1279	chr1_5	6385_63_chr1_1	VWA1	chr1	+	1435522	VWA1	von Willebrand factor A domain-containing protein 1	Q6PCB0	6385_63	rs115503338	82	chr1:1499639,chr1:1508732,chr1:1510260,chr1:1514888,chr1:1523237,chr1:1533654,chr1:1545338,chr1:1558462,rs111509968,rs113751252,rs114129418,rs114305501,rs114604282,rs114807030,rs11486171,rs115247282,rs115503338,rs116052437,rs116279124,rs116365928,rs116563714,rs1166008341,rs116603779,rs116803952,rs1176420857,rs1321090177,rs141347831,rs144526264,rs144852186,rs145322751,rs146585597,rs148574217,rs148…	chr1	1434243	425135	2439505	A	G	1	2.39	cis	1279	LINC01770,VWA1,TMEM88B,ATAD3C,ANKRD65,MRPL20	ATAD3B (e); ATAD3A,VWA1 (c)	-1.24	-1.24	487.22	487.22	1	5	0	NA	47	Y	Y	1	1	1	8	0.07	0.116	N	-	-	-	-
NADK	52.04	16486	chr1_6	13624_17_chr1_1	NADK	chr1	-	1780509	NADK	NAD kinase	O95544	13624_17	rs4648629	33	chr1:1779667,chr1:1792707,chr1:1828888,chr1:1836856,chr1:1865268,chr1:1876511,chr1:1914629,rs10907195,rs1107910,rs112422003,rs11260615,rs113154798,rs12134553,rs1270863265,rs145189624,rs200254902,rs2235536,rs2235537,rs2748983,rs2748985,rs2748986,rs2803296,rs2803298,rs2803348,rs34306661,rs35188163,rs35301881,rs36050429,rs374752641,rs4648624,rs4648629,rs4648727,rs4751	chr1	1764023	754642	2798925	A	C	1	45.04	cis	16486	NADK,SLC35E2,GNB1,CDK11A,MMP23A,SLC35E2B	NADK (e); NADK (c)	-0.12	-0.12	52.04	52.04	1	3	1	0	0	Y	N	1	2	1	3	0.007	0.031	N	-	-	-	-
KCNAB2	16.18	224	chr1_11	10015_119_chr1_1	KCNAB2	chr1	+	5992297	KCAB2	Voltage-gated potassium channel subunit beta-2	Q13303	10015_119	rs806109	3	rs11120998,rs7524865,rs806109	chr1	5992521	4992521	6992521	G	A	1	21.51	cis	224	KCNAB2,NPHP4,CHD5,MIR4689,RPL22,LOC102724450		-0.08	-0.08	16.18	16.18	1	1	0	NA	0	N	N	1	1	1	1	0.002	0.016	N	-	-	-	-
PARK7	179.17	188733868	chr1_360	19545_145_chr1_1	PARK7	chr1	+	7961653	Oxidized PARK7	Oxidized Protein deglycase DJ-1	Q99497	19545_145	rs10922098	103	chr1:196689020,chr1:196691864,chr1:196692375,chr1:196692604,chr1:196692712,chr1:196692881,chr1:196694942,chr1:196699230,chr1:196702534,chr1:196705200,chr1:196708613,chr1:196710047,chr1:196712245,chr1:196714591,chr1:196719931,chr1:196721814,chr1:196723248,rs1061147,rs1061170,rs10733086,rs10754199,rs10801553,rs10801554,rs10801555,rs10801556,rs10801557,rs1089033,rs10922092,rs10922094,rs10922097,rs10…	chr1	196695521	195695521	197814955	C	T	1	40.01	trans	188733868	CFH,CFHR3,KCNT2,MIR4735,CFHR1,CFHR4	CFH (c)	0.24	0.24	179.17	179.17	1	2	NA	NA	NA	NA	NA	103	2029	1	4	0.027	0.054	N	-	-	-	-
ENO1	9.4	12271	chr1_17	11105_171_chr1_1	ENO1	chr1	-	8878686	Alpha enolase	Alpha-enolase	P06733	11105_171	rs11544513	4	chr1:8815843,rs11544513,rs1370899544,rs369685408	chr1	8866415	7866415	9866415	T	G	1	0.52	cis	12271	ENO1,MIR6728,ENO1-AS1,RERE,CA6,SLC2A7	ENO1 (c)	-0.33	-0.33	9.4	9.4	1	1	0	NA	0	Y	N	1	1	1	1	0.001	0.015	N	-	-	-	-
CA6	1026.6	28706	chr1_18	3352_80_chr1_1	CA6	chr1	+	8945833	Carbonic anhydrase 6	Carbonic anhydrase 6	P23280	3352_80	rs3765963	3	chr1:8974362,rs3765963,rs3765964	chr1	8974539	7942585	9974539	G	A	1	43.13	cis	28706	CA6,SLC2A7,SLC2A5,ENO1-AS1,ENO1,MIR6728	CA6 (e); CA6 (c)	0.58	0.58	1026.6	1026.6	1	10	1	1	0	Y	N	1	1	1	9	0.163	0.347	Y	rs3765963,rs3765963	4.1e-185,9e-113	29875488,30072576	1.00,1.00
H6PD	655.5	969	chr1_20	7161_25_chr1_1	H6PD	chr1	+	9234766	G6PE	GDH/6PGL endoplasmic bifunctional protein	O95479	7161_25	rs11121349	19	chr1:9255275,rs11121349,rs142106336,rs2268173,rs2268175,rs2310925,rs2311051,rs34361557,rs3752547,rs386628316,rs59531924,rs6577563,rs732950,rs7555568,rs763180,rs9434732,rs9435144,rs9435151,rs9435155	chr1	9235735	8235735	10272201	C	G	1	42.11	cis	969	H6PD,SPSB1,MIR34A,GPR157,SLC2A5,LOC100506022	H6PD (e)	-0.46	-0.46	655.5	655.5	1	11	15	0.93	0	N	N	1	1	2	14	0.099	0.458	Y	rs556189727,rs9435144	1.1e-18,9e-96	29875488,30072576	0.99,1.00
CLSTN1	662.29	80269	chr1_21	15521_4_chr1_1	CLSTN1	chr1	-	9824526	Alcadein alpha-1	Calsyntenin-1	O94985	15521_4	rs150943878	7	rs116383848,rs139848768,rs144966243,rs150943878,rs181804914,rs35331030,rs772208381	chr1	9744257	8744257	10823391	T	C	1	0.85	cis	80269	CLSTN1,PIK3CD,PIK3CD-AS2,PIK3CD-AS1,CTNNBIP1,TMEM201	CLSTN1 (c)	2.36	2.36	662.29	662.29	1	3	0	NA	0	Y	N	1	1	1	6	0.092	0.123	N	-	-	-	-
RBP7	100.35	186698325	chr1_360	14208_3_chr1_1	RBP7	chr1	+	9997196	RET7	Retinoid-binding protein 7	Q96R05	14208_3	rs10922098	103	chr1:196689020,chr1:196691864,chr1:196692375,chr1:196692604,chr1:196692712,chr1:196692881,chr1:196694942,chr1:196699230,chr1:196702534,chr1:196705200,chr1:196708613,chr1:196710047,chr1:196712245,chr1:196714591,chr1:196719931,chr1:196721814,chr1:196723248,rs1061147,rs1061170,rs10733086,rs10754199,rs10801553,rs10801554,rs10801555,rs10801556,rs10801557,rs1089033,rs10922092,rs10922094,rs10922097,rs10…	chr1	196695521	195695521	197695521	C	T	1	40.01	trans	186698325	CFH,CFHR3,KCNT2,MIR4735,CFHR1,CFHR4	CFH (c)	0.17	0.17	100.35	100.35	1	1	NA	NA	NA	NA	NA	317	2029	1	4	0.015	0.044	N	-	-	-	-
LZIC	18.88	186748948	chr1_360	19338_3_chr1_1	LZIC	chr1	-	9943427	LZIC	Protein LZIC	Q8WZA0	19338_3	rs10922094	103	chr1:196689020,chr1:196691864,chr1:196692375,chr1:196692604,chr1:196692712,chr1:196692881,chr1:196694942,chr1:196699230,chr1:196702534,chr1:196705200,chr1:196708613,chr1:196710047,chr1:196712245,chr1:196714591,chr1:196719931,chr1:196721814,chr1:196723248,rs1061147,rs1061170,rs10733086,rs10754199,rs10801553,rs10801554,rs10801555,rs10801556,rs10801557,rs1089033,rs10922092,rs10922094,rs10922097,rs10…	chr1	196692375	195692375	197692375	!	CATTA	1	40.16	trans	186748948	CFH,CFHR3,KCNT2,MIR4735,CFHR1,CFHR4	CFH (c)	0.07	0.07	18.88	18.88	1	1	NA	NA	NA	NA	NA	1352	2029	1	3	0.003	0.016	N	-	-	-	-
PGD	18.39	6399	chr1_24	4187_49_chr1_1	PGD	chr1	+	10398991	6-Phosphogluconate dehydrogenase	6-phosphogluconate dehydrogenase, decarboxylating	P52209	4187_49	chr1:10405390	100	chr1:10188218,chr1:10218700,chr1:10240721,chr1:10251721,chr1:10276754,chr1:10339753,chr1:10375758,chr1:10387565,chr1:10402341,chr1:10405390,rs10492970,rs111311709,rs111312743,rs111473432,rs111587396,rs111695814,rs111782199,rs111857180,rs112090408,rs112440591,rs112447695,rs112570953,rs112606821,rs112819354,rs112997835,rs113472082,rs113602226,rs113612161,rs113691261,rs113865294,rs113875567,rs117521…	chr1	10405390	9405390	11405390	CAAAAAATACACACACACACACACACACACACAC	!	0.99	2.51	cis	6399	PGD,KIF1B,CENPS,CENPS-CORT,CORT,DFFA	KIF1B,PGD (c)	-0.23	-0.23	18.39	18.39	1	1	0	NA	0	Y	Y	1	1	1	2	0.003	0.017	N	-	-	-	-
PEX14	9.75	8986	chr1_25	8300_82_chr1_1	PEX14	chr1	+	10474945	PEX14	Peroxisomal membrane protein PEX14	O75381	8300_82	rs33999128,rs56383935	93	chr1:10425256,chr1:10425367,chr1:10430702,chr1:10435706,chr1:10436556,chr1:10436705,chr1:10437396,chr1:10437456,chr1:10459729,chr1:10470422,chr1:10482863,chr1:10484173,chr1:10517654,chr1:10517690,chr1:10523628,chr1:10535790,rs10779737,rs11121579,rs11121581,rs112561912,rs113630259,rs11580264,rs11584327,rs1203122,rs12073943,rs12565133,rs1272701404,rs1307485,rs1307487,rs141993546,rs143754643,rs17035…	chr1	10483931	9483931	11483931	A	AATTC	1	49.2	cis	8986	PEX14,DFFA,CENPS-CORT,CORT,CENPS,PGD	CENPS,CENPS-CORT,DFFA,PEX14 (e)	-0.05	-0.05	9.75	9.75	1	1	7	1	8	N	N	1	1	3	3	0.001	0.018	N	-	-	-	-
FCN3	571.99	1673	chr1_77	5462_62_chr1_1	FCN3	chr1	-	27374852	Ficolin-3	Ficolin-3	O75636	5462_62	rs532781899	1	rs532781899	chr1	27373179	26369373	28383356	A	AG	1	1.35	cis	1673	FCN3,CD164L2,MAP3K6,SYTL1,GPR3,WASF2	FCN3 (e); FCN3 (c)	-1.72	-1.72	571.99	571.99	1	6	2	1	8	Y	Y	1	5	1	13	0.087	0.18	N	-	-	-	-
NPPA	11.38	80044	chr1_28	5443_62_chr1_1	NPPA	chr1	-	11847783	ANP	Atrial natriuretic factor	P01160	5443_62	rs145488887	20	chr1:11776253,chr1:11834062,rs142005893,rs1436257260,rs143800963,rs145488887,rs1478558492,rs148411205,rs17375901,rs17376328,rs41275494,rs41275502,rs41307757,rs45439601,rs5068,rs55741089,rs55892892,rs61764044,rs72640211,rs72640260	chr1	11767739	10767739	12767739	C	T	1	4.61	cis	80044	C1orf167,LOC102724659,AGTRAP,MTHFR,CLCN6,DRAXIN	NPPA (e)	0.13	0.13	11.38	11.38	1	1	3	1	0	N	N	1	1	3	5	0.001	0.034	N	-	-	-	-
SLAMF1	20.35	148850990	chr1_29	7953_20_chr1_1	SLAMF1	chr1	-	160647311	SLAF1	Signaling lymphocytic activation molecule	Q13291	7953_20	rs1801133	1	rs1801133	chr1	11796321	10796321	12796321	A	G	1	34.37	trans	148850990	MTHFR,C1orf167,CLCN6,LOC102724659,NPPA-AS1,AGTRAP	MTHFR (c)	0.08	0.08	20.35	20.35	1	1	NA	NA	NA	NA	NA	1	2	1	4	0.003	0.018	N	-	-	-	-
NPPB	215.24	279	chr1_30	7655_11_chr1_1	NPPB	chr1	-	11858935	N-terminal pro-BNP	N-terminal pro-BNP	P16860	7655_11	rs198389	9	chr1:11857550,rs112385965,rs198375,rs198379,rs198388,rs198389,rs2981953,rs549596,rs632793	chr1	11859214	10766028	12859214	G	A	1	39.97	cis	279	NPPB,NPPA,NPPA-AS1,CLCN6,RNU5E-1,MTHFR		0.26	0.26	215.24	215.24	1	4	0	NA	0	N	N	1	2	1	5	0.032	0.064	Y	rs549596,rs549596,rs198389,rs198379	2e-14,2e-12,3.5e-31,1.58e-41	28369058,30072576,29875488,30111768	0.93,0.93,1.00,0.99
TNFRSF1B	85.26	20936	chr1_34	8368_102_chr1_1	TNFRSF1B	chr1	+	12166947	TNF sR-II	Tumor necrosis factor receptor superfamily member 1B	P20333	8368_102	rs2301258	37	chr1:12178333,chr1:12201731,rs114090926,rs114548520,rs114642381,rs1305687126,rs142443184,rs145133512,rs17880241,rs17880321,rs17880518,rs17881148,rs17881207,rs17881602,rs17883584,rs17884595,rs17885670,rs17885967,rs201538153,rs2301258,rs519064,rs522205,rs525283,rs550132,rs554592828,rs5745971,rs5745975,rs5745994,rs5746007,rs5746011,rs5746012,rs5746017,rs5746026,rs597519,rs597991,rs598492,rs632756	chr1	12187883	11163425	13188368	T	C	1	3.4	cis	20936	TNFRSF1B,MIR4632,MIR7846,VPS13D,TNFRSF8,MIIP	TNFRSF1B (c)	-0.45	-0.45	85.26	85.26	1	3	0	NA	0	Y	N	1	2	1	8	0.012	0.041	Y	rs5746017	3.00E-15	29875488	1
CELA2A	30.25	42293	chr1_35	7140_1_chr1_1	CELA2A	chr1	+	15456727	ELA2A	Chymotrypsin-like elastase family member 2A	P08217	7140_1	rs78880003	3	rs34959454,rs60610707,rs78880003	chr1	15414434	14414434	16454471	T	C	1	6.11	cis	42293	EFHD2,FHAD1,CTRC,CELA2A,CELA2B,CASP9		-0.2	-0.2	30.25	30.25	1	2	0	NA	0	N	N	1	1	4	13	0.005	0.048	N	-	-	-	-
EPHA2	223.97	7659	chr1_36	4834_61_chr1_1	EPHA2	chr1	-	16156109	Epithelial cell kinase	Ephrin type-A receptor 2	P29317	4834_61	rs779038614	6	rs1479401869,rs148562896,rs376333783,rs544469054,rs758176112,rs779038614	chr1	16148450	15137994	17184399	T	C	1	0.29	cis	7659	EPHA2,ARHGEF19,ANO7L1,FAM131C,RSG1,CLCNKB	EPHA2 (c)	2.53	2.53	223.97	223.97	1	4	0	NA	0	Y	N	1	1	1	4	0.032	0.083	N	-	-	-	-
HMGCS2	10.77	6068	chr1_202	13704_5_chr1_1	HMGCS2	chr1	-	119768932	HMCS2	Hydroxymethylglutaryl-CoA synthase, mitochondrial	P54868	13704_5	chr1:119775000	74	chr1:119775000,chr1:119787345,chr1:119789919,chr1:119790096,chr1:119790775,chr1:119791978,chr1:119796565,rs10494231,rs1052972,rs10535261,rs10542681,rs10737757,rs10737758,rs10737759,rs10737760,rs10754420,rs10754421,rs10754422,rs10754423,rs10754424,rs10754425,rs10802134,rs10802135,rs10802136,rs10802137,rs10923900,rs10923902,rs10923903,rs10923904,rs10923905,rs1163545,rs12047532,rs12060442,rs12566808…	chr1	119775000	118775000	120775000	!	GAG	1	43.03	cis	6068	HMGCS2,REG4,PHGDH,NBPF7,ADAM30,ZNF697	HMGCS2,REG4 (e)	-0.06	-0.06	10.77	10.77	1	1	2	0	2	N	N	1	1	2	5	0.002	0.018	N	-	-	-	-
FAM151A	183.36	13068	chr1_123	7856_51_chr1_1	FAM151A	chr1	-	54623527	F151A	Protein FAM151A	Q8WW52	7856_51	rs373739034	2	chr1:54610459,rs373739034	chr1	54610459	53580977	55631647	ACCAGC	!	1	3.02	cis	13068	ACOT11,FAM151A,MROH7,MROH7-TTC4,TTC4,PARS2	FAM151A (c)	-0.71	-0.71	183.36	183.36	1	4	0	NA	0	Y	N	1	1	1	11	0.03	0.117	Y	rs373739034	2.7e-23	29875488	1.00
MFAP2	275.94	7339	chr1_39	10569_28_chr1_1	MFAP2	chr1	-	16981586	MFAP2	Microfibrillar-associated protein 2	P55001	10569_28	rs4920605	6	chr1:16988925,chr1:17001261,rs146931565,rs3738814,rs4920605,rs60284130	chr1	16988925	15979408	17988925	!	TGCCCAGCCTAT	1	40.77	cis	7339	ATP13A2,MFAP2,CROCC,SDHB,PADI2,RNU1-2	MFAP2 (e)	-0.29	-0.29	275.94	275.94	1	3	1	1	0	N	N	1	2	1	6	0.039	0.076	N	-	-	-	-
AKR7A3	160.46	815	chr1_40	18173_11_chr1_1	AKR7A3	chr1	-	19289362	ARK73	Aflatoxin B1 aldehyde reductase member 3	O95154	18173_11	rs145878095	5	rs116250479,rs145878095,rs151001346,rs192062383,rs569723473	chr1	19288547	17712997	20346996	T	C	1	0.84	cis	815	AKR7A3,LOC100506730,AKR7A2,AKR7L,PQLC2,MRTO4	AKR7A3 (c)	-1.18	-1.18	160.46	160.46	1	9	0	NA	0	Y	N	1	1	1	3	0.022	0.098	N	-	-	-	-
AKR7A2	67.74	18373	chr1_41	4188_1_chr1_1	AKR7A2	chr1	-	19312146	Aflatoxin B1 aldehyde reductase	Aflatoxin B1 aldehyde reductase member 2	O43488	4188_1	rs61766662	49	chr1:19321793,chr1:19325636,chr1:19336501,rs11558390,rs11805045,rs12088952,rs12122880,rs17477411,rs214322,rs214331,rs214332,rs35500492,rs35929013,rs371997459,rs3790775,rs3838433,rs41264065,rs41264067,rs41264069,rs41264071,rs41264073,rs41264075,rs41264077,rs41302028,rs534714495,rs539557,rs56208002,rs61766662,rs6426792,rs6669824,rs6670030,rs6671562,rs6687458,rs72651455,rs72651461,rs742686,rs7488803…	chr1	19330519	18108532	20330519	C	T	1	32.41	cis	18373	PQLC2,CAPZB,AKR7A2,LOC100506730,AKR7A3,AKR7L	PQLC2 (e)	-0.15	-0.15	67.74	67.74	1	6	0	NA	3	N	N	1	1	1	7	0.01	0.044	N	-	-	-	-
NBL1	9.85	208129	chr1_43	2944_66_chr1_1	NBL1	chr1	+	19643228	DAN	Neuroblastoma suppressor of tumorigenicity 1	P41271	2944_66	rs4911994	62	chr1:19389425,chr1:19420590,chr1:19447272,chr1:19450658,chr1:19458344,chr1:19460031,rs10458381,rs10583269,rs1060468,rs10753558,rs10753559,rs10799805,rs10799814,rs10917434,rs10917436,rs10917437,rs10917440,rs10917441,rs10917453,rs11356951,rs12022399,rs12026907,rs12030205,rs12031691,rs12033437,rs12034426,rs12036866,rs12041311,rs12042004,rs12042240,rs12045440,rs12049019,rs12049394,rs12088915,rs120898…	chr1	19435099	18435099	20435099	C	A	1	36.81	cis	208129	CAPZB,PQLC2,AKR7A2,LOC100506730,AKR7A3,AKR7L		0.05	0.05	9.85	9.85	1	1	0	NA	0	N	N	2	2	4	6	0.001	0.025	N	-	-	-	-
CAPZA1	9.44	92925614	chr1_44	11449_22_chr1_1	CAPZA1	chr1	+	112619452	CAZA1	F-actin-capping protein subunit alpha-1	P52907	11449_22	rs75567590	17	chr1:18916891,rs117133021,rs142109135,rs150605451,rs180988846,rs181908306,rs182998605,rs185074594,rs189820130,rs190649365,rs28661644,rs370243829,rs559392517,rs570846348,rs60319201,rs6693718,rs75567590	chr1	19693838	18693838	20693838	A	G	1	0.14	trans	92925614	TMCO4,HTR6,MINOS1-NBL1,NBL1,MINOS1,RPS14P3	CAPZB (c)	0.65	0.65	9.44	9.44	1	1	NA	NA	NA	NA	NA	1	1	1	1	0.001	0.012	N	-	-	-	-
PLA2G2A	1497.1	786	chr1_45	2692_74_chr1_1	PLA2G2A	chr1	-	19980439	NPS-PLA2	Phospholipase A2, membrane associated	P14555	2692_74	rs11573156	4	rs10732279,rs11573156,rs2307246,rs4744	chr1	19979653	18964775	21067691	C	G	1	25.61	cis	786	PLA2G2A,PLA2G5,PLA2G2E,OTUD3,PLA2G2D,PLA2G2F	PLA2G2A (e)	0.77	0.77	1497.1	1497.1	1	6	2	1	0	N	N	1	1	1	3	0.22	0.254	Y	rs4744,rs2307246,rs11573156	2e-111,4.6e-12,0	30072576,29875488,29875488	0.96,0.96,1.00
DDOST	72.79	8901	chr1_46	17161_1_chr1_1	DDOST	chr1	-	20661544	OST48	Dolichyl-diphosphooligosaccharide--protein glycosyltransferase 48 kDa subunit	P39656	17161_1	rs145940009	2	rs1186907082,rs145940009	chr1	20652643	19605335	21652643	A	G	1	0.49	cis	8901	DDOST,PINK1-AS,PINK1,KIF17,MIR6084,CDA	DDOST (c)	-1.01	-1.01	72.79	72.79	1	2	0	NA	0	Y	N	1	1	1	1	0.01	0.023	N	-	-	-	-
F5	398.5	81471	chr1_318	4906_35_chr1_1	F5	chr1	-	169586630	Coagulation Factor V	Coagulation Factor V	P12259	4906_35	rs61808983	2	rs61808983,rs9332701	chr1	169505159	168505159	170621079	T	C	1	7.17	cis	81471	F5,SLC19A2,CCDC181,SELP,BLZF1,NME7	F5 (c)	-0.65	-0.65	398.5	398.5	1	7	0	NA	0	Y	Y	1	24	1	6	0.057	0.128	Y	rs9332701	1.20E-23	28240269	1
TOR1AIP1	133.8	10376882	chr1_318	9039_47_chr1_1	TOR1AIP1	chr1	+	179882041	TOIP1	Torsin-1A-interacting protein 1	Q5JTV8	9039_47	rs61808983	2	rs61808983,rs9332701	chr1	169505159	168505159	170621079	T	C	1	7.17	trans	10376882	F5,SLC19A2,CCDC181,SELP,BLZF1,NME7	F5 (c)	-0.39	-0.39	133.8	133.8	1	7	NA	NA	NA	NA	NA	6	24	1	8	0.02	0.137	N	-	-	-	-
WNT3A	74.96	58501862	chr1_318	13236_25_chr1_1	WNT3A	chr1	+	228007021	WNT3A	Protein Wnt-3a	P56704	13236_25	rs61808983	2	rs61808983,rs9332701	chr1	169505159	168505159	170621079	T	C	1	7.17	trans	58501862	F5,SLC19A2,CCDC181,SELP,BLZF1,NME7	F5 (c)	-0.28	-0.28	74.96	74.96	1	5	NA	NA	NA	NA	NA	12	24	1	5	0.011	0.072	N	-	-	-	-
PSMA5	139.7	60089043	chr1_318	18925_24_chr1_1	PSMA5	chr1	-	109426486	Proteasome subunit alpha type 5	Proteasome subunit alpha type-5	P28066	18925_24	rs9332701	2	rs61808983,rs9332701	chr1	169515529	168369423	170621079	G	A	1	7.19	trans	60089043	F5,SLC19A2,CCDC181,SELP,BLZF1,NME7	F5 (c)	-0.39	-0.39	139.7	139.7	1	7	NA	NA	NA	NA	NA	5	24	1	5	0.021	0.103	N	-	-	-	-
HSPG2	190.64	81895	chr1_52	15626_223_chr1_1	HSPG2	chr1	-	21937297	Perlecan	Basement membrane-specific heparan sulfate proteoglycan core protein	P98160	15626_223	rs2229475	49	chr1:21832250,chr1:21842676,chr1:21848599,chr1:21850873,rs1049675,rs112494360,rs11552570,rs115963344,rs12724454,rs12725566,rs12737091,rs12741617,rs12742444,rs12749517,rs12749847,rs12750012,rs12754971,rs12757119,rs12757277,rs200354565,rs201956310,rs2229475,rs2229489,rs34019350,rs34346159,rs34443576,rs34470509,rs34719083,rs34726153,rs34792235,rs34855688,rs34884591,rs35087204,rs35286527,rs35337242,r…	chr1	21855402	20633213	22875387	T	C	1	6.06	cis	81895	HSPG2,LDLRAD2,USP48,CELA3B,CELA3A,LINC01635	HSPG2,LDLRAD2 (e); HSPG2 (c)	0.51	0.51	190.64	190.64	1	10	16	1	4	Y	N	1	1	1	8	0.03	0.093	N	-	-	-	-
TINAGL1	68.03	9720761	chr1_53	11192_168_chr1_1	TINAGL1	chr1	+	31576383	TINAL	Tubulointerstitial nephritis antigen-like	Q9GZM7	11192_168	rs2229474	1	rs2229474	chr1	21855622	20688288	22959836	A	G	1	1.21	trans	9720761	HSPG2,LDLRAD2,USP48,CELA3B,CELA3A,LINC01635	HSPG2 (c)	0.67	0.67	68.03	68.03	1	4	NA	NA	NA	NA	NA	1	1	1	9	0.011	0.072	N	-	-	-	-
C1QC	572.24	25900	chr1_56	14100_63_chr1_1	C1QC	chr1	+	22643616	C1QC	Complement C1q subcomponent subunit C	P02747	14100_63	rs78865058	2	rs75380810,rs78865058	chr1	22617716	21591066	23682322	A	G	1	4.34	cis	25900	EPHA8,MIR6127,C1QA,C1QC,C1QB,ZBTB40		1.03	1.03	572.24	572.24	1	14	0	NA	0	N	N	1	1	1	7	0.087	0.254	Y	rs78865058,rs78865058	4.3e-71,2e-78	29875488,30072576	1.00,1.00
EPHB2	209.7	24683	chr1_58	8225_86_chr1_1	EPHB2	chr1	+	22710769	EPHB2	Ephrin type-B receptor 2	P29323	8225_86	rs2043970	5	rs1170705115,rs144045260,rs2043970,rs28455953,rs6687487	chr1	22735452	21735452	23829631	GAAGAAGAAGAAGC	!	1	8.19	cis	24683	EPHB2,MIR4684,C1QB,C1QC,C1QA,MIR6127	EPHB2 (e)	-0.46	-0.46	209.7	209.7	1	2	2	1	0	N	N	1	1	1	3	0.031	0.056	Y	rs28455953,rs6687487,rs6687487,rs6687487	4e-08,4e-12,9e-25,1.3e-42	30072576,28240269,30072576,29875488	0.99,1.00,1.00,1.00
IFNLR1	118.85	62	chr1_61	7192_37_chr1_1	IFNLR1	chr1	-	24187295	CRF2-12	Interferon lambda receptor 1	Q8IU57	7192_37	rs139958347	1	rs139958347	chr1	24187233	23174879	25187233	C	G	1	4.78	cis	62	IFNLR1,LOC284632,IL22RA1,MYOM3,GRHL3,STPG1	IFNLR1 (c)	-0.44	-0.44	118.85	118.85	1	2	0	NA	0	Y	N	1	1	1	2	0.017	0.032	N	-	-	-	-
CD5L	283.99	6986	chr1_260	3293_2_chr1_1	CD5L	chr1	-	157841844	CD5L	CD5 antigen-like	O43866	3293_2	rs2765501	8	chr1:157830359,rs12131778,rs139078599,rs2765495,rs2765496,rs2765500,rs2765501,rs2765505	chr1	157834858	156834858	158940512	A	G	1	46.69	cis	6986	CD5L,FCRL1,FCRL2,FCRL3,KIRREL1,FCRL4	CD5L,FCRL1 (e)	0.3	0.3	283.99	283.99	1	5	1	NA	2	N	N	1	1	1	14	0.044	0.117	Y	rs2765501,rs2765496	4.76e-54,2e-12	30111768,30072576	1.00,1.00
SLAMF7	2749.0	11228	chr1_276	5487_7_chr1_1	SLAMF7	chr1	+	160739056	SLAF7	SLAM family member 7	Q9NQ25	5487_7	rs11581248	1	rs11581248	chr1	160750284	159737683	161750353	T	C	1	12.71	cis	11228	SLAMF7,CD48,LY9,CD244,SLAMF1,ITLN1		-1.27	-1.27	2749	2749	1	8	0	NA	0	N	N	1	1	1	13	0.348	0.484	Y	rs11581248,rs11581248	4e-208,0	30072576,29875488	1.00,1.00
LDLRAP1	28.32	7417	chr1_69	18183_3_chr1_1	LDLRAP1	chr1	+	25543584	ARH	Low density lipoprotein receptor adapter protein 1	Q5SW96	18183_3	rs75446219	1	rs75446219	chr1	25551001	24551001	26559037	T	C	1	3.21	cis	7417	LDLRAP1,MACO1,MAN1C1,RHCE,TMEM50A,RHD		0.27	0.27	28.32	28.32	1	2	0	NA	0	N	N	1	1	1	3	0.004	0.02	N	-	-	-	-
MAN1C1	116.56	65349	chr1_70	13427_66_chr1_1	MAN1C1	chr1	+	25616819	MA1C1	Mannosyl-oligosaccharide 1,2-alpha-mannosidase IC	Q9NR34	13427_66	rs11247595	4	chr1:25681074,rs11247595,rs12032634,rs3767879	chr1	25682168	24676094	26783807	T	C	1	45.47	cis	65349	MAN1C1,LDLRAP1,SELENON,MTFR1L,LOC646471,AUNIP	MAN1C1 (e)	0.19	0.19	116.56	116.56	1	5	3	0	0	N	N	1	2	1	10	0.018	0.09	Y	rs3767879	9.00E-14	30072576	0.85
SH3BGRL3	228.67	14136	chr1_71	17490_4_chr1_1	SH3BGRL3	chr1	+	26279721	SH3BGRL3-like protein	SH3 domain-binding glutamic acid-rich-like protein 3	Q9H299	17490_4	chr1:26293857	119	chr1:26205274,chr1:26207777,chr1:26213900,chr1:26214631,chr1:26214939,chr1:26235588,chr1:26236407,chr1:26238197,chr1:26240193,chr1:26241243,chr1:26242794,chr1:26243129,chr1:26243311,chr1:26245184,chr1:26248731,chr1:26261724,chr1:26273813,chr1:26273901,chr1:26287918,chr1:26290643,chr1:26293857,chr1:26303630,chr1:26307638,chr1:26308275,chr1:26309245,chr1:26310549,chr1:26310727,chr1:26317078,rs10560…	chr1	26293857	25286834	27293857	GATTGCCTTTTTTT	!	1	8.83	cis	14136	UBXN11,SH3BGRL3,CEP85,CD52,CRYBG2,LOC101928303	CD52,CEP85,UBXN11 (e); UBXN11 (c)	-0.46	-0.46	228.67	228.67	1	2	0	NA	4	N	Y	1	1	1	5	0.033	0.048	N	-	-	-	-
RPS6KA1	2918.6	170147289	chr1_360	12329_21_chr1_1	RPS6KA1	chr1	+	26529757	KS6A1	Ribosomal protein S6 kinase alpha-1	Q15418	12329_21	rs1329424	103	chr1:196689020,chr1:196691864,chr1:196692375,chr1:196692604,chr1:196692712,chr1:196692881,chr1:196694942,chr1:196699230,chr1:196702534,chr1:196705200,chr1:196708613,chr1:196710047,chr1:196712245,chr1:196714591,chr1:196719931,chr1:196721814,chr1:196723248,rs1061147,rs1061170,rs10733086,rs10754199,rs10801553,rs10801554,rs10801555,rs10801556,rs10801557,rs1089033,rs10922092,rs10922094,rs10922097,rs10…	chr1	196677046	195677046	197677046	T	G	1	39.73	trans	170147289	CFH,KCNT2,MIR4735,CFHR3,CFHR1,CFHR4	CFH (c)	0.8	0.8	2918.6	2918.6	1	1	NA	NA	NA	NA	NA	3	2029	1	2	0.294	0.305	N	-	-	-	-
FGR	61.01	1240	chr1_79	3810_50_chr1_1	FGR	chr1	-	27635561	FGR	Tyrosine-protein kinase Fgr	P09769	3810_50	rs3737801	3	rs112861813,rs3737801,rs3737803	chr1	27634321	26631470	28634321	G	C	1	6.73	cis	1240	FGR,AHDC1,IFI6,FAM76A,STX12,WASF2	FGR (e)	-0.27	-0.27	61.01	61.01	1	3	1	0	0	N	N	1	1	1	2	0.008	0.029	N	-	-	-	-
EPB41	14.25	22039	chr1_80	4706_17_chr1_1	EPB41	chr1	+	28887090	41	Protein 4.1	P11171	4706_17	rs204074	39	chr1:28866210,chr1:28866880,chr1:28867209,chr1:28867492,chr1:28873031,chr1:28874810,chr1:28875125,chr1:28876390,chr1:28876977,chr1:28879518,rs112729257,rs1235332179,rs142111104,rs145315424,rs157198,rs175969,rs182208,rs204062,rs204065,rs204066,rs204068,rs204070,rs204071,rs204072,rs204073,rs204074,rs204075,rs372826487,rs379944,rs386629870,rs391360,rs55872391,rs58967610,rs752154621,rs7556059,rs76682…	chr1	28865051	27865051	29865051	C	T	1	11.35	cis	22039	OPRD1,EPB41,YTHDF2,GMEB1,RNU11,TAF12	OPRD1 (e)	-0.1	-0.1	14.25	14.25	1	1	0	NA	3	N	N	1	1	1	2	0.002	0.019	N	-	-	-	-
PTPRU	52.84	70459	chr1_81	8337_65_chr1_1	PTPRU	chr1	+	29236515	PTPRU	Receptor-type tyrosine-protein phosphatase U	Q92729	8337_65	rs3835409,rs67244862	4	rs10737387,rs2179795,rs3835409,rs7545515	chr1	29306974	28225235	31396110	GTGGCTCAGCCCAGCCCAGCCC	!	1	29.49	cis	70459	PTPRU,LINC01756,MECR,SRSF4,TMEM200B,EPB41	PTPRU (e)	-0.14	-0.14	52.84	52.84	1	6	2	1	0	N	N	1	1	1	3	0.008	0.042	Y	rs2179795	4.00E-08	30072576	0.89
PTP4A2	14.07	71638	chr1_84	11699_16_chr1_1	PTP4A2	chr1	-	31938387	TP4A2	Protein tyrosine phosphatase type IVA 2	Q12974	11699_16	rs147197357	8	chr1:32049077,rs138898513,rs147197357,rs532844021,rs540834781,rs550422553,rs554056326,rs577620983	chr1	31866749	30866749	32866749	G	A	1	0.66	cis	71638	PTP4A2,SPOCD1,ADGRB2,MIR4254,KHDRBS1,COL16A1	PTP4A2 (e)	-0.38	-0.38	14.07	14.07	1	1	1	1	0	N	N	1	1	1	1	0.002	0.015	N	-	-	-	-
KPNA6	13.06	130875	chr1_85	13969_24_chr1_1	KPNA6	chr1	+	32108042	IMA7	Importin subunit alpha-7	O60684	13969_24	rs140904849	8	rs137887365,rs138362652,rs1396947807,rs140904849,rs56016417,rs72666722,rs72666741,rs72666778	chr1	31977167	30977167	32977167	T	C	1	2.79	cis	130875	KHDRBS1,PTP4A2,TMEM39B,MIR5585,KPNA6,SPOCD1		0.18	0.18	13.06	13.06	1	1	0	NA	0	N	N	1	1	1	1	0.002	0.016	N	-	-	-	-
YARS	12.63	31075	chr1_87	19270_26_chr1_1	YARS	chr1	-	32818032	SYYC	Tyrosine--tRNA ligase, cytoplasmic	P54577	19270_26	rs748322977	1	rs748322977	chr1	32786957	31786957	33786957	G	A	0.99	0.13	cis	31075	YARS,KIAA1522,S100PBP,FNDC5,SYNC,HPCA	YARS (c)	-0.77	-0.77	12.63	12.63	1	1	0	NA	0	Y	N	1	1	1	2	0.002	0.014	N	-	-	-	-
RSPO1	101.81	21078	chr1_91	16614_27_chr1_1	RSPO1	chr1	-	37634923	RSPO1	R-spondin-1	Q2MKA7	16614_27	rs36043533	2	rs36043533,rs397979903	chr1	37613845	36597333	38613845	G	T	1	4.14	cis	21078	RSPO1,GNL2,DNALI1,SNIP1,C1orf109,CDCA8	RSPO1 (c)	0.44	0.44	101.81	101.81	1	5	0	NA	0	Y	N	1	1	1	5	0.014	0.041	N	-	-	-	-
ADPRHL2	141.26	63745	chr1_89	17332_3_chr1_1	ADPRHL2	chr1	+	36088851	ARHL2	Poly(ADP-ribose) glycohydrolase ARH3	Q9NX46	17332_3	rs766063732	14	rs144695610,rs148475485,rs182596214,rs200099878,rs201749676,rs572178976,rs748891746,rs750980733,rs753684124,rs754593466,rs764406467,rs766063732,rs768079825,rs773772624	chr1	36025106	35025106	37025106	C	A	1	0.56	cis	63745	AGO3,TEKT2,ADPRHL2,COL8A2,AGO1,TRAPPC3	ADPRHL2 (c)	-1.36	-1.36	141.26	141.26	1	1	0	NA	0	Y	N	1	1	1	1	0.02	0.033	N	-	-	-	-
SELL	458.5	19459	chr1_322	4831_4_chr1_1	SELL	chr1	-	169711702	sL-Selectin	L-Selectin	P14151	4831_4	chr1:169692243	16	chr1:169692243,chr1:169700674,rs10489179,rs10800468,rs10800473,rs112166471,rs1131498,rs12084893,rs12938,rs17525350,rs4140655,rs4987280,rs4987354,rs4987358,rs60434460,rs75776028	chr1	169692243	168601838	170696491	TAATTTAATTTAATTTAA	!	1	30.15	cis	19459	SELL,SELE,SELP,METTL18,C1orf112,F5	SELL (e); SELL (c)	-0.4	-0.4	458.5	458.5	1	4	2	1	0	Y	N	1	1	1	13	0.069	0.154	Y	rs12938,rs4987358,rs12938,rs4987358,rs12938	5e-25,6e-48,3e-17,6.8e-87,4.5e-25	28240269,30072576,26883866,29875488,28240269	0.94,0.97,0.94,0.97,0.94
EPHA10	17.95	33423	chr1_92	5076_53_chr1_1	EPHA10	chr1	-	37765152	EPHAA	Ephrin type-A receptor 10	Q5JZY3	5076_53	rs12074120	1	rs12074120	chr1	37731729	36731729	38731729	G	T	1	27.25	cis	33423	EPHA10,CDCA8,C1orf109,MANEAL,YRDC,C1orf122	EPHA10 (e)	0.08	0.08	17.95	17.95	1	1	1	1	0	N	N	1	1	1	1	0.002	0.014	N	-	-	-	-
INPP5B	133.71	119606	chr1_93	12641_3_chr1_1	INPP5B	chr1	-	37947095	I5P2	Type II inositol 1,4,5-trisphosphate 5-phosphatase	P32019	12641_3	rs139477416	147	chr1:37789789,chr1:37833006,chr1:37851859,chr1:37862482,chr1:37929738,chr1:37944598,chr1:37958752,chr1:37960818,chr1:37962087,chr1:37963872,chr1:37964429,chr1:37965302,chr1:37965360,chr1:37970568,chr1:37978453,chr1:37981943,chr1:37982940,chr1:37983275,rs1050257,rs10736424,rs10890216,rs10890231,rs111366869,rs111501991,rs111681950,rs111933241,rs11210759,rs112836202,rs113080143,rs1136994,rs113877851…	chr1	37827489	36823711	38933022	G	C	1	12.53	cis	119606	MTF1,C1orf122,YRDC,MANEAL,INPP5B,EPHA10	FHL3 (e); INPP5B (c)	-0.3	-0.3	133.71	133.71	1	3	0	NA	1	Y	N	1	1	1	5	0.02	0.04	Y	rs61778082	2.00E-55	30072576	0.96
PPIE	268.12	10009	chr1_96	5238_26_chr1_1	PPIE	chr1	+	39738844	PPIE	Peptidyl-prolyl cis-trans isomerase E	Q9UNP9	5238_26	rs7520588	23	rs1046988,rs10888958,rs11206754,rs11809515,rs12074147,rs12086750,rs12094291,rs12239844,rs1305201031,rs2274949,rs35698130,rs3738673,rs41267029,rs56064244,rs58589165,rs6664570,rs6670841,rs7513045,rs7518431,rs7520588,rs7547787,rs7548120,rs9787249	chr1	39748853	38748853	40876532	A	T	1	42.63	cis	10009	PPIE,BMP8B,OXCT2,LOC105378951,LOC101929536,HPCAL4	BMP8B,PPIE (e)	-0.29	-0.29	268.12	268.12	1	3	53	0.02	4	N	N	1	1	1	4	0.039	0.063	Y	rs9787249,rs1046988,rs12086750,rs9787249	9e-24,4e-25,4.8e-53,8.9e-24	28240269,30072576,29875488,28240269	1.00,0.99,1.00,1.00
PPT1	70.98	2908	chr1_97	9244_27_chr1_1	PPT1	chr1	-	40097470	PPT1	Palmitoyl-protein thioesterase 1	P50897	9244_27	rs4660386	50	chr1:40043874,chr1:40056313,chr1:40059194,chr1:40062992,chr1:40073553,chr1:40088574,chr1:40090436,rs11207350,rs1126970,rs1126972,rs1126973,rs11375228,rs11396688,rs146116793,rs1475500814,rs3122415,rs3122416,rs3122417,rs3122420,rs3122422,rs3122425,rs3122428,rs3122431,rs3131650,rs3131664,rs3131666,rs3131670,rs3131671,rs3131672,rs3131673,rs3131674,rs3131676,rs3131677,rs3131678,rs3131679,rs398052926,r…	chr1	40094562	39094562	41098690	T	C	1	29.95	cis	2908	PPT1,CAP1,RLF,MFSD2A,TMCO2,ZMPSTE24	CAP1,PPT1 (e)	0.16	0.16	70.98	70.98	1	2	11	1	1	N	N	1	1	1	8	0.01	0.04	Y	rs4660387	2.00E-79	30072576	1
GUCA2B	34.6	4144	chr1_98	6223_5_chr1_1	GUCA2B	chr1	+	42153420	GUC2B	Guanylate cyclase activator 2B	Q16661	6223_5	chr1:42157564	10	chr1:42097469,chr1:42157564,chr1:42159191,rs11210589,rs11210602,rs11210603,rs12032911,rs3818727,rs534600095,rs56405893	chr1	42157564	41157564	43164765	CC	ACA	1	9.03	cis	4144	GUCA2B,GUCA2A,FOXJ3,HIVEP3,RIMKLA,ZMYND12		0.17	0.17	34.6	34.6	1	2	0	NA	0	N	N	1	1	1	2	0.005	0.021	N	-	-	-	-
PPCS	33.28	14428	chr1_99	17843_30_chr1_1	PPCS	chr1	+	42456340	PPCS	Phosphopantothenate--cysteine ligase	Q9HAB8	17843_30	rs2152315	133	chr1:42437685,chr1:42439271,chr1:42441622,chr1:42446634,chr1:42457966,chr1:42466561,chr1:42473969,chr1:42477088,chr1:42479566,chr1:42481122,chr1:42484133,chr1:42485658,chr1:42495531,chr1:42499780,chr1:42500879,chr1:42507127,chr1:42537969,chr1:42539919,chr1:42540649,chr1:42565916,chr1:42567951,rs1011809,rs10158003,rs10437062,rs10624633,rs10657884,rs10890198,rs10890200,rs10890201,rs111466038,rs1118…	chr1	42441912	41441912	43833650	G	A	1	35.8	cis	14428	ZMYND12,PPCS,RIMKLA,CCDC30,FOXJ3,PPIH	CCDC30,ZMYND12 (e)	-0.1	-0.1	33.28	33.28	1	2	0	NA	2	N	N	1	1	1	3	0.005	0.019	N	-	-	-	-
PPIH	43.94	138595	chr1_100	12449_16_chr1_1	PPIH	chr1	+	42657769	PPIH	Peptidyl-prolyl cis-trans isomerase H	O43447	12449_16	rs187613485	8	rs182905443,rs184485687,rs187613485,rs548617703,rs570631597,rs749132464,rs761311495,rs78340052	chr1	42796364	41766014	43796364	G	C	1	0.15	cis	138595	TMEM269,SVBP,C1orf50,ERMAP,P3H1,ZNF691	PPIH (c)	-1.39	-1.39	43.94	43.94	1	2	0	NA	0	Y	N	1	1	1	2	0.006	0.018	N	-	-	-	-
TIE1	236.18	4190	chr1_101	2844_53_chr1_1	TIE1	chr1	+	43300894	sTie-1	Tyrosine-protein kinase receptor Tie-1, soluble	P35590	2844_53	rs769027877	1	rs769027877	chr1	43305084	42294565	44738189	A	G	1	0.38	cis	4190	TIE1,C1orf210,TMEM125,MPL,CFAP57,CDC20	TIE1 (c)	2.21	2.21	236.18	236.18	1	8	0	NA	0	Y	N	1	1	2	11	0.033	0.284	N	-	-	-	-
B4GALT2	126.76	794	chr1_105	9595_11_chr1_1	B4GALT2	chr1	+	43979201	B4GT2	Beta-1,4-galactosyltransferase 2	O60909	9595_11	rs3762423	21	chr1:43832242,chr1:43975097,rs1859728,rs2231280,rs2286241,rs2286243,rs3762423,rs3791073,rs3791074,rs3791122,rs58492101,rs72886892,rs72886894,rs72886895,rs72886898,rs72886901,rs72888712,rs72888718,rs74598795,rs77810956,rs869896	chr1	43979995	42979995	44994960	C	T	1	3.04	cis	794	B4GALT2,ATP6V0B,DPH2,CCDC24,IPO13,SLC6A9	B4GALT2,ST3GAL3 (e); B4GALT2 (c)	-0.55	-0.55	126.76	126.76	1	4	1	0	3	Y	N	1	1	1	8	0.018	0.054	Y	rs2286241,rs1859728	3e-38,7e-09	29875488,30072576	0.99,0.99
UROD	215.84	629	chr1_106	19289_29_chr1_1	UROD	chr1	+	45012132	DCUP	Uroporphyrinogen decarboxylase	P06132	19289_29	rs12749939	57	chr1:44999259,chr1:45001557,chr1:45027014,chr1:45032488,chr1:45032798,rs10465876,rs10749854,rs111486389,rs11211066,rs11211067,rs11355812,rs11414055,rs1173386056,rs11801218,rs11809982,rs12118189,rs12134146,rs12142302,rs12143560,rs12239165,rs12724597,rs12731245,rs12735549,rs12739545,rs12749939,rs12755751,rs12760109,rs13948,rs146296656,rs199780548,rs2050869,rs2236576,rs2275598,rs2275599,rs2298005,rs…	chr1	45012761	44012761	46012761	T	C	1	28.79	cis	629	UROD,HECTD3,ZSWIM5,EIF2B3,PTCH2,BTBD19	UROD (e)	-0.27	-0.27	215.84	215.84	1	1	21	1	0	N	N	1	1	1	1	0.03	0.044	N	-	-	-	-
PRDX1	115.41	8295	chr1_107	3855_56_chr1_1	PRDX1	chr1	-	45522890	Peroxiredoxin-1	Peroxiredoxin-1	Q06830	3855_56	chr1:45514595	5	chr1:45514595,rs1323028194,rs541723458,rs61734863,rs767246811	chr1	45514595	44488960	46826118	!	GATCTGCCGAAGAATACCCTT	1	0.43	cis	8295	PRDX1,MMACHC,CCDC163,TESK2,AKR1A1,NASP	PRDX1 (c)	-1.38	-1.38	115.41	115.41	1	4	0	NA	0	Y	N	1	1	1	3	0.017	0.042	N	-	-	-	-
AKR1A1	696.39	15861	chr1_108	4192_10_chr1_1	AKR1A1	chr1	+	45550778	AK1A1	Alcohol dehydrogenase [NADP(+)]	P14550	4192_10	rs2229540	15	chr1:45585377,chr1:45805306,rs1385905989,rs147100291,rs147365477,rs2229540,rs56108122,rs72677528,rs72686491,rs72688441,rs72690839,rs72690858,rs72692616,rs72692619,rs7520156	chr1	45566639	44479773	47135920	G	A	1	6.46	cis	15861	AKR1A1,NASP,PRDX1,CCDC17,MMACHC,GPBP1L1	AKR1A1 (c)	-0.92	-0.92	696.39	696.39	1	7	0	NA	0	Y	N	1	1	1	4	0.099	0.181	Y	rs72688441,rs72688441	9e-175,1.2e-126	30072576,29875488	1.00,1.00
CMPK1	24.85	34741	chr1_109	18243_9_chr1_1	CMPK1	chr1	+	47333796	Cytidylate kinase	UMP-CMP kinase	P30085	18243_9	rs35687416	3	rs115741030,rs35687416,rs771188240	chr1	47368537	46368537	48392063	T	G	1	6.49	cis	34741	CMPK1,LINC01389,FOXE3,STIL,FOXD2-AS1,FOXD2	CMPK1 (c)	-0.17	-0.17	24.85	24.85	1	2	0	NA	0	Y	N	1	1	1	2	0.003	0.02	N	-	-	-	-
ROR1	168.05	372127	chr1_133	2590_69_chr1_1	ROR1	chr1	+	63774018	ROR1	Inactive tyrosine-protein kinase transmembrane receptor ROR1	Q01973	2590_69	rs61765448	13	chr1:64146712,chr1:64149012,rs12025819,rs12042472,rs1359295,rs1408416,rs2224876,rs397761525,rs397795968,rs4915946,rs61765448,rs6588083,rs6686041	chr1	64146145	62669283	65253106	T	C	1	17.11	cis	372127	ROR1,ROR1-AS1,UBE2U,CACHD1,MIR4794,PGM1	ROR1 (e)	-0.3	-0.3	168.05	168.05	1	10	1	1	0	N	N	1	1	1	6	0.025	0.074	Y	rs1408416	1.80E-40	29875488	0.98
LRP8	100.61	60677	chr1_119	3323_37_chr1_1	LRP8	chr1	-	53328149	LRP8	Low-density lipoprotein receptor-related protein 8	Q14114	3323_37	rs398049291,rs66785070	44	chr1:53263537,chr1:53269323,chr1:53273970,rs10736389,rs10749689,rs10788951,rs10788952,rs10788953,rs10888777,rs10888778,rs111727732,rs11206127,rs11206128,rs11206132,rs11206133,rs11811978,rs12028465,rs12031155,rs12402104,rs12408900,rs1288518,rs17785382,rs2297660,rs2297663,rs34468252,rs34790867,rs35927378,rs3737983,rs3737984,rs398049291,rs5174,rs5177,rs56300220,rs6668172,rs6696068,rs6699794,rs734916…	chr1	53267472	52241157	54347410	G	GA	1	45.43	cis	60677	LRP8,LOC100507564,MAGOH,C1orf123,CPT2,SLC1A7	CZIB,LRP8 (e); LRP8 (c)	0.18	0.18	100.61	100.61	1	6	1	0	2	Y	N	2	3	2	5	0.016	0.091	N	-	-	-	-
TXNDC12	33.63	985	chr1_114	19334_62_chr1_1	TXNDC12	chr1	-	52056171	TXD12	Thioredoxin domain-containing protein 12	O95881	19334_62	rs142834436,rs777117157	6	chr1:52055186,rs115788353,rs11588337,rs142834436,rs6686632,rs78788484	chr1	52055186	51055186	53055186	C	!	1	8.89	cis	985	TXNDC12,BTF3L4,TXNDC12-AS1,KTI12,RAB3B,ZFYVE9	TXNDC12 (e)	-0.17	-0.17	33.63	33.63	1	1	5	1	0	N	N	1	1	1	1	0.004	0.017	N	-	-	-	-
GPX7	814.76	8374	chr1_115	8345_27_chr1_1	GPX7	chr1	+	52602370	GPX7	Glutathione peroxidase 7	Q96SL4	8345_27	rs11205979	18	chr1:52613255,chr1:52615649,chr1:52616466,rs1097233,rs1097234,rs11205979,rs1416094,rs1970951,rs2452763,rs2505982,rs6588432,rs6669154,rs6683347,rs7527068,rs835340,rs835350,rs835351,rs835353	chr1	52610744	51602401	53610744	T	C	1	13.49	cis	8374	GPX7,SHISAL2A,ZCCHC11,COA7,ZYG11B,PRPF38A		0.71	0.71	814.76	814.76	1	3	0	NA	0	N	N	1	1	1	2	0.113	0.133	Y	rs1097234	1.60E-73	29875488	1
PCSK9	116.4	499	chr1_124	5231_79_chr1_1	PCSK9	chr1	+	55039475	PCSK9	Proprotein convertase subtilisin/kexin type 9	Q8NBP7	5231_79	rs11591147	1	rs11591147	chr1	55039974	54039974	57212195	T	G	1	1.21	cis	499	PCSK9,USP24,BSND,TMEM61,DHCR24,LOC100507634	PCSK9 (c)	-0.89	-0.89	116.4	116.4	1	8	0	NA	0	Y	Y	1	5	1	8	0.018	0.067	N	-	-	-	-
GREM2	15.19	180041	chr1_481	5598_3_chr1_1	GREM2	chr1	-	240612372	GREM2	Gremlin-2	Q9H772	5598_3	rs764807134	2	chr1:240480872,rs764807134	chr1	240432331	239432331	241794633	G	A	1	0.05	cis	180041	FMN2,GREM2,RGS7,RPS7P5,CHRM3,CHRM3-AS1		-1.44	-1.44	15.19	15.19	1	2	0	NA	0	N	N	1	1	3	6	0.002	0.099	N	-	-	-	-
FCER1A	169.98	37411634	chr1_360	9254_18_chr1_1	FCER1A	chr1	+	159283887	FCERA	High affinity immunoglobulin epsilon receptor subunit alpha	P12319	9254_18	rs10922098	103	chr1:196689020,chr1:196691864,chr1:196692375,chr1:196692604,chr1:196692712,chr1:196692881,chr1:196694942,chr1:196699230,chr1:196702534,chr1:196705200,chr1:196708613,chr1:196710047,chr1:196712245,chr1:196714591,chr1:196719931,chr1:196721814,chr1:196723248,rs1061147,rs1061170,rs10733086,rs10754199,rs10801553,rs10801554,rs10801555,rs10801556,rs10801557,rs1089033,rs10922092,rs10922094,rs10922097,rs10…	chr1	196695521	195695521	197814955	C	T	1	40.01	trans	37411634	CFH,CFHR3,KCNT2,MIR4735,CFHR1,CFHR4	CFH (c)	0.23	0.23	169.98	169.98	1	2	NA	NA	NA	NA	NA	118	2029	1	5	0.025	0.053	N	-	-	-	-
BTG2	207.8	6610593	chr1_360	11325_8_chr1_1	BTG2	chr1	+	203305535	BTG2	Protein BTG2	P78543	11325_8	rs7546015	103	chr1:196689020,chr1:196691864,chr1:196692375,chr1:196692604,chr1:196692712,chr1:196692881,chr1:196694942,chr1:196699230,chr1:196702534,chr1:196705200,chr1:196708613,chr1:196710047,chr1:196712245,chr1:196714591,chr1:196719931,chr1:196721814,chr1:196723248,rs1061147,rs1061170,rs10733086,rs10754199,rs10801553,rs10801554,rs10801555,rs10801556,rs10801557,rs1089033,rs10922092,rs10922094,rs10922097,rs10…	chr1	196694942	195694942	197814955	!	CATTCTGTAGGTTGCCT	1	39.73	trans	6610593	CFH,CFHR3,KCNT2,MIR4735,CFHR1,CFHR4	CFH (c)	0.25	0.25	207.8	207.8	1	2	NA	NA	NA	NA	NA	74	2029	1	5	0.03	0.062	N	-	-	-	-
KISS1	292.84	147239653	chr1_127	6606_61_chr1_1	KISS1	chr1	-	204196491	KISS1	Metastasis-suppressor KiSS-1	Q15726	6606_61	rs12067507	7	rs12067507,rs12085435,rs12092641,rs41452950,rs59822818,rs617283,rs78415143	chr1	56956838	55907316	59489114	T	C	1	5.18	trans	147239653	C8B,C8A,DAB1,FYB2,PRKAA2,PLPP3	C8B (c)	0.64	0.64	292.84	292.84	1	8	NA	NA	NA	NA	NA	1	7	2	3	0.04	0.447	N	-	-	-	-
TGFBR3	49.57	186680	chr1_161	3009_3_chr1_1	TGFBR3	chr1	-	91906002	TGF-b R III	Transforming growth factor beta receptor type 3	Q03167	3009_3	rs769783512	6	chr1:91117499,rs554772569,rs749786547,rs769783512,rs770951223,rs774088101	chr1	91719322	90582253	93241238	C	T	0.99	0.13	cis	186680	TGFBR3,CDC7,BRDT,EPHX4,HFM1,SETSIP	TGFBR3 (c)	-1.67	-1.67	49.57	49.57	1	5	0	NA	0	Y	N	1	1	1	7	0.007	0.052	N	-	-	-	-
ANGPTL3	268.22	4831	chr1_131	10391_1_chr1_1	ANGPTL3	chr1	+	62597486	ANGL3	Angiopoietin-related protein 3	Q9Y5C1	10391_1	rs773045547	13	chr1:62915668,rs139402443,rs140241177,rs186955977,rs187971248,rs189591410,rs532718392,rs545664334,rs559627258,rs564902952,rs564966220,rs773045547,rs78706574	chr1	62602317	61597794	63774312	C	G	1	0.49	cis	4831	DOCK7,ANGPTL3,USP1,ATG4C,KANK4,L1TD1	ANGPTL3 (c)	-1.96	-1.96	268.22	268.22	1	6	0	NA	0	Y	Y	1	15	1	3	0.041	0.095	N	-	-	-	-
PGM1	28.36	54513	chr1_132	9173_21_chr1_1	PGM1	chr1	+	63593275	PGM1	Phosphoglucomutase-1	P36871	9173_21	rs61765292	30	chr1:63641613,chr1:63648281,chr1:63651866,rs10889435,rs11208257,rs11576729,rs12027168,rs12122838,rs1911109,rs2269233,rs2269234,rs2269235,rs2269238,rs2269239,rs2269240,rs2269241,rs2269242,rs2269245,rs2269246,rs2269247,rs2301054,rs2301055,rs2360159,rs3790857,rs3790858,rs61765292,rs7519583,rs7541882,rs855330,rs855355	chr1	63647788	62647788	64647788	G	A	1	17.96	cis	54513	PGM1,EFCAB7,DLEU2L,ITGB3BP,ROR1,ALG6	PGM1 (e); PGM1 (c)	0.12	0.12	28.36	28.36	1	1	1	1	0	Y	N	1	1	2	4	0.004	0.023	Y	rs2269233	8.10E-18	29875488	1
LEPR	6423.3	196461	chr1_136	5400_52_chr1_1	LEPR	chr1	+	65420651	sLeptin R	Leptin receptor	P48357	5400_52	rs61781309	238	chr1:65592346,chr1:65596637,chr1:65606860,chr1:65615025,chr1:65622146,chr1:65626594,chr1:65629228,chr1:65630411,chr1:65630696,chr1:65640782,chr1:65661536,chr1:65661719,chr1:65664280,chr1:65668248,chr1:65668620,chr1:65669756,chr1:65670906,chr1:65695508,chr1:65696784,chr1:65700525,chr1:65700917,rs10399687,rs111558223,rs111912764,rs112115994,rs112291788,rs113459155,rs113538432,rs11381520,rs11801408,…	chr1	65617112	64055292	66617112	A	G	1	16.96	cis	196461	LEPR,PDE4B,LEPROT,DNAJC6,AK4,LOC101927139	LEPR (c)	-1.39	-1.39	6423.3	6423.3	1	5	0	NA	0	Y	N	1	1	1	13	0.534	0.571	Y	rs3790438,rs17415296,rs6658330,rs17415296	0,5e-229,1e-300,4.5e-229	29875488,28240269,30072576,28240269	1.00,1.00,0.95,1.00
CRP	87.3	286	chr1_269	4337_49_chr1_1	CRP	chr1	-	159714589	CRP	C-reactive protein	P02741	4337_49	chr1:159714875	17	chr1:159685005,chr1:159709415,chr1:159714875,rs1130864,rs12727021,rs1417938,rs2369251,rs3091244,rs3116635,rs3116636,rs3116651,rs3116653,rs3116655,rs3116656,rs3122012,rs35625772,rs4261114	chr1	159714875	158713648	160750643	!	G	1	37.39	cis	286	CRP,DUSP23,FCRL6,SLAMF8,SNHG28,APCS		0.17	0.17	87.3	87.3	1	3	0	NA	0	N	N	1	1	2	10	0.013	0.08	N	-	-	-	-
INSL5	17.34	129894262	chr1_360	10462_14_chr1_1	INSL5	chr1	-	66801259	INSL5	Insulin-like peptide INSL5	Q9Y5Q6	10462_14	rs10922098	103	chr1:196689020,chr1:196691864,chr1:196692375,chr1:196692604,chr1:196692712,chr1:196692881,chr1:196694942,chr1:196699230,chr1:196702534,chr1:196705200,chr1:196708613,chr1:196710047,chr1:196712245,chr1:196714591,chr1:196719931,chr1:196721814,chr1:196723248,rs1061147,rs1061170,rs10733086,rs10754199,rs10801553,rs10801554,rs10801555,rs10801556,rs10801557,rs1089033,rs10922092,rs10922094,rs10922097,rs10…	chr1	196695521	195695521	197695521	C	T	1	40.01	trans	129894262	CFH,CFHR3,KCNT2,MIR4735,CFHR1,CFHR4	CFH (c)	0.07	0.07	17.34	17.34	1	1	NA	NA	NA	NA	NA	1416	2029	1	2	0.003	0.014	N	-	-	-	-
CRYZ	2120.0	6754	chr1_147	13983_27_chr1_1	CRYZ	chr1	-	74733408	QOR	Quinone oxidoreductase	Q08257	13983_27	rs28796647	48	chr1:74715923,chr1:74747874,chr1:74748505,chr1:74755245,chr1:74767320,chr1:74790013,rs10161,rs1039562,rs10654917,rs112199041,rs113365558,rs12132783,rs12134769,rs12136666,rs12144321,rs12144851,rs1392421463,rs139308694,rs1424671,rs150343838,rs1574941,rs1590639,rs2345438,rs28588069,rs28594379,rs28602706,rs28640981,rs28651134,rs28654603,rs28683801,rs28685856,rs28695657,rs28767547,rs28796389,rs2879664…	chr1	74726654	73705425	75803287	C	G	1	47.38	cis	6754	CRYZ,TYW3,ERICH3,ERICH3-AS1,FPGT-TNNI3K,TNNI3K	CRYZ,TYW3 (e)	0.72	0.72	2120	2120	1	6	10	1	3	N	N	1	1	1	2	0.263	0.388	N	-	-	-	-
FCGR2A	6757.6	4541	chr1_287	3309_2_chr1_1	FCGR2A	chr1	+	161505414	FCG2A	Low affinity immunoglobulin gamma Fc region receptor II-a	P12318	3309_2	rs1801274	6	rs12139150,rs1801274,rs4657041,rs6658353,rs6671847,rs7551957	chr1	161509955	160352804	162532142	A	G	1	44.05	cis	4541	FCGR2A,TRG-GCC2-1,HSPA6,TRL-CAG1-6,TRG-TCC2-6,TRG-GCC4-1	FCGR2A,FCGR2B,FCGR2C (e); FCGR2A (c)	-1.24	-1.24	6757.6	6757.6	1	6	2	0	4	Y	Y	1	1	1	6	0.738	0.772	Y	rs1801274,rs1801274	0,5e-15	29875488,22595970	1.00,1.00
NEGR1	55.66	41228	chr1_146	13109_82_chr1_1	NEGR1	chr1	-	72282594	NEGR1	Neuronal growth regulator 1	Q7Z3B1	13109_82	rs113371150,rs71586980	99	chr1:72111071,chr1:72112690,chr1:72144272,chr1:72154278,chr1:72156964,chr1:72177770,chr1:72180167,chr1:72195641,chr1:72196660,chr1:72199255,chr1:72214861,chr1:72220214,chr1:72224203,chr1:72246198,chr1:72264542,chr1:72268156,rs1026566,rs1026567,rs111333535,rs112066239,rs11209915,rs11209916,rs11209920,rs11209921,rs11209928,rs11209932,rs11209933,rs113371150,rs11370565,rs11392148,rs11584611,rs1194259…	chr1	72241366	70748511	73241366	T	TAGCTATAA	1	46.03	cis	41228	NEGR1,NEGR1-IT1		-0.13	-0.13	55.66	55.66	1	2	0	NA	0	N	N	1	2	1	10	0.009	0.046	N	-	-	-	-
ACADM	150.58	27052	chr1_148	17333_20_chr1_1	ACADM	chr1	+	75724346	ACADM	Medium-chain specific acyl-CoA dehydrogenase, mitochondrial	P11310	17333_20	chr1:75751398	210	chr1:75658097,chr1:75667569,chr1:75674627,chr1:75682524,chr1:75688478,chr1:75703418,chr1:75725242,chr1:75726811,chr1:75729506,chr1:75729857,chr1:75732149,chr1:75736452,chr1:75737794,chr1:75738232,chr1:75751398,chr1:75751505,chr1:75752634,chr1:75766329,chr1:75783021,chr1:75814749,chr1:75840906,rs10543433,rs1061337,rs10638917,rs10782558,rs10873685,rs111509235,rs11161430,rs11161437,rs11161468,rs1116…	chr1	75751398	74751398	76769741	!	TTATCTCTTTTAAGG	1	30.18	cis	27052	ACADM,DLSTP1,SLC44A5,RABGGTB,SNORD45C,SNORD45A	ACADM,MSH4 (e)	0.23	0.23	150.58	150.58	1	3	11	0.91	1	N	N	1	1	1	1	0.021	0.034	N	-	-	-	-
DNAJB4	76.88	59423	chr1_150	18884_22_chr1_1	DNAJB4	chr1	+	77979157	DNJB4	DnaJ homolog subfamily B member 4	Q9UDY4	18884_22	rs6699769	15	chr1:77683106,chr1:78019845,rs11162408,rs1166698,rs1166708,rs1360329364,rs149015746,rs1968027,rs4121165,rs544739022,rs6699769,rs7514180,rs7536433,rs7537908,rs9787306	chr1	78038580	76887547	79704399	G	A	1	18.48	cis	59423	GIPC2,DNAJB4,FUBP1,NEXN,NEXN-AS1,MIGA1	DNAJB4,GIPC2,NEXN,ZZZ3 (e); NEXN (c)	-0.19	-0.19	76.88	76.88	1	4	6	0	9	N	Y	1	1	1	7	0.012	0.052	N	-	-	-	-
BCL10	11.03	47064	chr1_154	8768_4_chr1_1	BCL10	chr1	-	85276904	Bcl-10	B-cell lymphoma/leukemia 10	O95999	8768_4	rs1390357590,rs397860737	5	chr1:85323968,chr1:85410633,rs12717764,rs1390357590,rs201569267	chr1	85323968	84323968	86323968	CAA	!	0.98	34	cis	47064	DDAH1,LOC646626,BCL10,C1orf52,SYDE2,MIR4423		0.06	0.06	11.03	11.03	1	1	0	NA	0	N	N	1	1	1	1	0.001	0.016	N	-	-	-	-
CR2	93.52	3714	chr1_428	15570_99_chr1_1	CR2	chr1	+	207454299	Complement receptor type 2	Complement receptor type 2	P20023	15570_99	rs61240730	26	chr1:207448793,rs12059417,rs1295993635,rs1381559472,rs17042493,rs17042520,rs17043515,rs17044032,rs17044525,rs1876453,rs61240730,rs61735651,rs61821085,rs61821089,rs61821090,rs61821106,rs61821107,rs61821108,rs61821110,rs61821111,rs61821113,rs61821115,rs61821130,rs7548495,rs7549152,rs80131918	chr1	207450585	206114077	208514990	C	T	1	14.19	cis	3714	CR2,CR1,CD55,CR1L,CD46,C4BPA		-0.25	-0.25	93.52	93.52	1	11	0	NA	0	N	N	1	1	2	21	0.015	0.152	N	-	-	-	-
CCBL2	273.14	55683	chr1_158	12682_5_chr1_1	CCBL2	chr1	-	88992960	KAT3	Kynurenine--oxoglutarate transaminase 3	Q6YP21	12682_5	rs12729558	74	chr1:88904626,chr1:88916906,chr1:88917408,chr1:88920072,chr1:88935374,chr1:88937795,chr1:88941531,chr1:88948231,chr1:88953905,chr1:88958416,chr1:88978814,rs10754256,rs10754258,rs10801690,rs10801696,rs10801697,rs10801698,rs10801699,rs10922529,rs10922531,rs12065833,rs12120164,rs12130865,rs12144640,rs1229444836,rs12729558,rs12729969,rs12749373,rs1325922,rs1325923,rs1325924,rs1409148,rs1409149,rs1409…	chr1	88937277	87937277	89961412	G	C	1	49.45	cis	55683	KYAT3,RBMXL1,GTF2B,GBP3,PKN2,GBP1	KYAT3 (e)	-0.29	-0.29	273.14	273.14	1	2	0	NA	42	N	N	1	1	1	6	0.041	0.069	Y	rs9787133,rs12144640	2.9e-12,4.2e-12	29875488,29875488	0.99,1.00
GBP2	20.21	83180	chr1_159	18891_98_chr1_1	GBP2	chr1	-	89126159	GBP2	Guanylate-binding protein 2	P32456	18891_98	chr1:89042979	19	chr1:89042979,chr1:89043993,chr1:89048524,chr1:89051001,rs1048848,rs12408132,rs146896190,rs1886910,rs1886912,rs2031834,rs2149186,rs2296882,rs2296883,rs6428496,rs6669021,rs6669816,rs6675866,rs7511733,rs7519963	chr1	89042979	88042979	90042979	CTTCTCTCCTTCTCTC	!	1	19.81	cis	83180	GBP1,GBP3,KYAT3,RBMXL1,GBP2,GBP7	GBP1 (e)	-0.1	-0.1	20.21	20.21	1	1	0	NA	1	N	N	1	1	3	5	0.003	0.031	N	-	-	-	-
GBP1	207.88	10646	chr1_160	15326_64_chr1_1	GBP1	chr1	-	89065360	GBP1	Guanylate-binding protein 1	P32455	15326_64	rs150057659	3	rs150057659,rs765254899,rs773280421	chr1	89054714	88010130	90700743	A	C	1	0.49	cis	10646	GBP1,GBP3,GBP2,KYAT3,RBMXL1,GBP7	GBP1 (c)	-1.79	-1.79	207.88	207.88	1	4	0	NA	0	Y	N	1	1	1	5	0.03	0.062	N	-	-	-	-
SEMA4A	81.08	27864	chr1_244	16915_153_chr1_1	SEMA4A	chr1	+	156149671	SEM4A	Semaphorin-4A	Q9H3S1	16915_153	rs7695	15	chr1:156180609,rs11264453,rs12143728,rs12401997,rs143813127,rs34810736,rs3738581,rs57212890,rs6427302,rs6427303,rs66508044,rs6659794,rs6693093,rs6701295,rs7695	chr1	156177535	155154658	157177535	C	T	1	37.64	cis	27864	SEMA4A,SLC25A44,PMF1,PMF1-BGLAP,LMNA,BGLAP	SEMA4A (e)	0.17	0.17	81.08	81.08	1	4	19	0.95	0	N	N	1	1	2	18	0.012	0.135	N	-	-	-	-
ATF6	29.36	146138	chr1_310	11277_23_chr1_2	ATF6	chr1	+	161766243	ATF6A	Cyclic AMP-dependent transcription factor ATF-6 alpha	P18850	11277_23	rs775002441	6	rs533628624,rs576731909,rs755771806,rs775002441,rs777643293,rs779911767	chr1	161912381	160856720	162912381	T	G	0.99	0.07	cis	146138	ATF6,OLFML2B,DUSP12,NOS1AP,FCRLB,FCRLA	ATF6 (c)	-1.49	-1.51	28.88	29.36	1	2	0	NA	0	Y	N	1	1	5	16	0.005	0.111	N	-	-	-	-
GCLM	24.98	8698	chr1_169	18214_2_chr1_1	GCLM	chr1	-	93910370	GSH0	Glutamate--cysteine ligase regulatory subunit	P48507	18214_2	rs12563495	15	chr1:93917888,chr1:93920967,chr1:93939120,rs10541614,rs10874810,rs11165036,rs1170593882,rs12563495,rs34304478,rs34478892,rs397980854,rs6663218,rs743111,rs7520019,rs7521934	chr1	93919068	92919068	95023997	A	G	1	43.67	cis	8698	GCLM,DNTTIP2,TRR-TCT1-1,BCAR3,MIR760,ABCA4	GCLM (e)	-0.08	-0.08	24.98	24.98	1	2	1	0	0	N	N	1	1	1	1	0.003	0.02	N	-	-	-	-
AMY2B	362.28	39312	chr1_174	15556_49_chr1_1	AMY2B	chr1	+	103554643	Alpha-amylase 2B	Alpha-amylase 2B	P19961	15556_49	rs201033360	7	rs138923510,rs142370265,rs1440473178,rs201033360,rs759567790,rs76520318,rs78245241	chr1	103593955	100787317	107126124	T	TC	1	5.72	cis	39312	AMY2B,ACTG1P4,AMY2A,RNPC3,AMY1A,LOC101928436		-0.73	-0.73	362.28	362.28	1	23	0	NA	0	N	N	2	2	1	8	0.056	0.228	N	-	-	-	-
AMY2A	638.25	23376	chr1_174	18917_53_chr1_1	AMY2A	chr1	+	103617331	Pancreatic alpha-amylase	Pancreatic alpha-amylase	P04746	18917_53	rs201033360	7	rs138923510,rs142370265,rs1440473178,rs201033360,rs759567790,rs76520318,rs78245241	chr1	103593955	101093455	105567582	T	TC	1	5.72	cis	23376	AMY2B,ACTG1P4,AMY2A,RNPC3,AMY1A,LOC101928436		-0.95	-0.95	638.25	638.25	1	18	0	NA	0	N	N	1	2	1	10	0.096	0.228	N	-	-	-	-
AMY1A	453.58	27432	chr1_176	7918_114_chr1_1	AMY1A	chr1	+	103655518	Amylase, alpha 1A	Alpha-amylase 1	P04745	7918_114	chr1:103682950	22	chr1:103520128,chr1:103596538,chr1:103646332,chr1:103664549,chr1:103678389,chr1:103682950,chr1:103687420,chr1:103705638,chr1:103740470,chr1:103758687,rs113630435,rs113882635,rs113922683,rs1279796045,rs142257509,rs553487095,rs568166518,rs6676813,rs7538379,rs78811372,rs79456674,rs879853185	chr1	103682950	101101063	105661589	A	G	1	4.13	cis	27432	AMY1B,AMY1A,AMY2A,AMY1C,AMY2B,ACTG1P4		-0.94	-0.94	453.58	453.58	1	43	0	NA	0	N	N	1	1	1	9	0.067	0.396	Y	rs7538379	4.90E-63	29875488	0.99
NTNG1	1630.2	4271	chr1_179	5637_81_chr1_1	NTNG1	chr1	+	107139917	NTNG1	Netrin-G1	Q9Y2I2	5637_81	rs115668827	2	rs115668827,rs76374975	chr1	107135646	106025339	108135646	C	G	1	6.72	cis	4271	NTNG1,PRMT6,VAV3,MIR7852,VAV3-AS1,SLC25A24	NTNG1,PRMT6 (e)	1.32	1.32	1630.2	1630.2	1	2	25	1	1	N	N	1	1	1	2	0.218	0.231	Y	rs115668827,rs115668827	3e-113,1.1e-70	30072576,29875488	1.00,1.00
SELE	40.38	1334	chr1_323	3470_1_chr1_1	SELE	chr1	-	169734079	sE-Selectin	E-selectin	P16581	3470_1	chr1:169735413	89	chr1:169715006,chr1:169719292,chr1:169722293,chr1:169735413,chr1:169746565,chr1:169765901,chr1:169767402,chr1:169768236,chr1:169800025,chr1:169831259,chr1:169889587,rs10733054,rs10737549,rs10753792,rs10753793,rs10800479,rs10800480,rs10800481,rs10800483,rs10800485,rs10919230,rs10919239,rs10919248,rs10919251,rs10919263,rs113275670,rs113875384,rs12133843,rs1534904,rs1883436,rs2056981,rs2142728,rs217…	chr1	169735413	168735413	170769654	G	!	1	32.61	cis	1334	SELE,SELL,METTL18,C1orf112,SELP,SCYL3	SCYL3 (e)	0.12	0.12	40.38	40.38	1	2	0	NA	1	N	N	1	1	4	9	0.005	0.333	N	-	-	-	-
PEF1	30.86	77633448	chr1_180	19272_9_chr1_1	PEF1	chr1	-	31645237	PEF1	Peflin	Q9UBV8	19272_9	rs583104	15	chr1:109274242,chr1:109275535,chr1:109279521,rs12740374,rs1277930,rs3832016,rs397740382,rs4970836,rs583104,rs599839,rs602633,rs629301,rs646776,rs660240,rs7528419	chr1	109278685	108278685	110278685	G	T	1	20.82	trans	77633448	PSRC1,CELSR2,MYBPHL,SORT1,SARS,KIAA1324	ATXN7L2,CELSR2,PSRC1,SARS,SORT1,SYPL2 (e)	-0.12	-0.12	30.86	30.86	1	1	NA	NA	NA	NA	NA	13	28	5	13	0.004	0.254	N	-	-	-	-
HFE2	76.36	36742278	chr1_180	3332_57_chr1_1	HFE2	chr1	-	146021822	RGM-C	Hemojuvelin	Q6ZVN8	3332_57	rs599839	15	chr1:109274242,chr1:109275535,chr1:109279521,rs12740374,rs1277930,rs3832016,rs397740382,rs4970836,rs583104,rs599839,rs602633,rs629301,rs646776,rs660240,rs7528419	chr1	109279544	108279544	110279544	G	A	1	20.78	trans	36742278	PSRC1,CELSR2,MYBPHL,SORT1,SARS,KIAA1324	ATXN7L2,CELSR2,PSRC1,SARS,SORT1,SYPL2 (e)	-0.19	-0.19	76.36	76.36	1	1	NA	NA	NA	NA	NA	6	28	1	7	0.011	0.051	Y	rs12740374	1.40E-14	29875488	0.99
GSTM1	2505.4	4467	chr1_184	15395_15_chr1_1	GSTM1	chr1	+	109687795	GST M1-1	Glutathione S-transferase Mu 1	P09488	15395_15	rs61799138	2	rs61799138,rs796764458	chr1	109683328	108639544	110702371	T	C	0.97	24.04	cis	4467	GSTM2,GSTM1,GSTM4,GSTM5,GSTM3,AMPD2		1.04	1.04	2505.4	2505.4	1	13	0	NA	0	N	N	1	7	1	2	0.322	0.444	N	-	-	-	-
GSTM4	2477.4	27253	chr1_184	18895_54_chr1_1	GSTM4	chr1	+	109656075	GSTM4	Glutathione S-transferase Mu 4	Q03013	18895_54	rs61799138	2	rs61799138,rs796764458	chr1	109683328	108249850	110753716	T	C	0.97	24.04	cis	27253	GSTM2,GSTM1,GSTM4,GSTM5,GSTM3,AMPD2		1.04	1.04	2477.4	2477.4	1	17	0	NA	0	N	N	2	7	1	3	0.325	0.436	N	-	-	-	-
GSTM3	1246.7	41826	chr1_185	9748_31_chr1_1	GSTM3	chr1	-	109741038	GSTM3-3	Glutathione S-transferase Mu 3	P21266	9748_31	rs148490733	2	rs148490733,rs535088	chr1	109699212	108604632	110936510	A	G	0.98	22.01	cis	41826	GSTM1,GSTM5,GSTM2,GSTM4,GSTM3,EPS8L3		0.78	0.78	1246.7	1246.7	1	16	0	NA	0	N	N	1	2	1	2	0.185	0.347	N	-	-	-	-
MAN1A2	109.11	55103	chr1_196	9077_10_chr1_1	MAN1A2	chr1	+	117367392	MA1A2	Mannosyl-oligosaccharide 1,2-alpha-mannosidase IB	O60476	9077_10	rs73013841	104	chr1:117312624,chr1:117317671,chr1:117318973,chr1:117324934,chr1:117400472,chr1:117408489,chr1:117429425,chr1:117439510,chr1:117467683,chr1:117471035,chr1:117514371,rs10157053,rs10884,rs111711406,rs111906416,rs113458307,rs113479202,rs116675228,rs1179917106,rs12068174,rs12078519,rs12086745,rs1290540,rs1290545,rs1290546,rs1290547,rs1290548,rs1290550,rs13374745,rs13375328,rs138176979,rs138559561,rs1…	chr1	117312289	116237166	118537918	T	C	1	11.2	cis	55103	LINC01525,VTCN1,MAN1A2,TRIM45,TTF2,MIR942	MAN1A2 (e)	-0.3	-0.3	109.11	109.11	1	6	3	1	0	N	N	1	3	1	9	0.016	0.086	N	-	-	-	-
CHI3L2	133.72	85468442	chr1_360	9383_24_chr1_1	CHI3L2	chr1	+	111227079	CH3L2	Chitinase-3-like protein 2	Q15782	9383_24	rs10922098	103	chr1:196689020,chr1:196691864,chr1:196692375,chr1:196692604,chr1:196692712,chr1:196692881,chr1:196694942,chr1:196699230,chr1:196702534,chr1:196705200,chr1:196708613,chr1:196710047,chr1:196712245,chr1:196714591,chr1:196719931,chr1:196721814,chr1:196723248,rs1061147,rs1061170,rs10733086,rs10754199,rs10801553,rs10801554,rs10801555,rs10801556,rs10801557,rs1089033,rs10922092,rs10922094,rs10922097,rs10…	chr1	196695521	195695521	197695521	C	T	1	40.01	trans	85468442	CFH,CFHR3,KCNT2,MIR4735,CFHR1,CFHR4	CFH (c)	0.2	0.2	133.72	133.72	1	1	NA	NA	NA	NA	NA	208	2029	1	7	0.019	0.051	N	-	-	-	-
OLFML3	23.86	32243	chr1_191	8660_5_chr1_1	OLFML3	chr1	+	113979390	OLFL3	Olfactomedin-like protein 3	Q9NRN5	8660_5	rs4381184	18	chr1:113922725,chr1:113939326,rs1000528,rs11336401,rs1217441,rs2147079,rs2476598,rs28365907,rs28365908,rs3811018,rs397981349,rs4381184,rs6658209,rs6702833,rs7522987,rs7545038,rs7551215,rs7554371	chr1	113947147	112943531	114980491	A	C	1	29.87	cis	32243	HIPK1,HIPK1-AS1,OLFML3,DCLRE1B,AP4B1,AP4B1-AS1	HIPK1,OLFML3 (e)	-0.09	-0.09	23.86	23.86	1	3	12	1	1	N	N	1	1	2	13	0.004	0.045	N	-	-	-	-
RHOC	36.93	188066	chr1_189	17764_108_chr1_1	RHOC	chr1	-	112707403	RHOC	Rho-related GTP-binding protein RhoC	P08134	17764_108	chr1:112519337	50	chr1:112519337,chr1:112553238,chr1:112568706,chr1:112581396,chr1:112607704,rs1001494,rs1006298,rs1032312,rs10745330,rs10776756,rs10857963,rs11102497,rs11102512,rs112416932,rs12046329,rs12046466,rs12126277,rs12728001,rs138201004,rs1994604,rs2932528,rs2932532,rs2932536,rs2999154,rs2999155,rs2999157,rs3013439,rs3013440,rs3103450,rs34153042,rs351372,rs35935752,rs570249032,rs6537743,rs6666579,rs666909…	chr1	112519337	111326718	113574965	G	!	1	49.41	cis	188066	WNT2B,ST7L,MIR4256,CTTNBP2NL,CAPZA1,MOV10	CAPZA1,ST7L,WNT2B (e)	-0.1	-0.1	36.93	36.93	1	3	0	NA	50	N	N	1	1	1	7	0.006	0.036	N	-	-	-	-
CD58	129.17	34087	chr1_193	10938_13_chr1_1	CD58	chr1	-	116571093	sLFA-3	Lymphocyte function-associated antigen 3	P19256	10938_13	rs61789227	13	chr1:116492391,chr1:116505864,rs150691534,rs35768283,rs60612523,rs61789220,rs61789224,rs61789227,rs61789228,rs61789230,rs61789231,rs61789232,rs74111604	chr1	116537006	115506110	117537006	G	A	1	2.11	cis	34087	CD58,MIR548AC,IGSF3,LINC01762,ATP1A1-AS1,ATP1A1		0.67	0.67	129.17	129.17	1	2	0	NA	0	N	N	1	1	1	5	0.019	0.042	N	-	-	-	-
IGSF3	38.0	65393	chr1_194	9715_15_chr1_1	IGSF3	chr1	-	116667755	IGSF3	Immunoglobulin superfamily member 3	O75054	9715_15	rs113856068	17	chr1:116596434,chr1:116602362,rs113856068,rs3835385,rs489058,rs494559,rs539964,rs547792,rs580703,rs580936,rs584423,rs588017,rs608752,rs621102,rs655735,rs667830,rs688378	chr1	116602362	115541679	117708260	TAA	!	0.99	40.69	cis	65393	IGSF3,CD58,MIR548AC,MIR320B1,C1orf137,LINC01762		-0.11	-0.11	38	38	1	7	0	NA	0	N	N	1	1	4	6	0.005	0.076	N	-	-	-	-
PTGFRN	1398.4	37717	chr1_195	12727_7_chr1_1	PTGFRN	chr1	+	116909922	FPRP	Prostaglandin F2 receptor negative regulator	Q9P2B2	12727_7	rs4233450	1	rs4233450	chr1	116947639	115942334	118771711	G	T	1	17.44	cis	37717	PTGFRN,CD101,LOC101929099,TTF2,MIR942,TRIM45		-0.84	-0.84	1398.4	1398.4	1	9	0	NA	0	N	N	1	1	1	2	0.204	0.294	Y	rs4233450,rs4233450	2e-273,2e-50	29875488,30072576	1.00,1.00
REG4	45.62	24475	chr1_203	11102_22_chr1_1	REG4	chr1	-	119811580	REG4	Regenerating islet-derived protein 4	Q9BYZ8	11102_22	rs3009182	70	chr1:119818553,chr1:119822889,chr1:119825372,chr1:119830675,chr1:119836943,chr1:119837114,chr1:119839828,chr1:119846799,chr1:119850488,chr1:119852220,chr1:119856526,chr1:119860158,chr1:119865445,rs138962694,rs1815687,rs1856970,rs1856971,rs2153675,rs2153676,rs2185608,rs2226084,rs2266023,rs2363611,rs2487570,rs2487571,rs2487572,rs2487573,rs2487575,rs2495288,rs2793833,rs2994808,rs2994810,rs2994811,rs…	chr1	119836055	117297233	121163426	C	T	1	22.12	cis	24475	NBPF7,REG4,ADAM30,HMGCS2,NOTCH2,PHGDH		0.14	0.14	45.62	45.62	1	5	0	NA	0	N	N	1	1	1	3	0.007	0.04	Y	rs2994813	2.00E-09	30072576	1
FCRL4	3208.5	8748	chr1_254	8973_23_chr1_1	FCRL4	chr1	-	157598080	FCRL4	Fc receptor-like protein 4	Q96PJ5	8973_23	rs11582663	2	rs11582663,rs11591129	chr1	157589332	156570595	158864040	T	C	1	17.15	cis	8748	FCRL4,FCRL5,FCRL3,FCRL2,FCRL1,CD5L	FCRL4 (c)	-1.13	-1.13	3208.5	3208.5	1	10	0	NA	0	Y	N	1	1	1	11	0.363	0.44	Y	rs11591129,rs11582663	2e-283,2.91498731046335e-322	30072576,29875488	1.00,1.00
CD160	60.96	2358	chr1_207	17677_47_chr1_1	CD160	chr1	+	145719311	BY55	CD160 antigen	O95971	17677_47	rs3753436	73	chr1:145717472,chr1:145748897,chr1:145764735,chr1:145766931,chr1:145776092,chr1:145791136,chr1:145793641,chr1:145812670,chr1:145823502,rs1023945,rs10399658,rs10752829,rs10752830,rs10752832,rs10797656,rs10797659,rs10797660,rs10910833,rs10910834,rs10910835,rs10910837,rs10910839,rs10910840,rs10910844,rs111475419,rs111651748,rs1200419149,rs12119499,rs12164506,rs1218832012,rs12567533,rs12735609,rs1273…	chr1	145716953	144716953	146716953	C	T	1	46.09	cis	2358	CD160,PDZK1,RNF115,GPR89A,POLR3C,NBPF25P	CD160 (e)	-0.13	-0.13	60.96	60.96	1	1	4	0.5	0	N	N	1	1	1	7	0.008	0.032	N	-	-	-	-
ACP6	2734.0	18036	chr1_209	5742_14_chr1_1	ACP6	chr1	-	147670543	PPA6	Lysophosphatidic acid phosphatase type 6	Q9NPH0	5742_14	rs2153463	8	chr1:147663291,rs12119079,rs12145385,rs2153463,rs2275552,rs6674938,rs782311744,rs9660040	chr1	147652507	146643819	148658160	T	G	1	26.38	cis	18036	ACP6,BCL9,GJA5,LINC00624,GJA8,GPR89B	ACP6 (e)	-0.95	-0.95	2734	2734	1	6	24	1	0	N	N	1	1	1	1	0.331	0.534	Y	rs2153463	1.00E-300	30072576	1
SF3B4	8.96	52501	chr1_210	13449_25_chr1_1	SF3B4	chr1	-	149928252	SF3B4	Splicing factor 3B subunit 4	Q15427	13449_25	rs141494464	207	chr1:149814526,chr1:149817344,chr1:149824191,chr1:149826741,chr1:149826817,chr1:149827093,chr1:149828903,chr1:149830195,chr1:149832423,chr1:149833016,chr1:149840431,chr1:149841742,chr1:149842186,chr1:149852070,chr1:149853381,chr1:149860553,chr1:149860800,chr1:149861393,chr1:149863617,chr1:149864913,chr1:149866548,chr1:149866750,chr1:149867026,chr1:149867102,chr1:149869632,chr1:149872755,chr1:1498…	chr1	149875751	148875751	150875751	T	C	1	8.64	cis	52501	HIST2H2BE,HIST2H2AC,HIST2H2AB,HIST2H4B,HIST2H3A,BOLA1	FCGR1A,HIST2H4A,MTMR11,SV2A (e); BOLA1,MTMR11 (c)	-0.09	-0.09	8.96	8.96	1	1	0	NA	21	N	Y	7	7	1	1	0.001	0.014	N	-	-	-	-
BOLA1	1144.7	2380	chr1_210	15370_5_chr1_1	BOLA1	chr1	+	149899581	BOLA1	BolA-like protein 1	Q9Y3E2	15370_5	rs141873458,rs563869237,rs757486024	193	chr1:149824191,chr1:149826741,chr1:149826817,chr1:149827093,chr1:149828903,chr1:149830195,chr1:149832423,chr1:149833016,chr1:149840431,chr1:149841742,chr1:149842186,chr1:149852070,chr1:149853381,chr1:149860553,chr1:149860800,chr1:149861393,chr1:149863617,chr1:149864913,chr1:149866548,chr1:149866750,chr1:149867026,chr1:149867102,chr1:149869632,chr1:149872755,chr1:149874071,chr1:149876220,chr1:1498…	chr1	149901961	148901961	150901961	C	CTTGG	1	9.23	cis	2380	BOLA1,SV2A,HIST2H2AB,HIST2H2AC,HIST2H2BE,SF3B4	FCGR1A,MTMR11,SV2A (e); BOLA1,MTMR11 (c)	0.96	0.96	1144.7	1144.7	1	1	0	NA	19	Y	Y	1	7	1	3	0.151	0.221	N	-	-	-	-
ECM1	1660.4	2869	chr1_212	3366_51_chr1_1	ECM1	chr1	+	150508010	ECM1	Extracellular matrix protein 1	Q16610	3366_51	rs3737240	216	chr1:150294892,chr1:150297675,chr1:150310476,chr1:150312297,chr1:150318985,chr1:150337763,chr1:150355415,chr1:150356992,chr1:150359816,chr1:150379118,chr1:150381504,chr1:150384442,chr1:150387567,chr1:150390558,chr1:150399756,chr1:150401956,chr1:150402979,chr1:150405411,chr1:150415331,chr1:150423983,chr1:150433406,chr1:150438836,chr1:150456627,chr1:150468950,chr1:150476938,chr1:150480718,chr1:1505…	chr1	150510879	149361772	151519590	T	C	1	34.06	cis	2869	ECM1,TARS2,FALEC,MIR6878,RPRD2,ADAMTSL4	MRPS21,RPRD2,TARS2 (e); ECM1 (c)	-0.67	-0.67	1660.4	1660.4	1	5	0	NA	9	Y	N	1	1	1	4	0.207	0.249	Y	rs1694369,rs13294	1e-45,7.7e-102	30072576,28240269	0.95,0.99
CTSS	560.87	1213	chr1_216	3181_50_chr1_1	CTSS	chr1	-	150765957	Cathepsin S	Cathepsin S	P25774	3181_50	rs41271951	33	chr1:150834946,chr1:150884699,rs10305699,rs10305724,rs11204755,rs113138449,rs114845445,rs116398299,rs12073630,rs12074446,rs12075317,rs12078033,rs12079970,rs12096801,rs141269296,rs1446141833,rs144984465,rs28527376,rs2925740,rs41271951,rs41310885,rs56057831,rs61819176,rs72700829,rs72700881,rs72702561,rs747093235,rs74857275,rs75172050,rs75581187,rs771200,rs779032396,rs79366331	chr1	150764744	149755080	151765286	G	A	1	8.91	cis	1213	CTSS,CTSK,HORMAD1,ARNT,GOLPH3L,ENSA	CTSS (e); CTSS,MINDY1 (c)	-0.7	-0.7	560.87	560.87	1	3	12	1	24	Y	Y	1	3	1	12	0.079	0.128	Y	rs72702561,rs41271951,rs41271951,rs41271951	4e-62,7.1e-94,4.1e-40,4e-40	30072576,29875488,28240269,28240269	0.99,1.00,1.00,1.00
MCL1	85.72	319383	chr1_217	10396_6_chr1_1	MCL1	chr1	-	150579738	Mcl-1	Induced myeloid leukemia cell differentiation protein Mcl-1	Q07820	10396_6	rs1294655894	29	rs114293536,rs11580393,rs11580946,rs11581793,rs11582333,rs11582441,rs11586396,rs1232928609,rs1294655894,rs144830380,rs181375328,rs183967755,rs187799739,rs190596489,rs28521412,rs34647563,rs41272019,rs56404059,rs6668850,rs6684154,rs6702453,rs72692829,rs72692832,rs72692889,rs72700845,rs72700851,rs72704611,rs72704690,rs7553846	chr1	150899121	149899121	151899121	TAAACAAA	!	1	0.81	cis	319383	ARNT,SETDB1,CERS2,ANXA9,CTSK,MINDY1	ANXA9 (e); MCL1 (c)	-0.88	-0.88	85.72	85.72	1	1	0	NA	1	Y	N	1	1	1	1	0.012	0.024	N	-	-	-	-
LEMD1	17.46	8757581	chr1_360	8040_9_chr1_1	LEMD1	chr1	-	205449956	LEMD1	LEM domain-containing protein 1	Q68G75	8040_9	rs10922094	103	chr1:196689020,chr1:196691864,chr1:196692375,chr1:196692604,chr1:196692712,chr1:196692881,chr1:196694942,chr1:196699230,chr1:196702534,chr1:196705200,chr1:196708613,chr1:196710047,chr1:196712245,chr1:196714591,chr1:196719931,chr1:196721814,chr1:196723248,rs1061147,rs1061170,rs10733086,rs10754199,rs10801553,rs10801554,rs10801555,rs10801556,rs10801557,rs1089033,rs10922092,rs10922094,rs10922097,rs10…	chr1	196692375	195692375	197692375	!	CATTA	1	40.16	trans	8757581	CFH,CFHR3,KCNT2,MIR4735,CFHR1,CFHR4	CFH (c)	0.07	0.07	17.46	17.46	1	1	NA	NA	NA	NA	NA	1411	2029	1	2	0.002	0.016	N	-	-	-	-
MENT	146.28	534	chr1_220	5744_12_chr1_1	MENT	chr1	+	151047739	CA056	Protein MENT	Q9BUN1	5744_12	rs587603472	1	rs587603472	chr1	151048273	150008307	152048273	T	TAGTC	1	0.36	cis	534	C1orf56,BNIPL,CDC42SE1,MLLT11,PRUNE1,GABPB2	C1orf56 (c)	-1.87	-1.87	146.28	146.28	1	3	0	NA	0	N	Y	1	1	2	8	0.023	0.197	N	-	-	-	-
PSMB4	730.52	31908	chr1_221	18340_2_chr1_1	PSMB4	chr1	+	151399564	Proteasome beta chain	Proteasome subunit beta type-4	P28070	18340_2	rs4246527	95	chr1:151396767,chr1:151396851,chr1:151396898,chr1:151416625,chr1:151417065,chr1:151429118,chr1:151435501,chr1:151435953,chr1:151442710,chr1:151445615,chr1:151451325,chr1:151455899,chr1:151458223,chr1:151466746,chr1:151470689,chr1:151471018,rs10736380,rs10749662,rs111777477,rs11204808,rs11204809,rs11204811,rs11204815,rs11204819,rs11204824,rs11352686,rs11368154,rs11578888,rs11583968,rs11584694,rs11…	chr1	151431472	150431472	152431472	C	T	1	13.64	cis	31908	POGZ,PSMB4,SELENBP1,CGN,RFX5,PI4KB	POGZ,PSMB4,SELENBP1 (e); PSMB4 (c)	-0.64	-0.64	730.52	730.52	1	1	3	0.67	24	Y	N	1	1	1	3	0.099	0.111	N	-	-	-	-
CRNN	58.29	4817	chr1_223	17738_7_chr1_1	CRNN	chr1	-	152414274	CRNN	Cornulin	Q9UBG3	17738_7	rs10494275	1	rs10494275	chr1	152419091	149423792	153442388	A	G	1	8.13	cis	4817	CRNN,FLG-AS1,FLG2,LCE5A,FLG,CRCT1	CRNN (e)	-0.23	-0.23	58.29	58.29	1	4	1	1	0	N	N	1	1	1	3	0.008	0.026	N	-	-	-	-
PGLYRP3	84.95	43382546	chr1_360	10561_5_chr1_1	PGLYRP3	chr1	-	153312975	PGRP-I-alpha	Peptidoglycan recognition protein 3	Q96LB9	10561_5	rs10922098	103	chr1:196689020,chr1:196691864,chr1:196692375,chr1:196692604,chr1:196692712,chr1:196692881,chr1:196694942,chr1:196699230,chr1:196702534,chr1:196705200,chr1:196708613,chr1:196710047,chr1:196712245,chr1:196714591,chr1:196719931,chr1:196721814,chr1:196723248,rs1061147,rs1061170,rs10733086,rs10754199,rs10801553,rs10801554,rs10801555,rs10801556,rs10801557,rs1089033,rs10922092,rs10922094,rs10922097,rs10…	chr1	196695521	195695521	197695521	C	T	1	40.01	trans	43382546	CFH,CFHR3,KCNT2,MIR4735,CFHR1,CFHR4	CFH (c)	0.16	0.16	84.95	84.95	1	1	NA	NA	NA	NA	NA	390	2029	1	5	0.012	0.035	N	-	-	-	-
S100A12	114.81	10132	chr1_225	5852_6_chr1_1	S100A12	chr1	-	153375599	S100A12	Protein S100-A12	P80511	5852_6	rs3014874	6	rs1560832,rs1560833,rs2070864,rs2916193,rs3014874,rs724781	chr1	153365467	152365467	154390629	A	G	1	25.79	cis	10132	S100A9,S100A12,PGLYRP4,S100A8,S100A7A,PGLYRP3	S100A12,S100A9 (e)	-0.22	-0.22	114.81	114.81	1	2	2	1	4	N	N	1	2	1	2	0.016	0.033	Y	rs2916193	8.00E-15	30072576	0.82
S100A7	2738.3	1731	chr1_226	7916_10_chr1_1	S100A7	chr1	-	153460661	S100A7	Protein S100-A7	P31151	7916_10	rs3014837	1	rs3014837	chr1	153458930	152458930	154458930	C	G	1	5.4	cis	1731	S100A7,S100A7L2,S100A7A,S100A8,S100A6,S100A5	S100A7 (c)	1.82	1.82	2738.3	2738.3	1	1	0	NA	0	Y	N	1	1	1	1	0.331	0.334	N	-	-	-	-
S100A6	39.32	908	chr1_227	13090_17_chr1_1	S100A6	chr1	-	153536241	S100A6	Protein S100-A6	P06703	13090_17	rs146161869	3	rs146161869,rs759567737,rs765659664	chr1	153535333	152526381	154629959	G	A	1	1.51	cis	908	S100A6,S100A5,S100A4,LOC101928034,S100A3,S100A2	S100A6 (e); S100A6 (c)	-0.45	-0.45	39.32	39.32	1	5	1	0	0	Y	N	1	1	1	4	0.006	0.038	N	-	-	-	-
S100A4	26.45	1856	chr1_228	14116_129_chr1_1	S100A4	chr1	-	153545806	S100A4	Protein S100-A4	P26447	14116_129	rs41265162	57	chr1:153544620,chr1:153546307,chr1:153548237,chr1:153551013,chr1:153559078,rs1047325,rs1050923,rs11488669,rs115968445,rs1356364181,rs138957616,rs143509387,rs1482355822,rs16835437,rs16835455,rs1810765,rs28452456,rs28548347,rs28594230,rs28689606,rs28718953,rs34557489,rs36022742,rs3762268,rs3953061,rs41265162,rs41265164,rs4595398,rs553199719,rs56043239,rs56057245,rs56089062,rs56350425,rs56838169,rs5…	chr1	153547662	152498467	154547662	T	C	1	4.46	cis	1856	LOC101928034,S100A3,S100A4,S100A5,S100A6,S100A2	S100A3 (e); S100A2,S100A3 (c)	0.21	0.21	26.45	26.45	1	2	0	NA	3	N	Y	1	1	3	8	0.004	0.04	Y	rs58056804	4.50E-19	29875488	0.94
S100A2	26.52	4466	chr1_229	11969_5_chr1_1	S100A2	chr1	-	153565830	S100A2	Protein S100-A2	P29034	11969_5	rs75282796	2	rs146411720,rs75282796	chr1	153561364	152548542	154561364	C	T	1	1.11	cis	4466	S100A2,LOC101928034,S100A3,S100A4,S100A5,S100A6	S100A2 (e)	-0.41	-0.41	26.52	26.52	1	2	1	1	0	N	N	1	1	1	3	0.003	0.022	N	-	-	-	-
S100A14	27.2	861	chr1_230	17828_3_chr1_1	S100A14	chr1	-	153616917	S100A14	Protein S100-A14	Q9HCY8	17828_3	rs9330298	32	chr1:153611856,chr1:153621159,chr1:153621689,rs11497739,rs11548102,rs11548103,rs11548104,rs12737861,rs1411273,rs28416529,rs28662066,rs28754733,rs35760493,rs35890519,rs3806233,rs4072425,rs558422909,rs56366330,rs9330298,rs9330299,rs9330300,rs9330301,rs9660679,rs9700928,rs9726753,rs9729773,rs9792913,rs9792963,rs9792967,rs9793310,rs985242,rs999418	chr1	153617778	152614937	154617778	A	C	1	43.02	cis	861	S100A13,S100A14,S100A16,S100A1,CHTOP,SNAPIN	S100A1,S100A13,S100A14,S100A16,S100A2,SNAPIN (e)	-0.09	-0.09	27.2	27.2	1	2	8	0.5	34	N	N	2	2	1	5	0.004	0.019	N	-	-	-	-
S100A16	111.49	6008	chr1_230	17836_17_chr1_1	S100A16	chr1	-	153613168	S100A16	Protein S100-A16	Q96FQ6	17836_17	rs9726753	32	chr1:153611856,chr1:153621159,chr1:153621689,rs11497739,rs11548102,rs11548103,rs11548104,rs12737861,rs1411273,rs28416529,rs28662066,rs28754733,rs35760493,rs35890519,rs3806233,rs4072425,rs558422909,rs56366330,rs9330298,rs9330299,rs9330300,rs9330301,rs9660679,rs9700928,rs9726753,rs9729773,rs9792913,rs9792963,rs9792967,rs9793310,rs985242,rs999418	chr1	153619176	152596510	154825022	A	G	1	43.16	cis	6008	S100A13,S100A14,S100A16,S100A1,CHTOP,SNAPIN	S100A1,S100A13,S100A14,S100A16,S100A2,SNAPIN (e)	0.19	0.19	111.49	111.49	1	5	10	0.3	32	N	N	1	2	1	6	0.016	0.053	N	-	-	-	-
CREB3L4	135.58	3826	chr1_231	11308_8_chr1_1	CREB3L4	chr1	+	153967486	CR3L4	Cyclic AMP-responsive element-binding protein 3-like protein 4	Q8TEY5	11308_8	rs6671362	73	chr1:153795503,chr1:153806613,chr1:153832215,chr1:153852732,chr1:153859676,chr1:153943700,chr1:153945553,chr1:153987528,chr1:154004075,chr1:154013020,rs10127484,rs10603206,rs10908525,rs10908526,rs10908578,rs11264573,rs11264621,rs11264736,rs1127091,rs11288257,rs113661660,rs1139620,rs11800001,rs12120118,rs12124424,rs12130611,rs12133923,rs12142639,rs12142733,rs12738361,rs142029178,rs144104082,rs2252…	chr1	153971312	152801095	154971312	G	A	1	45.72	cis	3826	CREB3L4,JTB,SLC39A1,MIR6737,RAB13,CRTC2	CREB3L4,GATAD2B (e); DENND4B (c)	0.2	0.2	135.58	135.58	1	2	18	0.94	3	N	Y	1	1	2	5	0.02	0.117	Y	rs4845360,rs4845586	2e-30,7.1e-25	30072576,29875488	0.90,1.00
IL6R	4596.6	47788	chr1_232	15602_43_chr1_1	IL6R	chr1	+	154405192	IL-6 sRa	Interleukin-6 receptor subunit alpha	P08887	15602_43	rs12126142	41	chr1:154426935,chr1:154437880,chr1:154442788,chr1:154445743,chr1:154447552,chr1:154456218,rs10539207,rs11265613,rs12126142,rs12133641,rs12403159,rs12404936,rs12730036,rs12730935,rs12753254,rs2228145,rs34592707,rs34722852,rs35455075,rs397825571,rs4129267,rs4393147,rs4453032,rs4537545,rs4576655,rs4845372,rs4845373,rs4845620,rs4845621,rs4845622,rs4845623,rs56383622,rs61812598,rs6664201,rs6684439,rs7…	chr1	154452980	153301165	155662167	A	G	1	41.48	cis	47788	IL6R,SHE,TDRD10,UBE2Q1,UBE2Q1-AS1,ATP8B2	IL6R (e); IL6R (c)	1.01	1.01	4596.6	4596.6	1	5	3	0	3	Y	Y	1	11	1	3	0.491	0.544	Y	rs4129267,rs8192284,rs12730935,rs2228145,rs4129267,rs12133641,rs4129267,rs2228145,rs12133641,rs4129267,rs4129267,rs11265613,rs12126142	2e-58,8e-194,2e-53,1e-300,4e-58,3e-73,2e-265,8e-194,4e-11,2e-297,2e-265,1e-12,2e-106	23894628,27532455,23696881,30072576,25147954,28915241,28240269,27532455,28129359,28369058,28369058,22595970,PMC4698720	1.00,1.00,1.00,1.00,1.00,1.00,1.00,1.00,1.00,1.00,1.00,0.97,1.00
PMVK	106.26	13640	chr1_234	12450_42_chr1_1	PMVK	chr1	-	154942689	PMVK	Phosphomevalonate kinase	Q15126	12450_42	rs139248801	3	chr1:155003357,rs114951074,rs139248801	chr1	154929049	153921865	155929049	G	A	1	1.7	cis	13640	PMVK,PBXIP1,PYGO2,LOC101928120,SHC1,CKS1B	PMVK (c)	-0.7	-0.7	106.26	106.26	1	2	0	NA	0	Y	N	1	1	1	5	0.016	0.035	N	-	-	-	-
SYT11	32.32	924410	chr1_235	7089_42_chr1_1	SYT11	chr1	+	155859468	SYT11	Synaptotagmin-11	Q9BT88	7089_42	rs999082253	3	chr1:155859479,rs542304974,rs999082253	chr1	154935058	153935058	156788249	CAAAAAAAAAAAAAAAAAC	!	1	0.1	cis	924410	PMVK,PBXIP1,PYGO2,LOC101928120,SHC1,CKS1B	SYT11 (e)	1.63	1.63	32.32	32.32	1	2	1	1	0	N	N	1	2	1	4	0.005	0.025	N	-	-	-	-
EFNA4	12.56	41629145	chr1_360	2614_28_chr1_1	EFNA4	chr1	+	155063736	Ephrin-A4	Ephrin-A4	P52798	2614_28	chr1:196692881	103	chr1:196689020,chr1:196691864,chr1:196692375,chr1:196692604,chr1:196692712,chr1:196692881,chr1:196694942,chr1:196699230,chr1:196702534,chr1:196705200,chr1:196708613,chr1:196710047,chr1:196712245,chr1:196714591,chr1:196719931,chr1:196721814,chr1:196723248,rs1061147,rs1061170,rs10733086,rs10754199,rs10801553,rs10801554,rs10801555,rs10801556,rs10801557,rs1089033,rs10922092,rs10922094,rs10922097,rs10…	chr1	196692881	195692881	197692881	CCCTCCCTCCCTCCCTCCCTC	!	0.99	39.11	trans	41629145	CFH,CFHR3,KCNT2,MIR4735,CFHR1,CFHR4	CFH (c)	0.06	0.06	12.56	12.56	1	1	NA	NA	NA	NA	NA	1678	2029	1	2	0.002	0.015	N	-	-	-	-
EFNA3	11.27	41614010	chr1_360	14153_8_chr1_1	EFNA3	chr1	+	155078871	Ephrin-A3	Ephrin-A3	P52797	14153_8	chr1:196692881	103	chr1:196689020,chr1:196691864,chr1:196692375,chr1:196692604,chr1:196692712,chr1:196692881,chr1:196694942,chr1:196699230,chr1:196702534,chr1:196705200,chr1:196708613,chr1:196710047,chr1:196712245,chr1:196714591,chr1:196719931,chr1:196721814,chr1:196723248,rs1061147,rs1061170,rs10733086,rs10754199,rs10801553,rs10801554,rs10801555,rs10801556,rs10801557,rs1089033,rs10922092,rs10922094,rs10922097,rs10…	chr1	196692881	195692881	197692881	CCCTCCCTCCCTCCCTCCCTC	!	0.99	39.11	trans	41614010	CFH,CFHR3,KCNT2,MIR4735,CFHR1,CFHR4	CFH (c)	0.06	0.06	11.27	11.27	1	1	NA	NA	NA	NA	NA	1776	2029	3	4	0.002	0.022	N	-	-	-	-
PKLR	57.37	208	chr1_242	15607_56_chr1_1	PKLR	chr1	-	155301434	KPYR	Pyruvate kinase PKLR	P30613	15607_56	rs141119689	11	chr1:155301642,chr1:155542680,rs111507092,rs112864875,rs113129002,rs113312468,rs12748814,rs141119689,rs539860864,rs756935792,rs77350683	chr1	155301642	154291918	156301642	T	!	1	7.75	cis	208	PKLR,FDPS,HCN3,RUSC1-AS1,RUSC1,CLK2		-0.24	-0.24	57.37	57.37	1	3	0	NA	0	N	N	1	1	1	3	0.008	0.028	N	-	-	-	-
THBS3	57.59	383394	chr1_243	8982_65_chr1_1	THBS3	chr1	-	155209180	TSP3	Thrombospondin-3	P49746	8982_65	chr1:155592574	2	chr1:155592574,rs772718514	chr1	155592574	154196144	156592574	A	G	1	0.23	cis	383394	MSTO1,ASH1L-AS1,ASH1L,YY1AP1,DAP3,MSTO2P	THBS3 (c)	-1.38	-1.38	57.59	57.59	1	5	0	NA	0	Y	N	1	1	2	8	0.009	0.078	N	-	-	-	-
APOA1BP	78.74	5236	chr1_247	16621_77_chr1_1	APOA1BP	chr1	+	156591765	AIBP	NAD(P)H-hydrate epimerase	Q8NCW5	16621_77	rs10796961	103	chr1:156588149,chr1:156590623,chr1:156590822,chr1:156591622,chr1:156600574,chr1:156601947,chr1:156602679,chr1:156603162,chr1:156621404,chr1:156630045,chr1:156631757,chr1:156636371,rs10675158,rs10796961,rs10908510,rs111615743,rs111700246,rs111932152,rs112046716,rs112321033,rs112374850,rs112399057,rs112404806,rs11264502,rs11264505,rs11264506,rs11264509,rs112836699,rs113228734,rs113235679,rs1135646,…	chr1	156586529	155586529	157596699	G	A	1	1.94	cis	5236	TTC24,NAXE,GPATCH4,IQGAP3,HAPLN2,BCAN	GPATCH4 (e); NAXE,TTC24 (c)	-0.54	-0.54	78.74	78.74	1	4	0	NA	5	N	Y	1	1	1	1	0.012	0.028	N	-	-	-	-
BCAN	123.16	3375	chr1_248	3461_58_chr1_1	BCAN	chr1	+	156641947	PGCB	Brevican core protein	Q96GW7	3461_58	rs2365715	1	rs2365715	chr1	156645322	155641929	157658221	G	A	1	39.42	cis	3375	BCAN,HAPLN2,NES,GPATCH4,NAXE,CRABP2		-0.2	-0.2	123.16	123.16	1	4	0	NA	0	N	N	1	1	1	3	0.019	0.045	Y	rs2365715	1.60E-14	29875488	1
CRABP2	280.33	2061	chr1_249	11696_7_chr1_1	CRABP2	chr1	-	156705816	RABP2	Cellular retinoic acid-binding protein 2	P29373	11696_7	rs79054104,rs79160890	4	rs11264529,rs3806412,rs4457570,rs79054104	chr1	156707877	155700559	157708499	AGAT	A	1	43.07	cis	2061	CRABP2,ISG20L2,RRNAD1,MRPL24,NES,HDGF	CRABP2 (e)	-0.3	-0.3	280.33	280.33	1	3	3	1	0	N	N	1	1	1	1	0.043	0.054	N	-	-	-	-
HDGF	17.41	184	chr1_250	16758_96_chr1_1	HDGF	chr1	-	156752448	HDGF	Hepatoma-derived growth factor	P51858	16758_96	rs11264535	24	chr1:156718360,chr1:156728472,chr1:156730571,chr1:156743766,chr1:156758603,chr1:156761966,rs11264531,rs11264533,rs11264534,rs11264535,rs12030654,rs12039810,rs12121617,rs12125515,rs12140437,rs12145743,rs12161427,rs138667606,rs3806415,rs3806417,rs4399146,rs4501833,rs61813557,rs9427242	chr1	156752632	155752632	157752632	C	G	1	29.21	cis	184	HDGF,MRPL24,PRCC,RRNAD1,ISG20L2,CRABP2	HDGF,RRNAD1 (e); HDGF (c)	-0.08	-0.08	17.41	17.41	1	1	1	1	3	Y	Y	1	3	1	1	0.002	0.014	Y	rs4399146	3.00E-23	30072576	0.98
PEAR1	109.77	22003	chr1_253	8275_31_chr1_1	PEAR1	chr1	+	156893696	PEAR1	Platelet endothelial aggregation receptor 1	Q5VY43	8275_31	rs4661012	6	rs1326844896,rs1336150,rs201314947,rs4661012,rs4661077,rs868188	chr1	156915699	155765072	158159298	G	T	1	36.25	cis	22003	PEAR1,LRRC71,ARHGEF11,MIR765,NTRK1,INSRR	ARHGEF11 (e); ARHGEF11 (c)	-0.19	-0.19	109.77	109.77	1	9	0	NA	2	N	Y	1	2	2	14	0.016	0.115	N	-	-	-	-
FCRL3	1164.3	41	chr1_256	4440_15_chr1_1	FCRL3	chr1	-	157700985	FCRL3	Fc receptor-like protein 3	Q96P31	4440_15	rs7528684	8	rs2210912,rs2210913,rs2317230,rs3761959,rs6681271,rs7522061,rs7528684,rs945635	chr1	157701026	156698911	158701026	G	A	1	41.65	cis	41	FCRL3,FCRL2,FCRL1,FCRL4,CD5L,FCRL5	FCRL3 (e); FCRL3 (c)	0.56	0.56	1164.3	1164.3	1	2	14	1	0	Y	N	1	3	1	3	0.147	0.169	Y	rs7522061,rs7522061,rs7528684,rs7522061	7e-182,5e-57,1.4e-112,5.4e-57	30072576,28240269,29875488,28240269	0.84,0.84,1.00,0.84
RGS21	18.98	34551874	chr1_258	19381_7_chr1_1	RGS21	chr1	+	192316991	RGS21	Regulator of G-protein signaling 21	Q2M5E4	19381_7	rs6675393	10	chr1:157764025,rs2050568,rs2873413,rs386635850,rs6427401,rs6427402,rs6675393,rs7546211,rs7546623,rs7552368	chr1	157765117	156765117	158765117	T	C	1	42.53	trans	34551874	FCRL2,FCRL1,CD5L,FCRL3,FCRL4,FCRL5		0.07	0.07	18.98	18.98	1	1	NA	NA	NA	NA	NA	1	2	2	3	0.003	0.023	N	-	-	-	-
FCRL1	478.34	18060	chr1_259	5728_60_chr1_1	FCRL1	chr1	-	157820150	FCRL1	Fc receptor-like protein 1	Q96LA6	5728_60	rs4971154	21	chr1:157764025,chr1:157781485,chr1:157830359,rs139078599,rs2050568,rs2765493,rs2765495,rs2765500,rs2765505,rs2777817,rs2873413,rs386635850,rs4971154,rs4971155,rs546970268,rs6427401,rs6427402,rs6427403,rs7546211,rs7546623,rs7552368	chr1	157802090	156742232	158961293	C	T	1	46.46	cis	18060	FCRL1,FCRL2,CD5L,FCRL3,KIRREL1,FCRL4	FCRL1 (e)	0.38	0.38	478.34	478.34	1	5	1	0	0	N	N	1	1	1	23	0.071	0.157	Y	rs6427401,rs4971155	3e-30,6.3e-26	30072576,29875488	0.90,0.96
IFI16	20.53	62120	chr1_262	13940_19_chr1_1	IFI16	chr1	+	158999969	IP16	Gamma-interferon-inducible protein 16	Q16666	13940_19	chr1:158937849	3	chr1:158937849,rs771041555,rs771460755	chr1	158937849	157937849	160090179	A	G	0.99	0.12	cis	62120	PYHIN1,IFI16,MNDA,AIM2,OR6N2,OR6N1		-1.02	-1.02	20.53	20.53	1	2	0	NA	0	N	N	1	1	1	1	0.002	0.017	N	-	-	-	-
CADM3	15.54	252	chr1_264	3630_27_chr1_1	CADM3	chr1	+	159171563	Nectin-like protein 1	Cell adhesion molecule 3	Q8N126	3630_27	rs144788078	1	rs144788078	chr1	159171311	158171311	160171311	C	T	1	1.24	cis	252	CADM3,CADM3-AS1,TRR-TCT4-1,ACKR1,AIM2,FCER1A	CADM3 (e)	-0.29	-0.29	15.54	15.54	1	1	1	1	0	N	N	1	1	2	3	0.002	0.017	N	-	-	-	-
APCS	114.57	13092	chr1_268	2474_54_chr1_1	APCS	chr1	+	159587825	SAP	Serum amyloid P-component	P02743	2474_54	rs146174215	55	chr1:159570750,chr1:159582392,chr1:159584280,chr1:159606993,rs116339668,rs1183734782,rs12059422,rs12061009,rs12062765,rs12065183,rs12076447,rs12079353,rs12084273,rs12091346,rs12732340,rs12741812,rs12741992,rs12745083,rs12746608,rs12756819,rs143773249,rs146174215,rs149097778,rs184206128,rs192768215,rs28383571,rs28383572,rs35085476,rs35311861,rs35584747,rs35737842,rs35834732,rs35886354,rs35988834,r…	chr1	159574733	158263897	160588882	C	A	1	3.1	cis	13092	APCS,OR10J5,OR10J1,CRP,DUSP23,FCRL6		-0.54	-0.54	114.57	114.57	1	4	0	NA	0	N	N	1	1	1	3	0.018	0.057	Y	rs12079353,rs71632673,rs71628140,rs12079353	6e-11,1.9e-24,2e-27,6.3e-11	28240269,29875488,30072576,28240269	1.00,1.00,1.00,1.00
FCRL6	95.27	36895016	chr1_360	6617_12_chr1_1	FCRL6	chr1	+	159800505	FCRL6	Fc receptor-like protein 6	Q6DN72	6617_12	rs10922098	103	chr1:196689020,chr1:196691864,chr1:196692375,chr1:196692604,chr1:196692712,chr1:196692881,chr1:196694942,chr1:196699230,chr1:196702534,chr1:196705200,chr1:196708613,chr1:196710047,chr1:196712245,chr1:196714591,chr1:196719931,chr1:196721814,chr1:196723248,rs1061147,rs1061170,rs10733086,rs10754199,rs10801553,rs10801554,rs10801555,rs10801556,rs10801557,rs1089033,rs10922092,rs10922094,rs10922097,rs10…	chr1	196695521	195695521	197695521	C	T	1	40.01	trans	36895016	CFH,CFHR3,KCNT2,MIR4735,CFHR1,CFHR4	CFH (c)	0.17	0.17	95.27	95.27	1	1	NA	NA	NA	NA	NA	336	2029	1	5	0.014	0.039	N	-	-	-	-
TAGLN2	28.66	3244	chr1_271	9201_13_chr1_1	TAGLN2	chr1	-	159925542	Transgelin-2	Transgelin-2	P37802	9201_13	rs2789422	3	rs2789422,rs375738864,rs6427499	chr1	159922298	158922298	160922298	A	G	1	39.62	cis	3244	TAGLN2,IGSF9,CFAP45,MIR4259,SLAMF9,LINC01133	CFAP45,TAGLN2,VSIG8 (e)	-0.09	-0.09	28.66	28.66	1	1	3	1	3	N	N	1	2	1	1	0.004	0.015	N	-	-	-	-
IGSF8	55.14	7298	chr1_272	6984_6_chr1_1	IGSF8	chr1	-	160099442	IGSF8	Immunoglobulin superfamily member 8	Q969P0	6984_6	rs12408242	5	rs12092798,rs12401728,rs12408242,rs2295621,rs2295622	chr1	160092144	159092144	162536873	C	T	1	17.98	cis	7298	IGSF8,KCNJ9,KCNJ10,ATP1A2,ATP1A4,PIGM	IGSF8 (e)	0.16	0.16	55.14	55.14	1	2	17	0	0	N	N	1	1	1	4	0.009	0.03	N	-	-	-	-
SLAMF6	90.63	29647	chr1_273	5128_53_chr1_1	SLAMF6	chr1	-	160523263	SLAF6	SLAM family member 6	Q96DU3	5128_53	rs12137007	20	rs1041067,rs112243048,rs11265412,rs11265413,rs11805036,rs11811889,rs12119876,rs12123772,rs12137007,rs12144359,rs1324736,rs1327522554,rs141380316,rs3795326,rs3795329,rs73012459,rs74510416,rs75113176,rs77386183,rs77978182	chr1	160493616	159493616	161493616	G	A	1	17.65	cis	29647	SLAMF6,CD84,VANGL2,SLAMF1,NHLH1,NCSTN	SLAMF6 (e)	-0.21	-0.21	90.63	90.63	1	1	2	1	0	N	N	1	1	1	3	0.013	0.034	N	-	-	-	-
CD48	321.6	30620	chr1_274	3292_75_chr1_1	CD48	chr1	-	160711851	CD48	CD48 antigen	P09326	3292_75	rs150735389	1	rs150735389	chr1	160681231	159676771	161901113	A	G	1	0.55	cis	30620	CD48,SLAMF1,SLAMF7,CD84,LY9,CD244	CD48 (c)	-2.11	-2.11	321.6	321.6	1	7	0	NA	0	Y	N	1	1	1	10	0.051	0.139	N	-	-	-	-
LY9	569.43	9668	chr1_277	3324_51_chr1_1	LY9	chr1	+	160796073	LY9	T-lymphocyte surface antigen Ly-9	Q9HBG7	3324_51	rs369917545,rs67777796	13	chr1:160801971,rs12117689,rs12128261,rs12405457,rs147778536,rs1556517,rs1961611,rs369917545,rs4656270,rs4656271,rs4656932,rs4656933,rs474918	chr1	160805741	159779413	161817915	TCACACACACACA	!	1	20.09	cis	9668	LY9,CD244,SLAMF7,ITLN1,CD48,LOC101928372	LY9 (e)	0.52	0.52	569.43	569.43	1	6	1	0	0	N	N	1	1	1	7	0.084	0.193	Y	rs12128261	6.5e-16	29875488	0.97
CD244	30.32	21318	chr1_278	5063_12_chr1_1	CD244	chr1	-	160862902	CD244	Natural killer cell receptor 2B4	Q9BZW8	5063_12	rs115868021	2	rs115868021,rs186835812	chr1	160841584	159841584	161841584	G	C	1	1.6	cis	21318	CD244,LY9,ITLN1,SLAMF7,LOC101928372,ITLN2	CD244 (c)	-0.37	-0.37	30.32	30.32	1	1	0	NA	0	Y	N	1	1	1	3	0.004	0.018	N	-	-	-	-
ITLN1	80.64	35807711	chr1_360	18830_1_chr1_1	ITLN1	chr1	-	160885170	Omentin	Intelectin-1	Q8WWA0	18830_1	chr1:196692881	103	chr1:196689020,chr1:196691864,chr1:196692375,chr1:196692604,chr1:196692712,chr1:196692881,chr1:196694942,chr1:196699230,chr1:196702534,chr1:196705200,chr1:196708613,chr1:196710047,chr1:196712245,chr1:196714591,chr1:196719931,chr1:196721814,chr1:196723248,rs1061147,rs1061170,rs10733086,rs10754199,rs10801553,rs10801554,rs10801555,rs10801556,rs10801557,rs1089033,rs10922092,rs10922094,rs10922097,rs10…	chr1	196692881	195692881	197692881	CCCTCCCTCCCTCCCTCCCTC	!	0.99	39.11	trans	35807711	CFH,CFHR3,KCNT2,MIR4735,CFHR1,CFHR4	CFH (c)	0.16	0.16	80.64	80.64	1	1	NA	NA	NA	NA	NA	412	2029	1	8	0.013	0.052	N	-	-	-	-
TSTD1	297.68	239	chr1_280	19277_4_chr1_1	TSTD1	chr1	-	161038984	KAT	Thiosulfate sulfurtransferase/rhodanese-like domain-containing protein 1	Q8NFU3	19277_4	rs10908821	1	rs10908821	chr1	161038745	160038745	162039013	G	C	1	10.26	cis	239	TSTD1,USF1,ARHGAP30,F11R,NECTIN4,KLHDC9	F11R,TSTD1 (e)	0.49	0.49	297.68	297.68	1	2	23	1	6	N	N	1	1	1	2	0.043	0.061	N	-	-	-	-
PVRL4	12.56	7700	chr1_281	5734_13_chr1_1	PVRL4	chr1	-	161089595	nectin-4	Nectin-4	Q96NY8	5734_13	rs34990628	6	rs112724568,rs112810680,rs3402,rs34990628,rs35434391,rs72714913	chr1	161097295	160097295	162097295	T	C	1	15.9	cis	7700	KLHDC9,PFDN2,NECTIN4,NIT1,DEDD,ARHGAP30	NECTIN4 (c)	-0.08	-0.08	12.56	12.56	1	1	0	NA	0	N	Y	1	1	1	1	0.002	0.013	N	-	-	-	-
FCGR3B	461.89	101623	chr1_289	3311_27_chr1_1	FCGR3B	chr1	-	161631963	FCG3B	Low affinity immunoglobulin gamma Fc region receptor III-B	O75015	3311_27	rs2099684	7	rs10753581,rs10800573,rs10919543,rs10919544,rs11414193,rs2099684,rs396991	chr1	161530340	160216523	163881834	G	A	1	30.89	cis	101623	TRL-CAG1-6,TRG-TCC2-6,HSPA6,FCGR2A,TRG-GCC2-1,TRN-GTT1-1	HSPA6 (e); FCGR3A (c)	0.41	0.41	461.89	461.89	1	9	0	NA	1	N	Y	2	3	1	17	0.069	0.18	Y	rs10919544,rs10919543,rs2099684,rs10919544	3.5e-28,3.2e-67,6e-53,4e-28	28240269,29875488,30072576,28240269	0.99,0.99,1.00,0.99
FCGR3A	6782.9	5985	chr1_289	15388_24_chr1_1	FCGR3A	chr1	-	161550737	FcRIIIa	Low affinity immunoglobulin gamma Fc region receptor III-A	P08637	15388_24	rs396991	7	rs10753581,rs10800573,rs10919543,rs10919544,rs11414193,rs2099684,rs396991	chr1	161544752	160182988	163881834	C	A	1	31.05	cis	5985	FCGR3A,TRN-GTT1-1,TRG-TCC2-6,TRL-CAG1-6,HSPA6,FCGR2A	HSPA6 (e); FCGR3A (c)	1.29	1.29	6782.9	6782.9	1	7	0	NA	1	Y	N	1	3	1	5	0.707	0.729	N	-	-	-	-
VCAM1	38.1	95972736	chr1_360	2967_8_chr1_1	VCAM1	chr1	+	100719639	VCAM-1	Vascular cell adhesion protein 1	P19320	2967_8	rs10922094	103	chr1:196689020,chr1:196691864,chr1:196692375,chr1:196692604,chr1:196692712,chr1:196692881,chr1:196694942,chr1:196699230,chr1:196702534,chr1:196705200,chr1:196708613,chr1:196710047,chr1:196712245,chr1:196714591,chr1:196719931,chr1:196721814,chr1:196723248,rs1061147,rs1061170,rs10733086,rs10754199,rs10801553,rs10801554,rs10801555,rs10801556,rs10801557,rs1089033,rs10922092,rs10922094,rs10922097,rs10…	chr1	196692375	195692375	197692375	!	CATTA	1	40.16	trans	95972736	CFH,CFHR3,KCNT2,MIR4735,CFHR1,CFHR4	CFH (c)	0.11	0.11	38.1	38.1	1	1	NA	NA	NA	NA	NA	827	2029	3	11	0.006	0.055	N	-	-	-	-
IL19	9.98	45222043	chr1_293	3035_80_chr1_1	IL19	chr1	+	206798869	IL-19	Interleukin-19	Q9UHD0	3035_80	rs61801021	20	chr1:161577360,chr1:161577587,rs1282533402,rs1287388409,rs146304897,rs149754834,rs150336712,rs150494819,rs17412751,rs3219018,rs539657009,rs55779436,rs55788374,rs55845769,rs55858328,rs56400028,rs61801021,rs770834155,rs879280647,rs879472444	chr1	161576826	160576826	162576826	T	C	0.98	18.14	trans	45222043	FCGR2C,FCGR3A,HSPA7,TRL-CAA6-1,TRN-GTT1-1,TRG-TCC2-6		0.08	0.08	9.98	9.98	1	1	NA	NA	NA	NA	NA	7	8	4	4	0.002	0.243	N	-	-	-	-
FCGR2B	4973.8	26295	chr1_306	3310_62_chr1_1	FCGR2B	chr1	+	161647242	FCG2B	Low affinity immunoglobulin gamma Fc region receptor II-b	P31994	3310_62	rs1674777	10	rs12141384,rs12145586,rs12145843,rs1674777,rs17413015,rs6665610,rs72480269,rs72480273,rs7512086,rs7519636	chr1	161673537	160509955	162686841	G	C	1	24.62	cis	26295	FCGR2B,RPL31P11,FCRLA,FCGR3B,FCRLB,TRL-CAA6-1		1.29	1.29	4973.8	4973.8	1	9	0	NA	0	N	N	1	1	1	4	0.604	0.728	Y	rs6665610,rs17413015,rs6665610	1e-11,9.2e-137,0	22595970,28240269,29875488	0.99,0.85,0.99
FCRLB	439.74	2569	chr1_308	15583_18_chr1_1	FCRLB	chr1	+	161721543	FCRLB	Fc receptor-like B	Q6BAA4	15583_18	rs61801180	17	chr1:161710622,chr1:161716936,rs10917740,rs112039702,rs12040409,rs12043179,rs12043181,rs12044611,rs12045955,rs16857520,rs17405152,rs4301614,rs573979493,rs61801161,rs61801163,rs61801180,rs796681563	chr1	161718974	160596168	162723409	C	G	1	10.23	cis	2569	FCRLB,FCRLA,DUSP12,RPL31P11,FCGR2B,ATF6	FCGR2B (e)	0.59	0.59	439.74	439.74	1	5	0	NA	1	N	N	1	2	1	2	0.062	0.089	N	-	-	-	-
UAP1	21.52	29053	chr1_312	13580_2_chr1_1	UAP1	chr1	+	162561439	Sperm-associated antigen 2	UDP-N-acetylhexosamine pyrophosphorylase	Q16222	13580_2	rs61747497	8	rs1223322441,rs185805132,rs188027018,rs192668083,rs573202207,rs61747497,rs772645796,rs780067327	chr1	162590492	161590492	163606415	T	C	1	0.25	cis	29053	UAP1,DDR2,UHMK1,SH2D1B,HSD17B7,C1orf226	UAP1 (c)	0.77	0.77	21.52	21.52	1	2	0	NA	0	Y	N	1	1	1	2	0.003	0.02	N	-	-	-	-
REN	102.95	13184	chr1_405	3396_54_chr1_1	REN	chr1	-	204166337	Renin	Renin	P00797	3396_54	rs193280350	2	rs145686671,rs193280350	chr1	204179521	203179521	205188040	A	G	1	0.69	cis	13184	KISS1,REN,GOLT1A,ETNK2,ERLNC1,PLEKHA6		1.07	1.07	102.95	102.95	1	2	0	NA	0	N	N	1	1	1	4	0.016	0.035	Y	rs193280350	1.30E-15	29875488	1
CREG1	81.65	7784	chr1_314	9357_4_chr1_1	CREG1	chr1	-	167553819	CREG1	Protein CREG1	O75629	9357_4	rs7513428	1	rs7513428	chr1	167546035	166544181	168548592	T	C	1	15.35	cis	7784	CREG1,CD247,RCSD1,POU2F1,TRP-CGG1-1,TRP-AGG2-1		0.22	0.22	81.65	81.65	1	4	0	NA	0	N	N	1	1	2	7	0.011	0.137	Y	rs7513428	1.40E-20	29875488	1
XCL2	13.5	1914	chr1_315	15617_8_chr1_1	XCL2	chr1	-	168543997	lymphotactin beta	Cytokine SCM-1 beta	Q9UBD3	15617_8	rs4501820	36	chr1:168544454,rs10918923,rs10918926,rs1123864,rs12021763,rs12042332,rs12043081,rs12045622,rs12049040,rs12409982,rs12568619,rs1933100,rs1933114,rs1998510,rs199891220,rs202015719,rs34328291,rs3820405,rs3820411,rs3982407,rs3982408,rs4282797,rs4301615,rs4478789,rs4501820,rs4656599,rs4656601,rs470510,rs475361,rs61801328,rs61801329,rs7516427,rs7518740,rs7518803,rs7518961,rs7543171	chr1	168542083	167542083	169542083	T	C	1	20.46	cis	1914	XCL2,XCL1,LOC101928565,LOC100505918,DPT,MIR557	XCL2 (c)	0.07	0.07	13.5	13.5	1	1	0	NA	0	Y	N	1	1	1	1	0.002	0.015	N	-	-	-	-
DPT	370.0	681	chr1_316	4979_34_chr1_1	DPT	chr1	-	168729204	DERM	Dermatopontin	Q07507	4979_34	rs1018454	24	chr1:168727708,rs1018453,rs1018454,rs1052591,rs11407464,rs12731369,rs12735097,rs12748557,rs144445793,rs1555206,rs1556790,rs1556791,rs1556792,rs1556793,rs1765516,rs34257743,rs609629,rs610403,rs623949,rs6666079,rs6678818,rs6693709,rs731949,rs761519	chr1	168728523	167484553	169931108	A	C	1	44.85	cis	681	DPT,LINC00626,XCL1,LINC00970,XCL2,LOC101928565	DPT (e)	-0.34	-0.34	370	370	1	11	4	0.75	0	N	N	1	1	1	4	0.057	0.129	Y	rs1018454,rs1018454	7.8e-67,7e-34	29875488,30072576	1.00,1.00
KIAA0040	17.82	5688136	chr1_318	14603_51_chr1_1	KIAA0040	chr1	-	175193295	KIAA0040	Uncharacterized protein KIAA0040	J3QR46	14603_51	rs61808983	2	rs61808983,rs9332701	chr1	169505159	168505159	170559592	T	C	1	7.17	trans	5688136	F5,SLC19A2,CCDC181,SELP,BLZF1,NME7	F5 (c)	-0.14	-0.14	17.82	17.82	1	3	NA	NA	NA	NA	NA	19	24	1	1	0.002	0.018	N	-	-	-	-
ALPL	38.91	147996178	chr1_318	16926_44_chr1_1	ALPL	chr1	+	21508981	Alkaline phosphatase, liver	Alkaline phosphatase, tissue-nonspecific isozyme	P05186	16926_44	rs61808983	2	rs61808983,rs9332701	chr1	169505159	168505159	170505159	T	C	1	7.17	trans	147996178	F5,SLC19A2,CCDC181,SELP,BLZF1,NME7	F5 (c)	0.21	0.21	38.91	38.91	1	1	NA	NA	NA	NA	NA	15	24	3	5	0.005	0.061	N	-	-	-	-
INSRR	20.64	39833961	chr1_360	6352_8_chr1_1	INSRR	chr1	-	156858920	INSRR	Insulin receptor-related protein	P14616	6352_8	chr1:196692881	103	chr1:196689020,chr1:196691864,chr1:196692375,chr1:196692604,chr1:196692712,chr1:196692881,chr1:196694942,chr1:196699230,chr1:196702534,chr1:196705200,chr1:196708613,chr1:196710047,chr1:196712245,chr1:196714591,chr1:196719931,chr1:196721814,chr1:196723248,rs1061147,rs1061170,rs10733086,rs10754199,rs10801553,rs10801554,rs10801555,rs10801556,rs10801557,rs1089033,rs10922092,rs10922094,rs10922097,rs10…	chr1	196692881	195692881	197692881	CCCTCCCTCCCTCCCTCCCTC	!	0.99	39.11	trans	39833961	CFH,CFHR3,KCNT2,MIR4735,CFHR1,CFHR4	CFH (c)	0.08	0.08	20.64	20.64	1	1	NA	NA	NA	NA	NA	1271	2029	1	2	0.003	0.016	N	-	-	-	-
SELP	226.83	35426	chr1_321	4154_57_chr1_1	SELP	chr1	-	169630139	P-Selectin	P-selectin	P16109	4154_57	rs6136	2	rs6136,rs9332575	chr1	169594713	168593666	171234731	G	T	1	12.39	cis	35426	SELP,F5,SELL,SLC19A2,SELE,CCDC181	SELP (c)	-0.4	-0.4	226.83	226.83	1	8	0	NA	0	Y	N	1	1	1	3	0.032	0.095	Y	rs6136,rs6136,rs6136,rs6136,rs6136,rs6136,rs6136	1e-25,6e-17,1.1e-25,3.82e-87,4e-61,2e-184,3e-105	28240269,26883866,28240269,30111768,20167578,30072576,29875488	1.00,1.00,1.00,1.00,1.00,1.00,1.00
MYOC	238.12	4008	chr1_325	16558_2_chr1_1	MYOC	chr1	-	171652633	MYOC	Myocilin	Q99972	16558_2	rs7547721	20	chr1:171616245,rs10913388,rs12029997,rs12035719,rs12035960,rs141899130,rs1431024710,rs1490185,rs182546961,rs201811395,rs2236875,rs370758061,rs41263716,rs57118325,rs6425363,rs7523603,rs7527743,rs7530400,rs7547721,rs7555318	chr1	171648625	170399488	172677573	A	G	1	8.52	cis	4008	MYOC,VAMP4,PRRC2C,METTL13,DNM3,DNM3-IT1		-0.49	-0.49	238.12	238.12	1	9	0	NA	0	N	N	1	1	1	4	0.036	0.108	N	-	-	-	-
CTSE	385.28	10789	chr1_414	15376_134_chr1_1	CTSE	chr1	-	206023909	CATE	Cathepsin E	P14091	15376_134	chr1:206013120	31	chr1:206004582,chr1:206013050,chr1:206013120,chr1:206019870,rs1002268506,rs1287739211,rs1360623044,rs1393950543,rs1399686700,rs1438443145,rs28410805,rs28517453,rs28590594,rs28602403,rs28620239,rs28644441,rs28694519,rs28770585,rs28772641,rs41302235,rs55693327,rs55944445,rs58493320,rs61742539,rs897373511,rs905999728,rs906981811,rs929086275,rs943117184,rs972765113,rs990146930	chr1	206013120	205013120	207493193	!	GCAG	1	15.3	cis	10789	CTSE,RAB7B,LOC103021296,RHEX,LOC103021295,SLC26A9	CTSE (e)	-0.49	-0.49	385.28	385.28	1	3	1	0	0	N	N	1	1	1	8	0.06	0.098	N	-	-	-	-
PRDX6	26.12	9272	chr1_332	5018_68_chr1_1	PRDX6	chr1	+	173477346	Peroxiredoxin-6	Peroxiredoxin-6	P30041	5018_68	rs142289742	100	chr1:173419907,chr1:173422974,chr1:173427953,chr1:173437968,chr1:173444514,chr1:173450456,chr1:173456587,chr1:173484136,chr1:173484841,chr1:173516197,rs10629076,rs10737301,rs10753078,rs10753079,rs10753080,rs112613675,rs11296675,rs11365317,rs113692654,rs12058528,rs12065426,rs12071988,rs12075021,rs12077271,rs12080769,rs12565753,rs12724371,rs12733402,rs12744267,rs12744504,rs12745058,rs12753631,rs127…	chr1	173468074	172468074	174468074	T	TA	1	14.75	cis	9272	LOC100506023,LOC101928673,PRDX6,SLC9C2,TEX50,ANKRD45	PRDX6 (e)	0.12	0.12	26.12	26.12	1	1	2	1	0	N	N	1	1	1	1	0.003	0.016	Y	rs6671141	9.00E-33	30072576	0.95
DARS2	24.61	14893	chr1_333	12395_86_chr1_1	DARS2	chr1	+	173824646	SYDM	Aspartate--tRNA ligase, mitochondrial	Q6PI48	12395_86	rs141298312	30	chr1:174283505,chr1:174542320,rs114348437,rs115381971,rs116206456,rs116786789,rs138696306,rs141298312,rs141915768,rs142549299,rs143721905,rs144366549,rs144674567,rs144883310,rs1460035177,rs146627001,rs146762940,rs147174733,rs148783362,rs149073021,rs149740312,rs151169323,rs181188964,rs185563873,rs201834284,rs553574530,rs553946714,rs73033137,rs78937895,rs79987399	chr1	173839539	172760292	174839539	A	G	1	2.99	cis	14893	DARS2,CENPL,GAS5-AS1,GAS5,SNORD81,SNORD47	DARS2 (c)	-0.24	-0.24	24.61	24.61	1	2	0	NA	0	Y	N	1	1	1	1	0.003	0.017	N	-	-	-	-
SERPINC1	36.98	59122	chr1_334	3344_60_chr1_1	SERPINC1	chr1	-	173917378	Antithrombin III	Antithrombin-III	P01008	3344_60	rs757753543	2	rs483352852,rs757753543	chr1	173976500	172914872	174976500	T	C	0.99	0.08	cis	59122	RC3H1,SERPINC1,ZBTB37,GAS5,SNORD74,SNORD75	SERPINC1 (c)	-1.84	-1.84	36.98	36.98	1	2	0	NA	0	Y	N	1	1	1	1	0.005	0.02	N	-	-	-	-
CACYBP	49.45	184436	chr1_336	12432_23_chr1_1	CACYBP	chr1	+	174999434	CYBP	Calcyclin-binding protein	Q9HB71	12432_23	rs139185768,rs3085673	518	chr1:173877390,chr1:173883870,chr1:173895742,chr1:173897948,chr1:173929799,chr1:173931575,chr1:173932235,chr1:173940646,chr1:173940828,chr1:173948409,chr1:173951327,chr1:173955263,chr1:173956808,chr1:173959161,chr1:173985417,chr1:173993412,chr1:173996912,chr1:174010675,chr1:174011272,chr1:174015219,chr1:174017900,chr1:174026835,chr1:174044141,chr1:174044180,chr1:174051366,chr1:174062396,chr1:1741…	chr1	174814998	173392069	175814998	GTATTG	!	1	9.47	cis	184436	RABGAP1L,LOC101928696,CACYBP,MRPS14,TNN,KIAA0040	RC3H1,SERPINC1,TNN (e)	-0.2	-0.2	49.45	49.45	1	2	0	NA	16	N	N	1	1	1	5	0.007	0.024	N	-	-	-	-
TNR	80.75	20951819	chr1_360	11302_237_chr1_1	TNR	chr1	-	175743702	TENR	Tenascin-R	Q92752	11302_237	rs10922098	103	chr1:196689020,chr1:196691864,chr1:196692375,chr1:196692604,chr1:196692712,chr1:196692881,chr1:196694942,chr1:196699230,chr1:196702534,chr1:196705200,chr1:196708613,chr1:196710047,chr1:196712245,chr1:196714591,chr1:196719931,chr1:196721814,chr1:196723248,rs1061147,rs1061170,rs10733086,rs10754199,rs10801553,rs10801554,rs10801555,rs10801556,rs10801557,rs1089033,rs10922092,rs10922094,rs10922097,rs10…	chr1	196695521	195695521	197695521	C	T	1	40.01	trans	20951819	CFH,CFHR3,KCNT2,MIR4735,CFHR1,CFHR4	CFH (c)	0.16	0.16	80.75	80.75	1	1	NA	NA	NA	NA	NA	411	2029	1	9	0.012	0.052	N	-	-	-	-
ANGPTL1	311.03	322899	chr1_340	11142_11_chr1_1	ANGPTL1	chr1	-	178871080	ANGL1	Angiopoietin-related protein 1	O95841	11142_11	rs4650995	55	chr1:178554537,chr1:178557948,chr1:178560023,chr1:178597865,rs10798615,rs10798616,rs10798617,rs10798619,rs10798620,rs10913568,rs10913570,rs10913571,rs10913572,rs113520997,rs11799723,rs12039531,rs12042787,rs12138541,rs12138561,rs12748529,rs12753251,rs17276513,rs17276527,rs17361251,rs2811289,rs2811290,rs34632529,rs35716224,rs35810840,rs4076205,rs4077194,rs4077689,rs4354501,rs4396091,rs4500275,rs451…	chr1	178548181	177548181	179941695	T	C	1	49.23	cis	322899	C1orf220,TEX35,CLEC20A,RASAL2,MIR4424,RALGPS2	ANGPTL1,RALGPS2 (e)	-0.3	-0.3	311.03	311.03	1	7	1	1	1	N	N	1	1	1	4	0.046	0.107	N	-	-	-	-
FAM20B	26.99	444	chr1_342	7198_197_chr1_1	FAM20B	chr1	+	179025803	FA20B	Glycosaminoglycan xylosylkinase	O75063	7198_197	chr1:179026247	5	chr1:179026247,rs149951274,rs187980571,rs190839007,rs548629159	chr1	179026247	178026247	180026365	!	GGGCACC	0.99	1.09	cis	444	FAM20B,TOR3A,ABL2,RALGPS2,ANGPTL1,SOAT1		0.43	0.43	26.99	26.99	1	2	0	NA	0	N	N	1	1	4	7	0.005	0.04	N	-	-	-	-
LEFTY2	1700.0	52060	chr1_449	15503_20_chr1_1	LEFTY2	chr1	-	225941492	Lefty-A	Left-right determination factor 2	O00292	15503_20	rs360059	18	chr1:225850913,chr1:225887705,chr1:225892859,rs10915893,rs12041277,rs1223243,rs1223245,rs139727760,rs3215221,rs360055,rs360057,rs360058,rs360059,rs360061,rs360063,rs360078,rs57114136,rs572422162	chr1	225889432	224881227	226937917	A	G	1	39.81	cis	52060	LEFTY1,TMEM63A,PYCR2,MIR6741,EPHX1,LEFTY2	LEFTY1,TMEM63A (e); LEFTY1 (c)	-0.71	-0.71	1700	1700	1	8	0	NA	8	N	Y	1	2	1	3	0.233	0.315	N	-	-	-	-
CD46	188.5	18690	chr1_432	17682_1_chr1_1	CD46	chr1	+	207752037	CD46	Membrane cofactor protein	P15529	17682_1	rs10746399	70	chr1:207761718,chr1:207763966,chr1:207769762,chr1:207803732,chr1:207847715,rs10449303,rs10661265,rs10746399,rs11345183,rs11370836,rs1204706,rs1204708,rs12401619,rs1474742,rs1830764,rs1962149,rs1970530,rs2281289,rs2466571,rs2488252,rs2488253,rs2488254,rs2488255,rs2488256,rs2488257,rs2724359,rs2724361,rs2724370,rs2724375,rs2724377,rs2724380,rs2724381,rs2724382,rs2724383,rs2724385,rs2724386,rs272438…	chr1	207770727	206767846	208770727	T	C	1	45.26	cis	18690	CD46,MIR29C,MIR29B2,CR1L,LOC148696,CD34	CD46 (e)	0.24	0.24	188.5	188.5	1	2	7	0.28999999999999998	0	N	N	1	1	1	7	0.029	0.063	N	-	-	-	-
CD55	433.87	73602	chr1_427	5069_9_chr1_1	CD55	chr1	+	207321471	DAF	Complement decay-accelerating factor	P08174	5069_9	rs61822669	94	chr1:207248668,chr1:207272831,chr1:207295765,chr1:207356231,rs10442696,rs10494889,rs10494890,rs10713733,rs11120512,rs11120753,rs111919274,rs11580382,rs11580387,rs11580394,rs11582249,rs11584921,rs12134133,rs12142286,rs1257404808,rs1429904,rs1507762,rs1546431,rs1583090,rs1583091,rs17258843,rs1762349,rs1762350,rs1782468,rs2039543,rs2404555,rs2404781,rs2490261,rs2564970,rs2564971,rs2564973,rs2661357,…	chr1	207247869	206247869	208527603	A	G	1	25.92	cis	73602	CD55,C4BPA,C4BPB,PFKFB2,YOD1,CR2	CD55 (e)	-0.41	-0.41	433.87	433.87	1	4	7	0.56999999999999995	0	N	N	1	1	1	6	0.066	0.116	Y	rs12134133,rs11580387,rs12134133,rs145807285	1.6e-33,4.7e-78,2e-33,6e-39	28240269,29875488,28240269,30072576	0.87,1.00,0.87,1.00
TRAPPC3	10.26	143401026	chr1_344	14337_1_chr1_1	TRAPPC3	chr1	-	36156053	TPPC3	Trafficking protein particle complex subunit 3	O43617	14337_1	rs61747728	3	rs150816167,rs61747728,rs72704449	chr1	179557079	178557079	180557079	T	C	1	4.26	trans	143401026	NPHS2,AXDND1,TDRD5,FAM163A,SOAT1,TOR1AIP2	NPHS2 (c)	0.13	0.13	10.26	10.26	1	1	NA	NA	NA	NA	NA	48	69	3	3	0.001	0.038	N	-	-	-	-
ACBD6	8.83	208077	chr1_347	10075_75_chr1_1	ACBD6	chr1	-	180502887	ACBD6	Acyl-CoA-binding domain-containing protein 6	Q9BR61	10075_75	chr1:180294810	11	chr1:180294810,chr1:180448561,rs114517401,rs192878539,rs74889023,rs75468761,rs76223943,rs76937829,rs77389071,rs78676246,rs80261041	chr1	180294810	179294810	181294810	!	TCAGCCTCCTGAGTAGCTGGGACTT	1	3.24	cis	208077	ACBD6,LHX4,LHX4-AS1,FLJ23867,QSOX1,MIR3121	LHX4 (e)	-0.14	-0.14	8.83	8.83	1	1	0	NA	5	N	N	1	1	3	3	0.001	0.017	N	-	-	-	-
GLUL	9.86	24312	chr1_348	19238_12_chr1_1	GLUL	chr1	-	182392206	GLNA	Glutamine synthetase	P15104	19238_12	rs4652700	16	chr1:182357142,chr1:182365045,chr1:182367894,rs11291978,rs1325745,rs1325746,rs1967807,rs2252374,rs2252468,rs2494459,rs2494461,rs3001279,rs35341999,rs4652700,rs4652701,rs6424848	chr1	182367894	181367894	183367894	!	CAAAAAAAAAAACA	1	41.53	cis	24312	GLUL,TEDDM1,LINC00272,LINC01344,RGSL1,RNASEL		-0.05	-0.05	9.86	9.86	1	1	0	NA	0	N	N	1	1	3	4	0.001	0.018	N	-	-	-	-
NPL	59.56	120081	chr1_349	19496_1_chr1_1	NPL	chr1	+	182789448	NPL	N-acetylneuraminate lyase	Q9BXD5	19496_1	rs74646646	62	chr1:182844046,chr1:182844533,chr1:182873314,rs10494552,rs114084873,rs114535094,rs114648130,rs11465005,rs115044464,rs115241315,rs115668314,rs116564106,rs116699595,rs12404848,rs1245387512,rs1319121923,rs139029419,rs1402301280,rs141870399,rs142206820,rs143905474,rs144622690,rs145700684,rs146547776,rs146854499,rs147108848,rs1491309797,rs150779260,rs151285034,rs16859675,rs16859774,rs16859797,rs180976…	chr1	182909529	181787832	184345891	C	T	1	2.33	cis	120081	SHCBP1L,DHX9,NPL,LAMC1,RGS8,LAMC2		0.44	0.44	59.56	59.56	1	10	0	NA	0	N	N	1	1	1	4	0.008	0.052	N	-	-	-	-
LAMC2	1036.5	132	chr1_351	9580_5_chr1_1	LAMC2	chr1	+	183186038	Laminin gamma-2	Laminin subunit gamma-2	Q13753	9580_5	rs2276543	1	rs2276543	chr1	183186170	181384670	185797663	A	G	1	23.97	cis	132	LAMC2,LAMC1,NMNAT2,SHCBP1L,SMG7-AS1,SMG7	LAMC2 (e)	0.62	0.62	1036.5	1036.5	1	9	21	1	0	N	N	1	1	1	5	0.143	0.19	Y	rs2276543,rs2276543	2e-81,4.4e-133	30072576,29875488	1.00,1.00
RGS18	11.1	46	chr1_356	13982_33_chr1_1	RGS18	chr1	+	192158461	RGS18	Regulator of G-protein signaling 18	Q9NS28	13982_33	rs4495675	38	chr1:192132534,chr1:192135535,chr1:192138306,chr1:192139812,chr1:192140052,chr1:192144106,chr1:192149360,chr1:192163871,rs10801099,rs10801100,rs10801102,rs10801103,rs10921092,rs10921097,rs10921099,rs10921100,rs11581394,rs12034983,rs12070423,rs12117018,rs12138354,rs34373525,rs34638259,rs35221065,rs35949998,rs375713760,rs397723570,rs4077239,rs4128880,rs4495675,rs4540639,rs4618947,rs5019664,rs550676…	chr1	192158507	191158507	193158507	T	G	1	45.04	cis	46	RGS18,RGS21,RGS1,RGS13,MIR4426,RGS2	RGS18 (e)	0.06	0.06	11.1	11.1	1	1	4	1	0	N	N	1	1	1	2	0.001	0.016	N	-	-	-	-
GLRX2	251.52	1154	chr1_357	12486_8_chr1_1	GLRX2	chr1	-	193106535	GLRX2	Glutaredoxin-2, mitochondrial	Q9NS18	12486_8	rs148212596	1	rs148212596	chr1	193105381	192104652	194105381	G	A	1	3.24	cis	1154	GLRX2,TROVE2,CDC73,MIR1278,UCHL5,B3GALT2	GLRX2 (c)	0.77	0.77	251.52	251.52	1	2	0	NA	0	Y	N	1	1	1	2	0.036	0.055	Y	rs148212596	3.50E-41	29875488	1
CFH	155.96	83990	chr1_364	4159_130_chr1_1	CFH	chr1	+	196651877	Factor H	Complement factor H	P08603	4159_130	rs70620	151	chr1:196721152,chr1:196728948,chr1:196746536,chr1:196789906,chr1:196790028,chr1:196791460,chr1:196796307,chr1:196799097,chr1:196800960,chr1:196801185,chr1:196802481,chr1:196808145,chr1:196933030,rs1048663,rs10489456,rs105980,rs1065489,rs1066420,rs1066421,rs1066422,rs1066423,rs10922107,rs10922138,rs10922139,rs11576218,rs11579475,rs11580690,rs11580699,rs11582939,rs11584505,rs11585571,rs11585965,rs1…	chr1	196735867	195062740	197743624	A	G	1	18.19	cis	83990	CFH,CFHR3,CFHR1,KCNT2,CFHR4,MIR4735	CFHR3,CFHR4 (e); CFH,CFHR3 (c)	-0.28	-0.28	155.96	155.96	1	4	0	NA	6	Y	Y	3	8	1	2	0.023	0.058	Y	rs1048663,rs70621	3e-08,1e-54	22595970,30072576	1.00,1.00
BRDT	35.61	104727676	chr1_360	12748_6_chr1_1	BRDT	chr1	+	91949370	BRDT	Bromodomain testis-specific protein	Q58F21	12748_6	rs1329424	103	chr1:196689020,chr1:196691864,chr1:196692375,chr1:196692604,chr1:196692712,chr1:196692881,chr1:196694942,chr1:196699230,chr1:196702534,chr1:196705200,chr1:196708613,chr1:196710047,chr1:196712245,chr1:196714591,chr1:196719931,chr1:196721814,chr1:196723248,rs1061147,rs1061170,rs10733086,rs10754199,rs10801553,rs10801554,rs10801555,rs10801556,rs10801557,rs1089033,rs10922092,rs10922094,rs10922097,rs10…	chr1	196677046	195677046	197677046	T	G	1	39.73	trans	104727676	CFH,KCNT2,MIR4735,CFHR3,CFHR1,CFHR4	CFH (c)	0.1	0.1	35.61	35.61	1	1	NA	NA	NA	NA	NA	882	2029	1	3	0.005	0.016	N	-	-	-	-
ANXA9	27.32	45695024	chr1_360	13588_11_chr1_1	ANXA9	chr1	+	150982022	ANXA9	Annexin A9	O76027	13588_11	rs1329424	103	chr1:196689020,chr1:196691864,chr1:196692375,chr1:196692604,chr1:196692712,chr1:196692881,chr1:196694942,chr1:196699230,chr1:196702534,chr1:196705200,chr1:196708613,chr1:196710047,chr1:196712245,chr1:196714591,chr1:196719931,chr1:196721814,chr1:196723248,rs1061147,rs1061170,rs10733086,rs10754199,rs10801553,rs10801554,rs10801555,rs10801556,rs10801557,rs1089033,rs10922092,rs10922094,rs10922097,rs10…	chr1	196677046	195677046	197677046	T	G	1	39.73	trans	45695024	CFH,KCNT2,MIR4735,CFHR3,CFHR1,CFHR4	CFH (c)	0.09	0.09	27.32	27.32	1	1	NA	NA	NA	NA	NA	1050	2029	1	2	0.003	0.015	N	-	-	-	-
MYOM3	166.83	172564871	chr1_360	13966_30_chr1_1	MYOM3	chr1	-	24112175	MYOM3	Myomesin-3	Q5VTT5	13966_30	rs1329424	103	chr1:196689020,chr1:196691864,chr1:196692375,chr1:196692604,chr1:196692712,chr1:196692881,chr1:196694942,chr1:196699230,chr1:196702534,chr1:196705200,chr1:196708613,chr1:196710047,chr1:196712245,chr1:196714591,chr1:196719931,chr1:196721814,chr1:196723248,rs1061147,rs1061170,rs10733086,rs10754199,rs10801553,rs10801554,rs10801555,rs10801556,rs10801557,rs1089033,rs10922092,rs10922094,rs10922097,rs10…	chr1	196677046	195629190	197677046	T	G	1	39.73	trans	172564871	CFH,KCNT2,MIR4735,CFHR3,CFHR1,CFHR4	CFH (c)	0.23	0.23	166.83	166.83	1	2	NA	NA	NA	NA	NA	123	2029	1	5	0.024	0.054	N	-	-	-	-
LCK	29.19	164425808	chr1_360	3452_17_chr1_1	LCK	chr1	+	32251238	LCK	Tyrosine-protein kinase Lck	P06239	3452_17	rs1329424	103	chr1:196689020,chr1:196691864,chr1:196692375,chr1:196692604,chr1:196692712,chr1:196692881,chr1:196694942,chr1:196699230,chr1:196702534,chr1:196705200,chr1:196708613,chr1:196710047,chr1:196712245,chr1:196714591,chr1:196719931,chr1:196721814,chr1:196723248,rs1061147,rs1061170,rs10733086,rs10754199,rs10801553,rs10801554,rs10801555,rs10801556,rs10801557,rs1089033,rs10922092,rs10922094,rs10922097,rs10…	chr1	196677046	195677046	197677046	T	G	1	39.73	trans	164425808	CFH,KCNT2,MIR4735,CFHR3,CFHR1,CFHR4	CFH (c)	0.09	0.09	29.19	29.19	1	1	NA	NA	NA	NA	NA	1001	2029	1	1	0.004	0.015	N	-	-	-	-
STX6	44.64	15654010	chr1_360	10945_11_chr1_1	STX6	chr1	-	181023121	Syntaxin-6	Syntaxin-6	O43752	10945_11	rs572515	103	chr1:196689020,chr1:196691864,chr1:196692375,chr1:196692604,chr1:196692712,chr1:196692881,chr1:196694942,chr1:196699230,chr1:196702534,chr1:196705200,chr1:196708613,chr1:196710047,chr1:196712245,chr1:196714591,chr1:196719931,chr1:196721814,chr1:196723248,rs1061147,rs1061170,rs10733086,rs10754199,rs10801553,rs10801554,rs10801555,rs10801556,rs10801557,rs1089033,rs10922092,rs10922094,rs10922097,rs10…	chr1	196677131	195677131	197677131	A	G	1	39.73	trans	15654010	CFH,KCNT2,MIR4735,CFHR3,CFHR1,CFHR4	CFH (c)	0.12	0.12	44.64	44.64	1	1	NA	NA	NA	NA	NA	731	2029	1	4	0.007	0.023	N	-	-	-	-
OLFM3	65.87	94698287	chr1_360	10643_16_chr1_1	OLFM3	chr1	-	101997234	NOE3	Noelin-3	Q96PB7	10643_16	rs10922098	103	chr1:196689020,chr1:196691864,chr1:196692375,chr1:196692604,chr1:196692712,chr1:196692881,chr1:196694942,chr1:196699230,chr1:196702534,chr1:196705200,chr1:196708613,chr1:196710047,chr1:196712245,chr1:196714591,chr1:196719931,chr1:196721814,chr1:196723248,rs1061147,rs1061170,rs10733086,rs10754199,rs10801553,rs10801554,rs10801555,rs10801556,rs10801557,rs1089033,rs10922092,rs10922094,rs10922097,rs10…	chr1	196695521	195695521	197695521	C	T	1	40.01	trans	94698287	CFH,CFHR3,KCNT2,MIR4735,CFHR1,CFHR4	CFH (c)	0.14	0.14	65.87	65.87	1	1	NA	NA	NA	NA	NA	519	2029	1	4	0.009	0.026	N	-	-	-	-
CSDE1	9.77	81919081	chr1_360	12735_39_chr1_1	CSDE1	chr1	-	114758050	CSDE1	Cold shock domain-containing protein E1	O75534	12735_39	rs572515	103	chr1:196689020,chr1:196691864,chr1:196692375,chr1:196692604,chr1:196692712,chr1:196692881,chr1:196694942,chr1:196699230,chr1:196702534,chr1:196705200,chr1:196708613,chr1:196710047,chr1:196712245,chr1:196714591,chr1:196719931,chr1:196721814,chr1:196723248,rs1061147,rs1061170,rs10733086,rs10754199,rs10801553,rs10801554,rs10801555,rs10801556,rs10801557,rs1089033,rs10922092,rs10922094,rs10922097,rs10…	chr1	196677131	195677131	197677131	A	G	1	39.73	trans	81919081	CFH,KCNT2,MIR4735,CFHR3,CFHR1,CFHR4	CFH (c)	0.05	0.05	9.77	9.77	1	1	NA	NA	NA	NA	NA	1885	2029	2	2	0.001	0.015	N	-	-	-	-
OSBPL9	26.19	145060258	chr1_360	16899_59_chr1_1	OSBPL9	chr1	+	51616873	OSBL9	Oxysterol-binding protein-related protein 9	Q96SU4	16899_59	rs572515	103	chr1:196689020,chr1:196691864,chr1:196692375,chr1:196692604,chr1:196692712,chr1:196692881,chr1:196694942,chr1:196699230,chr1:196702534,chr1:196705200,chr1:196708613,chr1:196710047,chr1:196712245,chr1:196714591,chr1:196719931,chr1:196721814,chr1:196723248,rs1061147,rs1061170,rs10733086,rs10754199,rs10801553,rs10801554,rs10801555,rs10801556,rs10801557,rs1089033,rs10922092,rs10922094,rs10922097,rs10…	chr1	196677131	195677131	197677131	A	G	1	39.73	trans	145060258	CFH,KCNT2,MIR4735,CFHR3,CFHR1,CFHR4	CFH (c)	0.09	0.09	26.19	26.19	1	1	NA	NA	NA	NA	NA	1088	2029	1	3	0.003	0.018	N	-	-	-	-
RABIF	62.58	6212126	chr1_360	18483_36_chr1_1	RABIF	chr1	-	202889257	MSS4	Guanine nucleotide exchange factor MSS4	P47224	18483_36	rs572515	103	chr1:196689020,chr1:196691864,chr1:196692375,chr1:196692604,chr1:196692712,chr1:196692881,chr1:196694942,chr1:196699230,chr1:196702534,chr1:196705200,chr1:196708613,chr1:196710047,chr1:196712245,chr1:196714591,chr1:196719931,chr1:196721814,chr1:196723248,rs1061147,rs1061170,rs10733086,rs10754199,rs10801553,rs10801554,rs10801555,rs10801556,rs10801557,rs1089033,rs10922092,rs10922094,rs10922097,rs10…	chr1	196677131	195677131	197677131	A	G	1	39.73	trans	6212126	CFH,KCNT2,MIR4735,CFHR3,CFHR1,CFHR4	CFH (c)	0.14	0.14	62.58	62.58	1	1	NA	NA	NA	NA	NA	547	2029	1	3	0.009	0.023	N	-	-	-	-
SNAPIN	45.01	43018478	chr1_360	6975_52_chr1_1	SNAPIN	chr1	+	153658653	SNAPN	SNARE-associated protein Snapin	O95295	6975_52	rs572515	103	chr1:196689020,chr1:196691864,chr1:196692375,chr1:196692604,chr1:196692712,chr1:196692881,chr1:196694942,chr1:196699230,chr1:196702534,chr1:196705200,chr1:196708613,chr1:196710047,chr1:196712245,chr1:196714591,chr1:196719931,chr1:196721814,chr1:196723248,rs1061147,rs1061170,rs10733086,rs10754199,rs10801553,rs10801554,rs10801555,rs10801556,rs10801557,rs1089033,rs10922092,rs10922094,rs10922097,rs10…	chr1	196677131	195677131	197677131	A	G	1	39.73	trans	43018478	CFH,KCNT2,MIR4735,CFHR3,CFHR1,CFHR4	CFH (c)	0.12	0.12	45.01	45.01	1	1	NA	NA	NA	NA	NA	727	2029	1	3	0.006	0.021	N	-	-	-	-
POMGNT1	30.35	150456826	chr1_360	8253_2_chr1_1	POMGNT1	chr1	-	46220305	PMGT1	Protein O-linked-mannose beta-1,2-N-acetylglucosaminyltransferase 1	Q8WZA1	8253_2	rs572515	103	chr1:196689020,chr1:196691864,chr1:196692375,chr1:196692604,chr1:196692712,chr1:196692881,chr1:196694942,chr1:196699230,chr1:196702534,chr1:196705200,chr1:196708613,chr1:196710047,chr1:196712245,chr1:196714591,chr1:196719931,chr1:196721814,chr1:196723248,rs1061147,rs1061170,rs10733086,rs10754199,rs10801553,rs10801554,rs10801555,rs10801556,rs10801557,rs1089033,rs10922092,rs10922094,rs10922097,rs10…	chr1	196677131	195677131	197677131	A	G	1	39.73	trans	150456826	CFH,KCNT2,MIR4735,CFHR3,CFHR1,CFHR4	CFH (c)	0.09	0.09	30.35	30.35	1	1	NA	NA	NA	NA	NA	979	2029	1	2	0.004	0.017	N	-	-	-	-
BATF3	162.33	16022854	chr1_360	8858_21_chr1_1	BATF3	chr1	-	212699985	BATF3	Basic leucine zipper transcriptional factor ATF-like 3	Q9NR55	8858_21	rs572515	103	chr1:196689020,chr1:196691864,chr1:196692375,chr1:196692604,chr1:196692712,chr1:196692881,chr1:196694942,chr1:196699230,chr1:196702534,chr1:196705200,chr1:196708613,chr1:196710047,chr1:196712245,chr1:196714591,chr1:196719931,chr1:196721814,chr1:196723248,rs1061147,rs1061170,rs10733086,rs10754199,rs10801553,rs10801554,rs10801555,rs10801556,rs10801557,rs1089033,rs10922092,rs10922094,rs10922097,rs10…	chr1	196677131	195677131	197677131	A	G	1	39.73	trans	16022854	CFH,KCNT2,MIR4735,CFHR3,CFHR1,CFHR4	CFH (c)	0.22	0.22	162.33	162.33	1	1	NA	NA	NA	NA	NA	132	2029	1	1	0.022	0.031	Y	rs1831282	1.80E-21	29875488	0.87
G0S2	9.45	12998193	chr1_360	8931_124_chr1_1	G0S2	chr1	+	209675324	G0S2	G0/G1 switch protein 2	P27469	8931_124	rs572515	103	chr1:196689020,chr1:196691864,chr1:196692375,chr1:196692604,chr1:196692712,chr1:196692881,chr1:196694942,chr1:196699230,chr1:196702534,chr1:196705200,chr1:196708613,chr1:196710047,chr1:196712245,chr1:196714591,chr1:196719931,chr1:196721814,chr1:196723248,rs1061147,rs1061170,rs10733086,rs10754199,rs10801553,rs10801554,rs10801555,rs10801556,rs10801557,rs1089033,rs10922092,rs10922094,rs10922097,rs10…	chr1	196677131	195677131	197677131	A	G	1	39.73	trans	12998193	CFH,KCNT2,MIR4735,CFHR3,CFHR1,CFHR4	CFH (c)	0.05	0.05	9.45	9.45	1	1	NA	NA	NA	NA	NA	1922	2029	2	2	0.001	0.015	N	-	-	-	-
AK5	79.27	119401087	chr1_360	13613_23_chr1_1	AK5	chr1	+	77281907	Adenylate kinase isoenzyme 5	Adenylate kinase isoenzyme 5	Q9Y6K8	13613_23	rs33944729,rs397954133	103	chr1:196689020,chr1:196691864,chr1:196692375,chr1:196692604,chr1:196692712,chr1:196692881,chr1:196694942,chr1:196699230,chr1:196702534,chr1:196705200,chr1:196708613,chr1:196710047,chr1:196712245,chr1:196714591,chr1:196719931,chr1:196721814,chr1:196723248,rs1061147,rs1061170,rs10733086,rs10754199,rs10801553,rs10801554,rs10801555,rs10801556,rs10801557,rs1089033,rs10922092,rs10922094,rs10922097,rs10…	chr1	196682994	195682994	197682994	T	TA	1	39.73	trans	119401087	CFH,KCNT2,CFHR3,MIR4735,CFHR1,CFHR4	CFH (c)	0.15	0.15	79.27	79.27	1	1	NA	NA	NA	NA	NA	424	2029	1	3	0.011	0.028	N	-	-	-	-
ROBLD3	44.91	40637139	chr1_360	15329_167_chr1_1	ROBLD3	chr1	+	156054725	MAPIP	Ragulator complex protein LAMTOR2	Q9Y2Q5	15329_167	rs528298	103	chr1:196689020,chr1:196691864,chr1:196692375,chr1:196692604,chr1:196692712,chr1:196692881,chr1:196694942,chr1:196699230,chr1:196702534,chr1:196705200,chr1:196708613,chr1:196710047,chr1:196712245,chr1:196714591,chr1:196719931,chr1:196721814,chr1:196723248,rs1061147,rs1061170,rs10733086,rs10754199,rs10801553,rs10801554,rs10801555,rs10801556,rs10801557,rs1089033,rs10922092,rs10922094,rs10922097,rs10…	chr1	196691864	195691864	197691864	!	ATG	1	39.73	trans	40637139	CFH,CFHR3,KCNT2,MIR4735,CFHR1,CFHR4	CFH (c)	0.12	0.12	44.91	44.91	1	1	NA	NA	NA	NA	NA	730	2029	1	4	0.006	0.02	N	-	-	-	-
C4BPB	20.73	10396930	chr1_360	7155_46_chr1_1	C4BPB	chr1	+	207088794	C4b-binding protein beta chain	C4b-binding protein beta chain	P20851	7155_46	rs528298	103	chr1:196689020,chr1:196691864,chr1:196692375,chr1:196692604,chr1:196692712,chr1:196692881,chr1:196694942,chr1:196699230,chr1:196702534,chr1:196705200,chr1:196708613,chr1:196710047,chr1:196712245,chr1:196714591,chr1:196719931,chr1:196721814,chr1:196723248,rs1061147,rs1061170,rs10733086,rs10754199,rs10801553,rs10801554,rs10801555,rs10801556,rs10801557,rs1089033,rs10922092,rs10922094,rs10922097,rs10…	chr1	196691864	195691864	197691864	!	ATG	1	39.73	trans	10396930	CFH,CFHR3,KCNT2,MIR4735,CFHR1,CFHR4	CFH (c)	0.08	0.08	20.73	20.73	1	1	NA	NA	NA	NA	NA	1266	2029	1	2	0.003	0.014	N	-	-	-	-
RUNX3	10.99	171727217	chr1_360	11138_16_chr1_1	RUNX3	chr1	-	24965158	RUNX3	Runt-related transcription factor 3	Q13761	11138_16	rs10922094	103	chr1:196689020,chr1:196691864,chr1:196692375,chr1:196692604,chr1:196692712,chr1:196692881,chr1:196694942,chr1:196699230,chr1:196702534,chr1:196705200,chr1:196708613,chr1:196710047,chr1:196712245,chr1:196714591,chr1:196719931,chr1:196721814,chr1:196723248,rs1061147,rs1061170,rs10733086,rs10754199,rs10801553,rs10801554,rs10801555,rs10801556,rs10801557,rs1089033,rs10922092,rs10922094,rs10922097,rs10…	chr1	196692375	195692375	197692375	!	CATTA	1	40.16	trans	171727217	CFH,CFHR3,KCNT2,MIR4735,CFHR1,CFHR4	CFH (c)	0.06	0.06	10.99	10.99	1	1	NA	NA	NA	NA	NA	1799	2029	2	2	0.002	0.013	N	-	-	-	-
SORT1	31.09	87294430	chr1_360	11300_32_chr1_1	SORT1	chr1	-	109397945	SORT	Sortilin	Q99523	11300_32	rs10922094	103	chr1:196689020,chr1:196691864,chr1:196692375,chr1:196692604,chr1:196692712,chr1:196692881,chr1:196694942,chr1:196699230,chr1:196702534,chr1:196705200,chr1:196708613,chr1:196710047,chr1:196712245,chr1:196714591,chr1:196719931,chr1:196721814,chr1:196723248,rs1061147,rs1061170,rs10733086,rs10754199,rs10801553,rs10801554,rs10801555,rs10801556,rs10801557,rs1089033,rs10922092,rs10922094,rs10922097,rs10…	chr1	196692375	195692375	197692375	!	CATTA	1	40.16	trans	87294430	CFH,CFHR3,KCNT2,MIR4735,CFHR1,CFHR4	CFH (c)	0.09	0.09	31.09	31.09	1	1	NA	NA	NA	NA	NA	961	2029	1	4	0.004	0.017	N	-	-	-	-
GALE	8.97	172891571	chr1_360	11457_53_chr1_1	GALE	chr1	-	23800804	GALE	UDP-glucose 4-epimerase	Q14376	11457_53	rs10922094	103	chr1:196689020,chr1:196691864,chr1:196692375,chr1:196692604,chr1:196692712,chr1:196692881,chr1:196694942,chr1:196699230,chr1:196702534,chr1:196705200,chr1:196708613,chr1:196710047,chr1:196712245,chr1:196714591,chr1:196719931,chr1:196721814,chr1:196723248,rs1061147,rs1061170,rs10733086,rs10754199,rs10801553,rs10801554,rs10801555,rs10801556,rs10801557,rs1089033,rs10922092,rs10922094,rs10922097,rs10…	chr1	196692375	195692375	197692375	!	CATTA	1	40.16	trans	172891571	CFH,CFHR3,KCNT2,MIR4735,CFHR1,CFHR4	CFH (c)	0.05	0.05	8.97	8.97	1	1	NA	NA	NA	NA	NA	1969	2029	5	5	0.001	0.041	N	-	-	-	-
SLC6A9	9.87	152660883	chr1_360	11653_69_chr1_1	SLC6A9	chr1	-	44031492	SC6A9	Sodium- and chloride-dependent glycine transporter 1	P48067	11653_69	rs10922094	103	chr1:196689020,chr1:196691864,chr1:196692375,chr1:196692604,chr1:196692712,chr1:196692881,chr1:196694942,chr1:196699230,chr1:196702534,chr1:196705200,chr1:196708613,chr1:196710047,chr1:196712245,chr1:196714591,chr1:196719931,chr1:196721814,chr1:196723248,rs1061147,rs1061170,rs10733086,rs10754199,rs10801553,rs10801554,rs10801555,rs10801556,rs10801557,rs1089033,rs10922092,rs10922094,rs10922097,rs10…	chr1	196692375	195692375	197692375	!	CATTA	1	40.16	trans	152660883	CFH,CFHR3,KCNT2,MIR4735,CFHR1,CFHR4	CFH (c)	0.05	0.05	9.87	9.87	1	1	NA	NA	NA	NA	NA	1874	2029	1	2	0.001	0.011	N	-	-	-	-
SMYD2	35.42	17588846	chr1_360	12636_113_chr1_1	SMYD2	chr1	+	214281221	SMYD2	N-lysine methyltransferase SMYD2	Q9NRG4	12636_113	rs10922094	103	chr1:196689020,chr1:196691864,chr1:196692375,chr1:196692604,chr1:196692712,chr1:196692881,chr1:196694942,chr1:196699230,chr1:196702534,chr1:196705200,chr1:196708613,chr1:196710047,chr1:196712245,chr1:196714591,chr1:196719931,chr1:196721814,chr1:196723248,rs1061147,rs1061170,rs10733086,rs10754199,rs10801553,rs10801554,rs10801555,rs10801556,rs10801557,rs1089033,rs10922092,rs10922094,rs10922097,rs10…	chr1	196692375	195692375	197692375	!	CATTA	1	40.16	trans	17588846	CFH,CFHR3,KCNT2,MIR4735,CFHR1,CFHR4	CFH (c)	0.1	0.1	35.42	35.42	1	1	NA	NA	NA	NA	NA	888	2029	1	2	0.005	0.016	N	-	-	-	-
SYTL1	64.18	169350384	chr1_360	12892_10_chr1_1	SYTL1	chr1	+	27341991	SYTL1	Synaptotagmin-like protein 1	Q8IYJ3	12892_10	rs10922094	103	chr1:196689020,chr1:196691864,chr1:196692375,chr1:196692604,chr1:196692712,chr1:196692881,chr1:196694942,chr1:196699230,chr1:196702534,chr1:196705200,chr1:196708613,chr1:196710047,chr1:196712245,chr1:196714591,chr1:196719931,chr1:196721814,chr1:196723248,rs1061147,rs1061170,rs10733086,rs10754199,rs10801553,rs10801554,rs10801555,rs10801556,rs10801557,rs1089033,rs10922092,rs10922094,rs10922097,rs10…	chr1	196692375	195692375	197692375	!	CATTA	1	40.16	trans	169350384	CFH,CFHR3,KCNT2,MIR4735,CFHR1,CFHR4	CFH (c)	0.14	0.14	64.18	64.18	1	1	NA	NA	NA	NA	NA	537	2029	1	3	0.009	0.024	N	-	-	-	-
MDM4	13.87	7824001	chr1_360	13229_20_chr1_1	MDM4	chr1	+	204516376	MDM4	Protein Mdm4	O15151	13229_20	rs10922094	103	chr1:196689020,chr1:196691864,chr1:196692375,chr1:196692604,chr1:196692712,chr1:196692881,chr1:196694942,chr1:196699230,chr1:196702534,chr1:196705200,chr1:196708613,chr1:196710047,chr1:196712245,chr1:196714591,chr1:196719931,chr1:196721814,chr1:196723248,rs1061147,rs1061170,rs10733086,rs10754199,rs10801553,rs10801554,rs10801555,rs10801556,rs10801557,rs1089033,rs10922092,rs10922094,rs10922097,rs10…	chr1	196692375	195692375	197692375	!	CATTA	1	40.16	trans	7824001	CFH,CFHR3,KCNT2,MIR4735,CFHR1,CFHR4	CFH (c)	0.06	0.06	13.87	13.87	1	1	NA	NA	NA	NA	NA	1600	2029	2	2	0.002	0.033	N	-	-	-	-
TMEM167B	16.89	87601635	chr1_360	13421_17_chr1_1	TMEM167B	chr1	+	109090740	KISHB	Protein kish-B	Q9NRX6	13421_17	rs10922094	103	chr1:196689020,chr1:196691864,chr1:196692375,chr1:196692604,chr1:196692712,chr1:196692881,chr1:196694942,chr1:196699230,chr1:196702534,chr1:196705200,chr1:196708613,chr1:196710047,chr1:196712245,chr1:196714591,chr1:196719931,chr1:196721814,chr1:196723248,rs1061147,rs1061170,rs10733086,rs10754199,rs10801553,rs10801554,rs10801555,rs10801556,rs10801557,rs1089033,rs10922092,rs10922094,rs10922097,rs10…	chr1	196692375	195692375	197692375	!	CATTA	1	40.16	trans	87601635	CFH,CFHR3,KCNT2,MIR4735,CFHR1,CFHR4	CFH (c)	0.07	0.07	16.89	16.89	1	1	NA	NA	NA	NA	NA	1437	2029	1	1	0.002	0.013	N	-	-	-	-
HNRNPR	40.92	173348011	chr1_360	13512_28_chr1_1	HNRNPR	chr1	-	23344364	HNRPR	Heterogeneous nuclear ribonucleoprotein R	O43390	13512_28	rs10922094	103	chr1:196689020,chr1:196691864,chr1:196692375,chr1:196692604,chr1:196692712,chr1:196692881,chr1:196694942,chr1:196699230,chr1:196702534,chr1:196705200,chr1:196708613,chr1:196710047,chr1:196712245,chr1:196714591,chr1:196719931,chr1:196721814,chr1:196723248,rs1061147,rs1061170,rs10733086,rs10754199,rs10801553,rs10801554,rs10801555,rs10801556,rs10801557,rs1089033,rs10922092,rs10922094,rs10922097,rs10…	chr1	196692375	195692375	197692375	!	CATTA	1	40.16	trans	173348011	CFH,CFHR3,KCNT2,MIR4735,CFHR1,CFHR4	CFH (c)	0.11	0.11	40.92	40.92	1	1	NA	NA	NA	NA	NA	775	2029	1	3	0.006	0.02	N	-	-	-	-
PIAS3	23.96	50833294	chr1_360	13513_174_chr1_1	PIAS3	chr1	-	145859081	PIAS3	E3 SUMO-protein ligase PIAS3	Q9Y6X2	13513_174	rs10922094	103	chr1:196689020,chr1:196691864,chr1:196692375,chr1:196692604,chr1:196692712,chr1:196692881,chr1:196694942,chr1:196699230,chr1:196702534,chr1:196705200,chr1:196708613,chr1:196710047,chr1:196712245,chr1:196714591,chr1:196719931,chr1:196721814,chr1:196723248,rs1061147,rs1061170,rs10733086,rs10754199,rs10801553,rs10801554,rs10801555,rs10801556,rs10801557,rs1089033,rs10922092,rs10922094,rs10922097,rs10…	chr1	196692375	195692375	197692375	!	CATTA	1	40.16	trans	50833294	CFH,CFHR3,KCNT2,MIR4735,CFHR1,CFHR4	CFH (c)	0.08	0.08	23.96	23.96	1	1	NA	NA	NA	NA	NA	1154	2029	1	2	0.003	0.016	N	-	-	-	-
RAP1GAP	16.51	175022931	chr1_360	13735_1_chr1_1	RAP1GAP	chr1	-	21669444	RPGP1	Rap1 GTPase-activating protein 1	P47736	13735_1	rs10922094	103	chr1:196689020,chr1:196691864,chr1:196692375,chr1:196692604,chr1:196692712,chr1:196692881,chr1:196694942,chr1:196699230,chr1:196702534,chr1:196705200,chr1:196708613,chr1:196710047,chr1:196712245,chr1:196714591,chr1:196719931,chr1:196721814,chr1:196723248,rs1061147,rs1061170,rs10733086,rs10754199,rs10801553,rs10801554,rs10801555,rs10801556,rs10801557,rs1089033,rs10922092,rs10922094,rs10922097,rs10…	chr1	196692375	195692375	197692375	!	CATTA	1	40.16	trans	175022931	CFH,CFHR3,KCNT2,MIR4735,CFHR1,CFHR4	CFH (c)	0.07	0.07	16.51	16.51	1	1	NA	NA	NA	NA	NA	1450	2029	1	1	0.002	0.014	N	-	-	-	-
EIF4G3	45.25	175515487	chr1_360	13991_47_chr1_1	EIF4G3	chr1	-	21176888	IF4G3	Eukaryotic translation initiation factor 4 gamma 3	O43432	13991_47	rs10922094	103	chr1:196689020,chr1:196691864,chr1:196692375,chr1:196692604,chr1:196692712,chr1:196692881,chr1:196694942,chr1:196699230,chr1:196702534,chr1:196705200,chr1:196708613,chr1:196710047,chr1:196712245,chr1:196714591,chr1:196719931,chr1:196721814,chr1:196723248,rs1061147,rs1061170,rs10733086,rs10754199,rs10801553,rs10801554,rs10801555,rs10801556,rs10801557,rs1089033,rs10922092,rs10922094,rs10922097,rs10…	chr1	196692375	195692375	197692375	!	CATTA	1	40.16	trans	175515487	CFH,CFHR3,KCNT2,MIR4735,CFHR1,CFHR4	CFH (c)	0.11	0.11	45.25	45.25	1	1	NA	NA	NA	NA	NA	723	2029	1	4	0.006	0.021	N	-	-	-	-
S100A10	56.12	44698137	chr1_360	15318_75_chr1_1	S100A10	chr1	-	151994238	Calpactin I light chain	Protein S100-A10	P60903	15318_75	rs10922094	103	chr1:196689020,chr1:196691864,chr1:196692375,chr1:196692604,chr1:196692712,chr1:196692881,chr1:196694942,chr1:196699230,chr1:196702534,chr1:196705200,chr1:196708613,chr1:196710047,chr1:196712245,chr1:196714591,chr1:196719931,chr1:196721814,chr1:196723248,rs1061147,rs1061170,rs10733086,rs10754199,rs10801553,rs10801554,rs10801555,rs10801556,rs10801557,rs1089033,rs10922092,rs10922094,rs10922097,rs10…	chr1	196692375	195692375	197692375	!	CATTA	1	40.16	trans	44698137	CFH,CFHR3,KCNT2,MIR4735,CFHR1,CFHR4	CFH (c)	0.13	0.13	56.12	56.12	1	1	NA	NA	NA	NA	NA	596	2029	2	3	0.008	0.04	N	-	-	-	-
RBBP4	36.53	164041228	chr1_360	15331_47_chr1_1	RBBP4	chr1	+	32651147	RBBP4	Histone-binding protein RBBP4	Q09028	15331_47	rs10922094	103	chr1:196689020,chr1:196691864,chr1:196692375,chr1:196692604,chr1:196692712,chr1:196692881,chr1:196694942,chr1:196699230,chr1:196702534,chr1:196705200,chr1:196708613,chr1:196710047,chr1:196712245,chr1:196714591,chr1:196719931,chr1:196721814,chr1:196723248,rs1061147,rs1061170,rs10733086,rs10754199,rs10801553,rs10801554,rs10801555,rs10801556,rs10801557,rs1089033,rs10922092,rs10922094,rs10922097,rs10…	chr1	196692375	195692375	197692375	!	CATTA	1	40.16	trans	164041228	CFH,CFHR3,KCNT2,MIR4735,CFHR1,CFHR4	CFH (c)	0.1	0.1	36.53	36.53	1	1	NA	NA	NA	NA	NA	861	2029	1	4	0.005	0.019	N	-	-	-	-
SDC3	100.24	165782640	chr1_360	16612_28_chr1_1	SDC3	chr1	-	30909735	SDC3	Syndecan-3	O75056	16612_28	rs10922094	103	chr1:196689020,chr1:196691864,chr1:196692375,chr1:196692604,chr1:196692712,chr1:196692881,chr1:196694942,chr1:196699230,chr1:196702534,chr1:196705200,chr1:196708613,chr1:196710047,chr1:196712245,chr1:196714591,chr1:196719931,chr1:196721814,chr1:196723248,rs1061147,rs1061170,rs10733086,rs10754199,rs10801553,rs10801554,rs10801555,rs10801556,rs10801557,rs1089033,rs10922092,rs10922094,rs10922097,rs10…	chr1	196692375	195692375	197692375	!	CATTA	1	40.16	trans	165782640	CFH,CFHR3,KCNT2,MIR4735,CFHR1,CFHR4	CFH (c)	0.18	0.18	100.24	100.24	1	1	NA	NA	NA	NA	NA	319	2029	1	6	0.015	0.043	N	-	-	-	-
RAB4A	30.61	32578686	chr1_360	16883_57_chr1_1	RAB4A	chr1	+	229271061	RAB4A	Ras-related protein Rab-4A	P20338	16883_57	rs10922094	103	chr1:196689020,chr1:196691864,chr1:196692375,chr1:196692604,chr1:196692712,chr1:196692881,chr1:196694942,chr1:196699230,chr1:196702534,chr1:196705200,chr1:196708613,chr1:196710047,chr1:196712245,chr1:196714591,chr1:196719931,chr1:196721814,chr1:196723248,rs1061147,rs1061170,rs10733086,rs10754199,rs10801553,rs10801554,rs10801555,rs10801556,rs10801557,rs1089033,rs10922092,rs10922094,rs10922097,rs10…	chr1	196692375	195692375	197692375	!	CATTA	1	40.16	trans	32578686	CFH,CFHR3,KCNT2,MIR4735,CFHR1,CFHR4	CFH (c)	0.1	0.1	30.61	30.61	1	1	NA	NA	NA	NA	NA	974	2029	1	3	0.004	0.019	N	-	-	-	-
STMN1	26.64	170785498	chr1_360	17367_5_chr1_1	STMN1	chr1	-	25906877	Stathmin	Stathmin	P16949	17367_5	rs10922094	103	chr1:196689020,chr1:196691864,chr1:196692375,chr1:196692604,chr1:196692712,chr1:196692881,chr1:196694942,chr1:196699230,chr1:196702534,chr1:196705200,chr1:196708613,chr1:196710047,chr1:196712245,chr1:196714591,chr1:196719931,chr1:196721814,chr1:196723248,rs1061147,rs1061170,rs10733086,rs10754199,rs10801553,rs10801554,rs10801555,rs10801556,rs10801557,rs1089033,rs10922092,rs10922094,rs10922097,rs10…	chr1	196692375	195692375	197692375	!	CATTA	1	40.16	trans	170785498	CFH,CFHR3,KCNT2,MIR4735,CFHR1,CFHR4	CFH (c)	0.09	0.09	26.64	26.64	1	1	NA	NA	NA	NA	NA	1070	2029	1	5	0.004	0.022	N	-	-	-	-
RGS1	16.18	4116649	chr1_360	18945_11_chr1_1	RGS1	chr1	+	192575726	RGS1	Regulator of G-protein signaling 1	Q08116	18945_11	rs10922094	103	chr1:196689020,chr1:196691864,chr1:196692375,chr1:196692604,chr1:196692712,chr1:196692881,chr1:196694942,chr1:196699230,chr1:196702534,chr1:196705200,chr1:196708613,chr1:196710047,chr1:196712245,chr1:196714591,chr1:196719931,chr1:196721814,chr1:196723248,rs1061147,rs1061170,rs10733086,rs10754199,rs10801553,rs10801554,rs10801555,rs10801556,rs10801557,rs1089033,rs10922092,rs10922094,rs10922097,rs10…	chr1	196692375	195692375	197692375	!	CATTA	1	40.16	trans	4116649	CFH,CFHR3,KCNT2,MIR4735,CFHR1,CFHR4	CFH (c)	0.07	0.07	16.18	16.18	1	1	NA	NA	NA	NA	NA	1464	2029	2	5	0.002	0.022	N	-	-	-	-
CASQ2	26.79	80923570	chr1_360	19291_2_chr1_1	CASQ2	chr1	-	115768805	CASQ2	Calsequestrin-2	O14958	19291_2	rs10922094	103	chr1:196689020,chr1:196691864,chr1:196692375,chr1:196692604,chr1:196692712,chr1:196692881,chr1:196694942,chr1:196699230,chr1:196702534,chr1:196705200,chr1:196708613,chr1:196710047,chr1:196712245,chr1:196714591,chr1:196719931,chr1:196721814,chr1:196723248,rs1061147,rs1061170,rs10733086,rs10754199,rs10801553,rs10801554,rs10801555,rs10801556,rs10801557,rs1089033,rs10922092,rs10922094,rs10922097,rs10…	chr1	196692375	195692375	197692375	!	CATTA	1	40.16	trans	80923570	CFH,CFHR3,KCNT2,MIR4735,CFHR1,CFHR4	CFH (c)	0.09	0.09	26.79	26.79	1	1	NA	NA	NA	NA	NA	1063	2029	1	1	0.004	0.015	N	-	-	-	-
IL10	12.55	10080119	chr1_360	2773_50_chr1_1	IL10	chr1	-	206772494	IL-10	Interleukin-10	P22301	2773_50	rs10922094	103	chr1:196689020,chr1:196691864,chr1:196692375,chr1:196692604,chr1:196692712,chr1:196692881,chr1:196694942,chr1:196699230,chr1:196702534,chr1:196705200,chr1:196708613,chr1:196710047,chr1:196712245,chr1:196714591,chr1:196719931,chr1:196721814,chr1:196723248,rs1061147,rs1061170,rs10733086,rs10754199,rs10801553,rs10801554,rs10801555,rs10801556,rs10801557,rs1089033,rs10922092,rs10922094,rs10922097,rs10…	chr1	196692375	195692375	197692375	!	CATTA	1	40.16	trans	10080119	CFH,CFHR3,KCNT2,MIR4735,CFHR1,CFHR4	CFH (c)	0.06	0.06	12.55	12.55	1	1	NA	NA	NA	NA	NA	1679	2029	1	1	0.002	0.012	N	-	-	-	-
TNFSF4	26.83	23230167	chr1_360	2839_2_chr1_1	TNFSF4	chr1	-	173462208	OX40 Ligand	Tumor necrosis factor ligand superfamily member 4	P23510	2839_2	rs10922094	103	chr1:196689020,chr1:196691864,chr1:196692375,chr1:196692604,chr1:196692712,chr1:196692881,chr1:196694942,chr1:196699230,chr1:196702534,chr1:196705200,chr1:196708613,chr1:196710047,chr1:196712245,chr1:196714591,chr1:196719931,chr1:196721814,chr1:196723248,rs1061147,rs1061170,rs10733086,rs10754199,rs10801553,rs10801554,rs10801555,rs10801556,rs10801557,rs1089033,rs10922092,rs10922094,rs10922097,rs10…	chr1	196692375	195692375	197692375	!	CATTA	1	40.16	trans	23230167	CFH,CFHR3,KCNT2,MIR4735,CFHR1,CFHR4	CFH (c)	0.09	0.09	26.83	26.83	1	1	NA	NA	NA	NA	NA	1061	2029	1	2	0.004	0.016	N	-	-	-	-
PTGS2	15.16	10011948	chr1_360	3761_4_chr1_1	PTGS2	chr1	-	186680427	COX-2	Prostaglandin G/H synthase 2	P35354	3761_4	rs10922094	103	chr1:196689020,chr1:196691864,chr1:196692375,chr1:196692604,chr1:196692712,chr1:196692881,chr1:196694942,chr1:196699230,chr1:196702534,chr1:196705200,chr1:196708613,chr1:196710047,chr1:196712245,chr1:196714591,chr1:196719931,chr1:196721814,chr1:196723248,rs1061147,rs1061170,rs10733086,rs10754199,rs10801553,rs10801554,rs10801555,rs10801556,rs10801557,rs1089033,rs10922092,rs10922094,rs10922097,rs10…	chr1	196692375	195692375	197692375	!	CATTA	1	40.16	trans	10011948	CFH,CFHR3,KCNT2,MIR4735,CFHR1,CFHR4	CFH (c)	0.06	0.06	15.16	15.16	1	1	NA	NA	NA	NA	NA	1516	2029	2	2	0.002	0.016	N	-	-	-	-
CELA3B	39.9	174715482	chr1_360	6357_83_chr1_1	CELA3B	chr1	+	21976893	ELA3B	Chymotrypsin-like elastase family member 3B	P08861	6357_83	rs10922094	103	chr1:196689020,chr1:196691864,chr1:196692375,chr1:196692604,chr1:196692712,chr1:196692881,chr1:196694942,chr1:196699230,chr1:196702534,chr1:196705200,chr1:196708613,chr1:196710047,chr1:196712245,chr1:196714591,chr1:196719931,chr1:196721814,chr1:196723248,rs1061147,rs1061170,rs10733086,rs10754199,rs10801553,rs10801554,rs10801555,rs10801556,rs10801557,rs1089033,rs10922092,rs10922094,rs10922097,rs10…	chr1	196692375	195692375	197692375	!	CATTA	1	40.16	trans	174715482	CFH,CFHR3,KCNT2,MIR4735,CFHR1,CFHR4	CFH (c)	0.11	0.11	39.9	39.9	1	1	NA	NA	NA	NA	NA	794	2029	1	3	0.006	0.021	N	-	-	-	-
C1orf43	16.15	42471578	chr1_360	6937_251_chr1_1	C1orf43	chr1	-	154220797	CA043	Uncharacterized protein C1orf43	Q9BWL3	6937_251	rs10922094	103	chr1:196689020,chr1:196691864,chr1:196692375,chr1:196692604,chr1:196692712,chr1:196692881,chr1:196694942,chr1:196699230,chr1:196702534,chr1:196705200,chr1:196708613,chr1:196710047,chr1:196712245,chr1:196714591,chr1:196719931,chr1:196721814,chr1:196723248,rs1061147,rs1061170,rs10733086,rs10754199,rs10801553,rs10801554,rs10801555,rs10801556,rs10801557,rs1089033,rs10922092,rs10922094,rs10922097,rs10…	chr1	196692375	195692375	197692375	!	CATTA	1	40.16	trans	42471578	CFH,CFHR3,KCNT2,MIR4735,CFHR1,CFHR4	CFH (c)	0.07	0.07	16.15	16.15	1	1	NA	NA	NA	NA	NA	1466	2029	1	2	0.002	0.015	N	-	-	-	-
SEMA6C	10.0	45549550	chr1_360	14597_5_chr1_1	SEMA6C	chr1	-	151148408	SEM6C	Semaphorin-6C	Q9H3T2	14597_5	rs28853072	103	chr1:196689020,chr1:196691864,chr1:196692375,chr1:196692604,chr1:196692712,chr1:196692881,chr1:196694942,chr1:196699230,chr1:196702534,chr1:196705200,chr1:196708613,chr1:196710047,chr1:196712245,chr1:196714591,chr1:196719931,chr1:196721814,chr1:196723248,rs1061147,rs1061170,rs10733086,rs10754199,rs10801553,rs10801554,rs10801555,rs10801556,rs10801557,rs1089033,rs10922092,rs10922094,rs10922097,rs10…	chr1	196697958	195697958	197697958	A	T	1	39.74	trans	45549550	CFH,CFHR3,KCNT2,MIR4735,CFHR1,CFHR4	CFH (c)	0.05	0.05	10	10	1	1	NA	NA	NA	NA	NA	1869	2029	1	1	0.001	0.013	N	-	-	-	-
ZP4	21.08	41198547	chr1_360	7766_25_chr1_1	ZP4	chr1	-	237890922	ZP4	Zona pellucida sperm-binding protein 4	Q12836	7766_25	rs10922094	103	chr1:196689020,chr1:196691864,chr1:196692375,chr1:196692604,chr1:196692712,chr1:196692881,chr1:196694942,chr1:196699230,chr1:196702534,chr1:196705200,chr1:196708613,chr1:196710047,chr1:196712245,chr1:196714591,chr1:196719931,chr1:196721814,chr1:196723248,rs1061147,rs1061170,rs10733086,rs10754199,rs10801553,rs10801554,rs10801555,rs10801556,rs10801557,rs1089033,rs10922092,rs10922094,rs10922097,rs10…	chr1	196692375	195692375	197692375	!	CATTA	1	40.16	trans	41198547	CFH,CFHR3,KCNT2,MIR4735,CFHR1,CFHR4	CFH (c)	0.08	0.08	21.08	21.08	1	1	NA	NA	NA	NA	NA	1252	2029	2	4	0.003	0.024	N	-	-	-	-
TMEM234	18.95	164470004	chr1_360	8107_12_chr1_1	TMEM234	chr1	-	32222371	TM234	Transmembrane protein 234	Q8WY98	8107_12	rs10922094	103	chr1:196689020,chr1:196691864,chr1:196692375,chr1:196692604,chr1:196692712,chr1:196692881,chr1:196694942,chr1:196699230,chr1:196702534,chr1:196705200,chr1:196708613,chr1:196710047,chr1:196712245,chr1:196714591,chr1:196719931,chr1:196721814,chr1:196723248,rs1061147,rs1061170,rs10733086,rs10754199,rs10801553,rs10801554,rs10801555,rs10801556,rs10801557,rs1089033,rs10922092,rs10922094,rs10922097,rs10…	chr1	196692375	195692375	197692375	!	CATTA	1	40.16	trans	164470004	CFH,CFHR3,KCNT2,MIR4735,CFHR1,CFHR4	CFH (c)	0.07	0.07	18.95	18.95	1	1	NA	NA	NA	NA	NA	1345	2029	1	1	0.003	0.015	N	-	-	-	-
CD1D	39.92	38514338	chr1_360	8749_194_chr1_1	CD1D	chr1	+	158178037	CD1D	Antigen-presenting glycoprotein CD1d	P15813	8749_194	rs10922094	103	chr1:196689020,chr1:196691864,chr1:196692375,chr1:196692604,chr1:196692712,chr1:196692881,chr1:196694942,chr1:196699230,chr1:196702534,chr1:196705200,chr1:196708613,chr1:196710047,chr1:196712245,chr1:196714591,chr1:196719931,chr1:196721814,chr1:196723248,rs1061147,rs1061170,rs10733086,rs10754199,rs10801553,rs10801554,rs10801555,rs10801556,rs10801557,rs1089033,rs10922092,rs10922094,rs10922097,rs10…	chr1	196692375	195692375	197692375	!	CATTA	1	40.16	trans	38514338	CFH,CFHR3,KCNT2,MIR4735,CFHR1,CFHR4	CFH (c)	0.11	0.11	39.92	39.92	1	1	NA	NA	NA	NA	NA	793	2029	1	3	0.006	0.021	N	-	-	-	-
TMEM9	53.69	5952678	chr1_424	8597_1_chr1_1	TMEM9	chr1	-	201171625	TMEM9	Transmembrane protein 9	Q9P0T7	8597_1	rs751546788	1	rs751546788	chr1	207124303	206111682	208662051	T	A	1	0.07	trans	5952678	C4BPA,C4BPB,PFKFB2,YOD1,C1orf116,FCAMR	C4BPA (c)	-2.5	-2.5	53.69	53.69	1	5	NA	NA	NA	NA	NA	1	1	3	7	0.009	0.064	N	-	-	-	-
DNAJC11	26.38	189990469	chr1_360	9783_75_chr1_1	DNAJC11	chr1	-	6701906	DJC11	DnaJ homolog subfamily C member 11	Q9NVH1	9783_75	rs10922094	103	chr1:196689020,chr1:196691864,chr1:196692375,chr1:196692604,chr1:196692712,chr1:196692881,chr1:196694942,chr1:196699230,chr1:196702534,chr1:196705200,chr1:196708613,chr1:196710047,chr1:196712245,chr1:196714591,chr1:196719931,chr1:196721814,chr1:196723248,rs1061147,rs1061170,rs10733086,rs10754199,rs10801553,rs10801554,rs10801555,rs10801556,rs10801557,rs1089033,rs10922092,rs10922094,rs10922097,rs10…	chr1	196692375	195692375	197692375	!	CATTA	1	40.16	trans	189990469	CFH,CFHR3,KCNT2,MIR4735,CFHR1,CFHR4	CFH (c)	0.09	0.09	26.38	26.38	1	1	NA	NA	NA	NA	NA	1080	2029	1	3	0.004	0.017	N	-	-	-	-
ARID1A	60.68	169996343	chr1_360	9898_161_chr1_1	ARID1A	chr1	+	26696032	ARI1A	AT-rich interactive domain-containing protein 1A	O14497	9898_161	rs10922094	103	chr1:196689020,chr1:196691864,chr1:196692375,chr1:196692604,chr1:196692712,chr1:196692881,chr1:196694942,chr1:196699230,chr1:196702534,chr1:196705200,chr1:196708613,chr1:196710047,chr1:196712245,chr1:196714591,chr1:196719931,chr1:196721814,chr1:196723248,rs1061147,rs1061170,rs10733086,rs10754199,rs10801553,rs10801554,rs10801555,rs10801556,rs10801557,rs1089033,rs10922092,rs10922094,rs10922097,rs10…	chr1	196692375	195692375	197692375	!	CATTA	1	40.16	trans	169996343	CFH,CFHR3,KCNT2,MIR4735,CFHR1,CFHR4	CFH (c)	0.13	0.13	60.68	60.68	1	1	NA	NA	NA	NA	NA	565	2029	1	3	0.009	0.024	N	-	-	-	-
CDKN2C	175.84	145723910	chr1_360	12521_3_chr1_1	CDKN2C	chr1	+	50968694	CDN2C	Cyclin-dependent kinase 4 inhibitor C	P42773	12521_3	chr1:196692604	103	chr1:196689020,chr1:196691864,chr1:196692375,chr1:196692604,chr1:196692712,chr1:196692881,chr1:196694942,chr1:196699230,chr1:196702534,chr1:196705200,chr1:196708613,chr1:196710047,chr1:196712245,chr1:196714591,chr1:196719931,chr1:196721814,chr1:196723248,rs1061147,rs1061170,rs10733086,rs10754199,rs10801553,rs10801554,rs10801555,rs10801556,rs10801557,rs1089033,rs10922092,rs10922094,rs10922097,rs10…	chr1	196692604	195692604	197814955	TTCTTTTTCTTTCTTTCATTC	!	1	39.73	trans	145723910	CFH,CFHR3,KCNT2,MIR4735,CFHR1,CFHR4	CFH (c)	0.23	0.23	175.84	175.84	1	2	NA	NA	NA	NA	NA	111	2029	1	4	0.026	0.056	N	-	-	-	-
PARP1	26.67	29715388	chr1_360	10534_40_chr1_1	PARP1	chr1	-	226408100	PARP	Poly [ADP-ribose] polymerase 1	P09874	10534_40	chr1:196692712	103	chr1:196689020,chr1:196691864,chr1:196692375,chr1:196692604,chr1:196692712,chr1:196692881,chr1:196694942,chr1:196699230,chr1:196702534,chr1:196705200,chr1:196708613,chr1:196710047,chr1:196712245,chr1:196714591,chr1:196719931,chr1:196721814,chr1:196723248,rs1061147,rs1061170,rs10733086,rs10754199,rs10801553,rs10801554,rs10801555,rs10801556,rs10801557,rs1089033,rs10922092,rs10922094,rs10922097,rs10…	chr1	196692712	195692712	197692712	CTTTC	!	1	39.76	trans	29715388	CFH,CFHR3,KCNT2,MIR4735,CFHR1,CFHR4	CFH (c)	0.09	0.09	26.67	26.67	1	1	NA	NA	NA	NA	NA	1068	2029	1	1	0.004	0.016	N	-	-	-	-
DIRAS3	9.81	128641081	chr1_361	12406_119_chr1_1	DIRAS3	chr1	-	68051631	ARHI	GTP-binding protein Di-Ras3	O95661	12406_119	chr1:196692712	1	chr1:196692712	chr1	196692712	195692712	197692712	!	G	0.98	46.97	trans	128641081	CFH,CFHR3,KCNT2,MIR4735,CFHR1,CFHR4		0.05	0.05	9.81	9.81	1	1	NA	NA	NA	NA	NA	8	12	1	1	0.001	0.012	N	-	-	-	-
POU2F1	19.99	29472053	chr1_360	11715_1_chr1_1	POU2F1	chr1	+	167220828	PO2F1	POU domain, class 2, transcription factor 1	P14859	11715_1	chr1:196692881	103	chr1:196689020,chr1:196691864,chr1:196692375,chr1:196692604,chr1:196692712,chr1:196692881,chr1:196694942,chr1:196699230,chr1:196702534,chr1:196705200,chr1:196708613,chr1:196710047,chr1:196712245,chr1:196714591,chr1:196719931,chr1:196721814,chr1:196723248,rs1061147,rs1061170,rs10733086,rs10754199,rs10801553,rs10801554,rs10801555,rs10801556,rs10801557,rs1089033,rs10922092,rs10922094,rs10922097,rs10…	chr1	196692881	195692881	197692881	CCCTCCCTCCCTCCCTCCCTC	!	0.99	39.11	trans	29472053	CFH,CFHR3,KCNT2,MIR4735,CFHR1,CFHR4	CFH (c)	0.08	0.08	19.99	19.99	1	1	NA	NA	NA	NA	NA	1296	2029	1	2	0.003	0.014	N	-	-	-	-
PSMD4	10.26	45438182	chr1_360	13568_30_chr1_1	PSMD4	chr1	+	151254699	PSMD4	26S proteasome non-ATPase regulatory subunit 4	P55036	13568_30	chr1:196692881	103	chr1:196689020,chr1:196691864,chr1:196692375,chr1:196692604,chr1:196692712,chr1:196692881,chr1:196694942,chr1:196699230,chr1:196702534,chr1:196705200,chr1:196708613,chr1:196710047,chr1:196712245,chr1:196714591,chr1:196719931,chr1:196721814,chr1:196723248,rs1061147,rs1061170,rs10733086,rs10754199,rs10801553,rs10801554,rs10801555,rs10801556,rs10801557,rs1089033,rs10922092,rs10922094,rs10922097,rs10…	chr1	196692881	195692881	197692881	CCCTCCCTCCCTCCCTCCCTC	!	0.99	39.11	trans	45438182	CFH,CFHR3,KCNT2,MIR4735,CFHR1,CFHR4	CFH (c)	0.05	0.05	10.26	10.26	1	1	NA	NA	NA	NA	NA	1852	2029	1	2	0.001	0.013	N	-	-	-	-
S100A11	15.9	44655846	chr1_360	14011_17_chr1_1	S100A11	chr1	-	152037035	S100A11	Protein S100-A11	P31949	14011_17	chr1:196692881	103	chr1:196689020,chr1:196691864,chr1:196692375,chr1:196692604,chr1:196692712,chr1:196692881,chr1:196694942,chr1:196699230,chr1:196702534,chr1:196705200,chr1:196708613,chr1:196710047,chr1:196712245,chr1:196714591,chr1:196719931,chr1:196721814,chr1:196723248,rs1061147,rs1061170,rs10733086,rs10754199,rs10801553,rs10801554,rs10801555,rs10801556,rs10801557,rs1089033,rs10922092,rs10922094,rs10922097,rs10…	chr1	196692881	195692881	197692881	CCCTCCCTCCCTCCCTCCCTC	!	0.99	39.11	trans	44655846	CFH,CFHR3,KCNT2,MIR4735,CFHR1,CFHR4	CFH (c)	0.07	0.07	15.9	15.9	1	1	NA	NA	NA	NA	NA	1480	2029	3	4	0.002	0.063	N	-	-	-	-
NCMAP	11.86	172136806	chr1_360	14614_41_chr1_1	NCMAP	chr1	+	24556075	CA130	Noncompact myelin-associated protein	Q5T1S8	14614_41	chr1:196692881	103	chr1:196689020,chr1:196691864,chr1:196692375,chr1:196692604,chr1:196692712,chr1:196692881,chr1:196694942,chr1:196699230,chr1:196702534,chr1:196705200,chr1:196708613,chr1:196710047,chr1:196712245,chr1:196714591,chr1:196719931,chr1:196721814,chr1:196723248,rs1061147,rs1061170,rs10733086,rs10754199,rs10801553,rs10801554,rs10801555,rs10801556,rs10801557,rs1089033,rs10922092,rs10922094,rs10922097,rs10…	chr1	196692881	195692881	197692881	CCCTCCCTCCCTCCCTCCCTC	!	0.99	39.11	trans	172136806	CFH,CFHR3,KCNT2,MIR4735,CFHR1,CFHR4	CFH (c)	0.06	0.06	11.86	11.86	1	1	NA	NA	NA	NA	NA	1737	2029	8	10	0.002	0.172	N	-	-	-	-
ADAM15	29.52	41644250	chr1_360	9956_7_chr1_1	ADAM15	chr1	+	155051271	ADA15	Disintegrin and metalloproteinase domain-containing protein 15	Q13444	9956_7	rs10922098	103	chr1:196689020,chr1:196691864,chr1:196692375,chr1:196692604,chr1:196692712,chr1:196692881,chr1:196694942,chr1:196699230,chr1:196702534,chr1:196705200,chr1:196708613,chr1:196710047,chr1:196712245,chr1:196714591,chr1:196719931,chr1:196721814,chr1:196723248,rs1061147,rs1061170,rs10733086,rs10754199,rs10801553,rs10801554,rs10801555,rs10801556,rs10801557,rs1089033,rs10922092,rs10922094,rs10922097,rs10…	chr1	196695521	195695521	197695521	C	T	1	40.01	trans	41644250	CFH,CFHR3,KCNT2,MIR4735,CFHR1,CFHR4	CFH (c)	0.09	0.09	29.52	29.52	1	1	NA	NA	NA	NA	NA	995	2029	1	3	0.004	0.017	N	-	-	-	-
PLA2G2D	16.19	176573315	chr1_360	16298_84_chr1_1	PLA2G2D	chr1	-	20119566	sPLA(2)-IID	Group IID secretory phospholipase A2	Q9UNK4	16298_84	chr1:196692881	103	chr1:196689020,chr1:196691864,chr1:196692375,chr1:196692604,chr1:196692712,chr1:196692881,chr1:196694942,chr1:196699230,chr1:196702534,chr1:196705200,chr1:196708613,chr1:196710047,chr1:196712245,chr1:196714591,chr1:196719931,chr1:196721814,chr1:196723248,rs1061147,rs1061170,rs10733086,rs10754199,rs10801553,rs10801554,rs10801555,rs10801556,rs10801557,rs1089033,rs10922092,rs10922094,rs10922097,rs10…	chr1	196692881	195692881	197692881	CCCTCCCTCCCTCCCTCCCTC	!	0.99	39.11	trans	176573315	CFH,CFHR3,KCNT2,MIR4735,CFHR1,CFHR4	CFH (c)	0.07	0.07	16.19	16.19	1	1	NA	NA	NA	NA	NA	1463	2029	1	1	0.002	0.014	N	-	-	-	-
MPZL1	9.72	28970932	chr1_360	16845_15_chr1_1	MPZL1	chr1	+	167721949	MPZL1	Myelin protein zero-like protein 1	O95297	16845_15	chr1:196692881	103	chr1:196689020,chr1:196691864,chr1:196692375,chr1:196692604,chr1:196692712,chr1:196692881,chr1:196694942,chr1:196699230,chr1:196702534,chr1:196705200,chr1:196708613,chr1:196710047,chr1:196712245,chr1:196714591,chr1:196719931,chr1:196721814,chr1:196723248,rs1061147,rs1061170,rs10733086,rs10754199,rs10801553,rs10801554,rs10801555,rs10801556,rs10801557,rs1089033,rs10922092,rs10922094,rs10922097,rs10…	chr1	196692881	195692881	197692881	CCCTCCCTCCCTCCCTCCCTC	!	0.99	39.11	trans	28970932	CFH,CFHR3,KCNT2,MIR4735,CFHR1,CFHR4	CFH (c)	0.05	0.05	9.72	9.72	1	1	NA	NA	NA	NA	NA	1893	2029	2	2	0.001	0.013	N	-	-	-	-
SH3GLB1	13.9	109988312	chr1_360	16859_100_chr1_1	SH3GLB1	chr1	+	86704569	SHLB1	Endophilin-B1	Q9Y371	16859_100	chr1:196692881	103	chr1:196689020,chr1:196691864,chr1:196692375,chr1:196692604,chr1:196692712,chr1:196692881,chr1:196694942,chr1:196699230,chr1:196702534,chr1:196705200,chr1:196708613,chr1:196710047,chr1:196712245,chr1:196714591,chr1:196719931,chr1:196721814,chr1:196723248,rs1061147,rs1061170,rs10733086,rs10754199,rs10801553,rs10801554,rs10801555,rs10801556,rs10801557,rs1089033,rs10922092,rs10922094,rs10922097,rs10…	chr1	196692881	195692881	197692881	CCCTCCCTCCCTCCCTCCCTC	!	0.99	39.11	trans	109988312	CFH,CFHR3,KCNT2,MIR4735,CFHR1,CFHR4	CFH (c)	0.06	0.06	13.9	13.9	1	1	NA	NA	NA	NA	NA	1598	2029	1	3	0.002	0.017	N	-	-	-	-
PFDN2	19.62	35574805	chr1_360	19243_2_chr1_1	PFDN2	chr1	-	161118076	PFD2	Prefoldin subunit 2	Q9UHV9	19243_2	chr1:196692881	103	chr1:196689020,chr1:196691864,chr1:196692375,chr1:196692604,chr1:196692712,chr1:196692881,chr1:196694942,chr1:196699230,chr1:196702534,chr1:196705200,chr1:196708613,chr1:196710047,chr1:196712245,chr1:196714591,chr1:196719931,chr1:196721814,chr1:196723248,rs1061147,rs1061170,rs10733086,rs10754199,rs10801553,rs10801554,rs10801555,rs10801556,rs10801557,rs1089033,rs10922092,rs10922094,rs10922097,rs10…	chr1	196692881	195692881	197692881	CCCTCCCTCCCTCCCTCCCTC	!	0.99	39.11	trans	35574805	CFH,CFHR3,KCNT2,MIR4735,CFHR1,CFHR4	CFH (c)	0.08	0.08	19.62	19.62	1	1	NA	NA	NA	NA	NA	1310	2029	1	3	0.003	0.019	N	-	-	-	-
PLA2G5	10.91	176664533	chr1_360	2449_1_chr1_1	PLA2G5	chr1	+	20028348	GV	Calcium-dependent phospholipase A2	P39877	2449_1	chr1:196692881	103	chr1:196689020,chr1:196691864,chr1:196692375,chr1:196692604,chr1:196692712,chr1:196692881,chr1:196694942,chr1:196699230,chr1:196702534,chr1:196705200,chr1:196708613,chr1:196710047,chr1:196712245,chr1:196714591,chr1:196719931,chr1:196721814,chr1:196723248,rs1061147,rs1061170,rs10733086,rs10754199,rs10801553,rs10801554,rs10801555,rs10801556,rs10801557,rs1089033,rs10922092,rs10922094,rs10922097,rs10…	chr1	196692881	195692881	197692881	CCCTCCCTCCCTCCCTCCCTC	!	0.99	39.11	trans	176664533	CFH,CFHR3,KCNT2,MIR4735,CFHR1,CFHR4	CFH (c)	0.06	0.06	10.91	10.91	1	1	NA	NA	NA	NA	NA	1808	2029	1	1	0.001	0.012	N	-	-	-	-
ADAMTS4	17.66	35490542	chr1_360	2809_25_chr1_1	ADAMTS4	chr1	-	161202339	ADAMTS-4	A disintegrin and metalloproteinase with thrombospondin motifs 4	O75173	2809_25	chr1:196692881	103	chr1:196689020,chr1:196691864,chr1:196692375,chr1:196692604,chr1:196692712,chr1:196692881,chr1:196694942,chr1:196699230,chr1:196702534,chr1:196705200,chr1:196708613,chr1:196710047,chr1:196712245,chr1:196714591,chr1:196719931,chr1:196721814,chr1:196723248,rs1061147,rs1061170,rs10733086,rs10754199,rs10801553,rs10801554,rs10801555,rs10801556,rs10801557,rs1089033,rs10922092,rs10922094,rs10922097,rs10…	chr1	196692881	195692881	197692881	CCCTCCCTCCCTCCCTCCCTC	!	0.99	39.11	trans	35490542	CFH,CFHR3,KCNT2,MIR4735,CFHR1,CFHR4	CFH (c)	0.07	0.07	17.66	17.66	1	1	NA	NA	NA	NA	NA	1403	2029	1	1	0.002	0.017	N	-	-	-	-
NTRK1	10.04	39877132	chr1_360	3477_63_chr1_1	NTRK1	chr1	+	156815749	TrkA	High affinity nerve growth factor receptor	P04629	3477_63	chr1:196692881	103	chr1:196689020,chr1:196691864,chr1:196692375,chr1:196692604,chr1:196692712,chr1:196692881,chr1:196694942,chr1:196699230,chr1:196702534,chr1:196705200,chr1:196708613,chr1:196710047,chr1:196712245,chr1:196714591,chr1:196719931,chr1:196721814,chr1:196723248,rs1061147,rs1061170,rs10733086,rs10754199,rs10801553,rs10801554,rs10801555,rs10801556,rs10801557,rs1089033,rs10922092,rs10922094,rs10922097,rs10…	chr1	196692881	195692881	197692881	CCCTCCCTCCCTCCCTCCCTC	!	0.99	39.11	trans	39877132	CFH,CFHR3,KCNT2,MIR4735,CFHR1,CFHR4	CFH (c)	0.05	0.05	10.04	10.04	1	1	NA	NA	NA	NA	NA	1867	2029	2	3	0.001	0.03	N	-	-	-	-
CSF1	17.26	86782376	chr1_360	3738_54_chr1_1	CSF1	chr1	+	109910505	CSF-1	Macrophage colony-stimulating factor 1	P09603	3738_54	chr1:196692881	103	chr1:196689020,chr1:196691864,chr1:196692375,chr1:196692604,chr1:196692712,chr1:196692881,chr1:196694942,chr1:196699230,chr1:196702534,chr1:196705200,chr1:196708613,chr1:196710047,chr1:196712245,chr1:196714591,chr1:196719931,chr1:196721814,chr1:196723248,rs1061147,rs1061170,rs10733086,rs10754199,rs10801553,rs10801554,rs10801555,rs10801556,rs10801557,rs1089033,rs10922092,rs10922094,rs10922097,rs10…	chr1	196692881	195692881	197692881	CCCTCCCTCCCTCCCTCCCTC	!	0.99	39.11	trans	86782376	CFH,CFHR3,KCNT2,MIR4735,CFHR1,CFHR4	CFH (c)	0.07	0.07	17.26	17.26	1	1	NA	NA	NA	NA	NA	1420	2029	2	3	0.002	0.022	N	-	-	-	-
FMOD	79.6	9030	chr1_400	6367_66_chr1_1	FMOD	chr1	-	203351429	fibromodulin	fibromodulin	Q06828	6367_66	rs149886220	1	rs149886220	chr1	203342399	202342399	204369397	T	C	1	0.81	cis	9030	FMOD,BTG2,LINC01136,LINC01353,CHIT1,PRELP	FMOD (c)	-0.86	-0.86	79.6	79.6	1	3	0	NA	0	Y	N	1	1	2	10	0.013	0.077	N	-	-	-	-
ANGPTL7	15.39	185503593	chr1_360	6371_50_chr1_1	ANGPTL7	chr1	+	11189288	ANGL7	Angiopoietin-related protein 7	O43827	6371_50	chr1:196692881	103	chr1:196689020,chr1:196691864,chr1:196692375,chr1:196692604,chr1:196692712,chr1:196692881,chr1:196694942,chr1:196699230,chr1:196702534,chr1:196705200,chr1:196708613,chr1:196710047,chr1:196712245,chr1:196714591,chr1:196719931,chr1:196721814,chr1:196723248,rs1061147,rs1061170,rs10733086,rs10754199,rs10801553,rs10801554,rs10801555,rs10801556,rs10801557,rs1089033,rs10922092,rs10922094,rs10922097,rs10…	chr1	196692881	195692881	197692881	CCCTCCCTCCCTCCCTCCCTC	!	0.99	39.11	trans	185503593	CFH,CFHR3,KCNT2,MIR4735,CFHR1,CFHR4	CFH (c)	0.07	0.07	15.39	15.39	1	1	NA	NA	NA	NA	NA	1503	2029	1	3	0.002	0.018	N	-	-	-	-
CFAP45	17.18	36792765	chr1_360	6553_68_chr1_1	CFAP45	chr1	-	159900116	CCD19	Cilia- and flagella-associated protein 45	Q9UL16	6553_68	chr1:196692881	103	chr1:196689020,chr1:196691864,chr1:196692375,chr1:196692604,chr1:196692712,chr1:196692881,chr1:196694942,chr1:196699230,chr1:196702534,chr1:196705200,chr1:196708613,chr1:196710047,chr1:196712245,chr1:196714591,chr1:196719931,chr1:196721814,chr1:196723248,rs1061147,rs1061170,rs10733086,rs10754199,rs10801553,rs10801554,rs10801555,rs10801556,rs10801557,rs1089033,rs10922092,rs10922094,rs10922097,rs10…	chr1	196692881	195692881	197692881	CCCTCCCTCCCTCCCTCCCTC	!	0.99	39.11	trans	36792765	CFH,CFHR3,KCNT2,MIR4735,CFHR1,CFHR4	CFH (c)	0.07	0.07	17.18	17.18	1	1	NA	NA	NA	NA	NA	1424	2029	1	3	0.002	0.016	N	-	-	-	-
ADAM30	13.47	76796357	chr1_360	8520_8_chr1_1	ADAM30	chr1	-	119896524	ADA30	Disintegrin and metalloproteinase domain-containing protein 30	Q9UKF2	8520_8	chr1:196692881	103	chr1:196689020,chr1:196691864,chr1:196692375,chr1:196692604,chr1:196692712,chr1:196692881,chr1:196694942,chr1:196699230,chr1:196702534,chr1:196705200,chr1:196708613,chr1:196710047,chr1:196712245,chr1:196714591,chr1:196719931,chr1:196721814,chr1:196723248,rs1061147,rs1061170,rs10733086,rs10754199,rs10801553,rs10801554,rs10801555,rs10801556,rs10801557,rs1089033,rs10922092,rs10922094,rs10922097,rs10…	chr1	196692881	195692881	197692881	CCCTCCCTCCCTCCCTCCCTC	!	0.99	39.11	trans	76796357	CFH,CFHR3,KCNT2,MIR4735,CFHR1,CFHR4	CFH (c)	0.06	0.06	13.47	13.47	1	1	NA	NA	NA	NA	NA	1623	2029	1	1	0.002	0.01	N	-	-	-	-
RSRP1	13.05	171354627	chr1_360	9050_170_chr1_1	RSRP1	chr1	-	25338254	CA063	Arginine/serine-rich protein 1	Q9BUV0	9050_170	chr1:196692881	103	chr1:196689020,chr1:196691864,chr1:196692375,chr1:196692604,chr1:196692712,chr1:196692881,chr1:196694942,chr1:196699230,chr1:196702534,chr1:196705200,chr1:196708613,chr1:196710047,chr1:196712245,chr1:196714591,chr1:196719931,chr1:196721814,chr1:196723248,rs1061147,rs1061170,rs10733086,rs10754199,rs10801553,rs10801554,rs10801555,rs10801556,rs10801557,rs1089033,rs10922092,rs10922094,rs10922097,rs10…	chr1	196692881	195692881	197692881	CCCTCCCTCCCTCCCTCCCTC	!	0.99	39.11	trans	171354627	CFH,CFHR3,KCNT2,MIR4735,CFHR1,CFHR4	CFH (c)	0.06	0.06	13.05	13.05	1	1	NA	NA	NA	NA	NA	1651	2029	1	1	0.002	0.013	N	-	-	-	-
EGLN1	120.6	180289	chr1_467	9901_28_chr1_1	EGLN1	chr1	-	231425044	EGLN1	Egl nine homolog 1	Q9GZT9	9901_28	rs187721652	18	chr1:231578955,chr1:231610212,rs10495307,rs139282194,rs140691414,rs141308684,rs147254878,rs1473250656,rs1491350338,rs16854631,rs16854960,rs186116580,rs187721652,rs541710526,rs561675753,rs74835142,rs78658433,rs919385168	chr1	231605333	230420649	232605333	C	T	1	2.82	cis	180289	TSNAX-DISC1,LINC00582,DISC1,TSNAX,SNRPD2P2,EGLN1	DISC1 (e)	0.56	0.56	120.6	120.6	1	2	0	NA	1	N	N	1	1	1	6	0.018	0.038	N	-	-	-	-
NCF2	156.64	13104021	chr1_360	10047_12_chr1_1	NCF2	chr1	-	183590921	NCF-2	Neutrophil cytosol factor 2	P19878	10047_12	rs7546015	103	chr1:196689020,chr1:196691864,chr1:196692375,chr1:196692604,chr1:196692712,chr1:196692881,chr1:196694942,chr1:196699230,chr1:196702534,chr1:196705200,chr1:196708613,chr1:196710047,chr1:196712245,chr1:196714591,chr1:196719931,chr1:196721814,chr1:196723248,rs1061147,rs1061170,rs10733086,rs10754199,rs10801553,rs10801554,rs10801555,rs10801556,rs10801557,rs1089033,rs10922092,rs10922094,rs10922097,rs10…	chr1	196694942	195694942	197694942	!	CATTCTGTAGGTTGCCT	1	39.73	trans	13104021	CFH,CFHR3,KCNT2,MIR4735,CFHR1,CFHR4	CFH (c)	-0.22	-0.22	156.64	156.64	1	1	NA	NA	NA	NA	NA	150	2029	2	3	0.022	0.166	N	-	-	-	-
JUN	132.84	137911408	chr1_360	10356_21_chr1_1	JUN	chr1	-	58784113	c-Jun	Transcription factor AP-1	P05412	10356_21	rs10922098	103	chr1:196689020,chr1:196691864,chr1:196692375,chr1:196692604,chr1:196692712,chr1:196692881,chr1:196694942,chr1:196699230,chr1:196702534,chr1:196705200,chr1:196708613,chr1:196710047,chr1:196712245,chr1:196714591,chr1:196719931,chr1:196721814,chr1:196723248,rs1061147,rs1061170,rs10733086,rs10754199,rs10801553,rs10801554,rs10801555,rs10801556,rs10801557,rs1089033,rs10922092,rs10922094,rs10922097,rs10…	chr1	196695521	195695521	197814955	C	T	1	40.01	trans	137911408	CFH,CFHR3,KCNT2,MIR4735,CFHR1,CFHR4	CFH (c)	0.2	0.2	132.84	132.84	1	2	NA	NA	NA	NA	NA	210	2029	1	5	0.019	0.041	N	-	-	-	-
DHX9	100.44	13856218	chr1_360	10527_22_chr1_1	DHX9	chr1	+	182839303	DHX9	ATP-dependent RNA helicase A	Q08211	10527_22	rs10922098	103	chr1:196689020,chr1:196691864,chr1:196692375,chr1:196692604,chr1:196692712,chr1:196692881,chr1:196694942,chr1:196699230,chr1:196702534,chr1:196705200,chr1:196708613,chr1:196710047,chr1:196712245,chr1:196714591,chr1:196719931,chr1:196721814,chr1:196723248,rs1061147,rs1061170,rs10733086,rs10754199,rs10801553,rs10801554,rs10801555,rs10801556,rs10801557,rs1089033,rs10922092,rs10922094,rs10922097,rs10…	chr1	196695521	195695521	197814955	C	T	1	40.01	trans	13856218	CFH,CFHR3,KCNT2,MIR4735,CFHR1,CFHR4	CFH (c)	0.17	0.17	100.44	100.44	1	2	NA	NA	NA	NA	NA	316	2029	1	5	0.015	0.037	N	-	-	-	-
TOR1AIP2	12.97	16817715	chr1_360	10553_8_chr1_1	TOR1AIP2	chr1	-	179877806	TOIP2	Torsin-1A-interacting protein 2	Q8NFQ8	10553_8	rs10922098	103	chr1:196689020,chr1:196691864,chr1:196692375,chr1:196692604,chr1:196692712,chr1:196692881,chr1:196694942,chr1:196699230,chr1:196702534,chr1:196705200,chr1:196708613,chr1:196710047,chr1:196712245,chr1:196714591,chr1:196719931,chr1:196721814,chr1:196723248,rs1061147,rs1061170,rs10733086,rs10754199,rs10801553,rs10801554,rs10801555,rs10801556,rs10801557,rs1089033,rs10922092,rs10922094,rs10922097,rs10…	chr1	196695521	195695521	197695521	C	T	1	40.01	trans	16817715	CFH,CFHR3,KCNT2,MIR4735,CFHR1,CFHR4	CFH (c)	0.06	0.06	12.97	12.97	1	1	NA	NA	NA	NA	NA	1656	2029	2	2	0.002	0.015	N	-	-	-	-
MUC1	150.44	41502606	chr1_360	9176_3_chr1_1	MUC1	chr1	-	155192915	MUC1	Mucin-1	P15941	9176_3	rs10922098	103	chr1:196689020,chr1:196691864,chr1:196692375,chr1:196692604,chr1:196692712,chr1:196692881,chr1:196694942,chr1:196699230,chr1:196702534,chr1:196705200,chr1:196708613,chr1:196710047,chr1:196712245,chr1:196714591,chr1:196719931,chr1:196721814,chr1:196723248,rs1061147,rs1061170,rs10733086,rs10754199,rs10801553,rs10801554,rs10801555,rs10801556,rs10801557,rs1089033,rs10922092,rs10922094,rs10922097,rs10…	chr1	196695521	195695521	197695521	C	T	1	40.01	trans	41502606	CFH,CFHR3,KCNT2,MIR4735,CFHR1,CFHR4	CFH (c)	0.21	0.21	150.44	150.44	1	1	NA	NA	NA	NA	NA	165	2029	1	5	0.022	0.055	N	-	-	-	-
C1orf185	18.99	145593334	chr1_360	10667_78_chr1_1	C1orf185	chr1	+	51102187	CA185	Uncharacterized protein C1orf185	Q5T7R7	10667_78	rs10922098	103	chr1:196689020,chr1:196691864,chr1:196692375,chr1:196692604,chr1:196692712,chr1:196692881,chr1:196694942,chr1:196699230,chr1:196702534,chr1:196705200,chr1:196708613,chr1:196710047,chr1:196712245,chr1:196714591,chr1:196719931,chr1:196721814,chr1:196723248,rs1061147,rs1061170,rs10733086,rs10754199,rs10801553,rs10801554,rs10801555,rs10801556,rs10801557,rs1089033,rs10922092,rs10922094,rs10922097,rs10…	chr1	196695521	195695521	197695521	C	T	1	40.01	trans	145593334	CFH,CFHR3,KCNT2,MIR4735,CFHR1,CFHR4	CFH (c)	0.07	0.07	18.99	18.99	1	1	NA	NA	NA	NA	NA	1341	2029	1	1	0.002	0.015	N	-	-	-	-
CD1A	169.32	38447193	chr1_360	10814_7_chr1_1	CD1A	chr1	+	158248328	CD1A	T-cell surface glycoprotein CD1a	P06126	10814_7	rs10922098	103	chr1:196689020,chr1:196691864,chr1:196692375,chr1:196692604,chr1:196692712,chr1:196692881,chr1:196694942,chr1:196699230,chr1:196702534,chr1:196705200,chr1:196708613,chr1:196710047,chr1:196712245,chr1:196714591,chr1:196719931,chr1:196721814,chr1:196723248,rs1061147,rs1061170,rs10733086,rs10754199,rs10801553,rs10801554,rs10801555,rs10801556,rs10801557,rs1089033,rs10922092,rs10922094,rs10922097,rs10…	chr1	196695521	195695521	197814955	C	T	1	40.01	trans	38447193	CFH,CFHR3,KCNT2,MIR4735,CFHR1,CFHR4	CFH (c)	0.22	0.22	169.32	169.32	1	2	NA	NA	NA	NA	NA	119	2029	1	5	0.024	0.053	N	-	-	-	-
EFCAB14	11.97	149976457	chr1_360	10830_5_chr1_1	EFCAB14	chr1	-	46719064	K0494	EF-hand calcium-binding domain-containing protein 14	O75071	10830_5	rs10922098	103	chr1:196689020,chr1:196691864,chr1:196692375,chr1:196692604,chr1:196692712,chr1:196692881,chr1:196694942,chr1:196699230,chr1:196702534,chr1:196705200,chr1:196708613,chr1:196710047,chr1:196712245,chr1:196714591,chr1:196719931,chr1:196721814,chr1:196723248,rs1061147,rs1061170,rs10733086,rs10754199,rs10801553,rs10801554,rs10801555,rs10801556,rs10801557,rs1089033,rs10922092,rs10922094,rs10922097,rs10…	chr1	196695521	195695521	197695521	C	T	1	40.01	trans	149976457	CFH,CFHR3,KCNT2,MIR4735,CFHR1,CFHR4	CFH (c)	0.06	0.06	11.97	11.97	1	1	NA	NA	NA	NA	NA	1725	2029	1	2	0.002	0.01	N	-	-	-	-
CLK2	251.34	41421992	chr1_360	11327_56_chr1_1	CLK2	chr1	-	155273529	CLK2	Dual specificity protein kinase CLK2	P49760	11327_56	rs10922098	103	chr1:196689020,chr1:196691864,chr1:196692375,chr1:196692604,chr1:196692712,chr1:196692881,chr1:196694942,chr1:196699230,chr1:196702534,chr1:196705200,chr1:196708613,chr1:196710047,chr1:196712245,chr1:196714591,chr1:196719931,chr1:196721814,chr1:196723248,rs1061147,rs1061170,rs10733086,rs10754199,rs10801553,rs10801554,rs10801555,rs10801556,rs10801557,rs1089033,rs10922092,rs10922094,rs10922097,rs10…	chr1	196695521	195695521	197814955	C	T	1	40.01	trans	41421992	CFH,CFHR3,KCNT2,MIR4735,CFHR1,CFHR4	CFH (c)	0.28	0.28	251.34	251.34	1	3	NA	NA	NA	NA	NA	42	2029	1	7	0.037	0.088	Y	rs570618	1.50E-12	29875488	0.99
B3GALT2	20.34	3508908	chr1_360	11638_42_chr1_1	B3GALT2	chr1	-	193186613	B3GT2	Beta-1,3-galactosyltransferase 2	O43825	11638_42	rs10922098	103	chr1:196689020,chr1:196691864,chr1:196692375,chr1:196692604,chr1:196692712,chr1:196692881,chr1:196694942,chr1:196699230,chr1:196702534,chr1:196705200,chr1:196708613,chr1:196710047,chr1:196712245,chr1:196714591,chr1:196719931,chr1:196721814,chr1:196723248,rs1061147,rs1061170,rs10733086,rs10754199,rs10801553,rs10801554,rs10801555,rs10801556,rs10801557,rs1089033,rs10922092,rs10922094,rs10922097,rs10…	chr1	196695521	195695521	197695521	C	T	1	40.01	trans	3508908	CFH,CFHR3,KCNT2,MIR4735,CFHR1,CFHR4	CFH (c)	0.08	0.08	20.34	20.34	1	1	NA	NA	NA	NA	NA	1286	2029	3	6	0.003	0.03	N	-	-	-	-
RGS8	200.32	13942228	chr1_360	11666_72_chr1_1	RGS8	chr1	-	182753293	RGS8	Regulator of G-protein signaling 8	P57771	11666_72	rs10922098	103	chr1:196689020,chr1:196691864,chr1:196692375,chr1:196692604,chr1:196692712,chr1:196692881,chr1:196694942,chr1:196699230,chr1:196702534,chr1:196705200,chr1:196708613,chr1:196710047,chr1:196712245,chr1:196714591,chr1:196719931,chr1:196721814,chr1:196723248,rs1061147,rs1061170,rs10733086,rs10754199,rs10801553,rs10801554,rs10801555,rs10801556,rs10801557,rs1089033,rs10922092,rs10922094,rs10922097,rs10…	chr1	196695521	195695521	197814955	C	T	1	40.01	trans	13942228	CFH,CFHR3,KCNT2,MIR4735,CFHR1,CFHR4	CFH (c)	0.25	0.25	200.32	200.32	1	2	NA	NA	NA	NA	NA	80	2029	1	6	0.029	0.063	Y	rs34813609	8.70E-14	29875488	0.99
TXNIP	165.65	50698890	chr1_360	11682_7_chr1_1	TXNIP	chr1	-	145996631	TXNIP	Thioredoxin-interacting protein	Q9H3M7	11682_7	rs10922098	103	chr1:196689020,chr1:196691864,chr1:196692375,chr1:196692604,chr1:196692712,chr1:196692881,chr1:196694942,chr1:196699230,chr1:196702534,chr1:196705200,chr1:196708613,chr1:196710047,chr1:196712245,chr1:196714591,chr1:196719931,chr1:196721814,chr1:196723248,rs1061147,rs1061170,rs10733086,rs10754199,rs10801553,rs10801554,rs10801555,rs10801556,rs10801557,rs1089033,rs10922092,rs10922094,rs10922097,rs10…	chr1	196695521	195695521	197821029	C	T	1	40.01	trans	50698890	CFH,CFHR3,KCNT2,MIR4735,CFHR1,CFHR4	CFH (c)	0.22	0.22	165.65	165.65	1	2	NA	NA	NA	NA	NA	127	2029	1	5	0.024	0.049	N	-	-	-	-
INTS3	19.3	42967455	chr1_360	11934_9_chr1_1	INTS3	chr1	+	153728066	INT3	Integrator complex subunit 3	Q68E01	11934_9	rs10922098	103	chr1:196689020,chr1:196691864,chr1:196692375,chr1:196692604,chr1:196692712,chr1:196692881,chr1:196694942,chr1:196699230,chr1:196702534,chr1:196705200,chr1:196708613,chr1:196710047,chr1:196712245,chr1:196714591,chr1:196719931,chr1:196721814,chr1:196723248,rs1061147,rs1061170,rs10733086,rs10754199,rs10801553,rs10801554,rs10801555,rs10801556,rs10801557,rs1089033,rs10922092,rs10922094,rs10922097,rs10…	chr1	196695521	195695521	197695521	C	T	1	40.01	trans	42967455	CFH,CFHR3,KCNT2,MIR4735,CFHR1,CFHR4	CFH (c)	0.07	0.07	19.3	19.3	1	1	NA	NA	NA	NA	NA	1327	2029	1	2	0.003	0.016	N	-	-	-	-
CAP1	12.19	156655457	chr1_360	12034_28_chr1_1	CAP1	chr1	+	40040064	CAP 1	Adenylyl cyclase-associated protein 1	Q01518	12034_28	rs10922098	103	chr1:196689020,chr1:196691864,chr1:196692375,chr1:196692604,chr1:196692712,chr1:196692881,chr1:196694942,chr1:196699230,chr1:196702534,chr1:196705200,chr1:196708613,chr1:196710047,chr1:196712245,chr1:196714591,chr1:196719931,chr1:196721814,chr1:196723248,rs1061147,rs1061170,rs10733086,rs10754199,rs10801553,rs10801554,rs10801555,rs10801556,rs10801557,rs1089033,rs10922092,rs10922094,rs10922097,rs10…	chr1	196695521	195695521	197695521	C	T	1	40.01	trans	156655457	CFH,CFHR3,KCNT2,MIR4735,CFHR1,CFHR4	CFH (c)	0.06	0.06	12.19	12.19	1	1	NA	NA	NA	NA	NA	1707	2029	1	1	0.002	0.015	N	-	-	-	-
TARDBP	53.25	185682900	chr1_360	12046_51_chr1_1	TARDBP	chr1	+	11012621	TADBP	TAR DNA-binding protein 43	Q13148	12046_51	rs10922098	103	chr1:196689020,chr1:196691864,chr1:196692375,chr1:196692604,chr1:196692712,chr1:196692881,chr1:196694942,chr1:196699230,chr1:196702534,chr1:196705200,chr1:196708613,chr1:196710047,chr1:196712245,chr1:196714591,chr1:196719931,chr1:196721814,chr1:196723248,rs1061147,rs1061170,rs10733086,rs10754199,rs10801553,rs10801554,rs10801555,rs10801556,rs10801557,rs1089033,rs10922092,rs10922094,rs10922097,rs10…	chr1	196695521	195695521	197695521	C	T	1	40.01	trans	185682900	CFH,CFHR3,KCNT2,MIR4735,CFHR1,CFHR4	CFH (c)	0.13	0.13	53.25	53.25	1	1	NA	NA	NA	NA	NA	631	2029	1	3	0.008	0.023	N	-	-	-	-
UBE2T	51.64	5646445	chr1_360	12400_25_chr1_1	UBE2T	chr1	-	202341966	UBE2T	Ubiquitin-conjugating enzyme E2 T	Q9NPD8	12400_25	rs10922098	103	chr1:196689020,chr1:196691864,chr1:196692375,chr1:196692604,chr1:196692712,chr1:196692881,chr1:196694942,chr1:196699230,chr1:196702534,chr1:196705200,chr1:196708613,chr1:196710047,chr1:196712245,chr1:196714591,chr1:196719931,chr1:196721814,chr1:196723248,rs1061147,rs1061170,rs10733086,rs10754199,rs10801553,rs10801554,rs10801555,rs10801556,rs10801557,rs1089033,rs10922092,rs10922094,rs10922097,rs10…	chr1	196695521	195695521	197695521	C	T	1	40.01	trans	5646445	CFH,CFHR3,KCNT2,MIR4735,CFHR1,CFHR4	CFH (c)	0.12	0.12	51.64	51.64	1	1	NA	NA	NA	NA	NA	645	2029	1	3	0.007	0.019	N	-	-	-	-
LYPLAL1	35.85	1561	chr1_441	12428_2_chr1_1	LYPLAL1	chr1	+	219173830	LYPL1	Lysophospholipase-like protein 1	Q5VWZ2	12428_2	rs75060212	62	chr1:219193058,chr1:219260654,chr1:219281297,rs10863429,rs11118207,rs11118223,rs11118229,rs111931211,rs112340976,rs11590698,rs12023673,rs12024289,rs12074179,rs12076054,rs12079503,rs12080306,rs12080335,rs12093892,rs1302100772,rs1340095,rs1340096,rs142962383,rs147082275,rs17005229,rs17005234,rs17005252,rs17005274,rs17521251,rs17589268,rs199852814,rs2096446,rs3084102,rs370313073,rs3748634,rs3748635,…	chr1	219172269	217721780	220172269	G	T	1	13.37	cis	1561	LYPLAL1-AS1,LYPLAL1,LOC102723886,TGFB2,TGFB2-OT1,SLC30A10	LYPLAL1 (e)	0.15	0.15	35.85	35.85	1	2	2	1	0	N	N	1	1	1	2	0.005	0.021	N	-	-	-	-
LMOD1	50.35	5251067	chr1_360	12504_26_chr1_1	LMOD1	chr1	-	201946588	LMOD1	Leiomodin-1	P29536	12504_26	rs10922098	103	chr1:196689020,chr1:196691864,chr1:196692375,chr1:196692604,chr1:196692712,chr1:196692881,chr1:196694942,chr1:196699230,chr1:196702534,chr1:196705200,chr1:196708613,chr1:196710047,chr1:196712245,chr1:196714591,chr1:196719931,chr1:196721814,chr1:196723248,rs1061147,rs1061170,rs10733086,rs10754199,rs10801553,rs10801554,rs10801555,rs10801556,rs10801557,rs1089033,rs10922092,rs10922094,rs10922097,rs10…	chr1	196695521	195695521	197695521	C	T	1	40.01	trans	5251067	CFH,CFHR3,KCNT2,MIR4735,CFHR1,CFHR4	CFH (c)	0.12	0.12	50.35	50.35	1	1	NA	NA	NA	NA	NA	659	2029	1	4	0.007	0.025	N	-	-	-	-
UCK2	17.01	30868027	chr1_360	12515_45_chr1_1	UCK2	chr1	+	165827494	UCK2	Uridine-cytidine kinase 2	Q9BZX2	12515_45	rs10922098	103	chr1:196689020,chr1:196691864,chr1:196692375,chr1:196692604,chr1:196692712,chr1:196692881,chr1:196694942,chr1:196699230,chr1:196702534,chr1:196705200,chr1:196708613,chr1:196710047,chr1:196712245,chr1:196714591,chr1:196719931,chr1:196721814,chr1:196723248,rs1061147,rs1061170,rs10733086,rs10754199,rs10801553,rs10801554,rs10801555,rs10801556,rs10801557,rs1089033,rs10922092,rs10922094,rs10922097,rs10…	chr1	196695521	195695521	197695521	C	T	1	40.01	trans	30868027	CFH,CFHR3,KCNT2,MIR4735,CFHR1,CFHR4	CFH (c)	0.07	0.07	17.01	17.01	1	1	NA	NA	NA	NA	NA	1430	2029	2	4	0.002	0.016	N	-	-	-	-
SCMH1	151.1	155453367	chr1_360	12604_16_chr1_1	SCMH1	chr1	-	41242154	SCMH1	Polycomb protein SCMH1	Q96GD3	12604_16	rs10922098	103	chr1:196689020,chr1:196691864,chr1:196692375,chr1:196692604,chr1:196692712,chr1:196692881,chr1:196694942,chr1:196699230,chr1:196702534,chr1:196705200,chr1:196708613,chr1:196710047,chr1:196712245,chr1:196714591,chr1:196719931,chr1:196721814,chr1:196723248,rs1061147,rs1061170,rs10733086,rs10754199,rs10801553,rs10801554,rs10801555,rs10801556,rs10801557,rs1089033,rs10922092,rs10922094,rs10922097,rs10…	chr1	196695521	195695521	197695521	C	T	1	40.01	trans	155453367	CFH,CFHR3,KCNT2,MIR4735,CFHR1,CFHR4	CFH (c)	0.21	0.21	151.1	151.1	1	1	NA	NA	NA	NA	NA	163	2029	1	3	0.021	0.04	N	-	-	-	-
ILF2	10.75	43024493	chr1_360	12665_16_chr1_1	ILF2	chr1	-	153671028	ILF2	Interleukin enhancer-binding factor 2	Q12905	12665_16	rs10922098	103	chr1:196689020,chr1:196691864,chr1:196692375,chr1:196692604,chr1:196692712,chr1:196692881,chr1:196694942,chr1:196699230,chr1:196702534,chr1:196705200,chr1:196708613,chr1:196710047,chr1:196712245,chr1:196714591,chr1:196719931,chr1:196721814,chr1:196723248,rs1061147,rs1061170,rs10733086,rs10754199,rs10801553,rs10801554,rs10801555,rs10801556,rs10801557,rs1089033,rs10922092,rs10922094,rs10922097,rs10…	chr1	196695521	195695521	197695521	C	T	1	40.01	trans	43024493	CFH,CFHR3,KCNT2,MIR4735,CFHR1,CFHR4	CFH (c)	0.05	0.05	10.75	10.75	1	1	NA	NA	NA	NA	NA	1817	2029	1	1	0.001	0.013	N	-	-	-	-
USP21	30.37	35536058	chr1_360	12681_63_chr1_1	USP21	chr1	+	161159463	UBP21	Ubiquitin carboxyl-terminal hydrolase 21	Q9UK80	12681_63	rs10922098	103	chr1:196689020,chr1:196691864,chr1:196692375,chr1:196692604,chr1:196692712,chr1:196692881,chr1:196694942,chr1:196699230,chr1:196702534,chr1:196705200,chr1:196708613,chr1:196710047,chr1:196712245,chr1:196714591,chr1:196719931,chr1:196721814,chr1:196723248,rs1061147,rs1061170,rs10733086,rs10754199,rs10801553,rs10801554,rs10801555,rs10801556,rs10801557,rs1089033,rs10922092,rs10922094,rs10922097,rs10…	chr1	196695521	195695521	197695521	C	T	1	40.01	trans	35536058	CFH,CFHR3,KCNT2,MIR4735,CFHR1,CFHR4	CFH (c)	0.09	0.09	30.37	30.37	1	1	NA	NA	NA	NA	NA	978	2029	2	5	0.004	0.027	N	-	-	-	-
GJA8	13.31	48792702	chr1_360	12711_19_chr1_1	GJA8	chr1	+	147902819	CXA8	Gap junction alpha-8 protein	P48165	12711_19	rs10922098	103	chr1:196689020,chr1:196691864,chr1:196692375,chr1:196692604,chr1:196692712,chr1:196692881,chr1:196694942,chr1:196699230,chr1:196702534,chr1:196705200,chr1:196708613,chr1:196710047,chr1:196712245,chr1:196714591,chr1:196719931,chr1:196721814,chr1:196723248,rs1061147,rs1061170,rs10733086,rs10754199,rs10801553,rs10801554,rs10801555,rs10801556,rs10801557,rs1089033,rs10922092,rs10922094,rs10922097,rs10…	chr1	196695521	195695521	197695521	C	T	1	40.01	trans	48792702	CFH,CFHR3,KCNT2,MIR4735,CFHR1,CFHR4	CFH (c)	0.06	0.06	13.31	13.31	1	1	NA	NA	NA	NA	NA	1632	2029	1	1	0.002	0.012	N	-	-	-	-
RNPC3	32.15	93169566	chr1_360	12814_17_chr1_1	RNPC3	chr1	+	103525955	RBM40	RNA-binding protein 40	Q96LT9	12814_17	rs10922098	103	chr1:196689020,chr1:196691864,chr1:196692375,chr1:196692604,chr1:196692712,chr1:196692881,chr1:196694942,chr1:196699230,chr1:196702534,chr1:196705200,chr1:196708613,chr1:196710047,chr1:196712245,chr1:196714591,chr1:196719931,chr1:196721814,chr1:196723248,rs1061147,rs1061170,rs10733086,rs10754199,rs10801553,rs10801554,rs10801555,rs10801556,rs10801557,rs1089033,rs10922092,rs10922094,rs10922097,rs10…	chr1	196695521	195695521	197695521	C	T	1	40.01	trans	93169566	CFH,CFHR3,KCNT2,MIR4735,CFHR1,CFHR4	CFH (c)	0.1	0.1	32.15	32.15	1	1	NA	NA	NA	NA	NA	942	2029	1	4	0.005	0.017	N	-	-	-	-
ARHGEF2	30.14	40704259	chr1_360	12848_9_chr1_1	ARHGEF2	chr1	-	155991262	ARHG2	Rho guanine nucleotide exchange factor 2	Q92974	12848_9	rs10922098	103	chr1:196689020,chr1:196691864,chr1:196692375,chr1:196692604,chr1:196692712,chr1:196692881,chr1:196694942,chr1:196699230,chr1:196702534,chr1:196705200,chr1:196708613,chr1:196710047,chr1:196712245,chr1:196714591,chr1:196719931,chr1:196721814,chr1:196723248,rs1061147,rs1061170,rs10733086,rs10754199,rs10801553,rs10801554,rs10801555,rs10801556,rs10801557,rs1089033,rs10922092,rs10922094,rs10922097,rs10…	chr1	196695521	195695521	197695521	C	T	1	40.01	trans	40704259	CFH,CFHR3,KCNT2,MIR4735,CFHR1,CFHR4	CFH (c)	0.09	0.09	30.14	30.14	1	1	NA	NA	NA	NA	NA	981	2029	1	2	0.004	0.016	N	-	-	-	-
PPP1R8	48.33	168864781	chr1_360	13039_1_chr1_1	PPP1R8	chr1	+	27830740	PP1R8	Nuclear inhibitor of protein phosphatase 1	Q12972	13039_1	rs10922098	103	chr1:196689020,chr1:196691864,chr1:196692375,chr1:196692604,chr1:196692712,chr1:196692881,chr1:196694942,chr1:196699230,chr1:196702534,chr1:196705200,chr1:196708613,chr1:196710047,chr1:196712245,chr1:196714591,chr1:196719931,chr1:196721814,chr1:196723248,rs1061147,rs1061170,rs10733086,rs10754199,rs10801553,rs10801554,rs10801555,rs10801556,rs10801557,rs1089033,rs10922092,rs10922094,rs10922097,rs10…	chr1	196695521	195695521	197695521	C	T	1	40.01	trans	168864781	CFH,CFHR3,KCNT2,MIR4735,CFHR1,CFHR4	CFH (c)	0.12	0.12	48.33	48.33	1	1	NA	NA	NA	NA	NA	683	2029	2	4	0.007	0.035	N	-	-	-	-
KCNA10	78.54	86176346	chr1_360	13042_7_chr1_1	KCNA10	chr1	-	110519175	KCA10	Potassium voltage-gated channel subfamily A member 10	Q16322	13042_7	rs10922098	103	chr1:196689020,chr1:196691864,chr1:196692375,chr1:196692604,chr1:196692712,chr1:196692881,chr1:196694942,chr1:196699230,chr1:196702534,chr1:196705200,chr1:196708613,chr1:196710047,chr1:196712245,chr1:196714591,chr1:196719931,chr1:196721814,chr1:196723248,rs1061147,rs1061170,rs10733086,rs10754199,rs10801553,rs10801554,rs10801555,rs10801556,rs10801557,rs1089033,rs10922092,rs10922094,rs10922097,rs10…	chr1	196695521	195695521	197695521	C	T	1	40.01	trans	86176346	CFH,CFHR3,KCNT2,MIR4735,CFHR1,CFHR4	CFH (c)	0.15	0.15	78.54	78.54	1	1	NA	NA	NA	NA	NA	432	2029	2	5	0.011	0.048	N	-	-	-	-
CYB561D1	73.86	87201916	chr1_360	13377_3_chr1_1	CYB561D1	chr1	+	109493605	C56D1	Cytochrome b561 domain-containing protein 1	Q8N8Q1	13377_3	rs10922098	103	chr1:196689020,chr1:196691864,chr1:196692375,chr1:196692604,chr1:196692712,chr1:196692881,chr1:196694942,chr1:196699230,chr1:196702534,chr1:196705200,chr1:196708613,chr1:196710047,chr1:196712245,chr1:196714591,chr1:196719931,chr1:196721814,chr1:196723248,rs1061147,rs1061170,rs10733086,rs10754199,rs10801553,rs10801554,rs10801555,rs10801556,rs10801557,rs1089033,rs10922092,rs10922094,rs10922097,rs10…	chr1	196695521	195695521	197695521	C	T	1	40.01	trans	87201916	CFH,CFHR3,KCNT2,MIR4735,CFHR1,CFHR4	CFH (c)	0.15	0.15	73.86	73.86	1	1	NA	NA	NA	NA	NA	464	2029	1	6	0.011	0.035	N	-	-	-	-
RBBP5	48.89	8426501	chr1_360	13631_1_chr1_1	RBBP5	chr1	-	205122022	RB binding protein 5	Retinoblastoma-binding protein 5	Q15291	13631_1	rs10922098	103	chr1:196689020,chr1:196691864,chr1:196692375,chr1:196692604,chr1:196692712,chr1:196692881,chr1:196694942,chr1:196699230,chr1:196702534,chr1:196705200,chr1:196708613,chr1:196710047,chr1:196712245,chr1:196714591,chr1:196719931,chr1:196721814,chr1:196723248,rs1061147,rs1061170,rs10733086,rs10754199,rs10801553,rs10801554,rs10801555,rs10801556,rs10801557,rs1089033,rs10922092,rs10922094,rs10922097,rs10…	chr1	196695521	195695521	197695521	C	T	1	40.01	trans	8426501	CFH,CFHR3,KCNT2,MIR4735,CFHR1,CFHR4	CFH (c)	0.12	0.12	48.89	48.89	1	1	NA	NA	NA	NA	NA	677	2029	1	3	0.007	0.021	N	-	-	-	-
HSPA6	111.02	35170982	chr1_360	13672_3_chr1_1	HSPA6	chr1	+	161524539	HSP76	Heat shock 70 kDa protein 6	P17066	13672_3	rs10922098	103	chr1:196689020,chr1:196691864,chr1:196692375,chr1:196692604,chr1:196692712,chr1:196692881,chr1:196694942,chr1:196699230,chr1:196702534,chr1:196705200,chr1:196708613,chr1:196710047,chr1:196712245,chr1:196714591,chr1:196719931,chr1:196721814,chr1:196723248,rs1061147,rs1061170,rs10733086,rs10754199,rs10801553,rs10801554,rs10801555,rs10801556,rs10801557,rs1089033,rs10922092,rs10922094,rs10922097,rs10…	chr1	196695521	195695521	197695521	C	T	1	40.01	trans	35170982	CFH,CFHR3,KCNT2,MIR4735,CFHR1,CFHR4	CFH (c)	0.18	0.18	111.02	111.02	1	1	NA	NA	NA	NA	NA	285	2029	1	4	0.016	0.039	N	-	-	-	-
KIAA0319L	67.74	161137918	chr1_360	13698_28_chr1_1	KIAA0319L	chr1	-	35557603	K319L	Dyslexia-associated protein KIAA0319-like protein	Q8IZA0	13698_28	rs10922098	103	chr1:196689020,chr1:196691864,chr1:196692375,chr1:196692604,chr1:196692712,chr1:196692881,chr1:196694942,chr1:196699230,chr1:196702534,chr1:196705200,chr1:196708613,chr1:196710047,chr1:196712245,chr1:196714591,chr1:196719931,chr1:196721814,chr1:196723248,rs1061147,rs1061170,rs10733086,rs10754199,rs10801553,rs10801554,rs10801555,rs10801556,rs10801557,rs1089033,rs10922092,rs10922094,rs10922097,rs10…	chr1	196695521	195695521	197695521	C	T	1	40.01	trans	161137918	CFH,CFHR3,KCNT2,MIR4735,CFHR1,CFHR4	CFH (c)	0.14	0.14	67.74	67.74	1	1	NA	NA	NA	NA	NA	506	2029	1	3	0.01	0.023	N	-	-	-	-
SPSB1	29.13	187402640	chr1_360	13942_140_chr1_1	SPSB1	chr1	+	9292881	SPSB1	SPRY domain-containing SOCS box protein 1	Q96BD6	13942_140	rs10922098	103	chr1:196689020,chr1:196691864,chr1:196692375,chr1:196692604,chr1:196692712,chr1:196692881,chr1:196694942,chr1:196699230,chr1:196702534,chr1:196705200,chr1:196708613,chr1:196710047,chr1:196712245,chr1:196714591,chr1:196719931,chr1:196721814,chr1:196723248,rs1061147,rs1061170,rs10733086,rs10754199,rs10801553,rs10801554,rs10801555,rs10801556,rs10801557,rs1089033,rs10922092,rs10922094,rs10922097,rs10…	chr1	196695521	195695521	197695521	C	T	1	40.01	trans	187402640	CFH,CFHR3,KCNT2,MIR4735,CFHR1,CFHR4	CFH (c)	0.09	0.09	29.13	29.13	1	1	NA	NA	NA	NA	NA	1003	2029	1	3	0.004	0.016	N	-	-	-	-
TNFRSF9	13.82	188752356	chr1_360	14025_18_chr1_1	TNFRSF9	chr1	-	7943165	4-1BB	Tumor necrosis factor receptor superfamily member 9	Q07011	14025_18	rs10922098	103	chr1:196689020,chr1:196691864,chr1:196692375,chr1:196692604,chr1:196692712,chr1:196692881,chr1:196694942,chr1:196699230,chr1:196702534,chr1:196705200,chr1:196708613,chr1:196710047,chr1:196712245,chr1:196714591,chr1:196719931,chr1:196721814,chr1:196723248,rs1061147,rs1061170,rs10733086,rs10754199,rs10801553,rs10801554,rs10801555,rs10801556,rs10801557,rs1089033,rs10922092,rs10922094,rs10922097,rs10…	chr1	196695521	195695521	197695521	C	T	1	40.01	trans	188752356	CFH,CFHR3,KCNT2,MIR4735,CFHR1,CFHR4	CFH (c)	0.06	0.06	13.82	13.82	1	1	NA	NA	NA	NA	NA	1602	2029	1	2	0.002	0.014	N	-	-	-	-
SNX7	164.9	98034238	chr1_360	14245_195_chr1_1	SNX7	chr1	+	98661283	SNX7	Sorting nexin-7	Q9UNH6	14245_195	rs10922098	103	chr1:196689020,chr1:196691864,chr1:196692375,chr1:196692604,chr1:196692712,chr1:196692881,chr1:196694942,chr1:196699230,chr1:196702534,chr1:196705200,chr1:196708613,chr1:196710047,chr1:196712245,chr1:196714591,chr1:196719931,chr1:196721814,chr1:196723248,rs1061147,rs1061170,rs10733086,rs10754199,rs10801553,rs10801554,rs10801555,rs10801556,rs10801557,rs1089033,rs10922092,rs10922094,rs10922097,rs10…	chr1	196695521	195695521	197814955	C	T	1	40.01	trans	98034238	CFH,CFHR3,KCNT2,MIR4735,CFHR1,CFHR4	CFH (c)	0.22	0.22	164.9	164.9	1	2	NA	NA	NA	NA	NA	128	2029	1	5	0.024	0.049	N	-	-	-	-
PTPN7	17.49	1511	chr1_395	14688_6_chr1_1	PTPN7	chr1	-	202161588	PTN7	Tyrosine-protein phosphatase non-receptor type 7	P35236	14688_6	rs147176673	1	rs147176673	chr1	202160077	201160068	203160077	A	G	1	0.93	cis	1511	PTPN7,PTPRVP,ARL8A,GPR37L1,LGR6,ELF3		-0.36	-0.36	17.49	17.49	1	2	0	NA	0	N	N	1	1	1	2	0.002	0.016	N	-	-	-	-
S100A3	40.7	43146263	chr1_360	15297_3_chr1_1	S100A3	chr1	-	153549258	S100A3	Protein S100-A3	P33764	15297_3	rs10922098	103	chr1:196689020,chr1:196691864,chr1:196692375,chr1:196692604,chr1:196692712,chr1:196692881,chr1:196694942,chr1:196699230,chr1:196702534,chr1:196705200,chr1:196708613,chr1:196710047,chr1:196712245,chr1:196714591,chr1:196719931,chr1:196721814,chr1:196723248,rs1061147,rs1061170,rs10733086,rs10754199,rs10801553,rs10801554,rs10801555,rs10801556,rs10801557,rs1089033,rs10922092,rs10922094,rs10922097,rs10…	chr1	196695521	195695521	197695521	C	T	1	40.01	trans	43146263	CFH,CFHR3,KCNT2,MIR4735,CFHR1,CFHR4	CFH (c)	0.11	0.11	40.7	40.7	1	1	NA	NA	NA	NA	NA	780	2029	1	3	0.006	0.02	N	-	-	-	-
DDR2	8.85	34064257	chr1_360	15381_45_chr1_1	DDR2	chr1	+	162631264	Discoidin domain receptor 2	Discoidin domain-containing receptor 2	Q16832	15381_45	rs10922098	103	chr1:196689020,chr1:196691864,chr1:196692375,chr1:196692604,chr1:196692712,chr1:196692881,chr1:196694942,chr1:196699230,chr1:196702534,chr1:196705200,chr1:196708613,chr1:196710047,chr1:196712245,chr1:196714591,chr1:196719931,chr1:196721814,chr1:196723248,rs1061147,rs1061170,rs10733086,rs10754199,rs10801553,rs10801554,rs10801555,rs10801556,rs10801557,rs1089033,rs10922092,rs10922094,rs10922097,rs10…	chr1	196695521	195695521	197695521	C	T	1	40.01	trans	34064257	CFH,CFHR3,KCNT2,MIR4735,CFHR1,CFHR4	CFH (c)	0.05	0.05	8.85	8.85	1	1	NA	NA	NA	NA	NA	1983	2029	2	2	0.001	0.013	N	-	-	-	-
OPTC	127.03	6798621	chr1_360	15430_165_chr1_1	OPTC	chr1	+	203494142	OPT	Opticin	Q9UBM4	15430_165	rs10922098	103	chr1:196689020,chr1:196691864,chr1:196692375,chr1:196692604,chr1:196692712,chr1:196692881,chr1:196694942,chr1:196699230,chr1:196702534,chr1:196705200,chr1:196708613,chr1:196710047,chr1:196712245,chr1:196714591,chr1:196719931,chr1:196721814,chr1:196723248,rs1061147,rs1061170,rs10733086,rs10754199,rs10801553,rs10801554,rs10801555,rs10801556,rs10801557,rs1089033,rs10922092,rs10922094,rs10922097,rs10…	chr1	196695521	195695521	197695521	C	T	1	40.01	trans	6798621	CFH,CFHR3,KCNT2,MIR4735,CFHR1,CFHR4	CFH (c)	0.2	0.2	127.03	127.03	1	1	NA	NA	NA	NA	NA	226	2029	1	3	0.019	0.038	N	-	-	-	-
CD247	25.82	29176911	chr1_360	15567_2_chr1_1	CD247	chr1	-	167518610	CD3-zeta	T-cell surface glycoprotein CD3 zeta chain	P20963	15567_2	rs10922098	103	chr1:196689020,chr1:196691864,chr1:196692375,chr1:196692604,chr1:196692712,chr1:196692881,chr1:196694942,chr1:196699230,chr1:196702534,chr1:196705200,chr1:196708613,chr1:196710047,chr1:196712245,chr1:196714591,chr1:196719931,chr1:196721814,chr1:196723248,rs1061147,rs1061170,rs10733086,rs10754199,rs10801553,rs10801554,rs10801555,rs10801556,rs10801557,rs1089033,rs10922092,rs10922094,rs10922097,rs10…	chr1	196695521	195695521	197695521	C	T	1	40.01	trans	29176911	CFH,CFHR3,KCNT2,MIR4735,CFHR1,CFHR4	CFH (c)	0.09	0.09	25.82	25.82	1	1	NA	NA	NA	NA	NA	1098	2029	1	2	0.004	0.014	N	-	-	-	-
BMP8B	259.65	156906660	chr1_360	15668_19_chr1_1	BMP8B	chr1	-	39788861	BMP-8	Bone morphogenetic protein 8B	P34820	15668_19	rs10922098	103	chr1:196689020,chr1:196691864,chr1:196692375,chr1:196692604,chr1:196692712,chr1:196692881,chr1:196694942,chr1:196699230,chr1:196702534,chr1:196705200,chr1:196708613,chr1:196710047,chr1:196712245,chr1:196714591,chr1:196719931,chr1:196721814,chr1:196723248,rs1061147,rs1061170,rs10733086,rs10754199,rs10801553,rs10801554,rs10801555,rs10801556,rs10801557,rs1089033,rs10922092,rs10922094,rs10922097,rs10…	chr1	196695521	195695521	197814955	C	T	1	40.01	trans	156906660	CFH,CFHR3,KCNT2,MIR4735,CFHR1,CFHR4	CFH (c)	0.28	0.28	259.65	259.65	1	3	NA	NA	NA	NA	NA	36	2029	1	6	0.037	0.075	N	-	-	-	-
CHIA	61.42	85404670	chr1_360	16591_71_chr1_1	CHIA	chr1	+	111290851	CHIA	Acidic mammalian chitinase	Q9BZP6	16591_71	rs10922098	103	chr1:196689020,chr1:196691864,chr1:196692375,chr1:196692604,chr1:196692712,chr1:196692881,chr1:196694942,chr1:196699230,chr1:196702534,chr1:196705200,chr1:196708613,chr1:196710047,chr1:196712245,chr1:196714591,chr1:196719931,chr1:196721814,chr1:196723248,rs1061147,rs1061170,rs10733086,rs10754199,rs10801553,rs10801554,rs10801555,rs10801556,rs10801557,rs1089033,rs10922092,rs10922094,rs10922097,rs10…	chr1	196695521	195695521	197695521	C	T	1	40.01	trans	85404670	CFH,CFHR3,KCNT2,MIR4735,CFHR1,CFHR4	CFH (c)	0.14	0.14	61.42	61.42	1	1	NA	NA	NA	NA	NA	557	2029	1	3	0.009	0.021	N	-	-	-	-
CFHR3	40.93	79278	chr1_360	16836_1_chr1_1	CFHR3	chr1	+	196774799	FHR3	Complement factor H-related protein 3	Q02985	16836_1	rs10922098	103	chr1:196689020,chr1:196691864,chr1:196692375,chr1:196692604,chr1:196692712,chr1:196692881,chr1:196694942,chr1:196699230,chr1:196702534,chr1:196705200,chr1:196708613,chr1:196710047,chr1:196712245,chr1:196714591,chr1:196719931,chr1:196721814,chr1:196723248,rs1061147,rs1061170,rs10733086,rs10754199,rs10801553,rs10801554,rs10801555,rs10801556,rs10801557,rs1089033,rs10922092,rs10922094,rs10922097,rs10…	chr1	196695521	195695521	197695521	C	T	1	40.01	cis	79278	CFH,CFHR3,KCNT2,MIR4735,CFHR1,CFHR4	CFH (c)	0.11	0.11	40.93	40.93	1	1	0	NA	0	N	Y	774	2029	1	2	0.006	0.018	N	-	-	-	-
RGS5	79.53	33373730	chr1_360	16850_5_chr1_1	RGS5	chr1	-	163321791	RGS5	Regulator of G-protein signaling 5	O15539	16850_5	rs10922098	103	chr1:196689020,chr1:196691864,chr1:196692375,chr1:196692604,chr1:196692712,chr1:196692881,chr1:196694942,chr1:196699230,chr1:196702534,chr1:196705200,chr1:196708613,chr1:196710047,chr1:196712245,chr1:196714591,chr1:196719931,chr1:196721814,chr1:196723248,rs1061147,rs1061170,rs10733086,rs10754199,rs10801553,rs10801554,rs10801555,rs10801556,rs10801557,rs1089033,rs10922092,rs10922094,rs10922097,rs10…	chr1	196695521	195695521	197695521	C	T	1	40.01	trans	33373730	CFH,CFHR3,KCNT2,MIR4735,CFHR1,CFHR4	CFH (c)	0.15	0.15	79.53	79.53	1	1	NA	NA	NA	NA	NA	419	2029	1	4	0.011	0.029	N	-	-	-	-
PDZK1	82.79	50987320	chr1_360	16852_10_chr1_1	PDZK1	chr1	-	145708201	NHRF3	Na(+)/H(+) exchange regulatory cofactor NHE-RF3	Q5T2W1	16852_10	rs10922098	103	chr1:196689020,chr1:196691864,chr1:196692375,chr1:196692604,chr1:196692712,chr1:196692881,chr1:196694942,chr1:196699230,chr1:196702534,chr1:196705200,chr1:196708613,chr1:196710047,chr1:196712245,chr1:196714591,chr1:196719931,chr1:196721814,chr1:196723248,rs1061147,rs1061170,rs10733086,rs10754199,rs10801553,rs10801554,rs10801555,rs10801556,rs10801557,rs1089033,rs10922092,rs10922094,rs10922097,rs10…	chr1	196695521	195695521	197695521	C	T	1	40.01	trans	50987320	CFH,CFHR3,KCNT2,MIR4735,CFHR1,CFHR4	CFH (c)	0.16	0.16	82.79	82.79	1	1	NA	NA	NA	NA	NA	403	2029	1	3	0.012	0.028	N	-	-	-	-
DUSP23	23.19	36914576	chr1_360	17326_44_chr1_1	DUSP23	chr1	+	159780945	DUS23	Dual specificity protein phosphatase 23	Q9BVJ7	17326_44	rs10922098	103	chr1:196689020,chr1:196691864,chr1:196692375,chr1:196692604,chr1:196692712,chr1:196692881,chr1:196694942,chr1:196699230,chr1:196702534,chr1:196705200,chr1:196708613,chr1:196710047,chr1:196712245,chr1:196714591,chr1:196719931,chr1:196721814,chr1:196723248,rs1061147,rs1061170,rs10733086,rs10754199,rs10801553,rs10801554,rs10801555,rs10801556,rs10801557,rs1089033,rs10922092,rs10922094,rs10922097,rs10…	chr1	196695521	195695521	197695521	C	T	1	40.01	trans	36914576	CFH,CFHR3,KCNT2,MIR4735,CFHR1,CFHR4	CFH (c)	0.08	0.08	23.19	23.19	1	1	NA	NA	NA	NA	NA	1182	2029	1	2	0.003	0.015	N	-	-	-	-
AK4	57.83	131548180	chr1_360	17432_25_chr1_1	AK4	chr1	+	65147341	KAD4	Adenylate kinase 4, mitochondrial	P27144	17432_25	rs10922098	103	chr1:196689020,chr1:196691864,chr1:196692375,chr1:196692604,chr1:196692712,chr1:196692881,chr1:196694942,chr1:196699230,chr1:196702534,chr1:196705200,chr1:196708613,chr1:196710047,chr1:196712245,chr1:196714591,chr1:196719931,chr1:196721814,chr1:196723248,rs1061147,rs1061170,rs10733086,rs10754199,rs10801553,rs10801554,rs10801555,rs10801556,rs10801557,rs1089033,rs10922092,rs10922094,rs10922097,rs10…	chr1	196695521	195695521	197695521	C	T	1	40.01	trans	131548180	CFH,CFHR3,KCNT2,MIR4735,CFHR1,CFHR4	CFH (c)	0.13	0.13	57.83	57.83	1	1	NA	NA	NA	NA	NA	584	2029	1	5	0.008	0.04	N	-	-	-	-
RGS4	64.78	33626916	chr1_360	17855_28_chr1_1	RGS4	chr1	+	163068605	RGS4	Regulator of G-protein signaling 4	P49798	17855_28	rs10922098	103	chr1:196689020,chr1:196691864,chr1:196692375,chr1:196692604,chr1:196692712,chr1:196692881,chr1:196694942,chr1:196699230,chr1:196702534,chr1:196705200,chr1:196708613,chr1:196710047,chr1:196712245,chr1:196714591,chr1:196719931,chr1:196721814,chr1:196723248,rs1061147,rs1061170,rs10733086,rs10754199,rs10801553,rs10801554,rs10801555,rs10801556,rs10801557,rs1089033,rs10922092,rs10922094,rs10922097,rs10…	chr1	196695521	195695521	197695521	C	T	1	40.01	trans	33626916	CFH,CFHR3,KCNT2,MIR4735,CFHR1,CFHR4	CFH (c)	0.14	0.14	64.78	64.78	1	1	NA	NA	NA	NA	NA	530	2029	1	3	0.009	0.024	N	-	-	-	-
CYB5R1	69.48	6271755	chr1_360	18255_6_chr1_1	CYB5R1	chr1	-	202967276	NB5R1	NADH-cytochrome b5 reductase 1	Q9UHQ9	18255_6	rs10922098	103	chr1:196689020,chr1:196691864,chr1:196692375,chr1:196692604,chr1:196692712,chr1:196692881,chr1:196694942,chr1:196699230,chr1:196702534,chr1:196705200,chr1:196708613,chr1:196710047,chr1:196712245,chr1:196714591,chr1:196719931,chr1:196721814,chr1:196723248,rs1061147,rs1061170,rs10733086,rs10754199,rs10801553,rs10801554,rs10801555,rs10801556,rs10801557,rs1089033,rs10922092,rs10922094,rs10922097,rs10…	chr1	196695521	195695521	197695521	C	T	1	40.01	trans	6271755	CFH,CFHR3,KCNT2,MIR4735,CFHR1,CFHR4	CFH (c)	0.14	0.14	69.48	69.48	1	1	NA	NA	NA	NA	NA	495	2029	1	6	0.01	0.028	N	-	-	-	-
PYCR2	154.42	29228819	chr1_360	18328_36_chr1_1	PYCR2	chr1	-	225924340	P5CR2	Pyrroline-5-carboxylate reductase 2	Q96C36	18328_36	rs10922098	103	chr1:196689020,chr1:196691864,chr1:196692375,chr1:196692604,chr1:196692712,chr1:196692881,chr1:196694942,chr1:196699230,chr1:196702534,chr1:196705200,chr1:196708613,chr1:196710047,chr1:196712245,chr1:196714591,chr1:196719931,chr1:196721814,chr1:196723248,rs1061147,rs1061170,rs10733086,rs10754199,rs10801553,rs10801554,rs10801555,rs10801556,rs10801557,rs1089033,rs10922092,rs10922094,rs10922097,rs10…	chr1	196695521	195695521	197821029	C	T	1	40.01	trans	29228819	CFH,CFHR3,KCNT2,MIR4735,CFHR1,CFHR4	CFH (c)	0.22	0.22	154.42	154.42	1	2	NA	NA	NA	NA	NA	156	2029	1	4	0.022	0.049	N	-	-	-	-
SH2D1B	54.26	34283383	chr1_360	18840_205_chr1_1	SH2D1B	chr1	-	162412138	SH21B	SH2 domain-containing protein 1B	O14796	18840_205	rs10922098	103	chr1:196689020,chr1:196691864,chr1:196692375,chr1:196692604,chr1:196692712,chr1:196692881,chr1:196694942,chr1:196699230,chr1:196702534,chr1:196705200,chr1:196708613,chr1:196710047,chr1:196712245,chr1:196714591,chr1:196719931,chr1:196721814,chr1:196723248,rs1061147,rs1061170,rs10733086,rs10754199,rs10801553,rs10801554,rs10801555,rs10801556,rs10801557,rs1089033,rs10922092,rs10922094,rs10922097,rs10…	chr1	196695521	195695521	197695521	C	T	1	40.01	trans	34283383	CFH,CFHR3,KCNT2,MIR4735,CFHR1,CFHR4	CFH (c)	0.13	0.13	54.26	54.26	1	1	NA	NA	NA	NA	NA	616	2029	1	4	0.008	0.027	N	-	-	-	-
NMNAT1	10.74	186752599	chr1_360	18932_84_chr1_1	NMNAT1	chr1	+	9942922	NMNA1	Nicotinamide/nicotinic acid mononucleotide adenylyltransferase 1	Q9HAN9	18932_84	rs10922098	103	chr1:196689020,chr1:196691864,chr1:196692375,chr1:196692604,chr1:196692712,chr1:196692881,chr1:196694942,chr1:196699230,chr1:196702534,chr1:196705200,chr1:196708613,chr1:196710047,chr1:196712245,chr1:196714591,chr1:196719931,chr1:196721814,chr1:196723248,rs1061147,rs1061170,rs10733086,rs10754199,rs10801553,rs10801554,rs10801555,rs10801556,rs10801557,rs1089033,rs10922092,rs10922094,rs10922097,rs10…	chr1	196695521	195695521	197695521	C	T	1	40.01	trans	186752599	CFH,CFHR3,KCNT2,MIR4735,CFHR1,CFHR4	CFH (c)	0.05	0.05	10.74	10.74	1	1	NA	NA	NA	NA	NA	1818	2029	3	3	0.001	0.016	N	-	-	-	-
RPA2	51.76	168780724	chr1_360	19264_6_chr1_1	RPA2	chr1	-	27914797	RFA2	Replication protein A 32 kDa subunit	P15927	19264_6	rs10922098	103	chr1:196689020,chr1:196691864,chr1:196692375,chr1:196692604,chr1:196692712,chr1:196692881,chr1:196694942,chr1:196699230,chr1:196702534,chr1:196705200,chr1:196708613,chr1:196710047,chr1:196712245,chr1:196714591,chr1:196719931,chr1:196721814,chr1:196723248,rs1061147,rs1061170,rs10733086,rs10754199,rs10801553,rs10801554,rs10801555,rs10801556,rs10801557,rs1089033,rs10922092,rs10922094,rs10922097,rs10…	chr1	196695521	195695521	197695521	C	T	1	40.01	trans	168780724	CFH,CFHR3,KCNT2,MIR4735,CFHR1,CFHR4	CFH (c)	0.12	0.12	51.76	51.76	1	1	NA	NA	NA	NA	NA	643	2029	1	4	0.007	0.021	N	-	-	-	-
PROK1	21.84	86244356	chr1_360	2247_20_chr1_1	PROK1	chr1	+	110451165	EG-VEGF	Prokineticin-1	P58294	2247_20	rs10922098	103	chr1:196689020,chr1:196691864,chr1:196692375,chr1:196692604,chr1:196692712,chr1:196692881,chr1:196694942,chr1:196699230,chr1:196702534,chr1:196705200,chr1:196708613,chr1:196710047,chr1:196712245,chr1:196714591,chr1:196719931,chr1:196721814,chr1:196723248,rs1061147,rs1061170,rs10733086,rs10754199,rs10801553,rs10801554,rs10801555,rs10801556,rs10801557,rs1089033,rs10922092,rs10922094,rs10922097,rs10…	chr1	196695521	195695521	197695521	C	T	1	40.01	trans	86244356	CFH,CFHR3,KCNT2,MIR4735,CFHR1,CFHR4	CFH (c)	0.08	0.08	21.84	21.84	1	1	NA	NA	NA	NA	NA	1224	2029	1	2	0.003	0.016	N	-	-	-	-
PLA2G2E	37.71	176771904	chr1_360	2447_7_chr1_1	PLA2G2E	chr1	-	19923617	GIIE	Group IIE secretory phospholipase A2	Q9NZK7	2447_7	rs10922098	103	chr1:196689020,chr1:196691864,chr1:196692375,chr1:196692604,chr1:196692712,chr1:196692881,chr1:196694942,chr1:196699230,chr1:196702534,chr1:196705200,chr1:196708613,chr1:196710047,chr1:196712245,chr1:196714591,chr1:196719931,chr1:196721814,chr1:196723248,rs1061147,rs1061170,rs10733086,rs10754199,rs10801553,rs10801554,rs10801555,rs10801556,rs10801557,rs1089033,rs10922092,rs10922094,rs10922097,rs10…	chr1	196695521	195695521	197695521	C	T	1	40.01	trans	176771904	CFH,CFHR3,KCNT2,MIR4735,CFHR1,CFHR4	CFH (c)	0.1	0.1	37.71	37.71	1	1	NA	NA	NA	NA	NA	835	2029	1	2	0.005	0.017	N	-	-	-	-
TNFRSF8	127.89	184632205	chr1_360	2605_49_chr1_1	TNFRSF8	chr1	+	12063316	CD30	Tumor necrosis factor receptor superfamily member 8	P28908	2605_49	rs10922098	103	chr1:196689020,chr1:196691864,chr1:196692375,chr1:196692604,chr1:196692712,chr1:196692881,chr1:196694942,chr1:196699230,chr1:196702534,chr1:196705200,chr1:196708613,chr1:196710047,chr1:196712245,chr1:196714591,chr1:196719931,chr1:196721814,chr1:196723248,rs1061147,rs1061170,rs10733086,rs10754199,rs10801553,rs10801554,rs10801555,rs10801556,rs10801557,rs1089033,rs10922092,rs10922094,rs10922097,rs10…	chr1	196695521	195695521	197814955	C	T	1	40.01	trans	184632205	CFH,CFHR3,KCNT2,MIR4735,CFHR1,CFHR4	CFH (c)	0.2	0.2	127.89	127.89	1	2	NA	NA	NA	NA	NA	224	2029	1	4	0.018	0.039	N	-	-	-	-
TNFSF18	139.22	23644558	chr1_360	2708_54_chr1_1	TNFSF18	chr1	-	173050963	TNFSF18	Tumor necrosis factor ligand superfamily member 18	Q9UNG2	2708_54	rs10922098	103	chr1:196689020,chr1:196691864,chr1:196692375,chr1:196692604,chr1:196692712,chr1:196692881,chr1:196694942,chr1:196699230,chr1:196702534,chr1:196705200,chr1:196708613,chr1:196710047,chr1:196712245,chr1:196714591,chr1:196719931,chr1:196721814,chr1:196723248,rs1061147,rs1061170,rs10733086,rs10754199,rs10801553,rs10801554,rs10801555,rs10801556,rs10801557,rs1089033,rs10922092,rs10922094,rs10922097,rs10…	chr1	196695521	195695521	197814955	C	T	1	40.01	trans	23644558	CFH,CFHR3,KCNT2,MIR4735,CFHR1,CFHR4	CFH (c)	0.2	0.2	139.22	139.22	1	2	NA	NA	NA	NA	NA	196	2029	1	4	0.02	0.043	N	-	-	-	-
ARTN	11.22	152762202	chr1_360	2939_10_chr1_1	ARTN	chr1	+	43933319	Artemin	Artemin	Q5T4W7	2939_10	rs10922098	103	chr1:196689020,chr1:196691864,chr1:196692375,chr1:196692604,chr1:196692712,chr1:196692881,chr1:196694942,chr1:196699230,chr1:196702534,chr1:196705200,chr1:196708613,chr1:196710047,chr1:196712245,chr1:196714591,chr1:196719931,chr1:196721814,chr1:196723248,rs1061147,rs1061170,rs10733086,rs10754199,rs10801553,rs10801554,rs10801555,rs10801556,rs10801557,rs1089033,rs10922092,rs10922094,rs10922097,rs10…	chr1	196695521	195695521	197695521	C	T	1	40.01	trans	152762202	CFH,CFHR3,KCNT2,MIR4735,CFHR1,CFHR4	CFH (c)	0.06	0.06	11.22	11.22	1	1	NA	NA	NA	NA	NA	1779	2029	2	2	0.002	0.025	N	-	-	-	-
MPL	11.94	153358647	chr1_360	3473_78_chr1_1	MPL	chr1	+	43336874	Thrombopoietin Receptor	Thrombopoietin Receptor	P40238	3473_78	rs10922098	103	chr1:196689020,chr1:196691864,chr1:196692375,chr1:196692604,chr1:196692712,chr1:196692881,chr1:196694942,chr1:196699230,chr1:196702534,chr1:196705200,chr1:196708613,chr1:196710047,chr1:196712245,chr1:196714591,chr1:196719931,chr1:196721814,chr1:196723248,rs1061147,rs1061170,rs10733086,rs10754199,rs10801553,rs10801554,rs10801555,rs10801556,rs10801557,rs1089033,rs10922092,rs10922094,rs10922097,rs10…	chr1	196695521	195695521	197695521	C	T	1	40.01	trans	153358647	CFH,CFHR3,KCNT2,MIR4735,CFHR1,CFHR4	CFH (c)	0.06	0.06	11.94	11.94	1	1	NA	NA	NA	NA	NA	1728	2029	1	1	0.002	0.014	N	-	-	-	-
IL22RA1	47.41	172552236	chr1_360	3620_67_chr1_1	IL22RA1	chr1	-	24143285	IL22RA1	Interleukin-22 receptor subunit alpha-1	Q8N6P7	3620_67	rs10922098	103	chr1:196689020,chr1:196691864,chr1:196692375,chr1:196692604,chr1:196692712,chr1:196692881,chr1:196694942,chr1:196699230,chr1:196702534,chr1:196705200,chr1:196708613,chr1:196710047,chr1:196712245,chr1:196714591,chr1:196719931,chr1:196721814,chr1:196723248,rs1061147,rs1061170,rs10733086,rs10754199,rs10801553,rs10801554,rs10801555,rs10801556,rs10801557,rs1089033,rs10922092,rs10922094,rs10922097,rs10…	chr1	196695521	195695521	197695521	C	T	1	40.01	trans	172552236	CFH,CFHR3,KCNT2,MIR4735,CFHR1,CFHR4	CFH (c)	0.12	0.12	47.41	47.41	1	1	NA	NA	NA	NA	NA	699	2029	1	5	0.007	0.024	N	-	-	-	-
MMEL1	26.07	194062479	chr1_360	3627_71_chr1_1	MMEL1	chr1	-	2633042	MMEL2	Membrane metallo-endopeptidase-like 1	Q495T6	3627_71	rs10922098	103	chr1:196689020,chr1:196691864,chr1:196692375,chr1:196692604,chr1:196692712,chr1:196692881,chr1:196694942,chr1:196699230,chr1:196702534,chr1:196705200,chr1:196708613,chr1:196710047,chr1:196712245,chr1:196714591,chr1:196719931,chr1:196721814,chr1:196723248,rs1061147,rs1061170,rs10733086,rs10754199,rs10801553,rs10801554,rs10801555,rs10801556,rs10801557,rs1089033,rs10922092,rs10922094,rs10922097,rs10…	chr1	196695521	195695521	197695521	C	T	1	40.01	trans	194062479	CFH,CFHR3,KCNT2,MIR4735,CFHR1,CFHR4	CFH (c)	0.09	0.09	26.07	26.07	1	1	NA	NA	NA	NA	NA	1091	2029	1	2	0.004	0.015	N	-	-	-	-
IL20	16.96	10169725	chr1_360	4138_25_chr1_1	IL20	chr1	+	206865246	IL-20	Interleukin-20	Q9NYY1	4138_25	rs10922098	103	chr1:196689020,chr1:196691864,chr1:196692375,chr1:196692604,chr1:196692712,chr1:196692881,chr1:196694942,chr1:196699230,chr1:196702534,chr1:196705200,chr1:196708613,chr1:196710047,chr1:196712245,chr1:196714591,chr1:196719931,chr1:196721814,chr1:196723248,rs1061147,rs1061170,rs10733086,rs10754199,rs10801553,rs10801554,rs10801555,rs10801556,rs10801557,rs1089033,rs10922092,rs10922094,rs10922097,rs10…	chr1	196695521	195695521	197695521	C	T	1	40.01	trans	10169725	CFH,CFHR3,KCNT2,MIR4735,CFHR1,CFHR4	CFH (c)	0.07	0.07	16.96	16.96	1	1	NA	NA	NA	NA	NA	1433	2029	1	1	0.002	0.013	N	-	-	-	-
XCL1	42.58	28121394	chr1_360	4143_74_chr1_1	XCL1	chr1	+	168574127	Lymphotactin	Lymphotactin	P47992	4143_74	rs10922098	103	chr1:196689020,chr1:196691864,chr1:196692375,chr1:196692604,chr1:196692712,chr1:196692881,chr1:196694942,chr1:196699230,chr1:196702534,chr1:196705200,chr1:196708613,chr1:196710047,chr1:196712245,chr1:196714591,chr1:196719931,chr1:196721814,chr1:196723248,rs1061147,rs1061170,rs10733086,rs10754199,rs10801553,rs10801554,rs10801555,rs10801556,rs10801557,rs1089033,rs10922092,rs10922094,rs10922097,rs10…	chr1	196695521	195695521	197695521	C	T	1	40.01	trans	28121394	CFH,CFHR3,KCNT2,MIR4735,CFHR1,CFHR4	CFH (c)	0.11	0.11	42.58	42.58	1	1	NA	NA	NA	NA	NA	749	2029	1	3	0.006	0.019	N	-	-	-	-
DYRK3	119.89	9940014	chr1_360	4359_87_chr1_1	DYRK3	chr1	+	206635535	DYRK3	Dual specificity tyrosine-phosphorylation-regulated kinase 3	O43781	4359_87	rs10922098	103	chr1:196689020,chr1:196691864,chr1:196692375,chr1:196692604,chr1:196692712,chr1:196692881,chr1:196694942,chr1:196699230,chr1:196702534,chr1:196705200,chr1:196708613,chr1:196710047,chr1:196712245,chr1:196714591,chr1:196719931,chr1:196721814,chr1:196723248,rs1061147,rs1061170,rs10733086,rs10754199,rs10801553,rs10801554,rs10801555,rs10801556,rs10801557,rs1089033,rs10922092,rs10922094,rs10922097,rs10…	chr1	196695521	195695521	197695521	C	T	1	40.01	trans	9940014	CFH,CFHR3,KCNT2,MIR4735,CFHR1,CFHR4	CFH (c)	0.19	0.19	119.89	119.89	1	1	NA	NA	NA	NA	NA	254	2029	1	3	0.018	0.037	N	-	-	-	-
ABL2	39.52	17465828	chr1_360	5261_13_chr1_1	ABL2	chr1	-	179229693	ABL2	Abelson tyrosine-protein kinase 2	P42684	5261_13	rs10922098	103	chr1:196689020,chr1:196691864,chr1:196692375,chr1:196692604,chr1:196692712,chr1:196692881,chr1:196694942,chr1:196699230,chr1:196702534,chr1:196705200,chr1:196708613,chr1:196710047,chr1:196712245,chr1:196714591,chr1:196719931,chr1:196721814,chr1:196723248,rs1061147,rs1061170,rs10733086,rs10754199,rs10801553,rs10801554,rs10801555,rs10801556,rs10801557,rs1089033,rs10922092,rs10922094,rs10922097,rs10…	chr1	196695521	195695521	197695521	C	T	1	40.01	trans	17465828	CFH,CFHR3,KCNT2,MIR4735,CFHR1,CFHR4	CFH (c)	0.11	0.11	39.52	39.52	1	1	NA	NA	NA	NA	NA	800	2029	1	3	0.006	0.019	N	-	-	-	-
BCAR3	24.96	102848371	chr1_360	5262_57_chr1_1	BCAR3	chr1	-	93847150	BCAR3	Breast cancer anti-estrogen resistance protein 3	O75815	5262_57	rs10922098	103	chr1:196689020,chr1:196691864,chr1:196692375,chr1:196692604,chr1:196692712,chr1:196692881,chr1:196694942,chr1:196699230,chr1:196702534,chr1:196705200,chr1:196708613,chr1:196710047,chr1:196712245,chr1:196714591,chr1:196719931,chr1:196721814,chr1:196723248,rs1061147,rs1061170,rs10733086,rs10754199,rs10801553,rs10801554,rs10801555,rs10801556,rs10801557,rs1089033,rs10922092,rs10922094,rs10922097,rs10…	chr1	196695521	195695521	197695521	C	T	1	40.01	trans	102848371	CFH,CFHR3,KCNT2,MIR4735,CFHR1,CFHR4	CFH (c)	0.08	0.08	24.96	24.96	1	1	NA	NA	NA	NA	NA	1122	2029	1	3	0.004	0.016	N	-	-	-	-
TNFRSF14	34.26	194139157	chr1_360	5352_11_chr1_1	TNFRSF14	chr1	+	2556364	HVEM	Tumor necrosis factor receptor superfamily member 14	Q92956	5352_11	rs10922098	103	chr1:196689020,chr1:196691864,chr1:196692375,chr1:196692604,chr1:196692712,chr1:196692881,chr1:196694942,chr1:196699230,chr1:196702534,chr1:196705200,chr1:196708613,chr1:196710047,chr1:196712245,chr1:196714591,chr1:196719931,chr1:196721814,chr1:196723248,rs1061147,rs1061170,rs10733086,rs10754199,rs10801553,rs10801554,rs10801555,rs10801556,rs10801557,rs1089033,rs10922092,rs10922094,rs10922097,rs10…	chr1	196695521	195695521	197695521	C	T	1	40.01	trans	194139157	CFH,CFHR3,KCNT2,MIR4735,CFHR1,CFHR4	CFH (c)	0.1	0.1	34.26	34.26	1	1	NA	NA	NA	NA	NA	902	2029	1	1	0.005	0.017	N	-	-	-	-
TNFRSF18	65.81	195487620	chr1_360	5526_53_chr1_1	TNFRSF18	chr1	-	1207901	GITR	Tumor necrosis factor receptor superfamily member 18	Q9Y5U5	5526_53	rs10922098	103	chr1:196689020,chr1:196691864,chr1:196692375,chr1:196692604,chr1:196692712,chr1:196692881,chr1:196694942,chr1:196699230,chr1:196702534,chr1:196705200,chr1:196708613,chr1:196710047,chr1:196712245,chr1:196714591,chr1:196719931,chr1:196721814,chr1:196723248,rs1061147,rs1061170,rs10733086,rs10754199,rs10801553,rs10801554,rs10801555,rs10801556,rs10801557,rs1089033,rs10922092,rs10922094,rs10922097,rs10…	chr1	196695521	195695521	197695521	C	T	1	40.01	trans	195487620	CFH,CFHR3,KCNT2,MIR4735,CFHR1,CFHR4	CFH (c)	0.14	0.14	65.81	65.81	1	1	NA	NA	NA	NA	NA	520	2029	1	2	0.009	0.025	N	-	-	-	-
PAPPA2	26.75	20232363	chr1_360	5756_66_chr1_1	PAPPA2	chr1	+	176463158	PAPP2	Pappalysin-2	Q9BXP8	5756_66	rs10922098	103	chr1:196689020,chr1:196691864,chr1:196692375,chr1:196692604,chr1:196692712,chr1:196692881,chr1:196694942,chr1:196699230,chr1:196702534,chr1:196705200,chr1:196708613,chr1:196710047,chr1:196712245,chr1:196714591,chr1:196719931,chr1:196721814,chr1:196723248,rs1061147,rs1061170,rs10733086,rs10754199,rs10801553,rs10801554,rs10801555,rs10801556,rs10801557,rs1089033,rs10922092,rs10922094,rs10922097,rs10…	chr1	196695521	195695521	197695521	C	T	1	40.01	trans	20232363	CFH,CFHR3,KCNT2,MIR4735,CFHR1,CFHR4	CFH (c)	0.09	0.09	26.75	26.75	1	1	NA	NA	NA	NA	NA	1064	2029	1	2	0.004	0.016	N	-	-	-	-
GALNT2	13.0	33362267	chr1_360	5764_4_chr1_1	GALNT2	chr1	+	230057788	GALT2	Polypeptide N-acetylgalactosaminyltransferase 2	Q10471	5764_4	rs10922098	103	chr1:196689020,chr1:196691864,chr1:196692375,chr1:196692604,chr1:196692712,chr1:196692881,chr1:196694942,chr1:196699230,chr1:196702534,chr1:196705200,chr1:196708613,chr1:196710047,chr1:196712245,chr1:196714591,chr1:196719931,chr1:196721814,chr1:196723248,rs1061147,rs1061170,rs10733086,rs10754199,rs10801553,rs10801554,rs10801555,rs10801556,rs10801557,rs1089033,rs10922092,rs10922094,rs10922097,rs10…	chr1	196695521	195695521	197695521	C	T	1	40.01	trans	33362267	CFH,CFHR3,KCNT2,MIR4735,CFHR1,CFHR4	CFH (c)	0.06	0.06	13	13	1	1	NA	NA	NA	NA	NA	1653	2029	1	2	0.002	0.013	N	-	-	-	-
UTS2	281.38	188781906	chr1_360	6020_52_chr1_1	UTS2	chr1	-	7913615	Urotensin-II	Urotensin-2	O95399	6020_52	rs10922098	103	chr1:196689020,chr1:196691864,chr1:196692375,chr1:196692604,chr1:196692712,chr1:196692881,chr1:196694942,chr1:196699230,chr1:196702534,chr1:196705200,chr1:196708613,chr1:196710047,chr1:196712245,chr1:196714591,chr1:196719931,chr1:196721814,chr1:196723248,rs1061147,rs1061170,rs10733086,rs10754199,rs10801553,rs10801554,rs10801555,rs10801556,rs10801557,rs1089033,rs10922092,rs10922094,rs10922097,rs10…	chr1	196695521	195695521	197814955	C	T	1	40.01	trans	188781906	CFH,CFHR3,KCNT2,MIR4735,CFHR1,CFHR4	CFH (c)	0.29	0.29	281.38	281.38	1	3	NA	NA	NA	NA	NA	22	2029	1	6	0.041	0.083	N	-	-	-	-
LEPRE1	72.73	153928437	chr1_360	6273_58_chr1_1	LEPRE1	chr1	-	42767084	P3H1	Prolyl 3-hydroxylase 1	Q32P28	6273_58	rs10922098	103	chr1:196689020,chr1:196691864,chr1:196692375,chr1:196692604,chr1:196692712,chr1:196692881,chr1:196694942,chr1:196699230,chr1:196702534,chr1:196705200,chr1:196708613,chr1:196710047,chr1:196712245,chr1:196714591,chr1:196719931,chr1:196721814,chr1:196723248,rs1061147,rs1061170,rs10733086,rs10754199,rs10801553,rs10801554,rs10801555,rs10801556,rs10801557,rs1089033,rs10922092,rs10922094,rs10922097,rs10…	chr1	196695521	195695521	197695521	C	T	1	40.01	trans	153928437	CFH,CFHR3,KCNT2,MIR4735,CFHR1,CFHR4	CFH (c)	0.15	0.15	72.73	72.73	1	1	NA	NA	NA	NA	NA	474	2029	1	3	0.011	0.027	N	-	-	-	-
LAD1	14.34	4704020	chr1_360	6407_63_chr1_1	LAD1	chr1	-	201399541	LAD1	Ladinin-1	O00515	6407_63	rs10922098	103	chr1:196689020,chr1:196691864,chr1:196692375,chr1:196692604,chr1:196692712,chr1:196692881,chr1:196694942,chr1:196699230,chr1:196702534,chr1:196705200,chr1:196708613,chr1:196710047,chr1:196712245,chr1:196714591,chr1:196719931,chr1:196721814,chr1:196723248,rs1061147,rs1061170,rs10733086,rs10754199,rs10801553,rs10801554,rs10801555,rs10801556,rs10801557,rs1089033,rs10922092,rs10922094,rs10922097,rs10…	chr1	196695521	195695521	197695521	C	T	1	40.01	trans	4704020	CFH,CFHR3,KCNT2,MIR4735,CFHR1,CFHR4	CFH (c)	0.06	0.06	14.34	14.34	1	1	NA	NA	NA	NA	NA	1575	2029	1	2	0.002	0.014	N	-	-	-	-
EXTL2	112.31	95800110	chr1_360	6528_95_chr1_1	EXTL2	chr1	-	100895411	EXTL2	Exostosin-like 2	Q9UBQ6	6528_95	rs10922098	103	chr1:196689020,chr1:196691864,chr1:196692375,chr1:196692604,chr1:196692712,chr1:196692881,chr1:196694942,chr1:196699230,chr1:196702534,chr1:196705200,chr1:196708613,chr1:196710047,chr1:196712245,chr1:196714591,chr1:196719931,chr1:196721814,chr1:196723248,rs1061147,rs1061170,rs10733086,rs10754199,rs10801553,rs10801554,rs10801555,rs10801556,rs10801557,rs1089033,rs10922092,rs10922094,rs10922097,rs10…	chr1	196695521	195695521	197695521	C	T	1	40.01	trans	95800110	CFH,CFHR3,KCNT2,MIR4735,CFHR1,CFHR4	CFH (c)	0.18	0.18	112.31	112.31	1	1	NA	NA	NA	NA	NA	281	2029	1	5	0.016	0.039	N	-	-	-	-
C1orf162	89.39	85233495	chr1_360	6896_3_chr1_1	C1orf162	chr1	+	111462026	CA162	Transmembrane protein C1orf162	Q8NEQ5	6896_3	rs10922098	103	chr1:196689020,chr1:196691864,chr1:196692375,chr1:196692604,chr1:196692712,chr1:196692881,chr1:196694942,chr1:196699230,chr1:196702534,chr1:196705200,chr1:196708613,chr1:196710047,chr1:196712245,chr1:196714591,chr1:196719931,chr1:196721814,chr1:196723248,rs1061147,rs1061170,rs10733086,rs10754199,rs10801553,rs10801554,rs10801555,rs10801556,rs10801557,rs1089033,rs10922092,rs10922094,rs10922097,rs10…	chr1	196695521	195695521	197695521	C	T	1	40.01	trans	85233495	CFH,CFHR3,KCNT2,MIR4735,CFHR1,CFHR4	CFH (c)	0.17	0.17	89.39	89.39	1	1	NA	NA	NA	NA	NA	362	2029	1	8	0.013	0.061	N	-	-	-	-
CD164L2	118.03	169312188	chr1_360	6915_2_chr1_1	CD164L2	chr1	-	27383333	C16L2	CD164 sialomucin-like 2 protein	Q6UWJ8	6915_2	rs10922098	103	chr1:196689020,chr1:196691864,chr1:196692375,chr1:196692604,chr1:196692712,chr1:196692881,chr1:196694942,chr1:196699230,chr1:196702534,chr1:196705200,chr1:196708613,chr1:196710047,chr1:196712245,chr1:196714591,chr1:196719931,chr1:196721814,chr1:196723248,rs1061147,rs1061170,rs10733086,rs10754199,rs10801553,rs10801554,rs10801555,rs10801556,rs10801557,rs1089033,rs10922092,rs10922094,rs10922097,rs10…	chr1	196695521	195695521	197695521	C	T	1	40.01	trans	169312188	CFH,CFHR3,KCNT2,MIR4735,CFHR1,CFHR4	CFH (c)	0.19	0.19	118.03	118.03	1	1	NA	NA	NA	NA	NA	259	2029	1	4	0.017	0.037	N	-	-	-	-
B4GALT3	36.27	35510514	chr1_360	6921_24_chr1_1	B4GALT3	chr1	-	161185007	B4GT3	Beta-1,4-galactosyltransferase 3	O60512	6921_24	rs10922098	103	chr1:196689020,chr1:196691864,chr1:196692375,chr1:196692604,chr1:196692712,chr1:196692881,chr1:196694942,chr1:196699230,chr1:196702534,chr1:196705200,chr1:196708613,chr1:196710047,chr1:196712245,chr1:196714591,chr1:196719931,chr1:196721814,chr1:196723248,rs1061147,rs1061170,rs10733086,rs10754199,rs10801553,rs10801554,rs10801555,rs10801556,rs10801557,rs1089033,rs10922092,rs10922094,rs10922097,rs10…	chr1	196695521	195695521	197695521	C	T	1	40.01	trans	35510514	CFH,CFHR3,KCNT2,MIR4735,CFHR1,CFHR4	CFH (c)	0.1	0.1	36.27	36.27	1	1	NA	NA	NA	NA	NA	866	2029	1	3	0.005	0.019	N	-	-	-	-
COLGALT2	29.26	12643909	chr1_360	7234_12_chr1_1	COLGALT2	chr1	-	184051612	GT252	Procollagen galactosyltransferase 2	Q8IYK4	7234_12	rs10922098	103	chr1:196689020,chr1:196691864,chr1:196692375,chr1:196692604,chr1:196692712,chr1:196692881,chr1:196694942,chr1:196699230,chr1:196702534,chr1:196705200,chr1:196708613,chr1:196710047,chr1:196712245,chr1:196714591,chr1:196719931,chr1:196721814,chr1:196723248,rs1061147,rs1061170,rs10733086,rs10754199,rs10801553,rs10801554,rs10801555,rs10801556,rs10801557,rs1089033,rs10922092,rs10922094,rs10922097,rs10…	chr1	196695521	195695521	197695521	C	T	1	40.01	trans	12643909	CFH,CFHR3,KCNT2,MIR4735,CFHR1,CFHR4	CFH (c)	0.09	0.09	29.26	29.26	1	1	NA	NA	NA	NA	NA	999	2029	1	2	0.004	0.015	N	-	-	-	-
GORAB	57.65	26163400	chr1_360	7247_1_chr1_1	GORAB	chr1	+	170532121	GORAB	RAB6-interacting golgin	Q5T7V8	7247_1	rs10922098	103	chr1:196689020,chr1:196691864,chr1:196692375,chr1:196692604,chr1:196692712,chr1:196692881,chr1:196694942,chr1:196699230,chr1:196702534,chr1:196705200,chr1:196708613,chr1:196710047,chr1:196712245,chr1:196714591,chr1:196719931,chr1:196721814,chr1:196723248,rs1061147,rs1061170,rs10733086,rs10754199,rs10801553,rs10801554,rs10801555,rs10801556,rs10801557,rs1089033,rs10922092,rs10922094,rs10922097,rs10…	chr1	196695521	195695521	197695521	C	T	1	40.01	trans	26163400	CFH,CFHR3,KCNT2,MIR4735,CFHR1,CFHR4	CFH (c)	0.13	0.13	57.65	57.65	1	1	NA	NA	NA	NA	NA	586	2029	1	4	0.008	0.025	N	-	-	-	-
VAMP4	15.3	24952677	chr1_360	7732_45_chr1_1	VAMP4	chr1	-	171742844	VAMP4	Vesicle-associated membrane protein 4	O75379	7732_45	rs10922098	103	chr1:196689020,chr1:196691864,chr1:196692375,chr1:196692604,chr1:196692712,chr1:196692881,chr1:196694942,chr1:196699230,chr1:196702534,chr1:196705200,chr1:196708613,chr1:196710047,chr1:196712245,chr1:196714591,chr1:196719931,chr1:196721814,chr1:196723248,rs1061147,rs1061170,rs10733086,rs10754199,rs10801553,rs10801554,rs10801555,rs10801556,rs10801557,rs1089033,rs10922092,rs10922094,rs10922097,rs10…	chr1	196695521	195695521	197695521	C	T	1	40.01	trans	24952677	CFH,CFHR3,KCNT2,MIR4735,CFHR1,CFHR4	CFH (c)	0.07	0.07	15.3	15.3	1	1	NA	NA	NA	NA	NA	1509	2029	1	1	0.002	0.014	N	-	-	-	-
GBP6	208.56	107331645	chr1_360	7818_101_chr1_1	GBP6	chr1	+	89363876	GBP6	Guanylate-binding protein 6	Q6ZN66	7818_101	rs10922098	103	chr1:196689020,chr1:196691864,chr1:196692375,chr1:196692604,chr1:196692712,chr1:196692881,chr1:196694942,chr1:196699230,chr1:196702534,chr1:196705200,chr1:196708613,chr1:196710047,chr1:196712245,chr1:196714591,chr1:196719931,chr1:196721814,chr1:196723248,rs1061147,rs1061170,rs10733086,rs10754199,rs10801553,rs10801554,rs10801555,rs10801556,rs10801557,rs1089033,rs10922092,rs10922094,rs10922097,rs10…	chr1	196695521	195695521	197814955	C	T	1	40.01	trans	107331645	CFH,CFHR3,KCNT2,MIR4735,CFHR1,CFHR4	CFH (c)	0.25	0.25	208.56	208.56	1	2	NA	NA	NA	NA	NA	72	2029	1	7	0.03	0.066	N	-	-	-	-
VAMP3	25.0	188924253	chr1_360	7903_18_chr1_1	VAMP3	chr1	+	7771268	VAMP3	Vesicle-associated membrane protein 3	Q15836	7903_18	rs10922098	103	chr1:196689020,chr1:196691864,chr1:196692375,chr1:196692604,chr1:196692712,chr1:196692881,chr1:196694942,chr1:196699230,chr1:196702534,chr1:196705200,chr1:196708613,chr1:196710047,chr1:196712245,chr1:196714591,chr1:196719931,chr1:196721814,chr1:196723248,rs1061147,rs1061170,rs10733086,rs10754199,rs10801553,rs10801554,rs10801555,rs10801556,rs10801557,rs1089033,rs10922092,rs10922094,rs10922097,rs10…	chr1	196695521	195695521	197695521	C	T	1	40.01	trans	188924253	CFH,CFHR3,KCNT2,MIR4735,CFHR1,CFHR4	CFH (c)	0.08	0.08	25	25	1	1	NA	NA	NA	NA	NA	1120	2029	1	2	0.003	0.016	N	-	-	-	-
EVA1B	55.07	160371367	chr1_360	8062_15_chr1_1	EVA1B	chr1	-	36324154	F176B	Protein eva-1 homolog B	Q9NVM1	8062_15	rs10922098	103	chr1:196689020,chr1:196691864,chr1:196692375,chr1:196692604,chr1:196692712,chr1:196692881,chr1:196694942,chr1:196699230,chr1:196702534,chr1:196705200,chr1:196708613,chr1:196710047,chr1:196712245,chr1:196714591,chr1:196719931,chr1:196721814,chr1:196723248,rs1061147,rs1061170,rs10733086,rs10754199,rs10801553,rs10801554,rs10801555,rs10801556,rs10801557,rs1089033,rs10922092,rs10922094,rs10922097,rs10…	chr1	196695521	195695521	197695521	C	T	1	40.01	trans	160371367	CFH,CFHR3,KCNT2,MIR4735,CFHR1,CFHR4	CFH (c)	0.13	0.13	55.07	55.07	1	1	NA	NA	NA	NA	NA	606	2029	1	3	0.008	0.021	N	-	-	-	-
C1orf186	45.27	9357201	chr1_360	8102_239_chr1_1	C1orf186	chr1	+	206052722	CA186	Uncharacterized protein C1orf186	Q6ZWK4	8102_239	rs10922098	103	chr1:196689020,chr1:196691864,chr1:196692375,chr1:196692604,chr1:196692712,chr1:196692881,chr1:196694942,chr1:196699230,chr1:196702534,chr1:196705200,chr1:196708613,chr1:196710047,chr1:196712245,chr1:196714591,chr1:196719931,chr1:196721814,chr1:196723248,rs1061147,rs1061170,rs10733086,rs10754199,rs10801553,rs10801554,rs10801555,rs10801556,rs10801557,rs1089033,rs10922092,rs10922094,rs10922097,rs10…	chr1	196695521	195695521	197695521	C	T	1	40.01	trans	9357201	CFH,CFHR3,KCNT2,MIR4735,CFHR1,CFHR4	CFH (c)	0.11	0.11	45.27	45.27	1	1	NA	NA	NA	NA	NA	722	2029	1	2	0.006	0.018	N	-	-	-	-
HSD17B7	9.44	33904820	chr1_360	8272_22_chr1_1	HSD17B7	chr1	+	162790701	DHB7	3-keto-steroid reductase	P56937	8272_22	rs10922098	103	chr1:196689020,chr1:196691864,chr1:196692375,chr1:196692604,chr1:196692712,chr1:196692881,chr1:196694942,chr1:196699230,chr1:196702534,chr1:196705200,chr1:196708613,chr1:196710047,chr1:196712245,chr1:196714591,chr1:196719931,chr1:196721814,chr1:196723248,rs1061147,rs1061170,rs10733086,rs10754199,rs10801553,rs10801554,rs10801555,rs10801556,rs10801557,rs1089033,rs10922092,rs10922094,rs10922097,rs10…	chr1	196695521	195695521	197695521	C	T	1	40.01	trans	33904820	CFH,CFHR3,KCNT2,MIR4735,CFHR1,CFHR4	CFH (c)	0.05	0.05	9.44	9.44	1	1	NA	NA	NA	NA	NA	1925	2029	2	2	0.001	0.014	N	-	-	-	-
C1orf115	65.26	23994764	chr1_360	8366_19_chr1_1	C1orf115	chr1	+	220690285	CA115	Uncharacterized protein C1orf115	Q9H7X2	8366_19	rs10922098	103	chr1:196689020,chr1:196691864,chr1:196692375,chr1:196692604,chr1:196692712,chr1:196692881,chr1:196694942,chr1:196699230,chr1:196702534,chr1:196705200,chr1:196708613,chr1:196710047,chr1:196712245,chr1:196714591,chr1:196719931,chr1:196721814,chr1:196723248,rs1061147,rs1061170,rs10733086,rs10754199,rs10801553,rs10801554,rs10801555,rs10801556,rs10801557,rs1089033,rs10922092,rs10922094,rs10922097,rs10…	chr1	196695521	195695521	197695521	C	T	1	40.01	trans	23994764	CFH,CFHR3,KCNT2,MIR4735,CFHR1,CFHR4	CFH (c)	0.14	0.14	65.26	65.26	1	1	NA	NA	NA	NA	NA	524	2029	1	3	0.009	0.024	N	-	-	-	-
ECE1	176.19	175349980	chr1_360	8767_44_chr1_1	ECE1	chr1	-	21345541	Endothelin-converting enzyme 1	Endothelin-converting enzyme 1	P42892	8767_44	rs10922098	103	chr1:196689020,chr1:196691864,chr1:196692375,chr1:196692604,chr1:196692712,chr1:196692881,chr1:196694942,chr1:196699230,chr1:196702534,chr1:196705200,chr1:196708613,chr1:196710047,chr1:196712245,chr1:196714591,chr1:196719931,chr1:196721814,chr1:196723248,rs1061147,rs1061170,rs10733086,rs10754199,rs10801553,rs10801554,rs10801555,rs10801556,rs10801557,rs1089033,rs10922092,rs10922094,rs10922097,rs10…	chr1	196695521	195695521	197814955	C	T	1	40.01	trans	175349980	CFH,CFHR3,KCNT2,MIR4735,CFHR1,CFHR4	CFH (c)	0.23	0.23	176.19	176.19	1	2	NA	NA	NA	NA	NA	110	2029	1	6	0.026	0.054	N	-	-	-	-
PLA2G2C	33.63	176518157	chr1_360	8850_5_chr1_1	PLA2G2C	chr1	-	20177364	PA2GC	Putative inactive group IIC secretory phospholipase A2	Q5R387	8850_5	rs10922098	103	chr1:196689020,chr1:196691864,chr1:196692375,chr1:196692604,chr1:196692712,chr1:196692881,chr1:196694942,chr1:196699230,chr1:196702534,chr1:196705200,chr1:196708613,chr1:196710047,chr1:196712245,chr1:196714591,chr1:196719931,chr1:196721814,chr1:196723248,rs1061147,rs1061170,rs10733086,rs10754199,rs10801553,rs10801554,rs10801555,rs10801556,rs10801557,rs1089033,rs10922092,rs10922094,rs10922097,rs10…	chr1	196695521	195695521	197695521	C	T	1	40.01	trans	176518157	CFH,CFHR3,KCNT2,MIR4735,CFHR1,CFHR4	CFH (c)	0.1	0.1	33.63	33.63	1	1	NA	NA	NA	NA	NA	923	2029	1	2	0.005	0.016	N	-	-	-	-
CLCA2	28.91	110271639	chr1_360	8950_4_chr1_1	CLCA2	chr1	+	86423882	CLCA2	Calcium-activated chloride channel regulator 2	Q9UQC9	8950_4	rs10922098	103	chr1:196689020,chr1:196691864,chr1:196692375,chr1:196692604,chr1:196692712,chr1:196692881,chr1:196694942,chr1:196699230,chr1:196702534,chr1:196705200,chr1:196708613,chr1:196710047,chr1:196712245,chr1:196714591,chr1:196719931,chr1:196721814,chr1:196723248,rs1061147,rs1061170,rs10733086,rs10754199,rs10801553,rs10801554,rs10801555,rs10801556,rs10801557,rs1089033,rs10922092,rs10922094,rs10922097,rs10…	chr1	196695521	195695521	197695521	C	T	1	40.01	trans	110271639	CFH,CFHR3,KCNT2,MIR4735,CFHR1,CFHR4	CFH (c)	0.09	0.09	28.91	28.91	1	1	NA	NA	NA	NA	NA	1007	2029	2	7	0.004	0.038	N	-	-	-	-
JTB	84.55	42717546	chr1_360	9038_12_chr1_1	JTB	chr1	-	153977975	JTB	Protein JTB	O76095	9038_12	rs10922098	103	chr1:196689020,chr1:196691864,chr1:196692375,chr1:196692604,chr1:196692712,chr1:196692881,chr1:196694942,chr1:196699230,chr1:196702534,chr1:196705200,chr1:196708613,chr1:196710047,chr1:196712245,chr1:196714591,chr1:196719931,chr1:196721814,chr1:196723248,rs1061147,rs1061170,rs10733086,rs10754199,rs10801553,rs10801554,rs10801555,rs10801556,rs10801557,rs1089033,rs10922092,rs10922094,rs10922097,rs10…	chr1	196695521	195695521	197695521	C	T	1	40.01	trans	42717546	CFH,CFHR3,KCNT2,MIR4735,CFHR1,CFHR4	CFH (c)	0.16	0.16	84.55	84.55	1	1	NA	NA	NA	NA	NA	395	2029	1	5	0.012	0.034	N	-	-	-	-
KIAA1324	26.51	87581559	chr1_360	9097_5_chr1_1	KIAA1324	chr1	+	109113962	K1324	UPF0577 protein KIAA1324	Q6UXG2	9097_5	rs10922098	103	chr1:196689020,chr1:196691864,chr1:196692375,chr1:196692604,chr1:196692712,chr1:196692881,chr1:196694942,chr1:196699230,chr1:196702534,chr1:196705200,chr1:196708613,chr1:196710047,chr1:196712245,chr1:196714591,chr1:196719931,chr1:196721814,chr1:196723248,rs1061147,rs1061170,rs10733086,rs10754199,rs10801553,rs10801554,rs10801555,rs10801556,rs10801557,rs1089033,rs10922092,rs10922094,rs10922097,rs10…	chr1	196695521	195695521	197695521	C	T	1	40.01	trans	87581559	CFH,CFHR3,KCNT2,MIR4735,CFHR1,CFHR4	CFH (c)	0.09	0.09	26.51	26.51	1	1	NA	NA	NA	NA	NA	1076	2029	1	1	0.003	0.016	N	-	-	-	-
SYT2	36.99	6014923	chr1_360	9577_26_chr1_1	SYT2	chr1	-	202710444	SYT2	Synaptotagmin-2	Q8N9I0	9577_26	rs10922098	103	chr1:196689020,chr1:196691864,chr1:196692375,chr1:196692604,chr1:196692712,chr1:196692881,chr1:196694942,chr1:196699230,chr1:196702534,chr1:196705200,chr1:196708613,chr1:196710047,chr1:196712245,chr1:196714591,chr1:196719931,chr1:196721814,chr1:196723248,rs1061147,rs1061170,rs10733086,rs10754199,rs10801553,rs10801554,rs10801555,rs10801556,rs10801557,rs1089033,rs10922092,rs10922094,rs10922097,rs10…	chr1	196695521	195695521	197695521	C	T	1	40.01	trans	6014923	CFH,CFHR3,KCNT2,MIR4735,CFHR1,CFHR4	CFH (c)	0.1	0.1	36.99	36.99	1	1	NA	NA	NA	NA	NA	849	2029	1	3	0.006	0.017	N	-	-	-	-
PHGDH	21.97	76990193	chr1_360	15548_35_chr1_1	PHGDH	chr1	+	119711795	SERA	D-3-phosphoglycerate dehydrogenase	O43175	15548_35	rs10922103	103	chr1:196689020,chr1:196691864,chr1:196692375,chr1:196692604,chr1:196692712,chr1:196692881,chr1:196694942,chr1:196699230,chr1:196702534,chr1:196705200,chr1:196708613,chr1:196710047,chr1:196712245,chr1:196714591,chr1:196719931,chr1:196721814,chr1:196723248,rs1061147,rs1061170,rs10733086,rs10754199,rs10801553,rs10801554,rs10801555,rs10801556,rs10801557,rs1089033,rs10922092,rs10922094,rs10922097,rs10…	chr1	196701988	195701988	197701988	G	A	1	39.97	trans	76990193	CFH,CFHR3,KCNT2,CFHR1,MIR4735,CFHR4	CFH (c)	0.08	0.08	21.97	21.97	1	1	NA	NA	NA	NA	NA	1219	2029	3	5	0.004	0.325	N	-	-	-	-
CSF3R	53.12	160218674	chr1_360	2719_3_chr1_1	CSF3R	chr1	-	36483314	G-CSF-R	Granulocyte colony-stimulating factor receptor	Q99062	2719_3	rs10922103	103	chr1:196689020,chr1:196691864,chr1:196692375,chr1:196692604,chr1:196692712,chr1:196692881,chr1:196694942,chr1:196699230,chr1:196702534,chr1:196705200,chr1:196708613,chr1:196710047,chr1:196712245,chr1:196714591,chr1:196719931,chr1:196721814,chr1:196723248,rs1061147,rs1061170,rs10733086,rs10754199,rs10801553,rs10801554,rs10801555,rs10801556,rs10801557,rs1089033,rs10922092,rs10922094,rs10922097,rs10…	chr1	196701988	195701988	197701988	G	A	1	39.97	trans	160218674	CFH,CFHR3,KCNT2,CFHR1,MIR4735,CFHR4	CFH (c)	0.13	0.13	53.12	53.12	1	1	NA	NA	NA	NA	NA	632	2029	2	4	0.007	0.034	N	-	-	-	-
EMC1	15.96	177451292	chr1_360	11989_35_chr1_1	EMC1	chr1	-	19251559	EMC1	ER membrane protein complex subunit 1	Q8N766	11989_35	rs368465	103	chr1:196689020,chr1:196691864,chr1:196692375,chr1:196692604,chr1:196692712,chr1:196692881,chr1:196694942,chr1:196699230,chr1:196702534,chr1:196705200,chr1:196708613,chr1:196710047,chr1:196712245,chr1:196714591,chr1:196719931,chr1:196721814,chr1:196723248,rs1061147,rs1061170,rs10733086,rs10754199,rs10801553,rs10801554,rs10801555,rs10801556,rs10801557,rs1089033,rs10922092,rs10922094,rs10922097,rs10…	chr1	196702851	195702851	197702851	T	C	1	39.96	trans	177451292	CFH,CFHR3,KCNT2,CFHR1,MIR4735,CFHR4	CFH (c)	0.07	0.07	15.96	15.96	1	1	NA	NA	NA	NA	NA	1475	2029	2	4	0.002	0.021	N	-	-	-	-
IL24	12.85	10194552	chr1_360	3321_2_chr1_1	IL24	chr1	+	206897403	IL24	Interleukin-24	Q13007	3321_2	rs368465	103	chr1:196689020,chr1:196691864,chr1:196692375,chr1:196692604,chr1:196692712,chr1:196692881,chr1:196694942,chr1:196699230,chr1:196702534,chr1:196705200,chr1:196708613,chr1:196710047,chr1:196712245,chr1:196714591,chr1:196719931,chr1:196721814,chr1:196723248,rs1061147,rs1061170,rs10733086,rs10754199,rs10801553,rs10801554,rs10801555,rs10801556,rs10801557,rs1089033,rs10922092,rs10922094,rs10922097,rs10…	chr1	196702851	195702851	197702851	T	C	1	39.96	trans	10194552	CFH,CFHR3,KCNT2,CFHR1,MIR4735,CFHR4	CFH (c)	0.06	0.06	12.85	12.85	1	1	NA	NA	NA	NA	NA	1667	2029	1	2	0.002	0.013	N	-	-	-	-
SV2A	12.44	46785373	chr1_360	12880_1_chr1_1	SV2A	chr1	-	149917882	SV2A	Synaptic vesicle glycoprotein 2A	Q7L0J3	12880_1	rs203688	103	chr1:196689020,chr1:196691864,chr1:196692375,chr1:196692604,chr1:196692712,chr1:196692881,chr1:196694942,chr1:196699230,chr1:196702534,chr1:196705200,chr1:196708613,chr1:196710047,chr1:196712245,chr1:196714591,chr1:196719931,chr1:196721814,chr1:196723248,rs1061147,rs1061170,rs10733086,rs10754199,rs10801553,rs10801554,rs10801555,rs10801556,rs10801557,rs1089033,rs10922092,rs10922094,rs10922097,rs10…	chr1	196703255	195703255	197703255	G	A	1	39.96	trans	46785373	CFH,CFHR3,KCNT2,CFHR1,MIR4735,CFHR4	CFH (c)	0.06	0.06	12.44	12.44	1	1	NA	NA	NA	NA	NA	1691	2029	1	1	0.002	0.013	N	-	-	-	-
TNNT2	47.37	4674485	chr1_360	5315_22_chr1_1	TNNT2	chr1	-	201377828	Troponin T	Troponin T, cardiac muscle	P45379	5315_22	rs12045503	103	chr1:196689020,chr1:196691864,chr1:196692375,chr1:196692604,chr1:196692712,chr1:196692881,chr1:196694942,chr1:196699230,chr1:196702534,chr1:196705200,chr1:196708613,chr1:196710047,chr1:196712245,chr1:196714591,chr1:196719931,chr1:196721814,chr1:196723248,rs1061147,rs1061170,rs10733086,rs10754199,rs10801553,rs10801554,rs10801555,rs10801556,rs10801557,rs1089033,rs10922092,rs10922094,rs10922097,rs10…	chr1	196703343	195703343	197703343	C	T	1	39.97	trans	4674485	CFH,CFHR3,KCNT2,CFHR1,MIR4735,CFHR4	CFH (c)	0.12	0.12	47.37	47.37	1	1	NA	NA	NA	NA	NA	700	2029	1	2	0.006	0.02	N	-	-	-	-
HIST3H2A	12.49	31752659	chr1_360	14144_3_chr1_1	HIST3H2A	chr1	-	228457859	H2A3	Histone H2A type 3	Q7L7L0	14144_3	rs200487435,rs567086291,rs59788901	104	chr1:196689020,chr1:196691864,chr1:196692375,chr1:196692604,chr1:196692712,chr1:196692881,chr1:196694942,chr1:196699230,chr1:196702534,chr1:196703984,chr1:196705200,chr1:196708613,chr1:196710047,chr1:196712245,chr1:196714591,chr1:196719931,chr1:196721814,chr1:196723248,rs1061147,rs1061170,rs10733086,rs10754199,rs10801553,rs10801554,rs10801555,rs10801556,rs10801557,rs1089033,rs10922092,rs10922094,…	chr1	196705200	195705200	197705200	!	AT	1	43.89	trans	31752659	CFH,CFHR3,KCNT2,CFHR1,MIR4735,CFHR4	CFH (c)	0.06	0.06	12.49	12.49	1	1	NA	NA	NA	NA	NA	1685	2029	3	5	0.002	0.022	N	-	-	-	-
HTR6	12.0	177067057	chr1_367	13561_5_chr1_1	HTR6	chr1	+	19665286	5HT6R	5-hydroxytryptamine receptor 6	P50406	13561_5	rs10922108	23	chr1:196710779,rs10465586,rs10737680,rs10801558,rs10801559,rs10922104,rs10922105,rs10922106,rs10922108,rs10922109,rs1329427,rs1329428,rs1410996,rs2274700,rs33956114,rs34845806,rs3753395,rs3766405,rs6677089,rs6688272,rs7514261,rs7535263,rs7540032	chr1	196732343	195732343	197732343	T	A	1	38.66	trans	177067057	CFH,CFHR3,CFHR1,KCNT2,MIR4735,CFHR4	CFHR1 (e)	0.06	0.06	12	12	1	1	NA	NA	NA	NA	NA	4	4	2	2	0.002	0.021	N	-	-	-	-
NUP210L	9.86	42651637	chr1_364	9606_4_chr1_1	NUP210L	chr1	-	154155116	P210L	Nuclear pore membrane glycoprotein 210-like	Q5VU65	9606_4	rs369905	216	chr1:196728948,chr1:196746536,chr1:196789906,chr1:196790028,chr1:196791460,chr1:196794809,chr1:196796307,chr1:196797164,chr1:196799097,chr1:196799926,chr1:196800960,chr1:196801185,chr1:196802396,chr1:196802481,chr1:196808145,chr1:196921196,chr1:196933030,rs1048663,rs10489456,rs105980,rs1065489,rs1066420,rs1066421,rs1066422,rs1066423,rs10922107,rs10922128,rs10922138,rs10922139,rs115469600,rs115762…	chr1	196806753	195806753	197806753	T	C	0.99	16.31	trans	42651637	CFHR3,CFHR1,CFH,CFHR4,CFHR2,CFHR5	CFHR3,CFHR4 (e); CFH,CFHR3 (c)	0.07	0.07	9.86	9.86	1	1	NA	NA	NA	NA	NA	8	8	4	4	0.001	0.027	N	-	-	-	-
CFHR1	1590.2	24820	chr1_366	15468_14_chr1_1	CFHR1	chr1	+	196819729	FHR1	Complement factor H-related protein 1	Q03591	15468_14	rs397810143,rs60941518,rs796370352	39	chr1:196729815,chr1:196751553,rs113632891,rs12144939,rs1454277874,rs150086301,rs16840522,rs16840639,rs182780270,rs189303003,rs190577253,rs2019727,rs2064456,rs2300429,rs33915960,rs34185185,rs35253683,rs35617250,rs370952977,rs371960809,rs397810143,rs404088,rs493006,rs58175074,rs60642321,rs6677460,rs6677604,rs6689009,rs67908756,rs71631867,rs71631868,rs731557,rs7519758,rs7542235,rs76258418,rs77226681…	chr1	196844549	195348289	197853238	TTGGT	!	0.99	17.12	cis	24820	CFHR1,CFHR4,CFHR3,CFH,CFHR2,CFHR5	CFH,CFHR1,CFHR3 (e)	-0.84	-0.84	1590.2	1590.2	1	8	6	0.83	66	N	N	1	13	1	5	0.196	0.307	N	-	-	-	-
APOA2	18.74	35622953	chr1_366	7127_3_chr1_1	APOA2	chr1	-	161223628	Apo A-II	Apolipoprotein A-II	P02652	7127_3	rs71631868	38	chr1:196729815,chr1:196751553,rs113632891,rs12144939,rs150086301,rs16840522,rs16840639,rs182780270,rs189303003,rs190577253,rs2019727,rs2064456,rs2300429,rs33915960,rs34185185,rs35253683,rs35617250,rs370952977,rs371960809,rs397810143,rs404088,rs493006,rs58175074,rs60642321,rs6677460,rs6677604,rs6689009,rs67908756,rs71631867,rs71631868,rs731557,rs7519758,rs7542235,rs76258418,rs77226681,rs780576855,…	chr1	196846581	195846581	197846581	C	T	0.99	17.77	trans	35622953	CFHR1,CFHR4,CFHR3,CFHR2,CFH,CFHR5	CFH,CFHR1,CFHR3 (e)	0.1	0.1	18.74	18.74	1	1	NA	NA	NA	NA	NA	8	13	2	6	0.003	0.133	N	-	-	-	-
CFHR2	3225.0	76461	chr1_374	15584_9_chr1_1	CFHR2	chr1	+	196943751	FHR2	Complement factor H-related protein 2	P36980	15584_9	rs10630670	62	chr1:196698130,chr1:196728731,chr1:196851383,chr1:196891667,rs1021636,rs10630670,rs10737679,rs10737683,rs10754200,rs10801560,rs10801561,rs10801571,rs10801572,rs10801580,rs10922144,rs10922146,rs10922147,rs12032372,rs12034928,rs12041668,rs12042805,rs12047098,rs12069060,rs12124794,rs12140033,rs1329429,rs150313019,rs1576340,rs1587325,rs1603737,rs1754454,rs1813718,rs1831281,rs187899961,rs1909133,rs196…	chr1	196867290	195747868	197959058	TGTTTTTTTTGTTG	!	1	24.83	cis	76461	CFHR4,CFHR1,CFHR3,CFHR2,CFHR5,CFH		-0.95	-0.95	3225	3225	1	10	0	NA	0	N	N	1	1	1	4	0.334	0.632	N	-	-	-	-
CFHR4	2098.5	30314	chr1_375	6471_53_chr1_1	CFHR4	chr1	+	196888013	FHR4	Complement factor H-related protein 4	Q92496	6471_53	rs10494745	1	rs10494745	chr1	196918327	195140193	200883058	A	G	1	16.48	cis	30314	CFHR4,CFHR2,CFHR5,CFHR1,F13B,CFHR3	CFHR4 (c)	-0.97	-0.97	2098.5	2098.5	1	18	0	NA	0	Y	N	1	1	1	6	0.261	0.736	N	-	-	-	-
CFHR5	560.17	23203	chr1_376	16055_3_chr1_1	CFHR5	chr1	+	196975021	complement factor H-related 5	Complement factor H-related protein 5	Q9BXR6	16055_3	rs35662416	9	chr1:196732490,chr1:196754282,rs116469249,rs1421443374,rs35662416,rs576406853,rs75902376,rs79801780,rs80048678	chr1	196998224	194591710	199764427	A	G	1	3	cis	23203	CFHR5,CFHR2,F13B,CFHR4,ASPM,ZBTB41	CFHR5 (c)	-1.15	-1.15	560.17	560.17	1	14	0	NA	0	Y	Y	2	3	1	5	0.077	0.184	N	-	-	-	-
F13B	393.57	13349	chr1_377	5658_64_chr1_1	F13B	chr1	-	197067267	coagulation factor XIII B	Coagulation factor XIII B chain	P05160	5658_64	rs1412635	51	chr1:197028301,chr1:197070798,chr1:197072790,chr1:197141185,chr1:197186272,rs10484502,rs10661677,rs10712322,rs10737685,rs10737688,rs10754209,rs10754216,rs10754217,rs10801589,rs10922163,rs11330621,rs11378728,rs1332661,rs1332667,rs1332668,rs1412635,rs1611982,rs1615413,rs17549277,rs201923288,rs2298882,rs2336596,rs34258529,rs34295773,rs34961786,rs35246227,rs35258876,rs371749407,rs3737111,rs4244139,rs…	chr1	197053918	195690623	198065994	A	G	1	47.09	cis	13349	F13B,ASPM,CFHR5,CFHR2,ZBTB41,CFHR4	F13B (e)	-0.34	-0.34	393.57	393.57	1	3	1	0	1	N	N	1	2	1	5	0.057	0.087	N	-	-	-	-
NEK7	26.57	21349	chr1_380	12703_6_chr1_1	NEK7	chr1	+	198156977	NEK7	Serine/threonine-protein kinase Nek7	Q8TDX7	12703_6	rs17584278	4	rs143554274,rs150547149,rs17584278,rs55833332	chr1	198135628	197135628	199135628	G	A	1	0.38	cis	21349	NEK7,LHX9,C1orf53,DENND1B,ATP6V1G3,PTPRC	NEK7 (c)	-0.7	-0.7	26.57	26.57	1	1	0	NA	0	Y	N	1	1	1	1	0.004	0.019	N	-	-	-	-
CSRP1	26.94	16135	chr1_388	15529_33_chr1_1	CSRP1	chr1	-	201507259	Cysteine-rich protein 1	Cysteine and glycine-rich protein 1	P21291	15529_33	rs7527761	16	chr1:201488508,rs11585456,rs12077954,rs12403361,rs12729389,rs2070941,rs2070942,rs35324992,rs3767538,rs3767541,rs495886,rs641103,rs641581,rs7527761,rs927900,rs927901	chr1	201491124	200491124	202491124	C	T	1	31.74	cis	16135	CSRP1,PHLDA3,RPS10P7,NAV1,TNNI1,LAD1		-0.1	-0.1	26.94	26.94	1	1	0	NA	0	N	N	1	2	1	1	0.004	0.017	N	-	-	-	-
RNPEP	254.23	3059	chr1_391	12386_11_chr1_1	RNPEP	chr1	+	201982637	AMPB	Aminopeptidase B	Q9H4A4	12386_11	rs6702334	18	chr1:201974325,chr1:201977988,rs10800803,rs10920287,rs11810017,rs12090343,rs12118476,rs138990191,rs368063685,rs370778485,rs4950811,rs66591897,rs6667090,rs6689634,rs6702229,rs6702334,rs67755963,rs7535320	chr1	201985696	200985696	203103887	A	T	1	35.35	cis	3059	RNPEP,TIMM17A,MIR6740,ELF3,LMOD1,SHISA4	RNPEP (e)	0.29	0.29	254.23	254.23	1	9	7	0.83	0	N	N	1	1	1	3	0.038	0.141	N	-	-	-	-
CHI3L1	3455.0	4497	chr1_398	11104_13_chr1_1	CHI3L1	chr1	-	203186794	YKL-40	Chitinase-3-like protein 1	P36222	11104_13	rs12141494	10	rs10920578,rs12128727,rs12141494,rs2071579,rs35405821,rs55700740,rs880633,rs884209,rs903357,rs946259	chr1	203182297	202181203	204186952	G	A	1	44.28	cis	4497	CHI3L1,MYBPH,ADORA1,CHIT1,MYOG,PPFIA4	CHI3L1 (e); CHI3L1 (c)	1	1	3455	3455	1	4	1	1	0	Y	N	1	1	1	3	0.499	0.618	Y	rs884209,rs10920578,rs903357	5.8e-14,0,1e-300	29875488,29875488,30072576	0.92,1.00,0.92
CHIT1	2430.8	11896	chr1_399	3600_2_chr1_1	CHIT1	chr1	-	203229732	Chitotriosidase-1	Chitotriosidase-1	Q13231	3600_2	chr1:203217836	15	chr1:203207759,chr1:203217836,rs12141375,rs150192398,rs2244783,rs2486063,rs2486076,rs2486950,rs2486951,rs2486952,rs2486954,rs2494297,rs2494303,rs4950932,rs872583	chr1	203217836	202131901	204230276	!	G	1	19.7	cis	11896	CHIT1,CHI3L1,MYBPH,ADORA1,LINC01353,LINC01136	CHIT1 (e)	-1.07	-1.07	2430.8	2430.8	1	7	3	1	0	N	N	1	1	1	2	0.359	0.483	Y	rs12141375,rs872583,rs872583,rs12141375,rs2486950,rs2244783,rs2486951	9e-108,1e-300,0,9.3e-108,3e-08,1e-11,4e-21	28240269,30072576,29875488,28240269,22595970,28129359,27329291	0.95,0.98,0.98,0.95,0.97,0.94,0.95
CSMD2	13.23	169323164	chr1_402	9971_5_chr1_1	CSMD2	chr1	-	34165842	CSMD2	CUB and sushi domain-containing protein 2	Q7Z408	9971_5	rs56104147	46	chr1:203459034,chr1:203495240,chr1:203505949,rs113037149,rs1240088208,rs1326644816,rs140917941,rs141779329,rs144314965,rs144787975,rs146982582,rs1572967,rs200589564,rs201020206,rs2233725,rs2233733,rs41305066,rs41313926,rs55675212,rs55677635,rs55750972,rs56012134,rs56073037,rs56104147,rs56659554,rs61280800,rs72743604,rs72743605,rs72743608,rs72743609,rs72743610,rs72743613,rs72743614,rs72743615,rs72…	chr1	203489006	202489006	204489006	C	G	1	1.25	trans	169323164	PRELP,OPTC,FMOD,ATP2B4,BTG2,LINC01136	PRELP (c)	0.26	0.26	13.23	13.23	1	1	NA	NA	NA	NA	NA	4	4	2	4	0.002	0.018	N	-	-	-	-
MPZ	167.81	68786361	chr1_457	10615_18_chr1_1	MPZ	chr1	-	161309972	MYP0	Myelin protein P0	P25189	10615_18	rs7529009	62	chr1:230098337,chr1:230103880,chr1:230107588,chr1:230108946,chr1:230110707,chr1:230122630,chr1:230125698,rs10489614,rs10628440,rs10746509,rs10864687,rs10864688,rs10864690,rs10864691,rs10864692,rs11122314,rs11122316,rs113295778,rs11585739,rs12078342,rs12083455,rs12086717,rs12404425,rs12564901,rs12565365,rs148776632,rs1963152,rs1967707,rs1998066,rs1998068,rs2057231,rs2057233,rs2057234,rs2078219,rs2…	chr1	230096333	228998985	231300069	G	A	1	43.37	trans	68786361	GALNT2,PGBD5,URB2,TAF5L,ABCB10,COG2		0.23	0.23	167.81	167.81	1	6	NA	NA	NA	NA	NA	1	1	1	9	0.026	0.121	Y	rs7549029	3.80E-12	29875488	0.96
NFASC	292.27	150880	chr1_407	7179_69_chr1_1	NFASC	chr1	+	204828651	NFASC	Neurofascin	O94856	7179_69	rs6667532	10	chr1:204979531,rs11302888,rs58682625,rs6656887,rs6657372,rs6663324,rs6667532,rs6668366,rs6693024,rs6696330	chr1	204979531	203852036	205979531	G	!	1	8.47	cis	150880	NFASC,CNTN2,TMEM81,RBBP5,DSTYK,TMCC2		0.53	0.53	292.27	292.27	1	5	0	NA	0	N	N	1	1	1	4	0.046	0.091	Y	rs6663324,rs6667532	8e-37,4.1e-100	30072576,29875488	0.94,1.00
CNTN2	1078.7	134	chr1_408	3296_92_chr1_1	CNTN2	chr1	+	205042936	CNTN2	Contactin-2	Q02246	3296_92	rs2071533	1	rs2071533	chr1	205043070	203989552	206113286	T	G	0.98	9.7	cis	134	CNTN2,NFASC,TMEM81,RBBP5,DSTYK,TMCC2	CNTN2 (e)	0.96	0.96	1078.7	1078.7	1	9	3	1	0	N	N	1	1	1	6	0.157	0.347	Y	rs2071533	6.90E-108	29875488	1
MAPKAPK2	83.26	32193	chr1_416	3820_68_chr1_1	MAPKAPK2	chr1	+	206684911	MAPK2	MAP kinase-activated protein kinase 2	P49137	3820_68	rs4256810	10	chr1:206712489,rs10863805,rs11119355,rs11119385,rs11119389,rs11119390,rs1269698159,rs373824626,rs4256810,rs6669284	chr1	206717104	205671484	207717104	C	T	1	27.36	cis	32193	MAPKAPK2,IL10,DYRK3,IL19,EIF2D,RASSF5	MAPKAPK2 (e)	0.18	0.18	83.26	83.26	1	2	1	1	0	N	N	1	2	1	1	0.012	0.027	Y	rs6669284,rs6669284	4e-13,3.9e-13	28240269,28240269	1.00,1.00
FAIM3	42.22	8325	chr1_418	6574_11_chr1_1	FAIM3	chr1	-	206922033	FAIM3	Fas apoptotic inhibitory molecule 3	O60667	6574_11	rs72758947	4	rs1856747,rs201353406,rs568346248,rs72758947	chr1	206913708	205913708	208436247	G	A	1	16.13	cis	8325	FCMR,IL24,PIGR,FCAMR,IL20,IL19	FCMR (e)	-0.16	-0.16	42.22	42.22	1	2	0	NA	1	N	N	1	1	1	13	0.007	0.056	N	-	-	-	-
PIGR	63.66	9965	chr1_419	3216_2_chr1_1	PIGR	chr1	-	206946466	PIGR	Polymeric immunoglobulin receptor	P01833	3216_2	rs748844	45	chr1:206893902,chr1:206894495,chr1:206934846,rs10218826,rs10863921,rs11312938,rs12022348,rs12121499,rs12123998,rs12124035,rs13190,rs1400987,rs1491153986,rs1578279,rs167082,rs1713231,rs1850570,rs1856746,rs188334,rs189752,rs2007272,rs2275531,rs291083,rs291084,rs291086,rs291091,rs291096,rs291105,rs291106,rs34639880,rs3762344,rs3860300,rs4844555,rs4845147,rs532534,rs6540701,rs6540703,rs6540730,rs6540…	chr1	206936501	205936501	207964069	A	G	1	39.79	cis	9965	PIGR,FCMR,FCAMR,IL24,IL20,C1orf116	FCMR (e); PIGR (c)	-0.14	-0.14	63.66	63.66	1	2	0	NA	1	Y	N	1	1	1	7	0.01	0.036	Y	rs2007272,rs2007272	5e-30,1.4e-16	30072576,29875488	1.00,1.00
C4BPA	313.96	4124	chr1_423	9449_150_chr1_1	C4BPA	chr1	+	207104231	C4b-binding protein alpha chain	C4b-binding protein alpha chain	P04003	9449_150	chr1:207108355	7	chr1:207102454,chr1:207108355,rs11120218,rs17020993,rs2808466,rs2808468,rs34101855	chr1	207108355	206100456	208124303	!	GTTAAAAT	1	11.33	cis	4124	C4BPA,C4BPB,PFKFB2,YOD1,C1orf116,FCAMR		0.49	0.49	313.96	313.96	1	3	0	NA	0	N	N	1	10	1	4	0.048	0.078	Y	rs11120218	2.00E-28	30072576	0.98
CR1	498.28	89997	chr1_429	19556_12_chr1_1	CR1	chr1	+	207496127	Complement receptor type 1	Complement receptor type 1	P17927	19556_12	chr1:207586124	32	chr1:207513742,chr1:207586124,chr1:207598421,chr1:207632797,rs10779335,rs10779336,rs10863417,rs10863418,rs10863420,rs11392366,rs12037841,rs1408077,rs1408078,rs148672388,rs1752684,rs1830763,rs2093760,rs2093761,rs2296160,rs2479539,rs3818361,rs4266886,rs4562624,rs4844600,rs4844610,rs6656401,rs6661489,rs6697005,rs6701713,rs679515,rs7515905,rs78878940	chr1	207586124	205247663	210511125	T	!	1	18.96	cis	89997	CR1,CR1L,CR2,CD46,MIR29C,MIR29B2	CR1 (e); CR1 (c)	0.51	0.51	498.28	498.28	1	20	4	1	0	Y	N	1	1	1	10	0.075	0.297	N	-	-	-	-
PPP2R5A	12.24	122450	chr1_435	13622_16_chr1_1	PPP2R5A	chr1	+	212285536	2A5A	Serine/threonine-protein phosphatase 2A 56 kDa regulatory subunit alpha isoform	Q15172	13622_16	rs3070970,rs759924378	27	chr1:212155595,chr1:212156610,chr1:212158574,chr1:212168471,rs11119854,rs11119855,rs11119856,rs11119857,rs11119858,rs11119861,rs11119862,rs11579154,rs12035442,rs1285541265,rs1352350988,rs150286664,rs151102332,rs3070970,rs35080670,rs4951438,rs4951439,rs61830778,rs7514433,rs7528369,rs7528462,rs7545650,rs771974022	chr1	212163086	211163086	213163086	CTTT	!	1	15.01	cis	122450	LOC101929541,DTL,MIR3122,RPL21P28,PPP2R5A,INTS7		0.08	0.08	12.24	12.24	1	1	0	NA	0	N	N	1	1	1	3	0.002	0.015	N	-	-	-	-
BPNT1	23.59	27159	chr1_443	17814_8_chr1_1	BPNT1	chr1	-	220089916	BPNT1	3'(2'),5'-bisphosphate nucleotidase 1	O95861	17814_8	rs762659033	8	rs749662556,rs754685902,rs758741433,rs762659033,rs770995837,rs772385170,rs777660264,rs781733034	chr1	220062757	219058849	221200137	T	C	0.99	0.13	cis	27159	BPNT1,EPRS,IARS2,MIR215,MIR194-1,RAB3GAP2	BPNT1 (c)	-1.16	-1.16	23.59	23.59	1	3	0	NA	0	Y	N	1	1	1	2	0.003	0.017	N	-	-	-	-
CAPN2	95.56	24914	chr1_447	14684_17_chr1_1	CAPN2	chr1	+	223701592	CAN2	Calpain-2 catalytic subunit	P17655	14684_17	rs150394890	4	rs1218275136,rs150394890,rs188530181,rs573919326	chr1	223676678	222676678	224768477	T	G	1	1.26	cis	24914	CAPN8,CAPN2,TP53BP2,CCDC185,SUSD4,FBXO28	CAPN2 (e); CAPN2 (c)	-0.78	-0.78	95.56	95.56	1	3	2	1	0	Y	N	2	3	1	7	0.014	0.053	N	-	-	-	-
GUK1	107.59	28332	chr1_454	17325_10_chr1_1	GUK1	chr1	+	228140083	KGUA	Guanylate kinase	Q16774	17325_10	rs61825157	40	chr1:228116558,chr1:228134823,chr1:228158716,chr1:228173404,chr1:228192302,rs10127705,rs10495278,rs10495279,rs10916266,rs1094602,rs1094603,rs11577976,rs11580599,rs11581169,rs1200177466,rs12034268,rs12039801,rs12740965,rs149103657,rs1803695,rs201407684,rs2096052,rs28587961,rs3795773,rs3795774,rs41303083,rs4653908,rs4653910,rs4653914,rs61825156,rs61825157,rs61825159,rs61827462,rs6685150,rs7530253,r…	chr1	228111751	225564868	229148424	T	C	1	6.72	cis	28332	MRPL55,C1orf35,ARF1,MIR3620,GUK1,LOC100506571	GUK1 (e); GJC2 (c)	0.36	0.36	107.59	107.59	1	3	3	0	0	N	Y	1	1	1	2	0.016	0.045	N	-	-	-	-
AGT	91.16	604	chr1_463	3484_60_chr1_1	AGT	chr1	-	230714590	Angiotensinogen	Angiotensinogen	P01019	3484_60	rs2071404	21	rs10864776,rs10864777,rs11122580,rs11122584,rs11336866,rs11568016,rs11568018,rs12059975,rs1854054,rs2071404,rs2071405,rs3789670,rs3789678,rs3827750,rs397968745,rs5046,rs5049,rs60352970,rs6541328,rs6666488,rs66946803	chr1	230715194	229692788	231719363	A	C	1	9.29	cis	604	AGT,COG2,CAPN9,C1orf198,LOC101927604,TTC13	AGT (e)	0.28	0.28	91.16	91.16	1	6	1	NA	0	N	N	1	1	1	5	0.013	0.051	Y	rs3789678	2.00E-16	30072576	1
C1orf198	32.4	2696	chr1_465	8035_6_chr1_1	C1orf198	chr1	-	230869589	CA198	Uncharacterized protein C1orf198	Q9H425	8035_6	rs56148170	21	chr1:230852335,chr1:230868725,chr1:230872051,rs146416373,rs180867566,rs1999903,rs398089949,rs41305721,rs55890056,rs55907615,rs55943186,rs56148170,rs58633703,rs61826298,rs61826309,rs61826310,rs61826316,rs6667866,rs6685489,rs6699891,rs746183756	chr1	230872285	229872285	231872285	G	A	1	12.96	cis	2696	LOC101927604,C1orf198,TTC13,CAPN9,ARV1,FAM89A	C1orf198 (e)	0.14	0.14	32.4	32.4	1	1	5	0.4	0	N	N	1	1	1	1	0.004	0.017	N	-	-	-	-
GGPS1	27.55	18261	chr1_473	17786_5_chr1_1	GGPS1	chr1	+	235328437	GGPPS	Geranylgeranyl pyrophosphate synthase	O95749	17786_5	rs7534175	172	chr1:235170906,chr1:235171645,chr1:235179708,chr1:235191252,chr1:235193081,chr1:235200634,chr1:235209555,chr1:235217431,chr1:235219176,chr1:235222840,chr1:235231193,chr1:235233702,chr1:235238153,chr1:235249938,chr1:235291670,chr1:235293662,chr1:235294307,chr1:235296823,chr1:235298936,chr1:235301039,chr1:235301730,chr1:235302932,chr1:235330599,chr1:235331630,chr1:235333562,chr1:235352572,chr1:2353…	chr1	235346698	234346698	236346698	G	A	1	13.43	cis	18261	GGPS1,ARID4B,TBCE,B3GALNT2,MIR4753,RBM34	GGPS1 (e); ARID4B (c)	0.13	0.13	27.55	27.55	1	1	6	1	0	N	Y	1	1	1	1	0.004	0.016	N	-	-	-	-
TBCE	32.74	55939	chr1_474	11211_7_chr1_1	TBCE	chr1	+	235367359	TBCE	Tubulin-specific chaperone E	Q15813	11211_7	rs903347	97	chr1:235373791,chr1:235378401,chr1:235400408,chr1:235405320,chr1:235409009,chr1:235410139,chr1:235416402,chr1:235416537,chr1:235420501,chr1:235428631,chr1:235434543,chr1:235438563,chr1:235452017,chr1:235475438,chr1:235486181,chr1:235505211,chr1:235519567,chr1:235528746,chr1:235530806,rs1017007322,rs10667524,rs10737818,rs10754620,rs10802708,rs10925599,rs10925635,rs11293010,rs11429402,rs1162635355,…	chr1	235423298	234401609	236423298	C	T	1	38.66	cis	55939	TBCE,B3GALNT2,GGPS1,ARID4B,GNG4,MIR4753		0.1	0.1	32.74	32.74	1	2	0	NA	0	N	N	1	1	1	7	0.005	0.024	Y	rs10802708	2.00E-09	30072576	0.87
NID1	89.16	1836	chr1_476	3213_65_chr1_1	NID1	chr1	-	236065181	Nidogen	Nidogen-1	P14543	3213_65	rs76183323	9	chr1:236110447,rs12563733,rs58074293,rs6659037,rs74891748,rs7551695,rs76183323,rs76758148,rs79063424	chr1	236067017	235067017	237098248	A	G	1	2.33	cis	1836	NID1,GPR137B,ERO1B,LYST,MIR1537,EDARADD	NID1 (e)	-0.55	-0.55	89.16	89.16	1	2	1	1	1	N	N	1	2	1	4	0.015	0.059	N	-	-	-	-
ERO1LB	92.79	32109	chr1_478	7994_41_chr1_1	ERO1LB	chr1	-	236282039	ERO1B	ERO1-like protein beta	Q86YB8	7994_41	rs2477599	74	chr1:236220028,chr1:236220722,chr1:236221768,chr1:236222525,chr1:236223222,chr1:236252954,rs1055851,rs10647377,rs10700042,rs1254194,rs1286409777,rs138192766,rs140525074,rs1405622,rs1405623,rs1405624,rs1405630,rs1408018926,rs1612244,rs1614938,rs1615601,rs1619730,rs1621565,rs1630318,rs1726623,rs1726624,rs1726625,rs1726626,rs1726627,rs1726628,rs1726629,rs1726630,rs1726631,rs1749555,rs1749556,rs17495…	chr1	236249930	235222007	237249930	T	A	1	42.12	cis	32109	ERO1B,GPR137B,EDARADD,NID1,LGALS8,LGALS8-AS1	ERO1B (e); ERO1B (c)	0.17	0.17	92.79	92.79	1	2	0	NA	12	N	Y	1	1	1	4	0.012	0.036	Y	rs1254194,rs1726625	1.9e-56,9e-37	29875488,30072576	1.00,1.00
LGALS8	13.87	25392	chr1_479	4909_68_chr1_1	LGALS8	chr1	+	236518213	Galectin-8	Galectin-8	O00214	4909_68	rs370852798	1	rs370852798	chr1	236543605	235543605	237543605	T	C	1	0.31	cis	25392	LGALS8,HEATR1,LGALS8-AS1,EDARADD,ACTN2,MTR	LGALS8 (c)	-0.53	-0.53	13.87	13.87	1	1	0	NA	0	Y	N	1	1	2	3	0.002	0.027	N	-	-	-	-
FH	63.66	7469	chr1_482	13384_110_chr1_1	FH	chr1	-	241519785	FUMH	Fumarate hydratase, mitochondrial	P07954	13384_110	rs6678766	18	chr1:241528945,rs10926507,rs12071124,rs12120348,rs1414493,rs149511837,rs2994982,rs2994985,rs2994987,rs2994989,rs3014573,rs3014574,rs4310432,rs4659607,rs4660100,rs6678766,rs6679290,rs7530270	chr1	241527254	240527254	242527254	A	G	1	29.78	cis	7469	KMO,FH,OPN3,CHML,WDR64,RGS7		-0.15	-0.15	63.66	63.66	1	1	0	NA	0	N	N	1	2	1	1	0.009	0.022	N	-	-	-	-
IDI2	69.34	10153	chr10_4	17832_12_chr10_1	IDI2	chr10	-	1025859	IDI2	Isopentenyl-diphosphate delta-isomerase 2	Q9BXS1	17832_12	rs61830965	47	chr10:1001925,chr10:1014884,chr10:1016221,chr10:999880,rs11404947,rs11412135,rs11594590,rs11599792,rs12268008,rs12411376,rs12415759,rs12570412,rs12570742,rs1314117627,rs146526345,rs1491578091,rs1871624,rs2242271,rs2306409,rs3214941,rs34090663,rs35353617,rs36149094,rs36172393,rs373902939,rs4880469,rs4880745,rs4880749,rs4880752,rs4880755,rs4881543,rs4881546,rs4881547,rs4881548,rs4881553,rs61830965,…	chr10	1015706	15706	2019770	C	T	1	46.95	cis	10153	GTPBP4,IDI2,IDI2-AS1,IDI1,LARP4B,WDR37	GTPBP4 (e)	0.14	0.14	69.34	69.34	1	2	0	NA	3	N	N	1	1	1	4	0.01	0.028	N	-	-	-	-
IDI1	10.21	17084	chr10_5	17712_7_chr10_1	IDI1	chr10	-	1056716	IDI1	Isopentenyl-diphosphate Delta-isomerase 1	Q13907	17712_7	rs4880758	21	chr10:1040854,rs10508205,rs10904597,rs11250222,rs11250229,rs11250238,rs11253565,rs1135416,rs11474774,rs11592211,rs1208491316,rs17131848,rs182444786,rs2306405,rs3207775,rs3793778,rs4880751,rs4880754,rs4880758,rs4880759,rs77737972	chr10	1039632	39632	2039632	G	C	1	6.87	cis	17084	IDI2-AS1,IDI1,IDI2,WDR37,GTPBP4,LARP4B	GTPBP4 (e); GTPBP4 (c)	-0.11	-0.11	10.21	10.21	1	1	0	NA	1	N	Y	1	1	3	3	0.002	0.02	N	-	-	-	-
AKR1C4	1012.6	24544	chr10_10	18397_5_chr10_1	AKR1C4	chr10	+	5196834	AK1C4	Aldo-keto reductase family 1 member C4	P17516	18397_5	rs142122182	246	chr10:5080186,chr10:5087378,chr10:5095844,chr10:5103257,chr10:5104386,chr10:5104975,chr10:5105276,chr10:5108374,chr10:5108423,chr10:5108448,chr10:5108509,chr10:5109914,chr10:5112096,chr10:5115172,chr10:5117604,chr10:5118939,chr10:5122077,chr10:5127213,chr10:5135764,chr10:5158538,chr10:5195126,chr10:5196579,chr10:5203233,chr10:5209837,chr10:5210046,chr10:5214011,chr10:5214368,chr10:5214682,chr10:5…	chr10	5221378	4109657	6246046	G	A	1	18.66	cis	24544	AKR1C4,AKR1C8P,AKR1C3,UCN3,TUBAL3,NET1	AKR1C3 (e); AKR1C4 (c)	-0.66	-0.66	1012.6	1012.6	1	3	0	NA	1	Y	N	1	2	1	5	0.132	0.15	N	-	-	-	-
AKR1C3	85.01	208984	chr10_11	17377_1_chr10_1	AKR1C3	chr10	+	5048765	Aldose reductase-like C3	Aldo-keto reductase family 1 member C3	P42330	17377_1	rs753622030	7	rs569272828,rs753622030,rs754435188,rs770031154,rs774675324,rs775247600,rs781313352	chr10	5257749	3870386	6257749	G	A	1	0.5	cis	208984	AKR1C4,AKR1C8P,UCN3,TUBAL3,AKR1C3,NET1	AKR1C3 (c)	-1.15	-1.15	85.01	85.01	1	11	0	NA	0	Y	N	1	1	1	8	0.012	0.077	N	-	-	-	-
GDI2	31.2	97906	chr10_12	2647_66_chr10_1	GDI2	chr10	-	5813549	Rab GDP dissociation inhibitor beta	Rab GDP dissociation inhibitor beta	P50395	2647_66	rs11598394	80	chr10:5691189,chr10:5693685,chr10:5707003,chr10:5707660,chr10:5714059,chr10:5762216,chr10:5767318,chr10:5768076,chr10:5774135,chr10:5780217,chr10:5788766,chr10:5809254,chr10:5811659,chr10:5812205,rs10737012,rs10737021,rs10795347,rs10795485,rs10795488,rs10795510,rs10795547,rs11254266,rs11598374,rs11598394,rs12571639,rs138555148,rs139828433,rs139873849,rs140087644,rs1435282242,rs145169610,rs1484124…	chr10	5715643	4715643	6715643	TT	!	1	34.66	cis	97906	FAM208B,ASB13,GDI2,TRV-TAC3-1,ANKRD16,FBXO18	GDI2 (e)	-0.1	-0.1	31.2	31.2	1	1	1	0	0	N	N	1	1	1	1	0.004	0.018	N	-	-	-	-
IL15RA	487.74	11746	chr10_13	14054_17_chr10_1	IL15RA	chr10	-	5978741	IL-15 Ra	Interleukin-15 receptor subunit alpha	Q13261	14054_17	rs8177683	14	chr10:5973409,chr10:5974657,rs7073906,rs7086174,rs7097780,rs7913599,rs7919660,rs8177585,rs8177619,rs8177641,rs8177643,rs8177654,rs8177655,rs8177683	chr10	5966995	4876957	7032175	T	C	1	38.61	cis	11746	IL15RA,FBXO18,IL2RA,ANKRD16,TRV-TAC3-1,RBM17		0.4	0.4	487.74	487.74	1	11	0	NA	0	N	N	1	2	1	7	0.076	0.18	Y	rs8177641,rs7097780,rs8177683,rs7086174	1.7e-91,4e-14,1e-16,9e-37	29875488,28240269,30072576,30072576	1.00,0.95,1.00,1.00
IL2RA	19.77	8405	chr10_15	3151_6_chr10_1	IL2RA	chr10	-	6062370	IL-2 sRa	Interleukin-2 receptor subunit alpha	P01589	3151_6	chr10:6053965	4	chr10:6040595,chr10:6053965,rs11256464,rs12722497	chr10	6053965	5053965	7060049	!	C	1	6.16	cis	8405	IL2RA,RBM17,IL15RA,PFKFB3,MIR3155A,MIR3155B	IL2RA (e)	0.15	0.15	19.77	19.77	1	2	4	1	0	N	N	1	1	1	2	0.002	0.013	Y	rs12722497,rs12722497	8e-16,2e-38	28915241,27989323	1.00,1.00
RBM17	118.27	2028	chr10_16	17391_10_chr10_1	RBM17	chr10	+	6088985	SPF45	Splicing factor 45	Q96I25	17391_10	rs201072484	22	rs1040774866,rs10905742,rs10905750,rs10905856,rs11256662,rs11256668,rs11256717,rs11256718,rs11256719,rs11256726,rs11256771,rs11256850,rs11256851,rs139690492,rs140764661,rs146850358,rs201072484,rs3752987,rs41295241,rs7096838,rs76943221,rs780275241	chr10	6091013	5091013	7091013	TTATATATTTT	!	1	4.34	cis	2028	RBM17,IL2RA,PFKFB3,MIR3155A,MIR3155B,IL15RA	RBM17 (e)	-0.47	-0.47	118.27	118.27	1	1	1	0	0	N	N	1	1	1	6	0.018	0.036	N	-	-	-	-
ITIH5	301.28	409	chr10_20	8233_2_chr10_1	ITIH5	chr10	-	7666998	ITIH5	Inter-alpha-trypsin inhibitor heavy chain H5	Q86UX2	8233_2	rs12761343	14	chr10:7644380,chr10:7644528,chr10:7654966,rs10795561,rs10905208,rs10905209,rs12761343,rs1555962,rs28684880,rs7916499,rs867490,rs927915,rs9329326,rs982776	chr10	7667407	6565338	8667407	C	G	1	34.43	cis	409	ITIH5,ITIH2,KIN,ATP5F1C,TAF3,SFMBT2	ITIH5 (e)	-0.34	-0.34	301.28	301.28	1	16	2	1	0	N	N	1	1	1	9	0.052	0.217	N	-	-	-	-
ITIH2	855.83	2768	chr10_21	9326_33_chr10_1	ITIH2	chr10	+	7703272	ITI heavy chain H2	Inter-alpha-trypsin inhibitor heavy chain H2	P19823	9326_33	rs77938199	27	chr10:7701183,rs111354914,rs111570813,rs112700597,rs112958019,rs113052762,rs113248191,rs113836364,rs12252865,rs1409198287,rs17142907,rs2026611,rs386740611,rs41527446,rs4298806,rs4463754,rs59025167,rs73621225,rs73621230,rs73621232,rs73621235,rs73621240,rs73621243,rs73621253,rs73621263,rs73621271,rs77938199	chr10	7700504	6700504	9023507	G	A	1	6.59	cis	2768	ITIH2,ITIH5,KIN,ATP5F1C,TAF3,SFMBT2	ITIH2 (c)	1.01	1.01	855.83	855.83	1	7	0	NA	0	Y	Y	1	4	1	5	0.125	0.18	Y	rs73621225	1.00E-142	30072576	1
NUDT5	18.15	22963	chr10_28	17761_2_chr10_1	NUDT5	chr10	-	12196144	NUDT5	ADP-sugar pyrophosphatase	Q9UKK9	17761_2	rs2399786	38	chr10:12129198,chr10:12131605,chr10:12161424,chr10:12164194,chr10:12186628,rs10906086,rs10906087,rs10906089,rs10906093,rs10906094,rs11257552,rs11257555,rs11257556,rs11257557,rs11257560,rs11257561,rs11257569,rs11257570,rs11257571,rs11257573,rs11257577,rs12569964,rs1343469186,rs1996999,rs1997000,rs2399786,rs35025418,rs3758374,rs398012818,rs398012819,rs6602565,rs6686,rs7070684,rs7095695,rs7099650,rs…	chr10	12173181	11173181	13173181	C	T	1	45.01	cis	22963	NUDT5,SEC61A2,CDC123,MIR548AK,DHTKD1,UPF2	NUDT5,SEC61A2 (e)	-0.07	-0.07	18.15	18.15	1	1	2	0	15	N	N	1	1	1	1	0.003	0.016	N	-	-	-	-
UCMA	231.0	6849	chr10_29	10977_55_chr10_1	UCMA	chr10	-	13234328	UCMA	Unique cartilage matrix-associated protein	Q8WVF2	10977_55	rs1537771	1	rs1537771	chr10	13241177	12218893	14263560	T	C	1	12.87	cis	6849	UCMA,MCM10,PHYH,SEPHS1,OPTN,CCDC3		-0.4	-0.4	231	231	1	11	0	NA	0	N	N	1	1	1	5	0.034	0.095	N	-	-	-	-
CDNF	285.28	17990	chr10_31	4962_52_chr10_1	CDNF	chr10	-	14838073	ARMEL	Cerebral dopamine neurotrophic factor	Q49AH0	4962_52	rs61738953	1	rs61738953	chr10	14820083	13817261	15989016	G	C	1	4.01	cis	17990	CDNF,HSPA14,FAM107B,SUV39H2,DCLRE1C,MEIG1	CDNF (c)	-0.76	-0.76	285.28	285.28	1	5	0	NA	0	Y	Y	1	2	1	1	0.044	0.086	Y	rs61738953	2.50E-20	29875488	1
NMT2	12.93	31214	chr10_32	17821_20_chr10_1	NMT2	chr10	-	15168710	NMT2	Glycylpeptide N-tetradecanoyltransferase 2	O60551	17821_20	rs4237446	18	chr10:15208711,rs10906858,rs11259543,rs11597001,rs11599470,rs1223258193,rs201324267,rs34303908,rs3935268,rs4237446,rs4379735,rs4381276,rs4598569,rs4750604,rs4750605,rs76464594,rs77503610,rs78407090	chr10	15199924	14199924	16199924	C	T	1	19.65	cis	31214	FAM171A1,NMT2,PPIAP30,RPP38,C10orf111,ACBD7		0.08	0.08	12.93	12.93	1	1	0	NA	0	N	N	1	1	2	3	0.002	0.017	N	-	-	-	-
FAM171A1	29.63	119731	chr10_33	5610_32_chr10_1	FAM171A1	chr10	-	15374532	CJ038	Protein FAM171A1	Q5VUB5	5610_32	rs138799489	1	rs138799489	chr10	15254801	14254801	16254801	T	G	1	0.51	cis	119731	FAM171A1,NMT2,PPIAP30,RPP38,C10orf111,ACBD7	FAM171A1 (c)	0.64	0.64	29.63	29.63	1	1	0	NA	0	Y	N	1	1	1	3	0.004	0.015	N	-	-	-	-
VIM	20.52	323389	chr10_35	15540_6_chr10_1	VIM	chr10	+	17228209	Vimentin	Vimentin	P08670	15540_6	rs796667	13	chr10:16903644,chr10:16903907,chr10:16909043,rs1276718,rs1276719,rs28515142,rs397698247,rs780803,rs780805,rs780806,rs780808,rs780854,rs796667	chr10	16904820	15904820	18271723	G	T	1	42.96	cis	323389	CUBN,RSU1,TRDMT1,VIM-AS1,VIM,C1QL3		0.08	0.08	20.52	20.52	1	4	0	NA	0	N	N	1	1	2	3	0.002	0.024	N	-	-	-	-
TRDMT1	330.65	47064	chr10_36	12635_9_chr10_1	TRDMT1	chr10	-	17202071	TRDMT	tRNA (cytosine(38)-C(5))-methyltransferase	O14717	12635_9	chr10:17155007	72	chr10:17141515,chr10:17142052,chr10:17155007,chr10:17162248,chr10:17162930,chr10:17195616,chr10:17198641,chr10:17206194,rs10490959,rs10490962,rs10795451,rs10795457,rs10795459,rs10795460,rs10795462,rs10904884,rs10904887,rs10904893,rs10904894,rs10904895,rs10904896,rs10904897,rs10904903,rs10904904,rs11254394,rs11254406,rs11254411,rs11254413,rs11254419,rs11254423,rs11254424,rs11254431,rs11254435,rs11…	chr10	17155007	16155007	18155007	GTCAG	!	1	49.95	cis	47064	TRDMT1,CUBN,VIM-AS1,VIM,ST8SIA6,ST8SIA6-AS1	CUBN,TRDMT1,VIM (e); TRDMT1 (c)	0.31	0.31	330.65	330.65	1	1	3	1	3	Y	N	1	1	1	2	0.047	0.058	N	-	-	-	-
ST8SIA6	8.88	2346	chr10_38	6930_95_chr10_1	ST8SIA6	chr10	-	17455966	SIA8F	Alpha-2,8-sialyltransferase 8F	P61647	6930_95	rs45462798	3	rs11595070,rs45462798,rs61842124	chr10	17453620	16453620	18453620	A	T	1	3.59	cis	2346	ST8SIA6,ST8SIA6-AS1,HACD1,STAM-AS1,STAM,VIM	ST8SIA6 (c)	-0.13	-0.13	8.88	8.88	1	1	0	NA	0	Y	N	1	1	2	2	0.001	0.016	N	-	-	-	-
ENTPD1	70.19	5409	chr10_177	7999_23_chr10_1	ENTPD1	chr10	+	95710900	CD39	Ectonucleoside triphosphate diphosphohydrolase 1	P49961	7999_23	chr10:95705491	137	chr10:95604707,chr10:95651923,chr10:95654166,chr10:95655683,chr10:95665285,chr10:95668646,chr10:95705491,chr10:95809584,chr10:95834922,chr10:95845974,chr10:95869236,chr10:95881617,chr10:95894791,chr10:95896212,rs10509686,rs10786239,rs10882643,rs10882644,rs10882649,rs10882650,rs10882661,rs10882671,rs111683167,rs11188393,rs11188394,rs11188396,rs11188398,rs11188400,rs11188404,rs11188406,rs11188407,r…	chr10	95705491	94705491	96921721	!	TTTGTTG	1	42.41	cis	5409	ENTPD1,TCTN3,ENTPD1-AS1,ALDH18A1,SORBS1,CC2D2B	ALDH18A1,TCTN3 (e)	0.14	0.14	70.19	70.19	1	5	0	NA	4	N	N	1	1	2	8	0.011	0.073	Y	rs11188501,rs4918970	2.2e-16,2e-08	29875488,30072576	0.99,0.99
PNLIP	18.91	22964	chr10_213	15613_16_chr10_1	PNLIP	chr10	+	116545923	LIPP	Pancreatic triacylglycerol lipase	P16233	15613_16	rs113558089	22	chr10:116286280,chr10:116443761,rs111513662,rs111549012,rs111577128,rs111624003,rs111936844,rs112320477,rs112547958,rs113466979,rs113525071,rs113558089,rs113562904,rs113587846,rs113621024,rs1420326789,rs189564488,rs749988640,rs752354047,rs753473010,rs778844412,rs779039989	chr10	116568887	115568887	117568887	T	C	1	0.82	cis	22964	PNLIP,PNLIPRP1,PNLIPRP2,PNLIPRP3,C10orf82,HSPA12A		-0.4	-0.4	18.91	18.91	1	1	0	NA	0	N	N	1	1	7	16	0.003	0.109	N	-	-	-	-
MINPP1	30.18	11524	chr10_157	5586_66_chr10_1	MINPP1	chr10	+	87504465	MINP1	Multiple inositol polyphosphate phosphatase 1	Q9UNW1	5586_66	rs59980852	28	chr10:87489463,chr10:87503224,chr10:87537512,chr10:87542317,rs10509407,rs10887722,rs10887723,rs10887726,rs11202426,rs11202437,rs11202439,rs11813447,rs12355742,rs12356259,rs12356542,rs138578710,rs145605276,rs151263683,rs3062345,rs34500466,rs3847450,rs3908791,rs5786778,rs59980852,rs66654371,rs686432,rs75169791,rs76789850	chr10	87515989	86410094	88515989	T	C	1	43.95	cis	11524	MINPP1,MIR4678,LINC00864,PAPSS2,NUTM2D,LINC00863	MINPP1 (e)	-0.1	-0.1	30.18	30.18	1	3	1	1	0	N	N	1	1	5	7	0.005	0.086	Y	rs11202439	1.00E-12	30072576	0.96
MRC1	847.71	40394	chr10_49	2637_77_chr10_1	MRC1	chr10	+	17809342	Macrophage mannose receptor	Macrophage mannose receptor 1	P22897	2637_77	rs71497225	23	chr10:17840065,chr10:17844533,chr10:17847164,chr10:17847922,chr10:17849315,chr10:17849558,chr10:17850256,rs370752032,rs482272,rs527925,rs542661992,rs561612,rs574043436,rs690958,rs691572,rs692520,rs692719,rs692720,rs71393044,rs71497223,rs71497224,rs71497225,rs71497226	chr10	17849736	16817694	18849736	G	C	1	20.12	cis	40394	MRC1,MIR511,TMEM236,SLC39A12,STAM,SLC39A12-AS1	MRC1 (c)	0.61	0.61	847.71	847.71	1	7	0	NA	0	Y	N	1	1	1	8	0.116	0.203	N	-	-	-	-
PIP4K2A	44.74	175689	chr10_57	12697_30_chr10_1	PIP4K2A	chr10	-	22714574	PI42A	Phosphatidylinositol 5-phosphate 4-kinase type-2 alpha	P48426	12697_30	rs201690612,rs758543954	44	chr10:22856002,chr10:22874239,chr10:22881433,rs10764355,rs10764356,rs10764357,rs10764358,rs10828351,rs10828352,rs10828354,rs10828360,rs10828361,rs10828363,rs11013161,rs11013165,rs11013167,rs11013170,rs11013171,rs11013172,rs11013173,rs11013176,rs11013178,rs11492464,rs11511177,rs11516841,rs1320605,rs1417376,rs1922125,rs201690612,rs2091761,rs2211236,rs2364708,rs4475834,rs4498867,rs4553273,rs55510423…	chr10	22890263	21890263	23890263	AAACCAT	!	1	27.74	cis	175689	ARMC3,PIP4K2A,MSRB2,PTF1A,C10orf67,LOC100499489	ARMC3 (e)	-0.13	-0.13	44.74	44.74	1	1	0	NA	4	N	N	1	2	1	1	0.006	0.019	N	-	-	-	-
NRP1	265.12	140525	chr10_63	5542_22_chr10_1	NRP1	chr10	-	33334905	NRP1	Neuropilin-1	O14786	5542_22	rs2506150	6	rs2243920,rs2253918,rs2506148,rs2506149,rs2506150,rs734186	chr10	33194380	31475090	34878073	A	G	1	33.11	cis	140525	NRP1,ITGB1,CCDC7,LINC00838,LOC101929431,EPC1		-0.3	-0.3	265.12	265.12	1	10	0	NA	0	N	N	1	1	1	8	0.041	0.118	Y	rs2253918	3.00E-25	30072576	0.95
RET	297.74	7541	chr10_66	3220_40_chr10_1	RET	chr10	+	43077026	RET	Proto-oncogene tyrosine-protein kinase receptor Ret	P07949	3220_40	rs2435359	46	chr10:43064615,chr10:43077502,chr10:43088144,chr10:43091822,chr10:43105879,chr10:43110448,rs10900296,rs12767776,rs1800858,rs1864398,rs1864401,rs1864402,rs1864403,rs1864404,rs1864405,rs1864408,rs1864410,rs2251674,rs2435344,rs2435356,rs2435357,rs2435358,rs2435359,rs2435362,rs2435366,rs2505533,rs2505535,rs2505536,rs2505537,rs2505990,rs2505991,rs2505994,rs2505998,rs2506004,rs2506005,rs2506006,rs25060…	chr10	43084567	40782132	44084567	A	G	1	26.25	cis	7541	RET,CSGALNACT2,MIR5100,LINC01264,RASGEF1A,BMS1	RET (e)	-0.34	-0.34	297.74	297.74	1	6	5	1	0	N	N	1	1	1	3	0.043	0.088	Y	rs2505535,rs2505535,rs2505535	3e-19,2.8e-19,4e-56	28240269,28240269,30072576	0.97,0.97,0.97
CSGALNACT2	42.18	43207	chr10_67	10772_21_chr10_1	CSGALNACT2	chr10	+	43138444	CGAT2	Chondroitin sulfate N-acetylgalactosaminyltransferase 2	Q8N6G5	10772_21	rs2435382	17	chr10:43146981,chr10:43148241,rs17028,rs2435340,rs2435349,rs2435353,rs2435355,rs2435373,rs2435378,rs2435381,rs2435382,rs2472737,rs2503882,rs2505507,rs2505508,rs2505559,rs3004212	chr10	43181651	42181651	44181651	T	A	1	33.15	cis	43207	CSGALNACT2,RASGEF1A,RET,MIR5100,FXYD4,LINC01264	CSGALNACT2 (c)	-0.12	-0.12	42.18	42.18	1	1	0	NA	0	Y	N	1	1	2	6	0.006	0.034	Y	rs2435378,rs2435349	6e-57,1.6e-12	30072576,29875488	1.00,1.00
CXCL12	53.15	13211	chr10_69	3516_60_chr10_1	CXCL12	chr10	-	44385097	SDF-1	Stromal cell-derived factor 1	P48061	3516_60	rs1023264	1	rs1023264	chr10	44398308	43002136	45411769	C	T	1	25.83	cis	13211	CXCL12,C10orf142,TMEM72-AS1,LINC00841,LINC00840,TMEM72		0.14	0.14	53.15	53.15	1	5	0	NA	0	N	N	1	1	1	8	0.008	0.05	N	-	-	-	-
MSMB	4583.9	57	chr10_71	10620_21_chr10_1	MSMB	chr10	-	46046269	PSP-94	Beta-microseminoprotein	P08118	10620_21	rs10993994	60	chr10:46059800,chr10:46065995,chr10:46093270,chr10:46093850,rs10763256,rs10763536,rs10763538,rs10763567,rs10825587,rs10825652,rs10826125,rs10826127,rs10993994,rs11005089,rs11006274,rs1266626022,rs1312874808,rs1319221703,rs1585378,rs2249986,rs2337711,rs2611486,rs2611489,rs2611504,rs2611505,rs2611506,rs2611507,rs2611508,rs2611509,rs2611513,rs2843546,rs2843547,rs2843549,rs2843550,rs2843551,rs2843554…	chr10	46046326	45032122	47049231	A	G	1	38.22	cis	57	MSMB,NCOA4,TIMM23,AGAP7P,PARGP1,ANTXRLP1	MSMB,NCOA4 (e)	-1.02	-1.02	4583.9	4583.9	1	6	4	1	14	N	N	1	3	1	4	0.483	0.504	Y	rs10993994	0	29875488	1
MAPK8	9.64	6706	chr10_76	3825_18_chr10_1	MAPK8	chr10	+	48306638	MK08	Mitogen-activated protein kinase 8	P45983	3825_18	rs1997365	4	chr10:48291968,rs10745265,rs1997365,rs6537559	chr10	48299932	47299932	49299932	C	A	1	29.19	cis	6706	MAPK8,FRMPD2,ARHGAP22,AGAP12P,FAM25C,ANXA8		-0.06	-0.06	9.64	9.64	1	1	0	NA	0	N	N	1	1	5	6	0.001	0.026	N	-	-	-	-
ASAH2	552.15	18577	chr10_78	3212_30_chr10_1	ASAH2	chr10	-	50251564	ASAH2	Neutral ceramidase	Q9NR71	3212_30	rs4444026	38	chr10:50239975,chr10:50265722,chr10:50267329,rs1011615,rs1030819,rs10740617,rs10763211,rs10825526,rs1469848,rs1877558,rs188245259,rs201940528,rs202183815,rs2117956,rs2574935,rs2574936,rs2574937,rs2574938,rs2574940,rs2574941,rs2574942,rs2574947,rs2813294,rs2813295,rs2813296,rs2813297,rs2813299,rs2842123,rs2842126,rs2842127,rs2842129,rs34808624,rs35334881,rs4444026,rs6481158,rs7092476,rs7913585,rs9…	chr10	50270141	49154492	51850364	A	T	1	17.93	cis	18577	ASAH2,SGMS1,WASHC2A,FAM21EP,AGAP6,TIMM23B		-0.54	-0.54	552.15	552.15	1	13	0	NA	0	N	N	1	1	1	10	0.084	0.239	Y	rs2842126,rs137889787,rs2842126,rs10740617,rs1877558,rs2813297	6e-34,1e-09,5.7e-34,2e-124,3.2e-14,5e-73	28240269,28129359,28240269,29875488,29875488,30072576	1.00,0.94,1.00,1.00,0.94,1.00
DKK1	182.86	43949	chr10_81	3535_84_chr10_1	DKK1	chr10	+	52314182	DKK1	Dickkopf-related protein 1	O94907	3535_84	rs749124335	7	chr10:52187231,chr10:52217533,rs1045704826,rs1282424501,rs143188222,rs749124335,rs756112356	chr10	52358131	51358131	53675662	T	A	1	1.09	cis	43949	DKK1,PRKG1-AS1,PRKG1,LINC01468,MBL2,CSTF2T		1.12	1.12	182.86	182.86	1	5	0	NA	0	N	N	3	3	1	4	0.029	0.067	N	-	-	-	-
MBL2	3017.5	4232	chr10_84	3000_66_chr10_1	MBL2	chr10	-	52772847	MBL	Mannose-binding protein C	P11226	3000_66	rs7899547	1	rs7899547	chr10	52777079	51600716	54782667	T	G	1	33.99	cis	4232	MBL2,LINC01468,DKK1,PRKG1-AS1,PRKG1		-0.9	-0.9	3017.5	3017.5	1	10	0	NA	0	N	N	1	2	1	6	0.356	0.57	Y	rs7899547,rs7899547,rs7899547	2e-09,1e-300,0	22595970,30072576,29875488	1.00,1.00,1.00
KIAA1279	8.98	5661049	chr10_96	12956_40_chr10_1	KIAA1279	chr10	+	68988720	KBP	KIF1-binding protein	Q96EK5	12956_40	rs11286723	23	chr10:63305375,chr10:63341447,rs10740118,rs10761731,rs10761737,rs10761739,rs10761741,rs10822155,rs10822159,rs11286723,rs1175838110,rs149336165,rs386744623,rs5785564,rs7073753,rs7075195,rs7080386,rs7084707,rs7088799,rs7090111,rs7098181,rs7896518,rs9787438	chr10	63327671	62327671	64327671	AT	!	1	43.59	trans	5661049	JMJD1C,MIR1296,JMJD1C-AS1,NRBF2,REEP3,EGR2	JMJD1C (e)	0.05	0.05	8.98	8.98	1	1	NA	NA	NA	NA	NA	93	98	5	6	0.001	0.024	N	-	-	-	-
EIF4EBP2	9.46	7076433	chr10_96	4184_43_chr10_1	EIF4EBP2	chr10	+	70404104	4EBP2	Eukaryotic translation initiation factor 4E-binding protein 2	Q13542	4184_43	rs11286723	23	chr10:63305375,chr10:63341447,rs10740118,rs10761731,rs10761737,rs10761739,rs10761741,rs10822155,rs10822159,rs11286723,rs1175838110,rs149336165,rs386744623,rs5785564,rs7073753,rs7075195,rs7080386,rs7084707,rs7088799,rs7090111,rs7098181,rs7896518,rs9787438	chr10	63327671	62327671	64327671	AT	!	1	43.59	trans	7076433	JMJD1C,MIR1296,JMJD1C-AS1,NRBF2,REEP3,EGR2	JMJD1C (e)	0.05	0.05	9.46	9.46	1	1	NA	NA	NA	NA	NA	90	98	2	2	0.002	0.017	N	-	-	-	-
GDF2	9.97	16005182	chr10_96	4880_21_chr10_1	GDF2	chr10	+	47322489	GDF2	Growth/differentiation factor 2	Q9UK05	4880_21	rs11286723	23	chr10:63305375,chr10:63341447,rs10740118,rs10761731,rs10761737,rs10761739,rs10761741,rs10822155,rs10822159,rs11286723,rs1175838110,rs149336165,rs386744623,rs5785564,rs7073753,rs7075195,rs7080386,rs7084707,rs7088799,rs7090111,rs7098181,rs7896518,rs9787438	chr10	63327671	62327671	64327671	AT	!	1	43.59	trans	16005182	JMJD1C,MIR1296,JMJD1C-AS1,NRBF2,REEP3,EGR2	JMJD1C (e)	0.05	0.05	9.97	9.97	1	1	NA	NA	NA	NA	NA	78	98	6	8	0.002	0.041	N	-	-	-	-
PSAP	243.85	15911	chr10_120	6207_10_chr10_1	PSAP	chr10	-	71851375	prosaposin	Prosaposin	P07602	6207_10	rs1867981	31	chr10:71835978,chr10:71839176,chr10:71841973,chr10:71842483,chr10:71849302,chr10:71850057,rs11592448,rs11598989,rs11813373,rs12413014,rs12413995,rs138642057,rs139618837,rs1811087,rs1867981,rs2394846,rs2854990,rs3747855,rs386745243,rs3878001,rs41306532,rs56041351,rs58647707,rs59342015,rs61853692,rs6480560,rs6480561,rs720295,rs728289,rs7899959,rs9665661	chr10	71835464	70818746	72895418	C	T	1	48.49	cis	15911	PSAP,CDH23,MIR7152,VSIR,C10orf105,CHST3		0.27	0.27	243.85	243.85	1	4	0	NA	0	N	N	1	2	1	9	0.039	0.126	N	-	-	-	-
SRGN	111.48	39675	chr10_101	19251_56_chr10_1	SRGN	chr10	+	69057532	Platelet proteoglycan	Serglycin	P10124	19251_56	rs67852477	5	rs12766010,rs12766875,rs1312715619,rs34954523,rs67852477	chr10	69097207	68097096	70097207	G	C	1	0.8	cis	39675	SRGN,VPS26A,KIF1BP,SUPV3L1,DDX21,LOC101928994	SRGN (c)	-0.96	-0.96	111.48	111.48	1	2	0	NA	0	Y	N	1	1	1	5	0.016	0.048	N	-	-	-	-
VPS26A	83.61	77197	chr10_102	19293_6_chr10_1	VPS26A	chr10	+	69124152	VP26A	Vacuolar protein sorting-associated protein 26A	O75436	19293_6	rs10998638	136	chr10:69104527,chr10:69113503,chr10:69139359,chr10:69142364,chr10:69144088,chr10:69151262,chr10:69160149,chr10:69164221,chr10:69169614,chr10:69170429,chr10:69173904,chr10:69176542,chr10:69194847,chr10:69201552,chr10:69204791,chr10:69209235,rs10762257,rs10823303,rs10998625,rs10998626,rs10998638,rs112989366,rs11310039,rs11321429,rs113236754,rs11434528,rs11552062,rs11813186,rs11813266,rs11813816,rs1…	chr10	69201349	68201349	70201349	C	G	1	23.82	cis	77197	SUPV3L1,LOC101928994,HKDC1,VPS26A,HK1,SRGN	HKDC1,SUPV3L1 (e); VPS26A (c)	-0.18	-0.18	83.61	83.61	1	1	0	NA	2	Y	N	1	1	1	7	0.012	0.04	N	-	-	-	-
SAR1A	72.25	539	chr10_112	17726_3_chr10_1	SAR1A	chr10	-	70170529	SAR1A	GTP-binding protein SAR1a	Q9NR31	17726_3	rs870801	27	chr10:70141239,rs10823487,rs10823488,rs10999169,rs10999170,rs12415976,rs12570358,rs12573097,rs1346717164,rs1379255781,rs1415582856,rs1458157441,rs146294450,rs199842447,rs2311404,rs34072247,rs35980620,rs3750774,rs3858169,rs4293019,rs4746023,rs4746970,rs4746975,rs57483458,rs7100385,rs796526979,rs870801	chr10	70169990	69169990	71169990	A	C	1	39.52	cis	539	SAR1A,TYSND1,PPA1,AIFM2,H2AFY2,NPFFR1	H2AFY2,SAR1A,TYSND1 (e); TYSND1 (c)	0.15	0.15	72.25	72.25	1	1	2	0	5	N	Y	1	1	1	3	0.01	0.024	N	-	-	-	-
PPA1	102.42	12000	chr10_113	5021_13_chr10_1	PPA1	chr10	-	70233434	PPase	Inorganic pyrophosphatase	Q15181	5021_13	rs10823500	19	chr10:70203852,chr10:70220952,chr10:70244034,rs10509321,rs10762348,rs10762353,rs10823493,rs10823500,rs10999196,rs111833466,rs12355080,rs12767368,rs12771902,rs7072230,rs7077538,rs7083468,rs7901747,rs79189073,rs9415007	chr10	70245434	69206307	71497783	G	A	1	41.2	cis	12000	NPFFR1,PPA1,LRRC20,SAR1A,TYSND1,AIFM2	PPA1 (e)	0.18	0.18	102.42	102.42	1	5	20	1	0	N	N	1	3	1	1	0.015	0.043	Y	rs10823500	1.50E-18	28240269	1
PCBD1	111.1	3623	chr10_114	11313_100_chr10_1	PCBD1	chr10	-	70888786	PHS	Pterin-4-alpha-carbinolamine dehydratase	P61457	11313_100	rs200188190	1	rs200188190	chr10	70885163	69353239	71888665	T	C	1	0.63	cis	3623	PCBD1,SGPL1,TBATA,ADAMTS14,PRF1,PALD1	PCBD1 (c)	-1.16	-1.16	111.1	111.1	1	5	0	NA	0	Y	N	1	1	1	2	0.016	0.051	N	-	-	-	-
UNC5B	52.66	89852	chr10_116	15394_79_chr10_1	UNC5B	chr10	+	71212534	UNC5B	Netrin receptor UNC5B	Q8IZJ1	15394_79	rs117120062	1	rs117120062	chr10	71302386	70231074	72312789	T	C	1	1.86	cis	89852	UNC5B,SLC29A3,UNC5B-AS1,CDH23,CDH23-AS1,C10orf105		0.48	0.48	52.66	52.66	1	6	0	NA	0	N	N	1	1	1	5	0.007	0.049	N	-	-	-	-
C10orf54	355.6	2268	chr10_118	14123_34_chr10_1	C10orf54	chr10	-	71773580	GI24	V-type immunoglobulin domain-containing suppressor of T-cell activation	Q9H7M9	14123_34	rs10762477	4	rs10762476,rs10762477,rs10999992,rs12415873	chr10	71771312	70771312	73033493	G	A	1	15.48	cis	2268	CDH23,VSIR,MIR7152,C10orf105,PSAP,CHST3	VSIR (e)	0.45	0.45	355.6	355.6	1	4	0	NA	6	N	N	1	3	1	5	0.052	0.08	Y	rs10762477,rs10999992	1.7e-14,2e-13	29875488,30072576	1.00,1.00
SPOCK2	115.99	9187	chr10_123	5491_12_chr10_1	SPOCK2	chr10	-	72095313	Testican-2	Testican-2	Q92563	5491_12	rs1245548	38	chr10:72093633,chr10:72095704,chr10:72095890,chr10:72127664,rs10713496,rs11818980,rs1245536,rs1245537,rs1245538,rs1245539,rs1245540,rs1245541,rs1245542,rs1245543,rs1245545,rs1245546,rs1245547,rs1245548,rs1245549,rs1245550,rs1245551,rs1245552,rs1245553,rs145603883,rs1668153,rs1668155,rs1678612,rs1678613,rs2394851,rs3312,rs35014921,rs7072673,rs7087178,rs7087475,rs7090800,rs751835,rs7893890,rs921361	chr10	72086126	71072180	73086126	A	G	1	45.86	cis	9187	SPOCK2,ASCC1,CHST3,ANAPC16,DDIT4,PSAP	ASCC1,SPOCK2 (e)	0.19	0.19	115.99	115.99	1	2	6	0.5	10	N	N	1	1	1	11	0.017	0.055	Y	rs1245540,rs1245547	3.3e-19,3e-17	29875488,30072576	1.00,1.00
SFTPD	957.48	13728	chr10_147	19590_46_chr10_1	SFTPD	chr10	-	79982236	SP-D	Pulmonary surfactant-associated protein D	P35247	19590_46	rs12357764	11	rs10887310,rs10887328,rs111249429,rs11201057,rs11201075,rs11201079,rs11201085,rs12357764,rs4515911,rs7083799,rs7084667	chr10	79995964	78854778	81013975	A	C	1	35.18	cis	13728	SFTPD,TMEM254-AS1,BMS1P21,MBL1P,TMEM254,PLAC9		0.53	0.53	957.48	957.48	1	9	0	NA	0	N	N	1	1	1	12	0.125	0.341	Y	rs7084667	5.00E-31	27532455	1
DNAJB12	21.15	14265	chr10_125	8006_12_chr10_1	DNAJB12	chr10	-	72355149	DJB12	DnaJ homolog subfamily B member 12	Q9NXW2	8006_12	rs9416018	46	chr10:72319091,chr10:72330963,chr10:72331931,chr10:72360338,chr10:72363833,rs10762507,rs10762510,rs10762511,rs10823913,rs11415698,rs145954739,rs2394861,rs34663735,rs35961521,rs36039090,rs369232030,rs3924190,rs398014095,rs4262652,rs4275534,rs4300326,rs4409753,rs4433500,rs4495815,rs4596994,rs4747244,rs4747245,rs4747246,rs55878661,rs7075993,rs7099642,rs7895933,rs7908857,rs9415061,rs9415062,rs9415063…	chr10	72340884	71335599	73340884	G	A	1	33.15	cis	14265	DNAJB12,MICU1,DDIT4,ANAPC16,ASCC1,SPOCK2	DNAJB12,MICU1 (e)	0.08	0.08	21.15	21.15	1	2	14	1	2	N	N	1	1	2	4	0.003	0.024	N	-	-	-	-
PLA2G12B	26.89	625	chr10_127	9380_2_chr10_1	PLA2G12B	chr10	-	72955044	sPLA(2)-XIII	Group XIIB secretory phospholipase A2-like protein	Q9BX93	9380_2	rs3829126	6	chr10:72949995,rs11304148,rs369352977,rs3829126,rs7898735,rs7904738	chr10	72954419	71954419	73954419	T	G	1	9.78	cis	625	PLA2G12B,OIT3,P4HA1,MCU,NUDT13,ECD		-0.15	-0.15	26.89	26.89	1	1	0	NA	0	N	N	1	1	3	10	0.004	0.1	N	-	-	-	-
ANXA7	25.59	456	chr10_128	18244_1_chr10_1	ANXA7	chr10	-	73414085	ANXA7	Annexin A7	P20073	18244_1	rs553718083	5	rs113920009,rs144973543,rs553718083,rs565697677,rs79083576	chr10	73413629	72413629	74413629	C	G	1	1.09	cis	456	ANXA7,MSS51,PPP3CB,CFAP70,USP54,DNAJC9-AS1	ANXA7 (e)	-0.41	-0.41	25.59	25.59	1	1	1	1	0	N	N	1	2	1	2	0.004	0.017	N	-	-	-	-
PLAU	480.09	16386	chr10_132	4158_54_chr10_1	PLAU	chr10	+	73909181	uPA	Urokinase-type plasminogen activator	P00749	4158_54	rs145692957	5	rs145692957,rs188389972,rs530674696,rs538816144,rs55744193	chr10	73892795	71453607	74937934	G	A	1	1.47	cis	16386	PLAU,C10orf55,CAMK2G,NDST2,ZSWIM8,ZSWIM8-AS1	PLAU (c)	-1.6	-1.6	480.09	480.09	1	5	0	NA	0	Y	Y	1	2	1	8	0.072	0.171	Y	rs55744193	3.00E-18	29875488	1
KAZALD1	142.75	27148783	chr10_132	7144_234_chr10_1	KAZALD1	chr10	+	101061084	KAZD1	Kazal-type serine protease inhibitor domain-containing protein 1	Q96I82	7144_234	rs55744193	5	rs145692957,rs188389972,rs530674696,rs538816144,rs55744193	chr10	73912301	72912301	74929857	A	G	1	1.46	trans	27148783	PLAU,C10orf55,CAMK2G,VCL,NDST2,ZSWIM8	PLAU (c)	-0.89	-0.89	142.75	142.75	1	2	NA	NA	NA	NA	NA	2	2	1	12	0.021	0.092	N	-	-	-	-
ADK	9.23	55031	chr10_134	19207_119_chr10_1	ADK	chr10	+	74151184	ADK	Adenosine kinase	P55263	19207_119	chr10:74096153	432	chr10:74096153,chr10:74102032,chr10:74109576,chr10:74114430,chr10:74116696,chr10:74120012,chr10:74139221,chr10:74139459,chr10:74157732,chr10:74160785,chr10:74168543,chr10:74171808,chr10:74172141,chr10:74180209,chr10:74186217,chr10:74195078,chr10:74195706,chr10:74197711,chr10:74224080,chr10:74240394,chr10:74245588,chr10:74247208,chr10:74249496,chr10:74251911,chr10:74262311,chr10:74264668,chr10:742…	chr10	74096153	73096153	75096153	TT	!	1	25.07	cis	55031	VCL,AP3M1,ADK,C10orf55,PLAU,CAMK2G	ADK,VCL (e)	-0.06	-0.06	9.23	9.23	1	1	2	1	1	N	N	1	1	4	6	0.001	0.023	N	-	-	-	-
DUSP13	99.05	14367	chr10_136	6525_17_chr10_1	DUSP13	chr10	-	75109221	DUSP13	Dual specificity protein phosphatase 13 isoform A	Q6B8I1	6525_17	rs145951301	6	rs1318386991,rs145951301,rs185185843,rs531134837,rs767936922,rs773683274	chr10	75094854	74094205	76094854	G	A	0.99	0.5	cis	14367	DUSP13,SAMD8,DUPD1,KAT6B,VDAC2,COMTD1	DUSP13 (c)	1.22	1.22	99.05	99.05	1	2	0	NA	0	Y	N	1	1	1	5	0.014	0.059	N	-	-	-	-
ANXA11	75.77	59049	chr10_148	17513_11_chr10_1	ANXA11	chr10	-	80205677	ANX11	Annexin A11	P50995	17513_11	rs2152546	18	chr10:80141613,chr10:80148227,rs111338266,rs11201879,rs138060243,rs1953600,rs2152546,rs2573346,rs2784770,rs2789649,rs2789679,rs2819875,rs3762097,rs560963413,rs7069100,rs7071579,rs7091565,rs751740	chr10	80146628	79146628	81272575	T	G	1	45.44	cis	59049	PLAC9,ANXA11,TMEM254,LINC00857,TMEM254-AS1,MAT1A	PLAC9 (e)	-0.15	-0.15	75.77	75.77	1	4	0	NA	2	N	N	1	1	1	2	0.011	0.03	N	-	-	-	-
FAM213A	31.34	28477	chr10_149	13423_94_chr10_1	FAM213A	chr10	+	80407828	CJ058	Redox-regulatory protein FAM213A	Q9BRX8	13423_94	rs10887871	49	chr10:80407647,chr10:80411825,chr10:80437815,chr10:80440396,chr10:80444804,rs10736365,rs10788619,rs10788620,rs10788621,rs10788622,rs10788623,rs10788625,rs10788626,rs10788627,rs10887847,rs10887865,rs10887868,rs10887871,rs10887872,rs10887873,rs111228895,rs11202815,rs11202832,rs11202923,rs113237683,rs11423912,rs1187772097,rs139041867,rs139789622,rs14073,rs1870143,rs1870144,rs200683525,rs202222396,rs…	chr10	80436305	79436305	81436305	G	A	1	44.21	cis	28477	FAM213A,TSPAN14,DYDC2,DYDC1,LOC101929574,LOC102723703		-0.09	-0.09	31.34	31.34	1	1	0	NA	0	N	N	1	1	2	6	0.004	0.026	Y	rs10887868	5.50E-14	29875488	1
PTEN	9.54	283853	chr10_159	3831_21_chr10_1	PTEN	chr10	+	87863437	pTEN	Phosphatidylinositol 3,4,5-trisphosphate 3-phosphatase and dual-specificity protein phosphatase PTEN	P60484	3831_21	rs117002784	2	rs117002784,rs140154429	chr10	88147290	87147290	89147290	T	C	1	3.83	cis	283853	RNLS,PTEN,KLLN,CFL1P1,ATAD1,PAPSS2		0.13	0.13	9.54	9.54	1	1	0	NA	0	N	N	1	1	1	3	0.001	0.013	N	-	-	-	-
LIPN	2093.1	8810	chr10_162	8097_77_chr10_1	LIPN	chr10	+	88757225	LIPN	Lipase member N	Q5VXI9	8097_77	rs10509554	1	rs10509554	chr10	88766035	87605306	89778153	T	C	1	32.39	cis	8810	LIPN,LIPK,LIPM,ANKRD22,LIPF,STAMBPL1	LIPN (e)	0.78	0.78	2093.1	2093.1	1	8	9	1	0	N	N	1	1	1	6	0.264	0.35	Y	rs10509554,rs10509554	0,7e-104	29875488,30072576	1.00,1.00
STAMBPL1	38.14	18932	chr10_163	12401_3_chr10_1	STAMBPL1	chr10	+	88879367	STALP	AMSH-like protease	Q96FJ0	12401_3	rs1147604	30	chr10:88863355,chr10:88863614,chr10:88867727,chr10:88868043,chr10:88871561,rs10749597,rs10788617,rs10887863,rs11202874,rs112663045,rs11394442,rs1147604,rs1147605,rs1147606,rs1214546,rs1214547,rs1214548,rs1348193,rs148908137,rs1561742,rs1837836,rs1926187,rs201647635,rs34894642,rs4934429,rs59745528,rs7076970,rs7097946,rs7897571,rs7914261	chr10	88860435	87704397	89860435	A	G	1	49.17	cis	18932	ANKRD22,STAMBPL1,LIPM,ACTA2-AS1,ACTA2,LIPN		0.1	0.1	38.14	38.14	1	2	0	NA	0	N	N	1	1	1	3	0.006	0.022	N	-	-	-	-
FAS	166.61	40780	chr10_166	9459_7_chr10_1	FAS	chr10	+	88968428	Fas, soluble	Tumor necrosis factor receptor superfamily member 6	P25445	9459_7	rs7911226	2	rs7911226,rs982764	chr10	89009208	87981196	90023563	G	A	1	28.45	cis	40780	FAS,FAS-AS1,ACTA2,MIR4679-2,MIR4679-1,ACTA2-AS1		-0.25	-0.25	166.61	166.61	1	4	0	NA	0	N	N	1	2	1	3	0.025	0.061	Y	rs982764,rs7911226,rs982764,rs982764	2e-28,3.5e-43,2e-24,2e-12	28369058,29875488,30072576,28369058	1.00,1.00,1.00,1.00
DEPP	14.02	44328799	chr10_169	7178_59_chr10_1	DEPP	chr10	-	44978882	DEPP	Protein DEPP	Q9NTK1	7178_59	rs4934470	5	chr10:89401790,rs1727,rs304438,rs398014394,rs4934470	chr10	89307681	88307681	90307681	T	C	1	26.36	trans	44328799	IFIT2,IFIT3,LIPA,IFIT1B,IFIT1,CH25H	IFIT2 (c)	0.07	0.07	14.02	14.02	1	1	NA	NA	NA	NA	NA	5	6	3	4	0.002	0.628	N	-	-	-	-
IFIT3	23.13	4983	chr10_170	13642_90_chr10_1	IFIT3	chr10	+	89327818	CIG49	Interferon-induced protein with tetratricopeptide repeats 3	O14879	13642_90	rs10509571	26	rs10509571,rs11203070,rs11203072,rs11413148,rs12248331,rs12255504,rs12766862,rs139791310,rs1591051,rs17096301,rs2274878,rs3063812,rs34712773,rs3780878,rs4339948,rs4630205,rs6586182,rs6586183,rs6586188,rs7073534,rs7085361,rs71022561,rs7897619,rs7897873,rs7910389,rs7916812	chr10	89332801	88332801	90332801	A	T	1	26.38	cis	4983	IFIT3,IFIT2,IFIT1B,IFIT1,LIPA,IFIT5		-0.09	-0.09	23.13	23.13	1	1	0	NA	0	N	N	1	1	1	2	0.003	0.017	N	-	-	-	-
FGFBP3	226.38	2909	chr10_171	11219_95_chr10_1	FGFBP3	chr10	-	91909501	FGFP3	Fibroblast growth factor-binding protein 3	Q8TAT2	11219_95	rs11186737	6	rs10674248,rs1107947,rs11186737,rs17349172,rs555601744,rs7095552	chr10	91906592	90906592	93371281	T	C	1	26.33	cis	2909	FGFBP3,BTAF1,TNKS2,TNKS2-AS1,CPEB3,PPP1R3C	FGFBP3 (c)	-0.29	-0.29	226.38	226.38	1	3	0	NA	0	Y	N	1	1	1	6	0.031	0.059	Y	rs11186737	6.00E-28	30072576	1
RBP4	62.42	7897	chr10_175	15633_6_chr10_1	RBP4	chr10	-	93601744	RBP	Retinol-binding protein 4	P02753	15633_6	rs116887052	1	rs116887052	chr10	93593847	92593847	94601207	T	G	0.99	0.04	cis	7897	RBP4,FFAR4,PDE6C,CEP55,FRA10AC1,MYOF	RBP4 (c)	3.23	3.23	62.42	62.42	1	2	0	NA	0	Y	N	1	1	1	5	0.01	0.028	N	-	-	-	-
PDLIM1	13.38	2870	chr10_176	11428_31_chr10_1	PDLIM1	chr10	-	95291148	PDLI1	PDZ and LIM domain protein 1	O00151	11428_31	rs1328599	2	rs10786197,rs1328599	chr10	95294018	94294018	96297613	G	T	1	5.75	cis	2870	PDLIM1,SORBS1,ACSM6,CYP2C8,CYP2C9,ALDH18A1		0.13	0.13	13.38	13.38	1	2	0	NA	0	N	N	1	1	1	2	0.002	0.016	N	-	-	-	-
CRTAC1	358.86	148223	chr10_182	5632_6_chr10_1	CRTAC1	chr10	-	98030828	CRAC1	Cartilage acidic protein 1	Q9NQ79	5632_6	rs684225	3	rs397828504,rs588061,rs684225	chr10	97882605	96865562	99069641	A	C	1	48.52	cis	148223	CRTAC1,GOLGA7B,LINC00866,SFRP5,ZFYVE27,MARVELD1	CRTAC1 (e)	-0.35	-0.35	358.86	358.86	1	7	1	1	0	N	N	1	1	2	3	0.06	0.251	Y	rs588061	9.00E-47	30072576	0.95
PGAM1	35.86	2643633	chr10_186	3896_5_chr10_1	PGAM1	chr10	+	97426124	Phosphoglycerate mutase 1	Phosphoglycerate mutase 1	P18669	3896_5	rs61751507	2	rs61751507,rs72840032	chr10	100069757	99069757	101069757	T	C	1	4.16	trans	2643633	CPN1,DNMBP,ERLIN1,DNMBP-AS1,CHUK,CWF19L1	CPN1 (c)	0.26	0.26	35.86	35.86	1	1	NA	NA	NA	NA	NA	10	19	1	1	0.005	0.021	N	-	-	-	-
VWA2	100.8	93914	chr10_210	7128_9_chr10_1	VWA2	chr10	+	114239253	VWA2	von Willebrand factor A domain-containing protein 2	Q5GFL6	7128_9	chr10:114145339	103	chr10:114079045,chr10:114086715,chr10:114139574,chr10:114140900,chr10:114144425,chr10:114145339,chr10:114155983,chr10:114168984,chr10:114172916,chr10:114264387,rs10509996,rs10509999,rs10717760,rs111232128,rs111726358,rs113969603,rs11591786,rs11591855,rs11592444,rs11592629,rs11593457,rs11595697,rs11596864,rs11597900,rs11598317,rs11598654,rs11598833,rs11599177,rs11599525,rs11599629,rs1191334723,rs1…	chr10	114145339	113121777	115288549	TATCTTTTC	!	1	11.11	cis	93914	CCDC186,MIR2110,TDRD1,VWA2,ADRB1,AFAP1L2		0.28	0.28	100.8	100.8	1	10	0	NA	0	N	N	1	1	3	5	0.015	0.157	Y	rs11595697	8.00E-25	30072576	1
NT5C2	59.4	1862161	chr10_190	11288_26_chr10_1	NT5C2	chr10	-	103193306	5NTC	Cytosolic purine 5'-nucleotidase	P49902	11288_26	rs764048834	8	rs183330799,rs186815673,rs555264824,rs754250101,rs761193680,rs762995814,rs764048834,rs780465597	chr10	101331145	100331145	104305814	T	C	1	0.18	cis	1862161	BTRC,LOC101927419,LBX1-AS1,LBX1,LINC01514,TLX1NB		1.56	1.56	59.4	59.4	1	4	0	NA	0	N	N	1	1	1	3	0.007	0.029	N	-	-	-	-
ARL3	71.3	37549	chr10_197	12571_14_chr10_1	ARL3	chr10	-	102714433	ARL3	ADP-ribosylation factor-like protein 3	P36405	12571_14	rs8354	65	chr10:102580027,chr10:102641729,chr10:102659708,chr10:102663369,chr10:102663746,chr10:102704900,chr10:102712218,rs10786700,rs10786701,rs10883731,rs10883735,rs10883737,rs10883740,rs10883757,rs10883760,rs10883761,rs10883763,rs10883765,rs10883766,rs10883767,rs11191323,rs11191337,rs11191343,rs11191356,rs11191359,rs11191365,rs11191368,rs11191375,rs11191379,rs11818043,rs12220810,rs12415043,rs12573474,r…	chr10	102676884	101676884	103714285	T	C	1	10.63	cis	37549	ARL3,TRIM8,SFXN2,SUFU,WBP1L,CYP17A1	ARL3,TRIM8 (e); SUFU (c)	-0.24	-0.24	71.3	71.3	1	2	11	0.9	1	N	Y	1	1	1	2	0.01	0.029	Y	rs11191379	4.00E-19	30072576	1
AS3MT	8.8	10442	chr10_198	18417_3_chr10_1	AS3MT	chr10	+	102869452	AS3MT	Arsenite methyltransferase	Q9HBK9	18417_3	rs149587326,rs34006263,rs533973612,rs72101945	19	chr10:102859536,chr10:102863344,rs10883790,rs11191421,rs11191436,rs11191440,rs11191442,rs113548449,rs11441374,rs12249194,rs12416687,rs12775431,rs12783782,rs1325998816,rs149587326,rs3740392,rs4919690,rs71019659,rs9527	chr10	102879894	101879894	103879894	GTA	!	1	25.63	cis	10442	BORCS7-ASMT,AS3MT,BORCS7,CNNM2,CYP17A1,WBP1L	AS3MT,BORCS7,NT5C2 (e)	-0.06	-0.06	8.8	8.8	1	1	21	0.95	50	N	N	1	1	5	5	0.001	0.034	N	-	-	-	-
GSTO1	2443.9	14203	chr10_201	12436_84_chr10_1	GSTO1	chr10	+	104254193	GST omega-1	Glutathione S-transferase omega-1	P78417	12436_84	rs45596840	46	chr10:104245971,chr10:104249832,chr10:104255002,chr10:104282239,chr10:104286212,chr10:104296205,chr10:104312765,rs10491046,rs10563566,rs10883990,rs11191972,rs11191973,rs11191979,rs11191980,rs11191989,rs11192001,rs1147611,rs11509435,rs11595547,rs156699,rs157076,rs157080,rs157081,rs17826034,rs17883150,rs1865926,rs1992773,rs1992774,rs2164624,rs2282326,rs2297235,rs276209,rs276210,rs34119210,rs3552887…	chr10	104268396	103248980	105436618	A	G	1	32.18	cis	14203	MIR4482,GSTO2,GSTO1,CFAP43,ITPRIP,MIR609	GSTO1,GSTO2 (e); GSTO1 (c)	-0.82	-0.82	2443.9	2443.9	1	5	9	0.11	5	Y	N	1	1	1	3	0.292	0.311	Y	rs1147611,rs2282326	3e-139,0	30072576,29875488	0.86,0.86
SORCS1	14.3	92126	chr10_202	15636_49_chr10_1	SORCS1	chr10	-	107181138	SORC1	VPS10 domain-containing receptor SorCS1	Q8WY21	15636_49	rs2210969	1	rs2210969	chr10	107273264	106273264	108273264	G	A	1	43.34	cis	92126	SORCS1,LINC01435		0.06	0.06	14.3	14.3	1	1	0	NA	0	N	N	1	1	3	6	0.002	0.031	N	-	-	-	-
XPNPEP1	18.36	132924	chr10_203	3481_87_chr10_1	XPNPEP1	chr10	-	109923553	XPNPEP1	Xaa-Pro aminopeptidase 1	Q9NQW7	3481_87	rs77846594	6	rs138082398,rs542969785,rs544772249,rs571872052,rs77846594,rs910473705	chr10	109790629	108790629	110975209	T	C	0.99	0.34	cis	132924	XPNPEP1,ADD3-AS1,ADD3,LOC105378479,MXI1,SMNDC1	XPNPEP1 (c)	-0.64	-0.64	18.36	18.36	1	2	0	NA	0	Y	N	1	1	1	1	0.003	0.015	N	-	-	-	-
GFRA1	102.15	46681	chr10_212	3314_74_chr10_1	GFRA1	chr10	-	116273645	GFRa-1	GDNF family receptor alpha-1	P56159	3314_74	rs4550150	28	chr10:116205594,chr10:116225540,rs10430632,rs10749203,rs10787637,rs1079261,rs10885876,rs10885877,rs10885878,rs11197582,rs11197585,rs1491425175,rs150756014,rs2901063,rs3781551,rs4259753,rs4269847,rs4356140,rs4384313,rs4550150,rs4611119,rs7090693,rs7096877,rs7096912,rs881042,rs881726,rs9731211,rs9804260	chr10	116226964	115226964	117270903	A	G	1	27.4	cis	46681	GFRA1,CCDC172,PNLIPRP3,ATRNL1,PNLIP,PNLIPRP1		0.2	0.2	102.15	102.15	1	2	0	NA	0	N	N	1	1	1	5	0.015	0.04	Y	rs4269847,rs10885877	8e-23,2e-22	30072576,29875488	0.87,0.94
PNLIPRP1	69.36	2783	chr10_214	6627_25_chr10_1	PNLIPRP1	chr10	+	116590958	LIPR1	Inactive pancreatic lipase-related protein 1	P54315	6627_25	rs2915766	6	rs144918915,rs2305206,rs2915762,rs2915765,rs2915766,rs3010497	chr10	116593741	115590882	117628437	C	T	1	47.39	cis	2783	PNLIPRP1,PNLIP,PNLIPRP2,C10orf82,HSPA12A,PNLIPRP3		-0.15	-0.15	69.36	69.36	1	7	0	NA	0	N	N	1	1	2	21	0.011	0.112	Y	rs2915766	5.00E-09	30072576	1
PNLIPRP2	4168.9	17583	chr10_215	15471_29_chr10_1	PNLIPRP2	chr10	+	116620952	LIPR2	Pancreatic lipase-related protein 2	P54317	15471_29	rs7910135	6	rs2286779,rs2301179,rs4751995,rs4751996,rs58511814,rs7910135	chr10	116638535	115599256	117639423	C	A	1	47.26	cis	17583	PNLIPRP2,C10orf82,PNLIPRP1,HSPA12A,PNLIP,PNLIPRP3	PNLIPRP2 (e); PNLIPRP2 (c)	-1.01	-1.01	4168.9	4168.9	1	3	5	1	0	Y	N	1	1	1	4	0.5	0.522	Y	rs7910135	1.00E-300	30072576	1
PLEKHA1	271.54	73290	chr10_223	12459_13_chr10_1	PLEKHA1	chr10	+	122374577	PKHA1	Pleckstrin homology domain-containing family A member 1	Q9HB21	12459_13	rs10788274	22	chr10:122268872,chr10:122284448,chr10:122288596,rs1034533,rs10749451,rs10749452,rs10788274,rs11287011,rs2421011,rs4751887,rs4752678,rs5017041,rs6585806,rs6585807,rs6585810,rs7069328,rs7076102,rs7076349,rs7086403,rs7090214,rs7092500,rs911775	chr10	122301287	121301287	123561749	G	A	1	43.37	cis	73290	BTBD16,TACC2,PLEKHA1,MIR3941,ARMS2,HTRA1		0.28	0.28	271.54	271.54	1	5	0	NA	0	N	N	1	1	1	1	0.037	0.061	N	-	-	-	-
HTRA1	25.15	150584	chr10_224	15594_47_chr10_1	HTRA1	chr10	+	122461524	HTRA1	Serine protease HTRA1	Q92743	15594_47	rs61871680	1	rs61871680	chr10	122310940	121310940	123535227	A	G	1	19.54	cis	150584	BTBD16,TACC2,PLEKHA1,MIR3941,ARMS2,HTRA1		0.11	0.11	25.15	25.15	1	4	0	NA	0	N	N	1	1	1	3	0.004	0.029	N	-	-	-	-
ACADSB	35.37	30255	chr10_227	17403_14_chr10_1	ACADSB	chr10	+	123008912	acyl-Coenzyme A dehydrogenase	Short/branched chain specific acyl-CoA dehydrogenase, mitochondrial	P45954	17403_14	rs7913063	4	rs373270097,rs4980246,rs7913063,rs7922412	chr10	123039167	122039167	124041939	T	A	1	9.32	cis	30255	ACADSB,IKZF5,PSTK,C10orf88,HMX3,HMX2		0.17	0.17	35.37	35.37	1	2	0	NA	0	N	N	1	1	1	3	0.005	0.019	N	-	-	-	-
CHST15	26.49	2140	chr10_228	4469_78_chr10_1	CHST15	chr10	-	124093684	ST4S6	Carbohydrate sulfotransferase 15	Q7LFX5	4469_78	rs6588740	20	chr10:124100937,rs28506853,rs28537708,rs28693605,rs35635219,rs3923117,rs3936165,rs4347316,rs4397783,rs4460753,rs4929814,rs4929823,rs6588738,rs6588740,rs6588754,rs6588756,rs7075780,rs7078615,rs7078763,rs7093423	chr10	124095824	123095824	125286364	C	T	1	27.37	cis	2140	CHST15,CPXM2,OAT,NKX1-2,LHPP,GPR26		-0.1	-0.1	26.49	26.49	1	3	0	NA	0	N	N	1	1	4	8	0.004	0.088	N	-	-	-	-
UROS	113.63	6423	chr10_229	11248_43_chr10_1	UROS	chr10	-	125823280	HEM4	Uroporphyrinogen-III synthase	P10746	11248_43	rs1935451	1	rs1935451	chr10	125816857	124786516	126867593	G	A	1	11.03	cis	6423	UROS,MIR4484,BCCIP,DHX32,MMP21,EDRF1		0.3	0.3	113.63	113.63	1	3	0	NA	0	N	N	1	1	1	2	0.016	0.039	N	-	-	-	-
GLRX3	20.88	10614	chr10_232	16596_25_chr10_1	GLRX3	chr10	+	130136374	GLRX3	Glutaredoxin-3	O76003	16596_25	rs12248841	7	chr10:130140617,rs12248841,rs200165091,rs2388757,rs4751165,rs7091861,rs7897193	chr10	130146988	129146988	131146988	C	T	1	41.82	cis	10614	GLRX3,C10orf143,CTAGE7P,EBF3,MIR4297,MGMT		-0.08	-0.08	20.88	20.88	1	1	0	NA	0	N	N	1	1	1	2	0.003	0.018	N	-	-	-	-
ECHS1	10.04	102	chr10_234	17787_1_chr10_1	ECHS1	chr10	-	133373404	Enoyl-CoA hydratase	Enoyl-CoA hydratase, mitochondrial	P30084	17787_1	rs10466126	1	rs10466126	chr10	133373302	132373302	134373302	A	G	1	25.27	cis	102	ECHS1,MIR3944,PAOX,FUOM,PRAP1,MTG1	ECHS1 (e); ECHS1 (c)	0.06	0.06	10.04	10.04	1	1	5	1	0	Y	N	1	1	1	1	0.001	0.014	N	-	-	-	-
BET1L	41.28	19651	chr11_1	10959_125_chr11_1	BET1L	chr11	-	207422	BET1L	BET1-like protein	Q9NYM9	10959_125	rs2739240	53	chr11:187743,chr11:187771,rs111707881,rs112501193,rs113919457,rs11502187,rs11601356,rs11601853,rs11602248,rs11602951,rs11602954,rs11604127,rs11605246,rs11606108,rs11606393,rs11607019,rs143666167,rs144053170,rs144447014,rs145244961,rs146493317,rs147918910,rs150586559,rs17655188,rs187222942,rs1976848,rs2739240,rs34863687,rs35222694,rs368502186,rs369322664,rs374175187,rs3863522,rs505404,rs535716,rs5…	chr11	187771	1	1187771	A	!	1	25.2	cis	19651	SCGB1C1,ODF3,BET1L,RIC8A,MIR6743,SIRT3	IFITM1,IFITM2,NLRP6,RIC8A,SCGB1C1,SIRT3 (e); RIC8A (c)	0.12	0.12	41.28	41.28	1	1	0	NA	36	N	Y	1	8	1	3	0.006	0.018	N	-	-	-	-
ARFGAP2	9.54	46978139	chr11_3	11664_32_chr11_1	ARFGAP2	chr11	-	47177125	ARFG2	ADP-ribosylation factor GTPase-activating protein 2	Q8N6H7	11664_32	rs4980320	2	rs2686911,rs4980320	chr11	198986	1	1198986	C	T	1	46.99	trans	46978139	ODF3,BET1L,SCGB1C1,RIC8A,MIR6743,SIRT3	BET1L,SIRT3 (e)	0.05	0.05	9.54	9.54	1	1	NA	NA	NA	NA	NA	95	130	3	3	0.001	0.016	N	-	-	-	-
UBASH3B	48.46	3147	chr11_241	12558_3_chr11_1	UBASH3B	chr11	+	122655689	UBS3B	Ubiquitin-associated and SH3 domain-containing protein B	Q8TF42	12558_3	rs11218735	31	chr11:122648655,chr11:122652200,rs10502249,rs10790515,rs10790516,rs10892871,rs11218716,rs11218724,rs11218726,rs11218734,rs11218735,rs11218736,rs11218738,rs11296470,rs113113767,rs113966327,rs12361127,rs12364209,rs12419089,rs12419792,rs12420606,rs142523465,rs147123679,rs149302812,rs3937026,rs3937027,rs55863716,rs7116968,rs72076770,rs7932375,rs7939337	chr11	122652542	121652542	123735508	A	G	1	28.52	cis	3147	UBASH3B,TRK-TTT2-1,CRTAM,JHY,BSX,LOC341056		-0.13	-0.13	48.46	48.46	1	3	0	NA	0	N	N	1	1	1	3	0.007	0.024	Y	rs10502249	1.00E-11	30072576	0.92
PRMT3	9.04	20188543	chr11_3	12696_166_chr11_1	PRMT3	chr11	+	20387529	ANM3	Protein arginine N-methyltransferase 3	O60678	12696_166	rs4980320	2	rs2686911,rs4980320	chr11	198986	1	1198986	C	T	1	46.99	trans	20188543	ODF3,BET1L,SCGB1C1,RIC8A,MIR6743,SIRT3	BET1L,SIRT3 (e)	0.05	0.05	9.04	9.04	1	1	NA	NA	NA	NA	NA	116	130	1	1	0.001	0.011	N	-	-	-	-
TSG101	65.67	320	chr11_70	13044_5_chr11_1	TSG101	chr11	-	18526956	TS101	Tumor susceptibility gene 101 protein	Q99816	13044_5	rs1395319	51	chr11:18495474,chr11:18495666,chr11:18536906,chr11:18538652,chr11:18542896,chr11:18544991,chr11:18546505,chr11:18550021,chr11:18552894,chr11:18564798,rs10500836,rs10741747,rs10766483,rs10766484,rs10766485,rs10832940,rs11024690,rs11024699,rs11024711,rs12224694,rs12225037,rs12419063,rs12574808,rs12577346,rs1395319,rs1395320,rs34286769,rs34457574,rs34996730,rs3832729,rs3925781,rs397772937,rs4298881,…	chr11	18526636	17526636	19526636	G	T	1	32.69	cis	320	TSG101,UEVLD,LDHAL6A,SPTY2D1OS,LDHC,SPTY2D1	TSG101 (e)	0.15	0.15	65.67	65.67	1	1	15	0.33	0	N	N	1	1	1	4	0.009	0.022	N	-	-	-	-
COMMD9	10.73	36090463	chr11_3	17683_2_chr11_1	COMMD9	chr11	-	36289449	COMD9	COMM domain-containing protein 9	Q9P000	17683_2	rs4980320	2	rs2686911,rs4980320	chr11	198986	1	1198986	C	T	1	46.99	trans	36090463	ODF3,BET1L,SCGB1C1,RIC8A,MIR6743,SIRT3	BET1L,SIRT3 (e)	0.05	0.05	10.73	10.73	1	1	NA	NA	NA	NA	NA	35	130	2	2	0.002	0.018	N	-	-	-	-
JAM3	9.61	133869938	chr11_3	2998_53_chr11_1	JAM3	chr11	+	134068924	JAM-C	Junctional adhesion molecule C	Q9BX67	2998_53	rs4980320	2	rs2686911,rs4980320	chr11	198986	1	1198986	C	T	1	46.99	trans	133869938	ODF3,BET1L,SCGB1C1,RIC8A,MIR6743,SIRT3	BET1L,SIRT3 (e)	0.05	0.05	9.61	9.61	1	1	NA	NA	NA	NA	NA	89	130	2	3	0.001	0.015	N	-	-	-	-
ADRBK1	10.22	67067413	chr11_3	3347_9_chr11_1	ADRBK1	chr11	+	67266399	BARK1	beta-adrenergic receptor kinase 1	P25098	3347_9	rs4980320	2	rs2686911,rs4980320	chr11	198986	1	1198986	C	T	1	46.99	trans	67067413	ODF3,BET1L,SCGB1C1,RIC8A,MIR6743,SIRT3	BET1L,SIRT3 (e)	0.05	0.05	10.22	10.22	1	1	NA	NA	NA	NA	NA	52	130	3	4	0.001	0.016	N	-	-	-	-
EIF4G2	10.86	10610049	chr11_3	4230_1_chr11_1	EIF4G2	chr11	-	10809035	IF4G2	Eukaryotic translation initiation factor 4 gamma 2	P78344	4230_1	rs4980320	2	rs2686911,rs4980320	chr11	198986	1	1198986	C	T	1	46.99	trans	10610049	ODF3,BET1L,SCGB1C1,RIC8A,MIR6743,SIRT3	BET1L,SIRT3 (e)	0.06	0.06	10.86	10.86	1	1	NA	NA	NA	NA	NA	31	130	2	4	0.001	0.016	N	-	-	-	-
FLRT1	9.54	63836983	chr11_3	4547_59_chr11_1	FLRT1	chr11	+	64035969	FLRT1	Leucine-rich repeat transmembrane protein FLRT1	Q9NZU1	4547_59	rs4980320	2	rs2686911,rs4980320	chr11	198986	1	1198986	C	T	1	46.99	trans	63836983	ODF3,BET1L,SCGB1C1,RIC8A,MIR6743,SIRT3	BET1L,SIRT3 (e)	0.05	0.05	9.54	9.54	1	1	NA	NA	NA	NA	NA	93	130	2	2	0.001	0.015	N	-	-	-	-
BAD	8.98	64085718	chr11_3	5870_23_chr11_1	BAD	chr11	-	64284704	BAD	Bcl2-associated agonist of cell death	Q92934	5870_23	rs4980320	2	rs2686911,rs4980320	chr11	198986	1	1198986	C	T	1	46.99	trans	64085718	ODF3,BET1L,SCGB1C1,RIC8A,MIR6743,SIRT3	BET1L,SIRT3 (e)	0.05	0.05	8.98	8.98	1	1	NA	NA	NA	NA	NA	120	130	3	3	0.001	0.015	N	-	-	-	-
RPS3	10.8	75197906	chr11_2	5026_66_chr11_1	RPS3	chr11	+	75399490	RS3	40S ribosomal protein S3	P23396	5026_66	rs1976848	47	chr11:187743,chr11:187771,chr11:261109,rs112501193,rs113919457,rs11601356,rs11601665,rs11601853,rs11602248,rs11602951,rs11602954,rs11604127,rs11605246,rs11606108,rs11606393,rs11607019,rs141567286,rs144447014,rs147918910,rs17655188,rs1976848,rs2739240,rs34863687,rs35222694,rs374555171,rs3863522,rs505404,rs535716,rs551419,rs55781332,rs55966801,rs56093448,rs56312618,rs6541,rs72865313,rs72865316,rs72…	chr11	201584	1	1201584	A	T	1	23.95	trans	75197906	ODF3,BET1L,RIC8A,SCGB1C1,MIR6743,SIRT3	IFITM1,IFITM2,NLRP6,RIC8A,SCGB1C1,SIRT3 (e); RIC8A (c)	0.06	0.06	10.8	10.8	1	1	NA	NA	NA	NA	NA	15	17	3	4	0.002	0.039	N	-	-	-	-
PPFIA1	9.22	70006818	chr11_7	13975_56_chr11_1	PPFIA1	chr11	+	70270686	LIPA1	Liprin-alpha-1	Q13136	13975_56	chr11:263868	29	chr11:261109,chr11:263868,chr11:267236,chr11:270715,rs112467213,rs11601665,rs11602372,rs11603524,rs11603942,rs11604857,rs11605127,rs11605332,rs141567286,rs17655663,rs17655730,rs192006182,rs35720572,rs56093448,rs57522649,rs58512066,rs58807415,rs58932608,rs6541,rs72882960,rs72882962,rs73396521,rs741735,rs741736,rs7928791	chr11	263868	1	1263868	!	CTTCTAAAAAA	1	28.94	trans	70006818	PSMD13,NLRP6,PGGHG,SIRT3,IFITM5,IFITM2	NLRP6 (e)	0.05	0.05	9.22	9.22	1	1	NA	NA	NA	NA	NA	4	5	3	3	0.001	0.015	N	-	-	-	-
CDHR5	10.59	4140	chr11_11	9962_1_chr11_1	CDHR5	chr11	-	625067	MUCDL	Cadherin-related family member 5	Q9HBB8	9962_1	rs12360820	4	rs1061501,rs12360820,rs4623937,rs936470	chr11	620927	1	1620927	A	C	1	17.77	cis	4140	CDHR5,SCT,IRF7,PHRF1,DRD4,DEAF1	CDHR5,IRF7 (e)	-0.07	-0.07	10.59	10.59	1	1	1	1	1	N	N	1	1	4	4	0.002	0.036	N	-	-	-	-
SCT	13.28	30737	chr11_12	3728_52_chr11_1	SCT	chr11	-	627692	Secretin	Secretin	P09683	3728_52	rs780492636	10	chr11:916154,rs1043664286,rs186533174,rs186562475,rs536077498,rs556866295,rs557552977,rs565167299,rs745547359,rs780492636	chr11	658429	1	1658429	A	!	1	0.15	cis	30737	DEAF1,DRD4,SCT,CDHR5,TMEM80,IRF7		0.73	0.73	13.28	13.28	1	1	0	NA	0	N	N	1	1	1	1	0.002	0.014	N	-	-	-	-
TALDO1	50.15	14	chr11_13	11347_9_chr11_1	TALDO1	chr11	+	747431	Transaldolase	Transaldolase	P37837	11347_9	rs549164513,rs886048657	3	chr11:747445,rs142121129,rs549164513	chr11	747445	1	1776914	T	!	1	2.28	cis	14	TALDO1,EPS8L2,GATD1,LOC171391,LOC105369190,CEND1	TALDO1 (e)	0.39	0.39	50.15	50.15	1	3	1	1	0	N	N	1	1	1	3	0.007	0.022	N	-	-	-	-
AP2A2	12.99	46795	chr11_15	13621_31_chr11_1	AP2A2	chr11	+	925808	AP2A2	AP-2 complex subunit alpha-2	O94973	13621_31	rs7482118	1	rs7482118	chr11	972603	1	1972603	A	G	1	34.24	cis	46795	AP2A2,MUC6,CHID1,LOC101927503,MUC2,TSPAN4		0.06	0.06	12.99	12.99	1	1	0	NA	0	N	N	1	1	2	3	0.002	0.016	N	-	-	-	-
BRSK2	69.61	5403	chr11_20	9790_28_chr11_1	BRSK2	chr11	+	1389898	BR serine/threonine kinase 2	Serine/threonine-protein kinase BRSK2	Q8IWQ3	9790_28	rs4255564	5	chr11:1385774,rs4255564,rs4881748,rs7395567,rs7932863	chr11	1384495	384495	2384495	C	T	1	21.46	cis	5403	BRSK2,TOLLIP-AS1,TOLLIP,MOB2,MUC5B,MIR6744	BRSK2 (e)	0.17	0.17	69.61	69.61	1	1	3	1	0	N	N	1	1	1	3	0.011	0.028	N	-	-	-	-
CTSD	141.86	1465	chr11_21	5508_62_chr11_1	CTSD	chr11	-	1763992	Cathepsin D	Cathepsin D	P07339	5508_62	rs55861089	35	chr11:1759729,chr11:1761176,chr11:1764996,rs113473196,rs11555039,rs138113160,rs138335441,rs142871900,rs144932926,rs149995436,rs17571,rs2230067,rs370411051,rs371070016,rs374442692,rs55671118,rs55797351,rs55861089,rs55877559,rs56338432,rs56385468,rs72850955,rs72850956,rs72850958,rs72850959,rs72850960,rs72850961,rs72850962,rs72850963,rs72850966,rs72850967,rs72850969,rs72850971,rs75782559,rs79194907	chr11	1762527	665560	2762527	G	A	1	11.35	cis	1465	CTSD,IFITM10,KRTAP5-6,SYT8,TNNI2,FAM99B	CTSD,IFITM10 (e); CTSD (c)	-0.33	-0.33	141.86	141.86	1	6	1	1	3	Y	N	1	2	1	2	0.022	0.069	Y	rs55861089	8.00E-26	30072576	1
RCN1	50.48	1232	chr11_80	9322_15_chr11_1	RCN1	chr11	+	32090930	RCN1	Reticulocalbin-1	Q15293	9322_15	rs79314307	30	chr11:32085836,chr11:32086490,chr11:32090986,rs11031581,rs112264524,rs170327,rs190104,rs223042,rs223047,rs2863830,rs35071737,rs397725849,rs488671,rs511123,rs531576,rs531603,rs555492,rs569819,rs581573,rs612060,rs612141,rs613962,rs625662,rs626145,rs627369,rs628774,rs640759,rs641635,rs655166,rs79314307	chr11	32089698	31089698	33715549	CTT	C	1	13.23	cis	1232	RCN1,LOC100506675,PAX6-AS1,PAUPAR,PAX6,WT1	RCN1 (e)	-0.17	-0.17	50.48	50.48	1	4	1	0	0	N	N	1	1	1	5	0.007	0.031	N	-	-	-	-
TSSC4	10.07	3904	chr11_25	18181_2_chr11_1	TSSC4	chr11	+	2398411	TSSC4	Protein TSSC4	Q9Y5U2	18181_2	rs11555995	1	rs11555995	chr11	2402315	1402315	3402315	G	A	1	12.51	cis	3904	TSSC4,TRPM5,CD81,CD81-AS1,KCNQ1,TSPAN32	TSSC4 (e)	0.08	0.08	10.07	10.07	1	1	3	0	0	N	N	1	1	2	3	0.001	0.018	N	-	-	-	-
NAP1L4	66.07	23354	chr11_26	19188_21_chr11_1	NAP1L4	chr11	-	2992377	NAP2L	nucleosome assembly protein 1-like 4	Q99733	19188_21	rs57928937	47	chr11:2934424,chr11:2938107,chr11:2943323,chr11:2970847,chr11:2986626,chr11:2986784,chr11:2987753,rs10766497,rs11024646,rs11024672,rs11024687,rs112321070,rs12286120,rs12361922,rs12363207,rs12364426,rs12364427,rs1439521718,rs149153412,rs1519,rs3213614,rs35221059,rs3741343,rs397772531,rs4758492,rs4758501,rs4758504,rs4758561,rs4758562,rs4758576,rs4758590,rs4758622,rs57928937,rs60581117,rs61871197,rs…	chr11	2969023	1969023	3969023	C	CT	1	19.14	cis	23354	NAP1L4,SNORA54,CARS,PHLDA2,SLC22A18,SLC22A18AS		-0.18	-0.18	66.07	66.07	1	1	0	NA	0	N	N	1	2	1	1	0.009	0.025	N	-	-	-	-
STIM1	28.27	27432	chr11_27	8916_32_chr11_1	STIM1	chr11	+	3855702	STIM1	Stromal interaction molecule 1	Q13586	8916_32	rs1869085	48	chr11:3902510,chr11:3903119,rs10160331,rs10160415,rs10767684,rs10767685,rs10767695,rs10835217,rs10835226,rs10835231,rs10835236,rs10835238,rs10835239,rs10835245,rs10835246,rs10835252,rs10835256,rs10835261,rs10835262,rs10835266,rs10835270,rs11030122,rs11030176,rs11030209,rs11030211,rs11030213,rs1297480809,rs147807246,rs1869084,rs1869085,rs199847545,rs35294046,rs375183049,rs4414209,rs4457735,rs44729…	chr11	3883134	2883134	4883134	C	A	1	32.55	cis	27432	STIM1,MIR4687,RHOG,PGAP2,NUP98,CHRNA10	STIM1 (e)	-0.1	-0.1	28.27	28.27	1	1	3	0	0	N	N	1	1	1	3	0.004	0.019	N	-	-	-	-
RRM1	10.92	58461	chr11_28	11360_39_chr11_1	RRM1	chr11	+	4094684	RRM1	Ribonucleoside-diphosphate reductase large subunit	P23921	11360_39	rs11031142	9	chr11:4151986,chr11:4152391,chr11:4190022,rs11031142,rs12803541,rs1867133,rs2099875,rs6578454,rs7934995	chr11	4153145	3153145	5153145	C	T	1	43.83	cis	58461	RRM1,LOC100506082,STIM1,OR52B4,TRIM21,OR52K2		0.06	0.06	10.92	10.92	1	1	0	NA	0	N	N	1	1	14	19	0.001	0.202	N	-	-	-	-
SMPD1	354.12	287	chr11_32	10818_36_chr11_1	SMPD1	chr11	+	6390413	ASM	Sphingomyelin phosphodiesterase	P17405	10818_36	rs3838786	1	rs3838786	chr11	6390700	5386696	7394261	CCTGGTGCTGGCGCTGGCG	!	1	41.09	cis	287	SMPD1,APBB1,HPX,TRIM3,CAVIN3,ARFIP2	SMPD1 (c)	-0.34	-0.34	354.12	354.12	1	8	0	NA	0	Y	N	1	1	2	19	0.055	0.212	N	-	-	-	-
SIRT3	222.85	6201445	chr11_33	17495_141_chr11_1	SIRT3	chr11	-	236950	SIR3	NAD-dependent protein deacetylase sirtuin-3, mitochondrial	Q9NTG7	17495_141	rs369160795	2	rs369160795,rs777765364	chr11	6438395	5422442	7438427	A	G	1	0.8	trans	6201445	HPX,TRIM3,APBB1,ARFIP2,TIMM10B,SMPD1	HPX (c)	-1.47	-1.47	222.85	222.85	1	4	NA	NA	NA	NA	NA	3	6	1	3	0.033	0.061	N	-	-	-	-
TRIM3	38.53	11926	chr11_35	12573_80_chr11_1	TRIM3	chr11	-	6474459	TRIM3	Tripartite motif-containing protein 3	O75382	12573_80	rs35717222	39	chr11:6481369,chr11:6499979,chr11:6510100,rs1048121,rs11555935,rs11600431,rs11601210,rs11601975,rs11603021,rs11603067,rs11603308,rs11604315,rs11604726,rs11605196,rs11605250,rs11605607,rs11605881,rs11607223,rs11607224,rs1372493903,rs17244263,rs2344827,rs35717222,rs367958360,rs397835884,rs55661138,rs55664515,rs55752019,rs56140952,rs56185251,rs58804533,rs59421287,rs60616451,rs61474556,rs72895989,rs7…	chr11	6462533	5462533	7462533	A	G	1	18.31	cis	11926	TRIM3,ARFIP2,TIMM10B,HPX,DNHD1,APBB1	ARFIP2,DNHD1,TIMM10B,TRIM3 (e); DNHD1 (c)	-0.14	-0.14	38.53	38.53	1	1	4	0	5	N	Y	1	1	1	4	0.006	0.021	N	-	-	-	-
TPP1	154.07	2421	chr11_36	17691_1_chr11_1	TPP1	chr11	-	6619461	TPP1	Tripeptidyl-peptidase 1	O14773	17691_1	rs119455955	1	rs119455955	chr11	6617040	3823045	7640121	A	G	1	0.29	cis	2421	TPP1,DCHS1,TAF10,ILK,RRP8,DNHD1	TPP1 (e); TPP1 (c)	-1.92	-1.92	154.07	154.07	1	5	1	1	1	Y	Y	1	1	1	8	0.022	0.082	N	-	-	-	-
CYB5R2	148.7	17116	chr11_41	19143_38_chr11_1	CYB5R2	chr11	-	7678569	NB5R2	NADH-cytochrome b5 reductase 2	Q6BCY4	19143_38	rs12362956	9	rs10839839,rs12362956,rs4237758,rs4525226,rs6578890,rs7119947,rs7130601,rs7131087,rs7942673	chr11	7661453	5929784	9223028	T	C	1	37.52	cis	17116	PPFIBP2,CYB5R2,OVCH2,OR5P2,OLFML1,OR5P3	CYB5R2 (e)	-0.22	-0.22	148.7	148.7	1	10	6	1	0	N	N	1	1	1	3	0.021	0.058	N	-	-	-	-
SWAP70	600.37	83939	chr11_43	13552_7_chr11_1	SWAP70	chr11	+	9664076	SWP70	Switch-associated protein 70	Q9UH65	13552_7	rs415895	20	chr11:9742893,chr11:9743980,rs10118,rs10770059,rs10840298,rs1235761346,rs1392026,rs183110,rs34552339,rs360139,rs360140,rs360141,rs397811320,rs397848406,rs415895,rs436637,rs441293,rs4910498,rs4910499,rs6483656	chr11	9748015	8648242	10800007	C	G	1	35.51	cis	83939	SWAP70,LOC440028,SBF2-AS1,SBF2,LOC101928008,WEE1	SWAP70 (e); SWAP70 (c)	0.42	0.42	600.37	600.37	1	6	1	0	0	Y	N	1	1	1	2	0.082	0.116	Y	rs415895	3.50E-25	29875488	1
LYVE1	174.9	115787163	chr11_258	3206_4_chr11_1	LYVE1	chr11	-	10568818	LYVE1	Lymphatic vessel endothelial hyaluronic acid receptor 1	Q9Y5Y7	3206_4	rs112771035	12	chr11:126356658,chr11:126359750,rs112771035,rs145519276,rs149358402,rs17135399,rs4937122,rs59379014,rs73632737,rs73632745,rs78471630,rs7928577	chr11	126355981	125349885	127362291	G	C	1	5.28	trans	115787163	ST3GAL4,GSEC,DCPS,TIRAP,KIRREL3,FOXRED1	DCPS,ST3GAL4 (e)	0.52	0.52	174.9	174.9	1	3	NA	NA	NA	NA	NA	1	6	2	17	0.028	0.19	N	-	-	-	-
MRVI1	38.97	41491	chr11_47	8255_34_chr11_1	MRVI1	chr11	-	10693988	MRVI1	Protein MRVI1	Q9Y6F6	8255_34	rs4910165	10	rs10840457,rs1544861,rs1863243,rs2052692,rs2098839,rs4442541,rs4909945,rs4910165,rs6484437,rs7940646	chr11	10652497	9652497	11683886	C	G	1	34.49	cis	41491	MRVI1,MRVI1-AS1,LYVE1,CTR9,RNF141,MTRNR2L8	RNF141 (e); MRVI1 (c)	0.11	0.11	38.97	38.97	1	2	0	NA	1	Y	N	1	1	1	6	0.005	0.026	N	-	-	-	-
DKK3	317.42	7500	chr11_51	3607_71_chr11_1	DKK3	chr11	-	12009827	DKK3	Dickkopf-related protein 3	Q9UBP4	3607_71	rs11022114	1	rs11022114	chr11	12017327	10986116	13017327	A	G	1	33.33	cis	7500	DKK3,USP47,MICAL2,MIR6124,MIR8070,MICALCL	DKK3,USP47 (e)	0.33	0.33	317.42	317.42	1	4	11	1	2	N	N	1	1	1	7	0.049	0.134	Y	rs11022114	6.50E-36	29875488	1
PARVA	23.72	26078	chr11_52	13434_172_chr11_1	PARVA	chr11	+	12376440	PARVA	Alpha-parvin	Q9NVD7	13434_172	chr11:12350362	2	chr11:12350362,rs4757383	chr11	12350362	11350362	13350362	T	!	1	8.99	cis	26078	MICALCL,PARVA,MICAL2,MIR6124,TEAD1,DKK3		0.15	0.15	23.72	23.72	1	1	0	NA	0	N	N	1	1	2	4	0.004	0.022	N	-	-	-	-
SPON1	253.07	54438	chr11_55	4297_62_chr11_1	SPON1	chr11	+	13962636	Spondin-1	Spondin-1	Q9HCB6	4297_62	rs1969539	48	chr11:14029124,chr11:14042394,chr11:14044116,chr11:14045627,chr11:14048240,chr11:14049281,chr11:14054400,chr11:14054574,rs10832164,rs10832169,rs10832170,rs10832171,rs10832172,rs11023056,rs11023059,rs11023060,rs11023063,rs11023064,rs11023065,rs11275988,rs1187706726,rs1258128029,rs12797530,rs1406355,rs1406356,rs151310589,rs1528639,rs1528640,rs1528641,rs1528644,rs1819083,rs1919296,rs1969539,rs204972…	chr11	14017074	12933724	15351911	A	G	1	45.2	cis	54438	SPON1,RRAS2,FAR1,COPB1,PSMA1,PTH	SPON1 (e)	0.28	0.28	253.07	253.07	1	8	6	1	0	N	N	1	1	1	7	0.039	0.079	Y	rs10832169,rs1969539,rs10832169,rs1969539,rs11023056,rs10832169	8.7e-19,8e-34,9e-19,2e-22,7e-18,1.3e-55	28240269,28369058,28240269,28369058,30072576,29875488	1.00,1.00,1.00,1.00,1.00,1.00
RRAS2	15.29	11832	chr11_57	12361_102_chr11_1	RRAS2	chr11	-	14364506	RRAS2	Ras-related protein R-Ras2	P62070	12361_102	chr11:14352674	10	chr11:14352674,rs117502840,rs138234998,rs35004543,rs74843651,rs76846910,rs77074788,rs78899385,rs79732015,rs79977340	chr11	14352674	13271331	15352674	AT	!	1	0.2	cis	11832	RRAS2,SPON1,COPB1,PSMA1,PDE3B,CYP2R1		0.72	0.72	15.29	15.29	1	2	0	NA	0	N	N	1	1	1	1	0.002	0.015	N	-	-	-	-
CALCB	178.18	2825	chr11_58	17170_15_chr11_1	CALCB	chr11	+	15073599	CALCB	Calcitonin gene-related peptide 2	P10092	17170_15	rs10766205	154	chr11:15004344,chr11:15004777,chr11:15008030,chr11:15008698,chr11:15030963,chr11:15043699,chr11:15051498,chr11:15051660,chr11:15056484,chr11:15058836,chr11:15060535,chr11:15083212,chr11:15088155,chr11:15095681,rs10430885,rs10741662,rs10741663,rs10766205,rs10766206,rs10832339,rs10832340,rs10832342,rs10832343,rs10832344,rs10832345,rs10832346,rs10832347,rs10832348,rs10832349,rs10832350,rs10832351,rs…	chr11	15070774	14070774	16105246	G	A	1	27.53	cis	2825	CALCB,INSC,CALCA,CYP2R1,PDE3B,PSMA1		-0.25	-0.25	178.18	178.18	1	2	0	NA	0	N	N	1	1	1	2	0.025	0.039	N	-	-	-	-
PLEKHA7	581.86	157461	chr11_62	12731_12_chr11_1	PLEKHA7	chr11	-	17014423	PKHA7	Pleckstrin homology domain-containing family A member 7	Q6IQ23	12731_12	rs446518	18	chr11:16857712,rs10710066,rs112185316,rs1638456,rs1638457,rs378863,rs389967,rs391332,rs393633,rs397373,rs407354,rs409354,rs417406,rs425325,rs432046,rs434899,rs445205,rs446518	chr11	16856962	15833023	17873933	T	C	1	10.61	cis	157461	PLEKHA7,C11orf58,OR7E14P,RPS13,SNORD14A,SNORD14B		0.66	0.66	581.86	581.86	1	3	0	NA	0	N	N	1	1	1	1	0.08	0.097	Y	rs407354	1.00E-08	30072576	1
SAA4	1269.2	13799	chr11_67	15516_12_chr11_1	SAA4	chr11	-	18236837	SAA-4	Serum amyloid A-4 protein	P35542	15516_12	chr11:18223038	23	chr11:18223038,chr11:18226992,chr11:18230462,chr11:18237422,rs113912417,rs11434877,rs12577038,rs1378609,rs2445174,rs2445228,rs2460827,rs2468789,rs2956632,rs2956633,rs2956634,rs3100768,rs34025111,rs371391344,rs386751149,rs56149966,rs74338320,rs75575009,rs76097042	chr11	18223038	17223038	19259448	GGGGGTGTGTGTG	!	1	2.77	cis	13799	SAA4,SAA2-SAA4,LOC494141,SAA2,SAA1,MRGPRX4	SAA2-SAA4,SAA4 (c)	2.03	2.03	1269.2	1269.2	1	6	0	NA	0	Y	Y	1	4	1	3	0.232	0.372	N	-	-	-	-
SAA1	492.58	6776	chr11_68	15515_2_chr11_1	SAA1	chr11	+	18266224	SAA	Serum amyloid A-1 protein	P0DJI8	15515_2	rs10430893	4	chr11:18263499,rs10430893,rs11024589,rs201770781	chr11	18259448	17230746	19266203	T	C	1	6.94	cis	6776	SAA1,SAA2-SAA4,SAA2,HPS5,SAA4,LOC494141	SAA2,SAA4 (e)	-0.75	-0.75	492.58	492.58	1	5	2	NA	4	N	N	1	2	1	7	0.072	0.134	N	-	-	-	-
SAA2	314.99	10774	chr11_68	18832_65_chr11_1	SAA2	chr11	-	18248674	SAA2	Serum amyloid A-2 protein	P0DJI9	18832_65	rs10430893	4	chr11:18263499,rs10430893,rs11024589,rs201770781	chr11	18259448	17230746	19266203	T	C	1	6.94	cis	10774	SAA1,SAA2-SAA4,SAA2,HPS5,SAA4,LOC494141	SAA2,SAA4 (e)	-0.6	-0.6	314.99	314.99	1	6	2	NA	4	N	N	2	2	1	8	0.046	0.11	N	-	-	-	-
LDHA	22.71	4213	chr11_69	15414_316_chr11_1	LDHA	chr11	+	18394388	LDHA	L-lactate dehydrogenase A chain	P00338	15414_316	rs111294128	2	rs111294128,rs112194672	chr11	18390175	17390175	19390175	G	A	1	2.75	cis	4213	MIR3159,LDHA,LDHC,GTF2H1,LDHAL6A,HPS5		-0.25	-0.25	22.71	22.71	1	1	0	NA	0	N	N	1	1	2	5	0.003	0.022	N	-	-	-	-
HTATIP2	1058.5	376	chr11_72	10630_5_chr11_1	HTATIP2	chr11	+	20363684	HTAI2	Oxidoreductase HTATIP2	Q9BUP3	10630_5	rs10437608	15	chr11:20363340,rs10437583,rs10437608,rs10833312,rs10833313,rs11025524,rs11025525,rs11025535,rs12360593,rs12364576,rs36177872,rs3840757,rs4757940,rs545361154,rs76786561	chr11	20364060	19364060	21364084	G	A	1	49.08	cis	376	HTATIP2,PRMT3,DBX1,SLC6A5,NAV2,NELL1	HTATIP2 (e)	-0.55	-0.55	1058.5	1058.5	1	3	33	0.97	0	N	N	1	2	1	5	0.152	0.172	N	-	-	-	-
NELL1	812.54	268298	chr11_73	6544_33_chr11_1	NELL1	chr11	+	20669550	NELL1	Protein kinase C-binding protein NELL1	Q92832	6544_33	rs8176786	23	rs117629035,rs12277453,rs150550511,rs16907036,rs16907040,rs16907042,rs16907058,rs201167518,rs3740874,rs61652119,rs74578408,rs74801921,rs7481274,rs75258897,rs75748931,rs76029617,rs77616942,rs77960223,rs7930772,rs79474191,rs79529277,rs79607550,rs8176786	chr11	20937848	19804085	22655568	T	C	1	6.3	cis	268298	NELL1,SLC6A5,PRMT3,HTATIP2,DBX1,NAV2	NELL1 (c)	1.06	1.06	812.54	812.54	1	7	0	NA	0	Y	N	1	1	1	18	0.13	0.254	Y	rs16907058,rs61652119	2e-75,1.3e-89	30072576,29875488	1.00,1.00
TNNI2	10.13	20411322	chr11_74	5440_26_chr11_1	TNNI2	chr11	+	1839002	Troponin I, skeletal, fast twitch	Troponin I, fast skeletal muscle	P48788	5440_26	rs7481951	11	chr11:22159364,rs10741930,rs10833712,rs10833719,rs12290197,rs12807778,rs4244488,rs4244490,rs4275631,rs4478991,rs7481951	chr11	22250324	21250324	23250324	A	T	1	37.48	trans	20411322	ANO5,SLC17A6,LINC01495,FANCF,GAS2,SVIP	ANO5 (c)	-0.05	-0.05	10.13	10.13	1	1	NA	NA	NA	NA	NA	5	5	4	4	0.001	0.027	N	-	-	-	-
LGR4	35.43	98447	chr11_76	16304_6_chr11_1	LGR4	chr11	-	27472775	LGR4	Leucine-rich repeat-containing G-protein coupled receptor 4	Q9BXB1	16304_6	chr11:27374328	8	chr11:27372875,chr11:27374328,chr11:27375294,rs2448001,rs2472628,rs2472632,rs34755558,rs374821296	chr11	27374328	26294959	28391119	!	CAT	1	40.52	cis	98447	LGR4,CCDC34,LOC105376671,LIN7C,BDNF-AS,MIR8087		0.1	0.1	35.43	35.43	1	4	0	NA	0	N	N	2	3	1	4	0.005	0.028	N	-	-	-	-
GIF	116.28	1356826	chr11_126	17672_184_chr11_1	GIF	chr11	-	59845501	Gastric intrinsic factor	Gastric intrinsic factor	P27352	17672_184	rs7938323	32	chr11:61201240,chr11:61209602,chr11:61213687,chr11:61213808,chr11:61221576,chr11:61228431,rs11230633,rs11230634,rs1238296534,rs1245886326,rs12799829,rs1310892995,rs1336279190,rs141788908,rs1459610185,rs150477316,rs182411787,rs34068447,rs34499924,rs35994329,rs4081394,rs4081395,rs56311524,rs569622757,rs589684,rs66470821,rs74328087,rs7927423,rs79376486,rs7938323,rs7951764,rs7952631	chr11	61202327	58651651	62202327	G	A	1	38.78	cis	1356826	PGA3,PGA4,PGA5,VPS37C,VWCE,CD5	DDB1,PGA3,PGA4,PGA5,VPS37C,VWCE (e)	-0.19	-0.19	116.28	116.28	1	5	0	NA	13	N	N	1	3	2	12	0.018	0.146	N	-	-	-	-
BDNF	23.21	45254	chr11_77	14047_78_chr11_1	BDNF	chr11	-	27722058	BDNF	Brain-derived neurotrophic factor	P23560	14047_78	rs10501089	21	chr11:27762945,rs10501089,rs16917299,rs16917301,rs16917303,rs16917304,rs2172234,rs3044382,rs4554852,rs61557075,rs728634,rs728635,rs74396689,rs74434089,rs75601975,rs75945125,rs75994913,rs76023974,rs76822677,rs79637814,rs80238569	chr11	27767312	26722009	28767312	T	C	1	7.06	cis	45254	BDNF,BDNF-AS,LINC00678,MIR8087,KIF18A,LIN7C		0.16	0.16	23.21	23.21	1	2	0	NA	0	N	N	1	2	3	8	0.004	0.034	Y	rs728635,rs75601975	3e-16,1e-11	30072576,30072576	1.00,1.00
MPPED2	52.59	409	chr11_78	19153_53_chr11_1	MPPED2	chr11	-	30586995	MPPD2	Metallophosphoesterase MPPED2	Q15777	19153_53	rs11031140	3	chr11:30598706,rs10835690,rs11031140	chr11	30586586	29586586	31586586	A	G	1	17.85	cis	409	MPPED2,ARL14EP,FSHB,KCNA4,DCDC1,DNAJC24		-0.16	-0.16	52.59	52.59	1	1	0	NA	0	N	N	1	1	1	3	0.008	0.024	N	-	-	-	-
C1QTNF5	116.78	7404	chr11_237	7810_20_chr11_1	C1QTNF5	chr11	-	119346673	C1QTNF5	Complement C1q tumor necrosis factor-related protein 5	Q9BXJ0	7810_20	rs9640	9	chr11:119336735,rs2248853,rs2248863,rs2509656,rs2511847,rs370840789,rs948411,rs948412,rs9640	chr11	119339269	118339248	120477962	A	T	1	13.48	cis	7404	C1QTNF5,MFRP,RNF26,USP2,MCAM,MIR6756		0.28	0.28	116.78	116.78	1	4	0	NA	0	N	N	1	1	1	13	0.018	0.098	Y	rs2248863,rs2511847	3.5e-21,6e-18	29875488,30072576	0.99,0.93
KIAA1549L	360.91	1577	chr11_84	11145_72_chr11_1	KIAA1549L	chr11	+	33376568	K154L	UPF0606 protein KIAA1549L	Q6ZVL6	11145_72	rs2753408	1	rs2753408	chr11	33378145	32378145	34646975	A	G	1	47.99	cis	1577	KIAA1549L,HIPK3,CSTF3-AS1,CSTF3,LINC00294,TCP11L1	KIAA1549L (e)	-0.32	-0.32	360.91	360.91	1	2	5	1	0	N	N	1	1	1	4	0.052	0.088	N	-	-	-	-
CD59	100.29	15006	chr11_85	11514_196_chr11_1	CD59	chr11	-	33736479	CD59	CD59 glycoprotein	P13987	11514_196	rs831630	3	rs704701,rs831630,rs831636	chr11	33721473	32721473	34737092	T	C	1	32.66	cis	15006	CD59,FBXO3,C11orf91,KIAA1549L,FBXO3-AS1,LMO2	CD59 (e)	-0.18	-0.18	100.29	100.29	1	2	2	0.5	0	N	N	1	1	1	4	0.016	0.039	Y	rs831636	1.00E-14	30072576	0.99
CAT	106.52	10208	chr11_86	3488_64_chr11_1	CAT	chr11	+	34438924	Catalase	Catalase	P04040	3488_64	rs769218	22	rs10836244,rs140777444,rs1408035,rs2284365,rs2284367,rs2284368,rs2284369,rs2420388,rs3758733,rs3781709,rs3781711,rs4755372,rs4755373,rs4756148,rs4756153,rs6484722,rs7113917,rs7120960,rs769217,rs769218,rs7928213,rs942223	chr11	34449132	33219034	35471042	A	G	1	21.99	cis	10208	CAT,ELF5,ABTB2,EHF,NAT10,CAPRIN1	CAT (e)	-0.21	-0.21	106.52	106.52	1	5	21	0.95	0	N	N	1	1	1	2	0.015	0.043	Y	rs2284367,rs2284367	4.1e-25,4e-25	28240269,28240269	1.00,1.00
PDHX	34.62	62307	chr11_92	18319_7_chr11_1	PDHX	chr11	+	34915828	ODPX	Pyruvate dehydrogenase protein X component, mitochondrial	O00330	18319_7	rs35560997	3	rs117950221,rs180981585,rs35560997	chr11	34978135	33915062	35978135	C	G	1	1.12	cis	62307	PDHX,MIR1343,APIP,LOC100507144,CD44,SLC1A2	PDHX (c)	-0.46	-0.46	34.62	34.62	1	2	0	NA	0	Y	N	1	1	1	1	0.004	0.017	N	-	-	-	-
FJX1	102.51	439520	chr11_93	7921_65_chr11_1	FJX1	chr11	+	35618186	FJX1	Four-jointed box protein 1	Q86VR8	7921_65	rs10768174	9	rs10768174,rs10836486,rs11033388,rs12799443,rs1499510,rs1499511,rs34464861,rs4756265,rs7129024	chr11	36057706	34621175	37291979	G	A	1	40.5	cis	439520	LDLRAD3,MIR3973,COMMD9,PRR5L,TRIM44,TRAF6		0.18	0.18	102.51	102.51	1	8	0	NA	0	N	N	1	1	2	6	0.016	0.087	N	-	-	-	-
LRRC4C	92.24	1169258	chr11_94	9369_174_chr11_1	LRRC4C	chr11	-	41460419	NGL1	Leucine-rich repeat-containing protein 4C	Q9HCJ2	9369_174	rs7941452	2	rs11035768,rs7941452	chr11	40291161	38872138	41291161	A	C	1	35.87	trans	1169258	LRRC4C		0.17	0.17	92.24	92.24	1	4	NA	NA	NA	NA	NA	1	1	1	2	0.013	0.038	N	-	-	-	-
ALKBH3	171.73	46652	chr11_95	18401_18_chr11_1	ALKBH3	chr11	+	43880806	ALKB3	Alpha-ketoglutarate-dependent dioxygenase alkB homolog 3	Q96Q83	18401_18	rs2434484	1	rs2434484	chr11	43927458	42727649	44927458	G	T	1	33.93	cis	46652	ACCSL,ALKBH3-AS1,ALKBH3,C11orf96,SEC14L1P1,HSD17B12		-0.24	-0.24	171.73	171.73	1	6	0	NA	0	N	N	1	1	1	4	0.026	0.06	N	-	-	-	-
MDK	27.84	125319	chr11_100	2911_27_chr11_1	MDK	chr11	+	46380783	Midkine	Midkine	P21741	2911_27	rs77817298	3	rs117650983,rs1249524715,rs77817298	chr11	46506102	45311786	48771866	A	G	1	1.5	cis	125319	AMBRA1,MIR3160-1,MIR3160-2,HARBI1,ATG13,CHRM4		0.38	0.38	27.84	27.84	1	3	0	NA	0	N	N	1	1	1	5	0.004	0.034	N	-	-	-	-
F2	40.33	20041	chr11_101	4157_2_chr11_1	F2	chr11	+	46719165	Thrombin	Thrombin	P00734	4157_2	rs3136516	9	chr11:46692854,rs11038982,rs11038993,rs142099026,rs2306029,rs3136516,rs4506602,rs66632067,rs7947747	chr11	46739206	44596868	48169301	G	A	1	43.79	cis	20041	F2,CKAP5,MIR5582,SNORD67,ZNF408,ARHGAP1	ARFGAP2 (e); LRP4 (c)	0.11	0.11	40.33	40.33	1	5	0	NA	1	N	Y	2	3	3	7	0.007	0.148	N	-	-	-	-
LRP4	577.39	47065	chr11_101	19558_10_chr11_1	LRP4	chr11	-	46918622	LRP4	Low-density lipoprotein receptor-related protein 4	O75096	19558_10	rs2306029	10	chr11:46692854,rs11038982,rs11038993,rs142099026,rs2306029,rs3136512,rs3136516,rs4506602,rs66632067,rs7947747	chr11	46871557	45791253	49748624	T	C	1	44.55	cis	47065	LRP4-AS1,LRP4,CKAP5,C11orf49,SNORD67,MIR5582	ARFGAP2 (e); LRP4 (c)	0.42	0.42	577.39	577.39	1	7	0	NA	1	Y	N	1	3	1	5	0.082	0.128	N	-	-	-	-
MMP8	138.95	11563	chr11_193	9172_69_chr11_1	MMP8	chr11	-	102724967	MMP-8	Neutrophil collagenase	P22894	9172_69	rs35231465	2	rs138856825,rs35231465	chr11	102713404	101643663	103727869	A	G	1	2.27	cis	11563	MMP8,MMP27,MMP10,WTAPP1,MMP1,MMP20	MMP8 (c)	-0.68	-0.68	138.95	138.95	1	4	0	NA	0	Y	N	1	1	1	9	0.019	0.083	Y	rs35231465	2.26E-21	30111768	1
APOC3	142.93	519822	chr11_231	6461_54_chr11_1	APOC3	chr11	+	116829891	Apo C-III	Apolipoprotein C-III	P02656	6461_54	rs192489212	7	rs138326449,rs192489212,rs530885291,rs530919346,rs539030095,rs75069969,rs755372343	chr11	117349713	115778201	118349713	C	A	1	0.21	cis	519822	CEP164,BACE1,BACE1-AS,RNF214,DSCAML1,PCSK7	APOC3 (c)	-2.2	-2.2	142.93	142.93	1	3	0	NA	0	Y	Y	1	1	1	15	0.021	0.1	N	-	-	-	-
FOLH1	62.23	7039	chr11_110	5478_50_chr11_1	FOLH1	chr11	-	49208670	PSMA	Glutamate carboxypeptidase 2	Q04609	5478_50	rs56223026	650	chr11:48466089,chr11:48530570,chr11:48593856,chr11:48612779,chr11:48645857,chr11:48678732,chr11:48750078,chr11:48750373,chr11:48834577,chr11:48865926,chr11:48884985,chr11:48885205,chr11:48885970,chr11:48895443,chr11:48915272,chr11:48949517,chr11:48968051,chr11:49023369,chr11:49032476,chr11:49060692,chr11:49065839,chr11:49071587,chr11:49074366,chr11:49075232,chr11:49078727,chr11:49081196,chr11:490…	chr11	49215709	48215709	50215709	CAAAAAAAAAAAAAAG	!	1	3.58	cis	7039	FOLH1,TRIM64C,TRIM49B,LOC440040,OR4A47,OR4C13	FOLH1 (c)	0.37	0.37	62.23	62.23	1	1	0	NA	0	Y	N	1	1	1	5	0.009	0.029	Y	rs148966811	3.00E-26	30072576	0.99
PTPRJ	145.16	1738285	chr11_111	8250_2_chr11_1	PTPRJ	chr11	+	47980503	PTPRJ	Receptor-type tyrosine-protein phosphatase eta	Q12913	8250_2	rs770948796	1	rs770948796	chr11	49718788	46496718	50718788	G	A	0.98	0.19	cis	1738285	LOC440040,OR4C13,OR4C12,OR4C45,FOLH1,LOC441601		2.41	2.41	145.16	145.16	1	3	0	NA	0	N	N	1	1	1	4	0.021	0.057	N	-	-	-	-
PRG2	26.82	2877	chr11_112	7258_5_chr11_1	PRG2	chr11	-	57390657	EMBP	Bone marrow proteoglycan	P13727	7258_5	rs149828052	1	rs149828052	chr11	57387780	56387780	58387780	A	C	1	0.09	cis	2877	PRG2,PRG3,P2RX3,SLC43A3,SSRP1,TNKS1BP1	PRG2 (c)	1.54	1.54	26.82	26.82	1	1	0	NA	0	Y	Y	2	2	1	6	0.004	0.021	N	-	-	-	-
PRG3	22.12	23043	chr11_113	9015_1_chr11_1	PRG3	chr11	-	57381150	PRG3	Proteoglycan 3	Q9Y2Y8	9015_1	chr11:57404193	15	chr11:57404193,rs10642232,rs11229023,rs2241899,rs3781888,rs3781889,rs490358,rs526572,rs550729,rs61886960,rs61888921,rs634322,rs634737,rs639509,rs72923974	chr11	57404193	56404193	60240798	ATCTCTATAAATAAATAAATAAATAAAT	!	1	31	cis	23043	SLC43A3,PRG2,PRG3,P2RX3,RTN4RL2,SSRP1		0.09	0.09	22.12	22.12	1	3	0	NA	0	N	N	1	1	6	15	0.003	0.062	N	-	-	-	-
SERPING1	1192.2	18549	chr11_115	4479_14_chr11_1	SERPING1	chr11	+	57597553	C1-Esterase Inhibitor	Plasma protease C1 inhibitor	P05155	4479_14	rs11606706	47	chr11:57602939,chr11:57608819,chr11:57616063,chr11:57621735,chr11:57629771,chr11:57637306,rs10750866,rs10896631,rs10896632,rs11229063,rs11229066,rs11229067,rs11229075,rs11229077,rs11229078,rs11229080,rs112764194,rs112936078,rs11603020,rs11606677,rs11606706,rs11607122,rs11820040,rs138770460,rs143072103,rs144256346,rs28362947,rs28362948,rs28362949,rs28362950,rs28362951,rs34052104,rs34858800,rs36897…	chr11	57616102	56588556	58618705	T	G	1	24.21	cis	18549	SERPING1,MIR130A,YPEL4,CLP1,UBE2L6,ZDHHC5	SERPING1 (e); SERPING1 (c)	-0.68	-0.68	1192.2	1192.2	1	4	2	0	0	Y	N	1	8	1	5	0.158	0.199	Y	rs11603020,rs11229080,rs11229075,rs7102271	5e-96,1e-300,1.1e-119,2e-178	28240269,30072576,29875488,30072576	1.00,0.97,0.97,0.97
TCN1	297.68	10663	chr11_117	19614_8_chr11_1	TCN1	chr11	-	59866568	Holo-TC I	Transcobalamin-1	P20061	19614_8	rs34324219	1	rs34324219	chr11	59855905	58364141	60866020	A	C	1	10.9	cis	10663	TCN1,GIF,MRPL16,STX3,OOSP1,OR10V2P	TCN1 (c)	-0.49	-0.49	297.68	297.68	1	7	0	NA	0	Y	N	1	1	1	9	0.046	0.163	N	-	-	-	-
FOLR2	23.29	11831682	chr11_122	15587_20_chr11_1	FOLR2	chr11	+	72216772	FOLR2	Folate receptor beta	P14207	15587_20	rs950803	44	chr11:60364691,chr11:60410832,rs10549884,rs10750936,rs10750937,rs10792269,rs10897057,rs111731338,rs11230288,rs12798266,rs1318775,rs1319179,rs1373064,rs1822366,rs1838095,rs2014121,rs2197236,rs2233238,rs2233252,rs2233253,rs2241920,rs2241921,rs3042726,rs3217518,rs3825020,rs4290252,rs4290253,rs4528348,rs4938941,rs4939348,rs4939349,rs4939350,rs6591576,rs6591578,rs7926219,rs7935082,rs7936040,rs7944025,…	chr11	60385090	59385090	61385090	T	A	1	36.42	trans	11831682	MS4A7,MS4A14,MS4A6E,MS4A5,MS4A1,MS4A4A	MS4A14,MS4A7 (e); MS4A14,MS4A7 (c)	-0.09	-0.09	23.29	23.29	1	1	NA	NA	NA	NA	NA	1	3	5	14	0.003	0.066	N	-	-	-	-
TMEM132A	870.49	2467	chr11_125	7871_16_chr11_1	TMEM132A	chr11	+	60924440	T132A	Transmembrane protein 132A	Q24JP5	7871_16	rs555835	12	chr11:60907068,chr11:60933174,rs11291748,rs1224036,rs143377571,rs143737511,rs3044654,rs528317945,rs555835,rs575123,rs575955,rs688638	chr11	60921973	59896157	61954242	T	C	1	33.2	cis	2467	TMEM109,TMEM132A,SLC15A3,PRPF19,ZP1,CD6	PTGDR2 (e)	-0.53	-0.53	870.49	870.49	1	8	0	NA	1	N	N	1	1	1	6	0.122	0.199	Y	rs555835,rs555835	5.6e-25,5e-113	29875488,30072576	1.00,1.00
ARL2	10.45	3229657	chr11_127	12587_65_chr11_1	ARL2	chr11	+	65014112	ARL2	ADP-ribosylation factor-like protein 2	P36404	12587_65	rs174536	62	chr11:61774523,chr11:61801898,chr11:61808335,chr11:61813896,chr11:61815236,chr11:61818854,chr11:61828852,chr11:61846953,rs102274,rs102275,rs11320420,rs1535,rs174528,rs174529,rs174530,rs174533,rs174535,rs174536,rs174537,rs174538,rs174541,rs174544,rs174545,rs174546,rs174547,rs174548,rs174549,rs174550,rs174551,rs174553,rs174554,rs174555,rs174556,rs174560,rs174561,rs174562,rs174564,rs174566,rs174567,…	chr11	61784455	60784455	62784455	C	A	1	39.09	trans	3229657	MYRF,TMEM258,MIR611,FEN1,FADS1,DKFZP434K028	FADS1,FADS2,FADS3,FEN1,TMEM258 (e)	-0.06	-0.06	10.45	10.45	1	1	NA	NA	NA	NA	NA	12	19	6	6	0.002	0.23	N	-	-	-	-
ASRGL1	131.29	14962	chr11_132	18313_4_chr11_1	ASRGL1	chr11	+	62337301	Asparaginase-like protein 1	Isoaspartyl peptidase/L-asparaginase	Q7L266	18313_4	rs12275541	150	chr11:62318999,chr11:62320343,chr11:62323673,chr11:62326257,chr11:62345361,chr11:62347597,chr11:62348970,chr11:62351650,chr11:62361483,chr11:62364145,chr11:62367324,chr11:62374549,chr11:62382669,chr11:62384019,chr11:62386889,chr11:62388443,chr11:62388669,chr11:62391716,rs1043785,rs10501332,rs10535872,rs10750974,rs10897261,rs10897265,rs10897269,rs111286273,rs111712947,rs11231029,rs11231030,rs11231…	chr11	62322339	61322339	63415768	A	G	1	31.59	cis	14962	ASRGL1,SCGB1D4,SCGB2A2,SCGB1D2,SCGB1A1,SCGB2A1	ASRGL1 (c)	-0.21	-0.21	131.29	131.29	1	3	0	NA	0	Y	N	1	1	1	6	0.02	0.062	N	-	-	-	-
CD248	13.63	2300	chr11_150	15491_20_chr11_1	CD248	chr11	-	66317044	CD248	Endosialin	Q9HCU0	15491_20	rs182547559	5	rs117478950,rs118160702,rs149949198,rs182547559,rs528498465	chr11	66314744	64553857	67314744	G	C	1	0.13	cis	2300	CD248,RIN1,TMEM151A,BRMS1,YIF1A,CNIH2	CD248 (c)	-0.83	-0.83	13.63	13.63	1	2	0	NA	0	Y	N	1	1	5	11	0.002	0.09	N	-	-	-	-
CTSF	97.92	1827	chr11_152	9212_22_chr11_1	CTSF	chr11	-	66568576	CATF	Cathepsin F	Q9UBX1	9212_22	rs1791679	8	chr11:66569930,chr11:66570403,rs11344495,rs1791679,rs1945302,rs551708,rs607736,rs610293	chr11	66570403	65523104	67586263	A	!	1	30.47	cis	1827	CTSF,ACTN3,CCDC87,CCS,ZDHHC24,BBS1	LRFN4,SPTBN2 (e)	0.18	0.18	97.92	97.92	1	5	0	NA	3	N	N	1	1	2	13	0.014	0.122	Y	rs1791679,rs607736	2.5e-18,2e-11	29875488,30072576	1.00,1.00
B3GAT3	225.65	5932	chr11_136	6897_38_chr11_1	B3GAT3	chr11	-	62622175	B3GA3	Galactosylgalactosylxylosylprotein 3-beta-glucuronosyltransferase 3	O94766	6897_38	chr11:62616243	47	chr11:62616243,chr11:62617896,chr11:62618983,chr11:62641341,chr11:62652336,chr11:62662103,chr11:62671025,chr11:62673676,chr11:62677323,rs10534493,rs10561166,rs10792355,rs10792356,rs10897288,rs11231172,rs11231176,rs11231181,rs11231182,rs11231183,rs11231184,rs113222038,rs12291465,rs12364753,rs12364756,rs12794886,rs13941,rs145614958,rs17637597,rs2958238,rs35904570,rs3809079,rs3923805,rs4264155,rs448…	chr11	62616243	61616243	63616243	GA	!	1	31.49	cis	5932	B3GAT3,ROM1,EML3,GANAB,MTA2,TUT1	B3GAT3,C11orf98,CSKMT,INTS5,LBHD1,ROM1,UBXN1,UQCC3 (e); B3GAT3,CSKMT,UQCC3 (c)	-0.28	-0.28	225.65	225.65	1	1	7	0	91	Y	Y	2	2	1	3	0.034	0.049	Y	rs693698,rs12794886	2e-86,8.3e-63	30072576,29875488	0.86,1.00
CST6	78.36	37600	chr11_148	14711_27_chr11_1	CST6	chr11	+	66011990	Cystatin M	Cystatin-M	Q15828	14711_27	rs1457128328	97	chr11:65930098,chr11:65942001,chr11:65972582,chr11:65979347,chr11:66011001,chr11:66011287,rs111274177,rs111282766,rs112091883,rs112134332,rs113027112,rs114318641,rs115433980,rs11545221,rs115607690,rs115680275,rs117619207,rs1192918409,rs12574568,rs12575004,rs12575514,rs12576095,rs12577165,rs138981987,rs140173581,rs141786826,rs144765366,rs1455947695,rs1457128328,rs147545467,rs147840162,rs148065940,…	chr11	65974390	64974390	66992163	C	!	1	2.13	cis	37600	SART1,TSGA10IP,EIF1AD,BANF1,CST6,CATSPER1	CST6,DRAP1,EIF1AD (e); EIF1AD,TSGA10IP (c)	0.54	0.54	78.36	78.36	1	2	2	0.5	2	N	Y	2	2	2	11	0.011	0.058	Y	rs56579340,rs3825068	9e-15,4e-14	30072576,29875488	0.92,0.99
HRASLS2	9.45	5923	chr11_139	7822_11_chr11_1	HRASLS2	chr11	-	63565072	HRSL2	HRAS-like suppressor 2	Q9NWW9	7822_11	rs4963424	1	rs4963424	chr11	63559149	62559149	64559149	T	A	1	33.1	cis	5923	HRASLS2,RARRES3,PLA2G16,LGALS12,ATL3,HRASLS5		-0.05	-0.05	9.45	9.45	1	1	0	NA	0	N	N	1	1	2	2	0.001	0.013	N	-	-	-	-
FKBP2	8.87	1467	chr11_143	9339_204_chr11_1	FKBP2	chr11	+	64240940	FKBP2	Peptidyl-prolyl cis-trans isomerase FKBP2	P26885	9339_204	rs4672	5	chr11:64205396,rs11549690,rs11608180,rs4672,rs544677831	chr11	64242407	63242407	65242407	A	G	1	8.78	cis	1467	FKBP2,PPP1R14B,VEGFB,DNAJC4,PLCB3,NUDT22	FKBP2,TRPT1 (c)	-0.08	-0.08	8.87	8.87	1	1	0	NA	0	Y	Y	1	1	2	2	0.001	0.015	N	-	-	-	-
PNPLA2	12.52	64335709	chr11_145	9802_27_chr11_1	PNPLA2	chr11	+	818889	PLPL2	Patatin-like phospholipase domain-containing protein 2	Q96AD5	9802_27	rs368747646	20	chr11:65154598,chr11:65159733,chr11:65161697,chr11:65167293,rs10895987,rs11227126,rs11227136,rs12280510,rs12289048,rs12292693,rs12365171,rs138182020,rs368747646,rs370097051,rs398016414,rs7113761,rs7114094,rs72932837,rs757176169,rs9971407	chr11	65154598	64154598	66154598	ACCTATTTTTCTTTTC	!	0.99	24.95	trans	64335709	SPDYC,SYVN1,MIR6751,CAPN1,MRPL49,FAU	SPDYC (e)	-0.07	-0.07	12.52	12.52	1	1	NA	NA	NA	NA	NA	36	66	1	4	0.001	0.016	N	-	-	-	-
EIF1AD	117.51	9234	chr11_148	13545_97_chr11_1	EIF1AD	chr11	-	66002217	EIF1A	Probable RNA-binding protein EIF1AD	Q8N9N8	13545_97	rs72930984	97	chr11:65930098,chr11:65942001,chr11:65972582,chr11:65979347,chr11:66011001,chr11:66011287,rs111274177,rs111282766,rs112091883,rs112134332,rs113027112,rs114318641,rs115433980,rs11545221,rs115607690,rs115680275,rs117619207,rs1192918409,rs12574568,rs12575004,rs12575514,rs12576095,rs12577165,rs138981987,rs140173581,rs141786826,rs144765366,rs1455947695,rs1457128328,rs147545467,rs147840162,rs148065940,…	chr11	66011451	65011451	67011451	T	C	1	2.12	cis	9234	CST6,CATSPER1,BANF1,EIF1AD,GAL3ST3,SART1	CST6,DRAP1,EIF1AD (e); EIF1AD,TSGA10IP (c)	0.63	0.63	117.51	117.51	1	1	1	1	3	Y	Y	1	2	1	2	0.017	0.029	N	-	-	-	-
CCS	44.08	2365	chr11_153	13068_139_chr11_1	CCS	chr11	+	66593161	CCS	Copper chaperone for superoxide dismutase	O14618	13068_139	rs498045	35	chr11:66586972,chr11:66601724,chr11:66614455,chr11:66647347,chr11:66654678,chr11:66672406,chr11:66674223,rs11381599,rs12417769,rs12577111,rs12804382,rs142253609,rs150320853,rs1791684,rs2276138,rs2308135,rs34900764,rs3741363,rs474602,rs477557,rs486584,rs4930387,rs498045,rs503250,rs535211,rs544925978,rs556759,rs566673,rs577023,rs577335,rs580910,rs636128,rs6591221,rs692892,rs693025	chr11	66595526	65595526	67595526	A	G	1	44.84	cis	2365	CCS,CCDC87,RBM14,RBM14-RBM4,CTSF,ACTN3	CCS (e)	-0.11	-0.11	44.08	44.08	1	1	9	1	0	N	N	1	1	2	4	0.007	0.043	N	-	-	-	-
GSTP1	55.85	16253	chr11_155	4911_49_chr11_1	GSTP1	chr11	+	67583594	Glutathione S-transferase Pi	Glutathione S-transferase P	P09211	4911_49	rs1254123	42	chr11:67535107,chr11:67547661,chr11:67554118,chr11:67564471,chr11:67568753,chr11:67569746,chr11:67576064,rs10444362,rs10791906,rs10896179,rs10896180,rs11227837,rs11278380,rs1148883,rs1148884,rs12225376,rs12365485,rs1254123,rs1262166,rs1269981,rs145589007,rs151174936,rs2008922,rs201584328,rs2508459,rs35829185,rs4147581,rs57025443,rs57387696,rs591434,rs598811,rs611663,rs614080,rs625978,rs638140,rs6…	chr11	67567341	64674737	68616086	C	T	1	46.94	cis	16253	GSTP1,C11orf72,NDUFV1,CABP2,DOC2GP,CDK2AP2	CDK2AP2,GSTP1,NDUFV1 (e)	-0.13	-0.13	55.85	55.85	1	5	6	0.17	2	N	N	1	1	1	2	0.008	0.032	N	-	-	-	-
ALDH3B1	46.21	9046	chr11_157	12940_35_chr11_1	ALDH3B1	chr11	+	68008546	AL3B1	Aldehyde dehydrogenase family 3 member B1	P43353	12940_35	rs475325	12	chr11:68009612,chr11:68023970,rs1329335511,rs2010404,rs2286170,rs308341,rs3751082,rs3764818,rs3794176,rs4646815,rs475325,rs55759735	chr11	68017592	66847195	69017592	T	C	1	23.36	cis	9046	ALDH3B1,NDUFS8,UNC93B1,MIR7113,MIR4691,TCIRG1		0.14	0.14	46.21	46.21	1	2	0	NA	0	N	N	1	1	1	2	0.006	0.021	N	-	-	-	-
IL18BP	9.04	297194	chr11_159	3073_51_chr11_1	IL18BP	chr11	+	71997943	IL-18 BPa	Interleukin-18-binding protein	O95998	3073_51	rs548617381	1	rs548617381	chr11	71700749	70700749	72700749	T	C	0.99	0.44	cis	297194	FAM86C1,ALG1L9P,ZNF705E,KRTAP5-11,DEFB108B,KRTAP5-10		-0.39	-0.39	9.04	9.04	1	1	0	NA	0	N	N	1	1	5	6	0.001	0.044	N	-	-	-	-
FOLR3	3690.9	3392	chr11_162	15495_9_chr11_1	FOLR3	chr11	+	72135709	FOLR3	Folate receptor gamma	P41439	15495_9	chr11:72139101	17	chr11:72136529,chr11:72137489,chr11:72139101,chr11:72156868,rs11368822,rs12576505,rs1278032834,rs139807659,rs146694036,rs200957441,rs750322580,rs75313463,rs76745121,rs77508077,rs7939676,rs7939902,rs80225022	chr11	72139101	71133655	73139101	CAGCTGTCTCTA	!	1	10.23	cis	3392	FOLR3,ANAPC15,LRTOMT,LAMTOR1,FOLR1,NUMA1	FOLR3 (e); FOLR3 (c)	1.48	1.48	3690.9	3690.9	1	3	3	1	9	Y	Y	1	4	1	3	0.399	0.422	N	-	-	-	-
RELT	10.93	74044	chr11_166	14112_40_chr11_1	RELT	chr11	+	73376359	RELT	Tumor necrosis factor receptor superfamily member 19L	Q969Z4	14112_40	rs12293998	72	chr11:73299508,chr11:73304014,chr11:73309335,chr11:73318201,chr11:73334025,chr11:73342119,chr11:73358490,chr11:73361914,chr11:73366121,chr11:73421615,chr11:73462857,rs10553377,rs10712551,rs10793060,rs111607265,rs11235729,rs11235743,rs11235746,rs113363731,rs113608693,rs11415480,rs11820037,rs11820929,rs11823923,rs11824050,rs11824614,rs11827650,rs12275766,rs12282282,rs12293998,rs12294659,rs129716037…	chr11	73302315	72302315	74302315	G	T	0.99	28.8	cis	74044	ARHGEF17,P2RY6,P2RY2,RELT,FAM168A,FCHSD2	RELT (e); ARHGEF17 (c)	0.06	0.06	10.93	10.93	1	1	3	1	0	N	Y	1	1	4	4	0.001	0.035	N	-	-	-	-
CHRDL2	253.02	15354	chr11_168	6086_15_chr11_1	CHRDL2	chr11	-	74731385	CRDL2	Chordin-like protein 2	Q6WN34	6086_15	rs61138716	15	chr11:74716031,chr11:74945613,rs11236228,rs11607100,rs117042741,rs141934331,rs200900974,rs34695217,rs35763136,rs4944940,rs61138716,rs61389091,rs75706582,rs76136269,rs796745469	chr11	74716031	73669984	75716031	TG	!	1	5.06	cis	15354	CHRDL2,MIR4696,RNF169,POLD3,XRRA1,LIPT2		-0.62	-0.62	253.02	253.02	1	4	0	NA	0	N	N	1	5	1	4	0.036	0.074	Y	rs11236228,rs11607100	1e-47,5.8e-26	30072576,29875488	1.00,0.98
ARRB1	19.01	11642	chr11_169	12643_4_chr11_1	ARRB1	chr11	-	75351831	ARRB1	Beta-arrestin-1	P49407	12643_4	rs504683	9	rs2851459,rs369298467,rs504683,rs543013,rs561923,rs562946,rs566567,rs569796,rs665702	chr11	75340189	74340189	76340189	G	A	1	30.39	cis	11642	ARRB1,MIR326,RPS3,SNORD15A,SNORD15B,KLHL35		0.08	0.08	19.01	19.01	1	1	0	NA	0	N	N	1	1	1	2	0.003	0.016	N	-	-	-	-
SERPINH1	51.97	18949	chr11_170	10800_15_chr11_1	SERPINH1	chr11	+	75562055	Collagen-binding protein	Serpin H1	P50454	10800_15	rs514887	14	chr11:75583390,rs1228367,rs1793395,rs514887,rs585433,rs588955,rs589063,rs599816,rs636418,rs645766,rs650766,rs662848,rs694844,rs796164274	chr11	75581004	74547739	76584644	G	A	1	44.09	cis	18949	MAP6,SERPINH1,GDPD5,MOGAT2,KLHL35,RPS3	SERPINH1 (e)	-0.12	-0.12	51.97	51.97	1	4	3	1	0	N	N	1	1	1	5	0.007	0.03	N	-	-	-	-
LRRC32	20.95	167404	chr11_171	7551_33_chr11_1	LRRC32	chr11	-	76670941	LRC32	Leucine-rich repeat-containing protein 32	Q14392	7551_33	rs754516349	8	rs139222688,rs150096749,rs189601857,rs565143929,rs749872709,rs753203538,rs754516349,rs775185791	chr11	76503537	75503537	77659003	A	G	1	0.17	cis	167404	EMSY,GVQW3,THAP12,LRRC32,GUCY2EP,TRP-TGG2-1	LRRC32 (c)	-1	-1	20.95	20.95	1	2	0	NA	0	Y	N	1	1	4	7	0.003	0.092	N	-	-	-	-
PRCP	82.17	48488	chr11_174	5722_78_chr11_1	PRCP	chr11	-	82901740	Prolylcarboxypeptidase	Lysosomal Pro-X carboxypeptidase	P42785	5722_78	rs2229437	16	chr11:82856905,rs10898041,rs11233339,rs11233348,rs11607014,rs138174959,rs2229437,rs33954574,rs3793981,rs3793982,rs4084193,rs4469914,rs74422678,rs74488352,rs78894358,rs7946911	chr11	82853252	81835874	83882681	G	T	1	16.21	cis	48488	PRCP,DDIAS,FAM181B,RAB30,SNORA70E,RAB30-AS1	PRCP (e); PRCP (c)	0.22	0.22	82.17	82.17	1	5	1	0	0	Y	N	1	1	2	9	0.013	0.111	Y	rs2229437,rs10898041	2.8e-20,2e-09	29875488,30072576	1.00,0.94
FADD	9.11	12925633	chr11_175	16593_3_chr11_1	FADD	chr11	+	70203162	FADD	FAS-associated death domain protein	Q13158	16593_3	rs748492527	1	rs748492527	chr11	83128795	82128795	84128795	A	C	1	0.03	trans	12925633	PCF11,RAB30-AS1,RAB30,ANKRD42,SNORA70E,CCDC90B		-1.58	-1.58	9.11	9.11	1	1	NA	NA	NA	NA	NA	3	10	3	3	0.001	0.161	N	-	-	-	-
DEAF1	9.08	82422137	chr11_175	6369_82_chr11_1	DEAF1	chr11	-	706658	DEAF1	Deformed epidermal autoregulatory factor 1 homolog	O75398	6369_82	rs748492527	1	rs748492527	chr11	83128795	82128795	84128795	A	C	1	0.03	trans	82422137	PCF11,RAB30-AS1,RAB30,ANKRD42,SNORA70E,CCDC90B		-1.6	-1.6	9.08	9.08	1	1	NA	NA	NA	NA	NA	5	10	6	6	0.001	0.027	N	-	-	-	-
MRE11A	12.42	42126	chr11_182	11319_106_chr11_1	MRE11A	chr11	-	94512701	MRE11	Double-strand break repair protein MRE11	P49959	11319_106	rs372000848	4	chr11:93667807,rs372000848,rs574780147,rs751046541	chr11	94470575	93455558	95551670	A	G	1	0.07	cis	42126	MRE11,MIR548L,ANKRD49,C11orf97,GPR83,FUT4	CEP295,MRE11 (c)	-1.02	-1.02	12.42	12.42	1	3	0	NA	0	N	Y	2	2	2	3	0.002	0.026	N	-	-	-	-
CNTN5	172.57	214148	chr11_188	3299_29_chr11_1	CNTN5	chr11	+	99020903	Contactin-5	Contactin-5	O94779	3299_29	chr11:99235051	45	chr11:99185814,chr11:99201353,chr11:99209485,chr11:99224657,chr11:99235051,chr11:99310938,rs10750213,rs10790511,rs11218693,rs1381329,rs1381332,rs1461672,rs1461674,rs1461677,rs1461682,rs1531408,rs1841613,rs1940483,rs1940494,rs2085900,rs2100831,rs2447139,rs2511796,rs2511797,rs2614546,rs2656212,rs282489,rs34326102,rs35648715,rs36078355,rs4143858,rs4316475,rs4492781,rs4528296,rs4633425,rs7108717,rs71…	chr11	99235051	96735257	101039295	TCTTTTTTTG	!	1	7.45	cis	214148	CNTN5	CNTN5 (e)	0.43	0.43	172.57	172.57	1	7	1	1	0	N	N	1	1	1	4	0.024	0.064	Y	rs1461677,rs2614546,rs1461672,rs1461672,rs4316475	1e-12,2e-10,2e-18,2.2e-18,2.5e-16	31320639,30072576,28240269,28240269,29875488	1.00,0.99,1.00,1.00,0.99
MMP7	250.38	149	chr11_192	2789_26_chr11_1	MMP7	chr11	-	102530753	MMP-7	Matrilysin	P09237	2789_26	rs11568819	3	chr11:102526224,rs11568819,rs56857975	chr11	102530902	101528255	103603338	A	G	1	6.63	cis	149	MMP7,MMP20,TMEM123,BIRC2,MMP27,MMP8	MMP7 (e)	0.57	0.57	250.38	250.38	1	7	1	1	0	N	N	1	1	1	5	0.038	0.081	Y	rs11568819,rs11568819,rs11568819	5.8e-14,5e-21,4e-12	28240269,30072576,28915241	1.00,1.00,1.00
MMP10	253.2	935	chr11_194	8479_4_chr11_1	MMP10	chr11	-	102780628	MMP-10	Stromelysin-2	P09238	8479_4	rs486055	1	rs486055	chr11	102779693	101700029	103842315	T	C	1	16.55	cis	935	MMP10,WTAPP1,MMP1,MMP8,MMP3,MMP27	MMP10 (c)	-0.38	-0.38	253.2	253.2	1	12	0	NA	0	Y	N	1	1	1	3	0.039	0.148	Y	rs486055,rs486055	9e-10,4e-24	28915241,29875488	1.00,1.00
MMP1	589.7	2731	chr11_195	4924_32_chr11_1	MMP1	chr11	-	102798235	MMP-1	Interstitial collagenase	P03956	4924_32	rs534191	2	rs484915,rs534191	chr11	102800966	101639315	104017994	T	C	1	44.85	cis	2731	WTAPP1,MMP1,MMP10,MMP3,MMP12,MMP8	MMP1 (e)	0.43	0.43	589.7	589.7	1	17	1	1	0	N	N	1	1	1	14	0.092	0.251	Y	rs484915	2.10E-30	28240269	0.98
MMP12	642.91	8573	chr11_196	4496_60_chr11_1	MMP12	chr11	-	102875034	MMP-12	Macrophage metalloelastase	P39900	4496_60	rs28381684	24	chr11:102854592,chr11:102858081,rs114176245,rs144385364,rs150986675,rs17361668,rs17368582,rs17368659,rs17368814,rs1940938,rs2005108,rs2276109,rs28381683,rs28381684,rs371124201,rs72981675,rs72981680,rs72981683,rs72981684,rs72981698,rs72983508,rs72983513,rs737693,rs782710244	chr11	102866461	101849947	103931993	T	A	1	10.54	cis	8573	MMP12,MMP3,WTAPP1,MMP1,MMP13,MMP10		-0.71	-0.71	642.91	642.91	1	6	0	NA	0	N	N	1	1	1	4	0.093	0.126	Y	rs17368582,rs17368582,rs28381684,rs17368659,rs150986675,rs17368659,rs17368582	5e-77,2e-37,5.1e-111,6e-97,2e-23,3e-171,1.5e-37	30072576,28240269,29875488,28369058,28915241,28369058,28240269	1.00,1.00,1.00,1.00,0.83,1.00,1.00
MMP13	63.06	6593	chr11_197	4925_54_chr11_1	MMP13	chr11	-	102955734	MMP-13	Collagenase 3	P45452	4925_54	rs142601143	2	rs142601143,rs757730843	chr11	102949141	101949141	103961635	C	T	1	0.12	cis	6593	MMP13,MMP12,DCUN1D5,MMP3,WTAPP1,MMP1	MMP13 (c)	2.05	2.05	63.06	63.06	1	2	0	NA	0	Y	N	1	1	1	1	0.009	0.02	N	-	-	-	-
PDGFD	342.92	3429	chr11_198	17140_57_chr11_1	PDGFD	chr11	-	104164299	PDGFD	Platelet-derived growth factor D	Q9GZP0	17140_57	rs7950273	11	chr11:104119688,chr11:104159170,chr11:104161432,chr11:104162420,rs10895596,rs1483506,rs1483507,rs4237610,rs7115797,rs7943011,rs7950273	chr11	104160870	102332370	105160870	G	C	1	30.13	cis	3429	PDGFD,MIR7641-1,DDI1,MIR4693,LINC02552,DYNC2H1		-0.35	-0.35	342.92	342.92	1	7	0	NA	0	N	N	1	2	1	6	0.051	0.104	Y	rs10895596	3.00E-129	30072576	1
ACAT1	28.79	23107	chr11_202	19197_95_chr11_1	ACAT1	chr11	+	108116704	THIL	Acetyl-CoA acetyltransferase, mitochondrial	P24752	19197_95	chr11:108139811	14	chr11:108134200,chr11:108139811,chr11:108145773,chr11:108354058,rs112087419,rs145335257,rs201199156,rs35188041,rs35219733,rs3741054,rs55854804,rs61214973,rs72431625,rs75085583	chr11	108139811	107139811	109139811	!	CCCCCATGCCCG	1	19.13	cis	23107	ACAT1,NPAT,CUL5,ATM,RAB39A,C11orf65	ACAT1 (e)	0.11	0.11	28.79	28.79	1	1	5	1	0	N	N	1	1	1	1	0.004	0.016	N	-	-	-	-
KDELC2	278.75	12022	chr11_203	8296_117_chr11_1	KDELC2	chr11	-	108498432	KDEL2	KDEL motif-containing protein 2	Q7Z4H8	8296_117	rs74911261	5	rs117706999,rs141379009,rs149934734,rs1800057,rs74911261	chr11	108486410	107482164	109561745	A	G	1	2	cis	12022	KDELC2,C11orf65,EXPH5,ATM,DDX10,NPAT	ATM,POGLUT3 (c)	-1.02	-1.02	278.75	278.75	1	3	0	NA	0	N	Y	1	1	1	3	0.04	0.065	Y	rs74911261,rs74911261	1.1e-69,1e-68	29875488,30072576	1.00,1.00
LAYN	9.48	9932	chr11_206	2635_61_chr11_1	LAYN	chr11	+	111540279	Layilin	Layilin	Q6UX15	2635_61	rs4938792	11	chr11:111545072,rs4581484,rs4938792,rs518294,rs542275,rs587010,rs663763,rs66483414,rs679032,rs682239,rs7130440	chr11	111550211	110550211	112550211	C	T	1	37.65	cis	9932	LAYN,C11orf88,MIR34C,MIR34B,BTG4,SIK2	LAYN (e)	-0.05	-0.05	9.48	9.48	1	1	6	0.83	0	N	N	1	1	5	5	0.002	0.047	N	-	-	-	-
NCAM1	148.57	301708	chr11_207	4498_62_chr11_1	NCAM1	chr11	+	112961246	NCAM-120	Neural cell adhesion molecule 1, 120 kDa isoform	P13591	4498_62	rs2288158	5	chr11:113256788,rs2186798,rs2288158,rs545693976,rs78599561	chr11	113262954	111771352	114262954	G	T	1	13.01	cis	301708	NCAM1,NCAM1-AS1,TTC12,ANKK1,DRD2,MIR4301		0.33	0.33	148.57	148.57	1	4	0	NA	0	N	N	1	1	1	11	0.023	0.098	Y	rs2288158,rs78599561	1e-10,3.7e-14	30072576,29875488	1.00,0.96
NNMT	11.61	12568	chr11_210	19376_74_chr11_1	NNMT	chr11	+	114295812	NNMT	Nicotinamide N-methyltransferase	P40261	19376_74	rs2604277	14	chr11:114303086,chr11:114304035,rs11214938,rs11214940,rs150833191,rs17116804,rs1941400,rs1941401,rs2604277,rs2604278,rs34246308,rs35001862,rs7483981,rs76634920	chr11	114308380	113308380	115308380	T	A	1	5.19	cis	12568	NNMT,LOC101928940,ZBTB16,C11orf71,RBM7,REXO2		-0.13	-0.13	11.61	11.61	1	1	0	NA	0	N	N	1	1	2	2	0.001	0.014	N	-	-	-	-
REXO2	36.59	5669	chr11_211	13590_1_chr11_1	REXO2	chr11	+	114439385	ORN	Oligoribonuclease, mitochondrial	Q9Y3B8	13590_1	rs145909170,rs397972186	17	chr11:114431205,rs10502186,rs10891660,rs11214987,rs12361873,rs145909170,rs17116987,rs28679554,rs4938104,rs7101787,rs7112732,rs7113178,rs7116396,rs7116557,rs7117153,rs73554063,rs7942551	chr11	114445054	113430127	115445054	GA	G	1	12.51	cis	5669	REXO2,RBM7,C11orf71,LOC101928940,NXPE1,NXPE4		-0.16	-0.16	36.59	36.59	1	2	0	NA	0	N	N	1	1	1	2	0.005	0.024	N	-	-	-	-
CADM1	67.94	310161	chr11_215	3326_58_chr11_1	CADM1	chr11	-	115504523	Nectin-like protein 2	Cell adhesion molecule 1	Q9BY67	3326_58	rs11215406	36	chr11:115148992,chr11:115166320,chr11:115173641,chr11:115175374,chr11:115219001,rs10565366,rs11215382,rs11215385,rs11215391,rs11215399,rs11215400,rs11215403,rs11215406,rs11215416,rs11215424,rs11215427,rs12278066,rs17564430,rs2008801,rs2507905,rs369341009,rs398115862,rs4525268,rs45571238,rs45593334,rs45597337,rs4936320,rs4936323,rs4938176,rs4938179,rs56209757,rs56289017,rs59495248,rs7122402,rs7299…	chr11	115194362	114194362	116194362	C	T	1	31.63	cis	310161	CADM1,NXPE2,LINC00900,NXPE4,NXPE1,REXO2		0.15	0.15	67.94	67.94	1	1	0	NA	0	N	N	1	1	1	6	0.011	0.035	N	-	-	-	-
TP53I11	40.1	71826895	chr11_216	13022_20_chr11_1	TP53I11	chr11	-	44951306	P5I11	Tumor protein p53-inducible protein 11	O14683	13022_20	rs964184	4	chr11:116752493,chr11:116777663,rs398017699,rs964184	chr11	116778201	115778201	118349713	G	C	1	12.32	trans	71826895	ZPR1,BUD13,APOA5,APOA4,APOC3,APOA1		0.17	0.17	40.1	40.1	1	2	NA	NA	NA	NA	NA	6	61	2	9	0.006	0.128	N	-	-	-	-
MMP3	26.07	13934512	chr11_216	2788_55_chr11_1	MMP3	chr11	-	102843689	MMP-3	Stromelysin-1	P08254	2788_55	rs964184	4	chr11:116752493,chr11:116777663,rs398017699,rs964184	chr11	116778201	115778201	117778201	G	C	1	12.32	trans	13934512	ZPR1,BUD13,APOA5,APOA4,APOC3,APOA1		0.13	0.13	26.07	26.07	1	1	NA	NA	NA	NA	NA	20	61	2	4	0.004	0.048	N	-	-	-	-
DCUN1D5	24.12	13685986	chr11_216	8760_10_chr11_1	DCUN1D5	chr11	-	103092215	DCNL5	DCN1-like protein 5	Q9BTE7	8760_10	rs964184	4	chr11:116752493,chr11:116777663,rs398017699,rs964184	chr11	116778201	115778201	118349713	G	C	1	12.32	trans	13685986	ZPR1,BUD13,APOA5,APOA4,APOC3,APOA1		0.13	0.13	24.12	24.12	1	2	NA	NA	NA	NA	NA	21	61	2	5	0.004	0.138	N	-	-	-	-
MRPL21	16.04	47874366	chr11_216	8942_2_chr11_1	MRPL21	chr11	-	68903835	RM21	39S ribosomal protein L21, mitochondrial	Q7Z2W9	8942_2	rs964184	4	chr11:116752493,chr11:116777663,rs398017699,rs964184	chr11	116778201	115778201	117778201	G	C	1	12.32	trans	47874366	ZPR1,BUD13,APOA5,APOA4,APOC3,APOA1		0.1	0.1	16.04	16.04	1	1	NA	NA	NA	NA	NA	34	61	2	5	0.002	0.021	N	-	-	-	-
APOA5	1180.2	7536	chr11_218	15363_32_chr11_1	APOA5	chr11	-	116792420	Apo A-V	Apolipoprotein A-V	Q6Q788	15363_32	rs35120633	36	chr11:116767184,rs10466533,rs10466589,rs10488699,rs11341725,rs11820589,rs11823543,rs11825181,rs12274192,rs12280724,rs12285095,rs12286037,rs12287066,rs12292921,rs12294259,rs140050044,rs1484054845,rs17120029,rs28927680,rs3135506,rs35120633,rs55713675,rs56024416,rs56143464,rs56224630,rs56225305,rs57200947,rs57641217,rs60972755,rs61905086,rs61905088,rs61905112,rs61905116,rs72287764,rs73588403,rs73588…	chr11	116784884	115779579	117792991	A	G	1	5.38	cis	7536	ZPR1,APOA5,BUD13,APOA4,APOC3,APOA1	ZPR1 (e); APOA5,BUD13,ZPR1 (c)	1.26	1.26	1180.2	1180.2	1	3	0	NA	4	Y	Y	1	2	1	10	0.163	0.209	N	-	-	-	-
APOA4	47.4	1718	chr11_220	17685_9_chr11_1	APOA4	chr11	-	116823295	Apo A-IV	Apolipoprotein A-IV	P06727	17685_9	rs12721043	4	rs12721043,rs186808413,rs555766713,rs778404395	chr11	116821577	115804102	117821577	A	C	1	0.92	cis	1718	APOA4,APOC3,APOA1,APOA1-AS,SIK3,APOA5	APOA4,PAFAH1B2 (c)	-0.63	-0.63	47.4	47.4	1	2	0	NA	0	Y	Y	1	1	1	4	0.007	0.027	N	-	-	-	-
APOA1	469.25	876	chr11_217	2750_3_chr11_1	APOA1	chr11	-	116837950	Apo A-I	Apolipoprotein A-I	P02647	2750_3	rs373545875	6	rs143875346,rs200761147,rs373545875,rs554198415,rs746882662,rs772746464	chr11	116837074	115665008	118720333	G	C	1	0.66	cis	876	APOA1,APOA1-AS,APOC3,SIK3,APOA4,APOA5	APOA1,DSCAML1 (c)	-2.25	-2.25	469.25	469.25	1	5	0	NA	0	Y	Y	1	9	1	3	0.073	0.117	N	-	-	-	-
TAGLN	14.29	70751	chr11_229	15640_54_chr11_1	TAGLN	chr11	+	117199293	TAGL	Transgelin	Q01995	15640_54	rs572839232	12	rs1222971894,rs1349510407,rs140949182,rs145990683,rs150190282,rs150537254,rs180720948,rs182352602,rs57259536,rs572839232,rs57643685,rs78459638	chr11	117128542	115964682	118128542	C	CT	1	1.21	cis	70751	PAFAH1B2,SIK3,SIDT2,LOC100652768,TAGLN,PCSK7		0.28	0.28	14.29	14.29	1	3	0	NA	0	N	N	1	1	1	2	0.002	0.02	N	-	-	-	-
PCSK7	2307.1	21267	chr11_230	4459_68_chr11_1	PCSK7	chr11	-	117232525	PCSK7	Proprotein convertase subtilisin/kexin type 7	Q16549	4459_68	rs236910	49	chr11:116878386,chr11:116879153,chr11:117144468,chr11:117153372,chr11:117163672,chr11:117164951,rs10577826,rs10790174,rs10790175,rs10790177,rs10892085,rs11216172,rs11216284,rs11216285,rs11216286,rs11448584,rs1242127,rs141621972,rs171052,rs1794116,rs2008908,rs236910,rs2735182,rs3057863,rs35139041,rs35186251,rs368887694,rs3736120,rs4277146,rs474339,rs488962,rs4936365,rs4938344,rs4938345,rs4938349,r…	chr11	117211258	115574128	118229878	G	A	1	27.68	cis	21267	PCSK7,TAGLN,LOC100652768,SIDT2,RNF214,PAFAH1B2	PCSK7,SIDT2,TAGLN (e); TAGLN (c)	-0.82	-0.82	2307.1	2307.1	1	5	2	0.5	15	N	Y	1	1	1	3	0.264	0.287	Y	rs9326248,rs9326248	2e-105,1.7e-105	28240269,28240269	0.99,0.99
HMBS	18.39	309	chr11_234	11530_37_chr11_1	HMBS	chr11	+	119084863	HEM3	Porphobilinogen deaminase	P08397	11530_37	rs782474855	1	rs782474855	chr11	119085172	118085172	120085172	C	!	1	6.11	cis	309	HMBS,VPS11,H2AFX,DPAGT1,C2CD2L,HYOU1		0.15	0.15	18.39	18.39	1	1	0	NA	0	N	N	1	1	1	5	0.003	0.022	N	-	-	-	-
CBL	49.51	18	chr11_235	12016_60_chr11_1	CBL	chr11	+	119206275	CBL	E3 ubiquitin-protein ligase CBL	P22681	12016_60	chr11:119206293	1	chr11:119206293	chr11	119206293	118185564	120206293	CGGCGGCGGCGGCGGCGGCGGCGGCGGCGG	!	1	47.8	cis	18	CBL,CCDC153,PDZD3,NLRX1,ABCG4,HINFP		0.12	0.12	49.51	49.51	1	4	0	NA	0	N	N	1	1	1	1	0.007	0.026	N	-	-	-	-
OAF	476.83	19409	chr11_238	6414_8_chr11_1	OAF	chr11	+	120210974	OAF	Out at first protein homolog	Q86UD1	6414_8	rs2845705	4	chr11:120232126,rs2508490,rs2845705,rs57552363	chr11	120230383	119185708	121230383	A	T	1	18.23	cis	19409	OAF,POU2F3,LOC649133,TRIM29,TMEM136,ARHGEF12	OAF (c)	0.5	0.5	476.83	476.83	1	6	0	NA	0	Y	N	1	2	1	3	0.074	0.166	Y	rs2845705	2.00E-84	30072576	1
CRTAM	150.84	5656	chr11_242	7968_15_chr11_1	CRTAM	chr11	+	122838418	CRTAM	Cytotoxic and regulatory T-cell molecule	O95727	7968_15	rs2370794	2	rs2370794,rs4369419	chr11	122844074	121809502	123875434	G	A	1	32.72	cis	5656	CRTAM,UBASH3B,JHY,BSX,LOC341056,HSPA8	CRTAM (e)	0.23	0.23	150.84	150.84	1	4	2	1	0	N	N	1	1	1	8	0.024	0.099	Y	rs2370794	6.00E-20	30072576	1
CLMP	141.51	2228	chr11_243	10440_26_chr11_1	CLMP	chr11	-	123195305	ACAM	CXADR-like membrane protein	Q9H6B4	10440_26	rs7946718	37	chr11:123171427,chr11:123172434,chr11:123174081,chr11:123197101,rs10584381,rs10892977,rs11219042,rs11219043,rs11219050,rs11602910,rs11828777,rs12787411,rs1944607,rs2002871,rs2155572,rs2302605,rs35483681,rs367696285,rs4259834,rs4370954,rs4372465,rs4488207,rs4554898,rs7104894,rs7105425,rs7113140,rs7129640,rs73017877,rs76088472,rs7927622,rs7928609,rs7929006,rs7946718,rs7946719,rs7952364,rs796312399,…	chr11	123197533	122197533	124197533	A	G	1	40.79	cis	2228	CLMP,HSPA8,SNORD14C,SNORD14D,SNORD14E,GRAMD1B	CLMP (e)	-0.21	-0.21	141.51	141.51	1	1	1	1	0	N	N	1	1	1	4	0.022	0.036	Y	rs35483681	4.50E-24	29875488	0.82
SIAE	43.91	15535	chr11_246	9263_57_chr11_1	SIAE	chr11	-	124676303	SIAE	Sialate O-acetylesterase	Q9HAT2	9263_57	rs78778622	1	rs78778622	chr11	124660768	123660768	126280191	C	T	1	8.79	cis	15535	SIAE,SPA17,TBRG1,PANX3,OR8A1,NRGN	SIAE (c)	-0.2	-0.2	43.91	43.91	1	2	0	NA	0	Y	N	1	1	1	8	0.007	0.035	N	-	-	-	-
ESAM	149.41	5654	chr11_247	7841_84_chr11_1	ESAM	chr11	-	124762327	ESAM	Endothelial cell-selective adhesion molecule	Q96AP7	7841_84	rs61753651	7	rs542169303,rs554871184,rs562067619,rs61753651,rs748683156,rs752918154,rs772297552	chr11	124756673	123754002	125810382	A	G	1	0.53	cis	5654	ESAM,LOC101929340,VSIG2,NRGN,MSANTD2,LOC100507283	ESAM (c)	-1.44	-1.44	149.41	149.41	1	4	0	NA	0	Y	N	1	1	1	2	0.021	0.055	Y	rs61753651	1.20E-28	29875488	1
PATE4	43.86	48951	chr11_249	8065_245_chr11_1	PATE4	chr11	+	125833315	PATE4	Prostate and testis expressed protein 4	P0C8F1	8065_245	rs665677	10	chr11:125881043,chr11:125888001,chr11:125902612,rs10790766,rs372010536,rs4472951,rs4937063,rs499684,rs665677,rs875500	chr11	125882266	124882266	126882266	A	G	1	25.21	cis	48951	HYLS1,PUS3,DDX25,PATE4,VSIG10L2,CDON		0.13	0.13	43.86	43.86	1	1	0	NA	0	N	N	1	1	1	2	0.006	0.017	Y	rs875500	1.00E-75	29875488	1
CDON	428.63	43557	chr11_250	4541_49_chr11_1	CDON	chr11	-	126063335	CDON	Cell adhesion molecule-related/down-regulated by oncogenes	Q4KMG0	4541_49	rs3740910	47	chr11:126012832,chr11:126017701,rs112978541,rs11427608,rs11821242,rs11824101,rs11826465,rs148655219,rs199804227,rs3740909,rs3740910,rs3740911,rs386758544,rs4256996,rs4426144,rs56706815,rs59717599,rs60929339,rs7101525,rs7119527,rs7120521,rs74545052,rs74975990,rs75029148,rs75511608,rs75691635,rs76038012,rs76286021,rs76619396,rs77501467,rs77549115,rs77611445,rs77634170,rs78161553,rs78196034,rs790680…	chr11	126019778	124965572	127349501	G	A	1	7.7	cis	43557	CDON,VSIG10L2,LOC105369591,DDX25,PUS3,HYLS1	CDON (c)	-0.66	-0.66	428.63	428.63	1	7	0	NA	0	Y	N	1	1	1	2	0.063	0.102	Y	rs3740909,rs60929339,rs3740909	4.4e-25,2e-48,4e-25	28240269,30072576,28240269	1.00,1.00,1.00
TIRAP	71.27	7845	chr11_252	9839_148_chr11_1	TIRAP	chr11	+	126283086	Tirap	Toll/interleukin-1 receptor domain-containing adapter protein	P58753	9839_148	rs8177399	1	rs8177399	chr11	126290931	125190771	127415406	T	C	1	1.58	cis	7845	TIRAP,FOXRED1,DCPS,SRPRA,FAM118B,GSEC	TIRAP (c)	-0.56	-0.56	71.27	71.27	1	5	0	NA	0	Y	N	1	1	1	4	0.01	0.04	N	-	-	-	-
CD5	36.3	65270963	chr11_261	5596_75_chr11_1	CD5	chr11	+	61093962	CD5	T-cell surface glycoprotein CD5	P06127	5596_75	rs78689694	25	rs10690383,rs10893498,rs10893499,rs10893500,rs10893501,rs11220459,rs11220462,rs11220463,rs11220464,rs11443803,rs141200184,rs2066985,rs3967200,rs4055111,rs4055121,rs60843925,rs7103461,rs7121123,rs73021419,rs74612335,rs78689694,rs7940893,rs7951028,rs7952602,rs9704688	chr11	126364925	125364925	127364925	C	G	1	10.58	trans	65270963	ST3GAL4,GSEC,DCPS,KIRREL3,TIRAP,FOXRED1	ST3GAL4 (e)	-0.16	-0.16	36.3	36.3	1	1	NA	NA	NA	NA	NA	2	35	5	10	0.006	0.307	N	-	-	-	-
APLP2	62.58	325	chr11_275	10627_87_chr11_1	APLP2	chr11	+	130069820	APLP2	Amyloid-like protein 2	Q06481	10627_87	rs73583419	88	chr11:130051796,chr11:130062881,chr11:130070312,chr11:130071486,chr11:130078482,chr11:130084241,chr11:130092704,chr11:130111387,chr11:130111613,rs10431049,rs1057819,rs10894174,rs10894177,rs10894178,rs11221941,rs11221943,rs11221947,rs11221948,rs11221949,rs11221951,rs11221954,rs11221955,rs11221958,rs11221959,rs11221960,rs11221962,rs11221963,rs11221964,rs11221965,rs11221966,rs11221968,rs11221970,rs1…	chr11	130069495	129036513	131130140	A	C	1	6.31	cis	325	APLP2,LINC00167,PRDM10,ST14,ZBTB44,NFRKB		0.28	0.28	62.58	62.58	1	4	0	NA	0	N	N	1	1	1	5	0.009	0.039	Y	rs7112159,rs79537552	4e-20,2e-33	30072576,30072576	0.85,1.00
ADAMTS15	14.82	13687	chr11_276	4533_76_chr11_1	ADAMTS15	chr11	+	130448875	ATS15	A disintegrin and metalloproteinase with thrombospondin motifs 15	Q8TE58	4533_76	rs116897071	1	rs116897071	chr11	130462562	129462562	131462562	C	T	1	0.99	cis	13687	ADAMTS15,ADAMTS8,ZBTB44,MIR8052,C11orf44,ST14	ADAMTS15 (c)	0.32	0.32	14.82	14.82	1	1	0	NA	0	Y	N	1	1	2	2	0.002	0.015	N	-	-	-	-
NTM	524.04	43806	chr11_278	8428_102_chr11_1	NTM	chr11	+	131370307	NTRI	Neurotrimin	Q9P121	8428_102	rs2511504	2	rs2511504,rs2511781	chr11	131326501	130256731	133055683	C	T	1	40.64	cis	43806	NTM,LOC101929653,NTM-AS1,SNX19,LOC103611081,LINC02551		0.42	0.42	524.04	524.04	1	6	0	NA	0	N	N	1	3	1	5	0.082	0.138	Y	rs2511504	2.00E-58	30072576	1
OPCML	209.77	2203762	chr11_278	15622_13_chr11_1	OPCML	chr11	-	133532612	OBCAM	Opioid-binding protein/cell adhesion molecule	Q14982	15622_13	rs2511781	2	rs2511504,rs2511781	chr11	131328850	130255185	133100419	T	C	1	40.37	trans	2203762	NTM,LOC101929653,NTM-AS1,SNX19,LOC103611081,LINC02551		0.26	0.26	209.77	209.77	1	5	NA	NA	NA	NA	NA	3	3	1	4	0.031	0.065	N	-	-	-	-
THYN1	9.95	1005	chr11_281	12424_107_chr11_1	THYN1	chr11	-	134253407	THYN1	Thymocyte nuclear protein 1	Q9P016	12424_107	rs12278812	1	rs12278812	chr11	134252402	133252402	135252402	C	A	1	20.78	cis	1005	THYN1,ACAD8,VPS26B,GLB1L3,NCAPD3,GLB1L2		-0.06	-0.06	9.95	9.95	1	1	0	NA	0	N	N	1	1	1	1	0.001	0.013	N	-	-	-	-
NTN4	104.4	3899	chr12_191	3327_27_chr12_1	NTN4	chr12	-	95791206	NET4	Netrin-4	Q9HB63	3327_27	rs34114770	2	rs34114770,rs569664113	chr12	95787307	94664945	96787307	A	G	1	0.45	cis	3899	NTN4,SNRPF,CCDC38,PGAM1P5,AMDHD1,HAL	NTN4 (c)	1.34	1.34	104.4	104.4	1	5	0	NA	0	Y	N	1	1	1	7	0.016	0.074	N	-	-	-	-
WIF1	17.97	64642128	chr12_1	16070_7_chr12_1	WIF1	chr12	-	65121566	WIF-1	Wnt inhibitory factor 1	Q9Y5W5	16070_7	rs6489548	26	chr12:464630,chr12:465516,chr12:479215,chr12:480706,rs10735031,rs10849032,rs10849048,rs11350211,rs139801914,rs148616326,rs215223,rs215224,rs215225,rs215226,rs35653120,rs4980824,rs4980826,rs6489548,rs7133891,rs7137297,rs7137405,rs7137546,rs7294354,rs7295693,rs7296588,rs7301029	chr12	479438	1	1479438	A	G	1	41.97	trans	64642128	B4GALNT3,CCDC77,NINJ2,KDM5A,LOC100049716,SLC6A13	B4GALNT3 (e)	0.07	0.07	17.97	17.97	1	1	NA	NA	NA	NA	NA	3	10	3	9	0.003	0.034	N	-	-	-	-
FKBP4	21.18	21482	chr12_11	17722_5_chr12_1	FKBP4	chr12	+	2794941	FKBP52 protein	Peptidyl-prolyl cis-trans isomerase FKBP4	Q02790	17722_5	rs34728283	34	chr12:2784980,chr12:2794482,chr12:2794804,chr12:2828910,rs111716996,rs115180866,rs1195050968,rs12310945,rs12578396,rs1261194807,rs12814675,rs12817815,rs12827857,rs12828903,rs12830342,rs138316254,rs139491356,rs149259341,rs1981655,rs201875106,rs2109108,rs2334868,rs3021522,rs34728283,rs34915583,rs35108475,rs35611943,rs35645225,rs36095731,rs3814251,rs57120900,rs71458022,rs7294928,rs779881625	chr12	2816423	1794889	3816423	A	G	1	5.91	cis	21482	ITFG2,NRIP2,FKBP4,TEX52,FOXM1,ITFG2-AS1	FKBP4 (e)	-0.17	-0.17	21.18	21.18	1	2	1	1	0	N	N	1	1	1	3	0.003	0.018	N	-	-	-	-
FGF23	9.51	3015	chr12_13	3807_1_chr12_1	FGF23	chr12	-	4379728	FGF23	Fibroblast growth factor 23	Q9GZV9	3807_1	rs6489536	4	rs1013962,rs12812339,rs6489536,rs66486362	chr12	4382743	3382743	5382743	C	G	1	37.19	cis	3015	FGF23,TIGAR,FGF6,CCND2,C12orf4,CCND2-AS1		0.05	0.05	9.51	9.51	1	1	0	NA	0	N	N	1	1	1	1	0.001	0.011	N	-	-	-	-
NTF3	26.59	111	chr12_14	4145_58_chr12_1	NTF3	chr12	+	5432113	Neurotrophin-3	Neurotrophin-3	P20783	4145_58	chr12:5432002	25	chr12:5432002,chr12:5437922,chr12:5440697,chr12:5441470,rs111243780,rs148590960,rs17784533,rs376881723,rs386759820,rs55924827,rs56020211,rs56410681,rs61534067,rs66497710,rs66856138,rs67394720,rs67523679,rs68005060,rs73039962,rs73039966,rs73039971,rs73039974,rs73039984,rs74056337,rs75379575	chr12	5432002	4291503	6574094	!	CGGG	1	11.91	cis	111	NTF3,ANO2,LINC02443,KCNA5,KCNA1,VWF		-0.13	-0.13	26.59	26.59	1	4	0	NA	0	N	N	1	1	1	5	0.004	0.031	N	-	-	-	-
VWF	157.99	105453	chr12_17	3050_7_chr12_1	VWF	chr12	-	6124675	vWF	von Willebrand factor	P04275	3050_7	rs1800382	1	rs1800382	chr12	6019222	5018667	7176637	T	C	1	0.72	cis	105453	VWF,ANO2,CD9,PLEKHG6,TNFRSF1A,SCNN1A	VWF (c)	-1.26	-1.26	157.99	157.99	1	6	0	NA	0	Y	Y	1	1	2	7	0.022	0.093	N	-	-	-	-
TNFRSF1A	47.83	8640	chr12_20	2654_19_chr12_1	TNFRSF1A	chr12	-	6342117	TNF sR-I	Tumor necrosis factor receptor superfamily member 1A	P19438	2654_19	rs4149584	1	rs4149584	chr12	6333477	5330843	7333477	T	C	1	2.05	cis	8640	TNFRSF1A,PLEKHG6,SCNN1A,LTBR,CD9,CD27-AS1	TNFRSF1A (c)	-0.43	-0.43	47.83	47.83	1	2	0	NA	0	Y	N	1	1	1	8	0.007	0.038	N	-	-	-	-
TAPBPL	7449.2	2015	chr12_22	6364_7_chr12_1	TAPBPL	chr12	+	6451655	TPSNR	Tapasin-related protein	Q9BX59	6364_7	rs2041388	33	chr12:6452438,chr12:6463418,chr12:6465358,rs1017101,rs1034969,rs151118790,rs2009527,rs201563012,rs2041384,rs2041385,rs2041387,rs2041388,rs2058288,rs2072375,rs2072378,rs2079866,rs2240866,rs2243750,rs2243977,rs2244083,rs2247890,rs2532490,rs2532496,rs2532497,rs2532519,rs2534709,rs2534711,rs2534713,rs2534714,rs2534715,rs2534716,rs2534717,rs374886698	chr12	6453670	5453670	7463025	A	G	1	26.53	cis	2015	TAPBPL,CD27,CD27-AS1,VAMP1,MRPL51,NCAPD2	TAPBPL,VAMP1 (e); TAPBPL (c)	1.33	1.33	7449.2	7449.2	1	5	54	0.98	3	Y	N	1	1	1	13	0.681	0.793	Y	rs2532497	0	29875488	1
GAPDH	9.48	48997	chr12_23	3848_14_chr12_1	GAPDH	chr12	+	6534516	GAPDH, liver	Glyceraldehyde-3-phosphate dehydrogenase	P04406	3848_14	rs112761846,rs746484871,rs869032644	7	chr12:6473470,chr12:6488369,rs11064241,rs112761846,rs541199138,rs7298053,rs740851	chr12	6485519	5485519	7485519	!	GATTTATTTATTT	0.99	47.09	cis	48997	MRPL51,NCAPD2,VAMP1,TAPBPL,SCARNA10,CD27	NCAPD2 (e)	0.05	0.05	9.48	9.48	1	1	0	NA	1	N	N	1	1	1	1	0.001	0.014	N	-	-	-	-
PIANP	117.95	113	chr12_24	9599_6_chr12_1	PIANP	chr12	-	6700843	PIANP	PILR alpha-associated neural protein	Q8IYJ0	9599_6	rs11064321	1	rs11064321	chr12	6700730	5700730	7700730	C	G	1	39.5	cis	113	PIANP,ZNF384,COPS7A,ING4,MLF2,ACRBP	PIANP (e)	0.19	0.19	117.95	117.95	1	1	20	1	0	N	N	1	2	1	2	0.017	0.031	Y	rs11064321	5.00E-17	29875488	1
LAG3	51.1	3428	chr12_25	9950_229_chr12_1	LAG3	chr12	+	6772482	LAG-3	Lymphocyte activation gene 3 protein	P18627	9950_229	rs3782735	1	rs3782735	chr12	6775910	5771308	7775910	G	A	1	38.27	cis	3428	LAG3,PTMS,CD4,MLF2,COPS7A,GPR162		-0.13	-0.13	51.1	51.1	1	5	0	NA	0	N	N	1	1	1	10	0.008	0.064	Y	rs3782735	4.00E-10	30072576	1
CD4	9.33	8115	chr12_26	3143_3_chr12_1	CD4	chr12	+	6789471	sCD4	T-cell surface glycoprotein CD4	P01730	3143_3	rs61916271	3	chr12:6781444,rs61916271,rs77025805	chr12	6781356	5781356	7781356	A	G	1	20.98	cis	8115	LAG3,CD4,PTMS,MLF2,GPR162,P3H3		-0.06	-0.06	9.33	9.33	1	1	0	NA	0	N	N	1	1	2	3	0.001	0.017	N	-	-	-	-
TPI1	9.67	1072	chr12_27	4309_59_chr12_1	TPI1	chr12	+	6866833	Triosephosphate isomerase	Triosephosphate isomerase	P60174	4309_59	rs2071065	144	chr12:6846697,chr12:6856596,chr12:6871768,chr12:6874600,chr12:6877944,chr12:6878745,chr12:6880245,chr12:6880543,chr12:6880974,chr12:6881289,chr12:6882897,chr12:6884616,chr12:6887250,chr12:6888098,chr12:6888994,chr12:6892075,chr12:6893086,chr12:6896245,chr12:6898638,chr12:6898806,chr12:6901987,chr12:6905798,chr12:6907873,chr12:6908608,chr12:6908662,chr12:6908821,chr12:6909493,chr12:6911521,chr12:6…	chr12	6867905	5867905	7867905	C	T	1	28.81	cis	1072	TPI1,USP5,SPSB2,CDCA3,RPL13P5,DSTNP2	CDCA3,ENO2,LRRC23,SPSB2,TPI1 (e); LRRC23 (c)	-0.06	-0.06	9.67	9.67	1	1	2	1	194	N	Y	3	3	1	1	0.001	0.015	Y	rs2071058	3.00E-08	30072576	0.9
ENO2	66.35	253	chr12_27	10339_48_chr12_1	ENO2	chr12	+	6914449	NSE	Gamma-enolase	P09104	10339_48	rs2239165	152	chr12:6871768,chr12:6874600,chr12:6877944,chr12:6878745,chr12:6880245,chr12:6880543,chr12:6880974,chr12:6881289,chr12:6882897,chr12:6884616,chr12:6887250,chr12:6888098,chr12:6888994,chr12:6892075,chr12:6893086,chr12:6896027,chr12:6896245,chr12:6898638,chr12:6898806,chr12:6901987,chr12:6905798,chr12:6907873,chr12:6908608,chr12:6908662,chr12:6908821,chr12:6909329,chr12:6909442,chr12:6909493,chr12:6…	chr12	6914702	5881289	7923302	C	!	1	28.88	cis	253	ENO2,LRRC23,ATN1,C12orf57,DSTNP2,RNU7-1	ATN1,C12orf57,ENO2,LRRC23,SPSB2,TPI1 (e); LRRC23 (c)	0.16	0.16	66.35	66.35	1	4	1	0	115	N	Y	1	3	1	5	0.009	0.05	N	-	-	-	-
CHFR	48.46	125824586	chr12_28	11320_29_chr12_1	CHFR	chr12	-	132887618	CHFR	E3 ubiquitin-protein ligase CHFR	Q96EP1	11320_29	rs12146727	25	chr12:7064034,chr12:7069674,chr12:7071298,chr12:7073518,chr12:7074141,chr12:7074466,rs10849546,rs11064497,rs11064498,rs11064501,rs112796495,rs113747960,rs11838267,rs12146727,rs12366520,rs12367198,rs12368181,rs12368783,rs1462496260,rs146901797,rs150658897,rs16933084,rs7183,rs77620124,rs7962629	chr12	7063032	6063032	8063032	A	G	1	11.88	trans	125824586	C1S,C1R,C1RL,LPCAT3,C1RL-AS1,RBP5	C1S (c)	-0.19	-0.19	48.46	48.46	1	1	NA	NA	NA	NA	NA	10	38	1	5	0.007	0.026	N	-	-	-	-
C1R	359.92	29575	chr12_28	3285_23_chr12_1	C1R	chr12	-	7092607	C1r	Complement C1r subcomponent	P00736	3285_23	rs12146727	25	chr12:7064034,chr12:7069674,chr12:7071298,chr12:7073518,chr12:7074141,chr12:7074466,rs10849546,rs11064497,rs11064498,rs11064501,rs112796495,rs113747960,rs11838267,rs12146727,rs12366520,rs12367198,rs12368181,rs12368783,rs1462496260,rs146901797,rs150658897,rs16933084,rs7183,rs77620124,rs7962629	chr12	7063032	6063032	8192173	A	G	1	11.88	cis	29575	C1S,C1R,C1RL,LPCAT3,C1RL-AS1,RBP5	C1S (c)	-0.51	-0.51	359.92	359.92	1	8	0	NA	0	Y	Y	2	38	1	3	0.05	0.101	Y	rs16933084,rs12146727	4e-36,3.4e-35	30072576,28240269	0.99,1.00
C1S	907.05	2372	chr12_28	8840_61_chr12_1	C1S	chr12	+	7060660	C1s	Complement C1s subcomponent	P09871	8840_61	rs12146727	25	chr12:7064034,chr12:7069674,chr12:7071298,chr12:7073518,chr12:7074141,chr12:7074466,rs10849546,rs11064497,rs11064498,rs11064501,rs112796495,rs113747960,rs11838267,rs12146727,rs12366520,rs12367198,rs12368181,rs12368783,rs1462496260,rs146901797,rs150658897,rs16933084,rs7183,rs77620124,rs7962629	chr12	7063032	6062624	8063032	A	G	1	11.88	cis	2372	C1S,C1R,C1RL,LPCAT3,C1RL-AS1,RBP5	C1S (c)	-0.8	-0.8	907.05	907.05	1	3	0	NA	0	Y	Y	1	38	1	2	0.131	0.176	N	-	-	-	-
RACGAP1	20.3	42946807	chr12_30	13587_10_chr12_1	RACGAP1	chr12	-	50033206	RGAP1	Rac GTPase-activating protein 1	Q9H0H5	13587_10	chr12:7086399	1	chr12:7086399	chr12	7086399	6073518	8086399	A	C	1	0.12	trans	42946807	C1R,C1RL,C1S,C1RL-AS1,RBP5,CLSTN3	C1R (c)	1.1	1.1	20.3	20.3	1	2	NA	NA	NA	NA	NA	2	5	2	4	0.003	0.231	N	-	-	-	-
ARL1	9.16	94318212	chr12_33	12392_30_chr12_1	ARL1	chr12	-	101407820	ARL1	ADP-ribosylation factor-like protein 1	P40616	12392_30	rs1126605	1	rs1126605	chr12	7089608	6089608	8089608	T	C	1	9.12	trans	94318212	C1R,C1RL,C1S,C1RL-AS1,RBP5,CLSTN3	C1R (c)	0.08	0.08	9.16	9.16	1	1	NA	NA	NA	NA	NA	11	12	5	5	0.001	0.027	N	-	-	-	-
DCTN2	44.01	50457723	chr12_33	5879_51_chr12_1	DCTN2	chr12	-	57547331	Dynactin subunit 2	Dynactin subunit 2	Q13561	5879_51	rs1126605	1	rs1126605	chr12	7089608	6073518	8089608	T	C	1	9.12	trans	50457723	C1R,C1RL,C1S,C1RL-AS1,RBP5,CLSTN3	C1R (c)	0.2	0.2	44.01	44.01	1	2	NA	NA	NA	NA	NA	5	12	1	3	0.007	0.027	N	-	-	-	-
C1RL	281.02	7188	chr12_36	9348_1_chr12_1	C1RL	chr12	-	7109278	C1RL1	Complement C1r subcomponent-like protein	Q9NZP8	9348_1	rs191448232	3	rs180708632,rs191448232,rs78941061	chr12	7102090	6094298	8108307	C	G	1	0.54	cis	7188	C1RL,C1RL-AS1,C1R,RBP5,CLSTN3,C1S	C1RL (c)	-1.99	-1.99	281.02	281.02	1	8	0	NA	0	Y	N	1	1	1	3	0.044	0.139	Y	rs191448232	5.90E-61	29875488	1
RBP5	82.24	6617	chr12_37	19241_31_chr12_1	RBP5	chr12	-	7130272	RBP-III	Retinol-binding protein 5	P82980	19241_31	rs2290239	1	rs2290239	chr12	7123655	5266688	8123655	G	A	1	31.83	cis	6617	RBP5,C1RL-AS1,CLSTN3,C1RL,C1R,C1S		-0.17	-0.17	82.24	82.24	1	4	0	NA	0	N	N	1	1	1	5	0.013	0.038	N	-	-	-	-
CD163	24.12	70645	chr12_51	5028_59_chr12_1	CD163	chr12	-	7503818	sCD163	Scavenger receptor cysteine-rich type 1 protein M130	Q86VB7	5028_59	chr12:7574463	209	chr12:7574463,chr12:7576795,chr12:7582130,chr12:7583157,chr12:7583208,chr12:7606093,chr12:7612725,chr12:7614410,chr12:7615043,chr12:7623555,chr12:7626638,rs10505732,rs11054521,rs11054527,rs11054533,rs11054543,rs11054544,rs11054545,rs11054546,rs11054547,rs11054548,rs11054552,rs11054553,rs11054554,rs11054555,rs11054556,rs11054558,rs11054565,rs11054566,rs11054567,rs11054572,rs11054576,rs11054581,rs1…	chr12	7574463	6477230	8574463	!	G	1	5.89	cis	70645	CD163,APOBEC1,GDF3,CD163L1,DPPA3,CLEC4C		-0.18	-0.18	24.12	24.12	1	2	0	NA	0	N	N	1	1	6	22	0.004	0.199	N	-	-	-	-
CLEC4C	2552.4	85	chr12_52	9094_5_chr12_1	CLEC4C	chr12	-	7751600	CLC4C	C-type lectin domain family 4 member C	Q8WTT0	9094_5	rs11055602	18	chr12:7727646,chr12:7729280,chr12:7743334,chr12:7749684,chr12:7757764,chr12:7769326,rs10845821,rs10845835,rs11055459,rs11055602,rs12310416,rs1355797705,rs398018314,rs6488608,rs6488618,rs7134635,rs7302014,rs7960410	chr12	7751515	6715251	8751515	G	T	1	42.61	cis	85	CLEC4C,NANOGNB,DPPA3,NANOG,GDF3,SLC2A14	CLEC4C,DPPA3 (e)	0.83	0.83	2552.4	2552.4	1	4	5	1	2	N	N	1	1	1	17	0.33	0.4	Y	rs11055602	1.00E-300	30072576	1
FOXJ2	16.16	38119	chr12_53	14204_55_chr12_1	FOXJ2	chr12	+	8032679	FOXJ2	Forkhead box protein J2	Q9P0K8	14204_55	rs770417518,rs796474234	23	rs10846285,rs11056779,rs11056780,rs11056782,rs11056783,rs11611693,rs12811781,rs12813035,rs12813762,rs12817051,rs12818933,rs12819689,rs12820720,rs12829502,rs12831827,rs147993379,rs4310684,rs4628755,rs7137199,rs7294894,rs7313508,rs7313772,rs770417518	chr12	7994560	6994560	8994560	TTTTT	!	1	39.53	cis	38119	FOXJ2,SLC2A3,C3AR1,NECAP1,SLC2A14,CLEC4A		0.07	0.07	16.16	16.16	1	1	0	NA	0	N	N	3	4	2	2	0.002	0.057	N	-	-	-	-
A2ML1	140.81	34753	chr12_57	15482_12_chr12_1	A2ML1	chr12	+	8822471	A2ML1	Alpha-2-macroglobulin-like protein 1	A8K2U0	15482_12	rs1558526	6	rs11610808,rs12818553,rs1558526,rs35687600,rs71447540,rs762696982	chr12	8857224	7857224	9863966	A	G	1	21.82	cis	34753	A2ML1,PHC1,RIMKLB,M6PR,KLRG1,MFAP5	A2ML1 (c)	-0.24	-0.24	140.81	140.81	1	3	0	NA	0	Y	N	1	1	1	4	0.02	0.046	N	-	-	-	-
A2M	76.38	47418	chr12_60	3708_62_chr12_1	A2M	chr12	-	9116229	a2-Macroglobulin	Alpha-2-macroglobulin	P01023	3708_62	rs201115819	14	chr12:9297976,chr12:9433945,rs1295127556,rs1365395928,rs1441337266,rs149630403,rs185650252,rs201115819,rs751361591,rs751394965,rs758928352,rs760536174,rs771980054,rs775656957	chr12	9068811	7860463	10231581	A	G	1	0.15	cis	47418	A2M,A2M-AS1,LINC00612,KLRG1,PZP,M6PR	A2M (c)	-1.83	-1.83	76.38	76.38	1	4	0	NA	0	Y	N	1	1	3	8	0.012	0.085	N	-	-	-	-
PZP	974.9	43182	chr12_62	6580_29_chr12_1	PZP	chr12	-	9208370	Pregnancy zone protein	Pregnancy zone protein	P20742	6580_29	rs2277413	2	rs2277413,rs7311982	chr12	9165188	7961562	10310481	G	A	1	30.13	cis	43182	PZP,A2M,A2MP1,MIR1244-3,LINC00987,A2M-AS1	PZP (e); PZP (c)	-0.57	-0.57	974.9	974.9	1	12	1	0	2	Y	Y	1	7	1	10	0.136	0.278	Y	rs7311982	3.00E-135	30072576	1
KLRB1	176.27	9828	chr12_64	10809_14_chr12_1	KLRB1	chr12	-	9607901	KLRB1	Killer cell lectin-like receptor subfamily B member 1	Q12918	10809_14	rs1135816	124	chr12:9462957,chr12:9463450,chr12:9463703,chr12:9464193,chr12:9465202,chr12:9468801,chr12:9470611,chr12:9474126,chr12:9474249,chr12:9475868,chr12:9476236,chr12:9477050,chr12:9479787,chr12:9594018,rs10743736,rs10743737,rs10743738,rs10743780,rs10743782,rs10771773,rs10771784,rs10771785,rs10771786,rs10771788,rs10771789,rs10771901,rs10771915,rs10771916,rs10771919,rs10771920,rs10771925,rs10843847,rs108…	chr12	9598073	8598073	10598073	G	A	1	37.82	cis	9828	KLRB1,LOC374443,OVOS,LOC105369728,CLEC2D,LOC105376678	KLRB1 (e); KLRB1 (c)	-0.23	-0.23	176.27	176.27	1	1	3	0.67	0	Y	N	1	1	1	6	0.024	0.048	Y	rs3933456	2.00E-16	30072576	0.98
CLEC12A	8426.5	33382	chr12_65	11187_11_chr12_1	CLEC12A	chr12	+	9951315	CL12A	C-type lectin domain family 12 member A	Q5QGZ9	11187_11	rs476844	16	chr12:9973295,chr12:9984073,chr12:9984659,rs1060648,rs2896048,rs2961544,rs3903807,rs4763409,rs476844,rs479499,rs531425,rs545677,rs570931,rs588272,rs607567,rs684134	chr12	9984697	8965254	10984697	T	C	1	38.27	cis	33382	CLEC12A,CLEC1B,CLEC12B,LOC102724020,LINC02470,CLEC9A	CLEC12A (c)	1.23	1.23	8426.5	8426.5	1	2	0	NA	0	Y	N	1	1	1	7	0.71	0.744	Y	rs2961544	0	29875488	1
CLEC1B	69.7	2737	chr12_66	4332_6_chr12_1	CLEC1B	chr12	-	10001894	CLC1B	C-type lectin domain family 1 member B	Q9P126	4332_6	rs11379994	7	chr12:9999157,rs11379994,rs1797526,rs521040,rs544605,rs563651,rs659928	chr12	9999157	8964497	10999157	!	TCCAACTC	1	22.48	cis	2737	CLEC12A,CLEC1B,CLEC12B,LOC102724020,CLEC9A,LINC02470	CLEC12A (e); CLEC1B (c)	0.17	0.17	69.7	69.7	1	3	0	NA	1	Y	N	1	1	1	5	0.01	0.035	Y	rs544605	5.00E-70	30072576	0.99
OLR1	34.31	9238	chr12_68	16049_43_chr12_1	OLR1	chr12	-	10172191	OLR1	Oxidized low-density lipoprotein receptor 1	P78380	16049_43	rs139391163,rs879784239,rs56968005	13	rs11053645,rs11053646,rs113181367,rs11325113,rs113984255,rs11611438,rs11611453,rs139391163,rs34163097,rs35688880,rs71049057,rs7296791,rs749322610	chr12	10162953	9162953	11162953	CTTTGTGTGTGTGTG	!	1	7.89	cis	9238	OLR1,TMEM52B,CLEC7A,GABARAPL1,CLEC1A,CLEC9A	OLR1 (c)	-0.18	-0.18	34.31	34.31	1	1	0	NA	0	Y	N	1	1	2	5	0.005	0.023	N	-	-	-	-
MANSC1	165.57	6542	chr12_77	9557_5_chr12_1	MANSC1	chr12	-	12350243	MANS1	MANSC domain-containing protein 1	Q9H8J5	9557_5	rs3825259	49	chr12:12329886,chr12:12333044,chr12:12341962,chr12:12342579,chr12:12343535,chr12:12344399,chr12:12346968,chr12:12363899,rs111253006,rs111504934,rs113872597,rs118108016,rs144679328,rs146329722,rs146548412,rs17303178,rs17375328,rs2160588,rs28372890,rs34020700,rs35954228,rs3741798,rs3825259,rs55865572,rs55892345,rs568196183,rs56829405,rs57725255,rs61922023,rs61922024,rs61922025,rs61922026,rs61922027…	chr12	12343701	11330481	13343701	G	A	1	9.55	cis	6542	MANSC1,LOH12CR2,BORCS5,LRP6,DUSP16,MIR1244-4	MANSC1 (c)	0.38	0.38	165.57	165.57	1	2	0	NA	0	Y	N	1	1	1	14	0.026	0.08	Y	rs61922044,rs2160588	2e-19,8.7e-42	30072576,29875488	0.93,0.92
CDKN1B	18.85	18095	chr12_79	3719_2_chr12_1	CDKN1B	chr12	+	12717269	p27Kip1	Cyclin-dependent kinase inhibitor 1B	P46527	3719_2	rs111909987	19	chr12:12675588,chr12:12692753,rs111909987,rs113821440,rs12302601,rs143535080,rs149872711,rs17212166,rs17758650,rs17820331,rs2032763,rs2417224,rs3759217,rs7309102,rs7309378,rs752147157,rs76264366,rs79059754,rs7959904	chr12	12699174	11699174	13699174	G	C	1	9.93	cis	18095	GPR19,CDKN1B,APOLD1,CREBL2,MIR613,DDX47		0.12	0.12	18.85	18.85	1	1	0	NA	0	N	N	1	1	2	3	0.003	0.028	N	-	-	-	-
HEBP1	678.84	24980	chr12_82	18225_13_chr12_1	HEBP1	chr12	-	13000309	HEBP1	Heme-binding protein 1	Q9NRV9	18225_13	rs1941	14	chr12:12990118,rs11055175,rs11055176,rs11055177,rs11055181,rs11055183,rs11055184,rs117295603,rs16908576,rs1941,rs4763312,rs4763913,rs4763914,rs533545941	chr12	12975329	11935975	14182736	G	C	1	2.74	cis	24980	GPRC5D,HEBP1,GPRC5D-AS1,HTR7P1,MIR614,GPRC5A	HEBP1 (c)	-1.37	-1.37	678.84	678.84	1	6	0	NA	0	Y	N	1	1	1	2	0.102	0.141	N	-	-	-	-
KIAA1467	77.95	3500	chr12_83	9981_18_chr12_1	KIAA1467	chr12	+	13044380	K1467	Protein FAM234B	A2RU67	9981_18	rs117172138	11	chr12:13042054,rs117039796,rs117172138,rs117798423,rs146200960,rs149401769,rs181538552,rs182170698,rs185982175,rs536296864,rs564956784	chr12	13040880	12040880	14114613	T	C	1	2.01	cis	3500	FAM234B,HTR7P1,HEBP1,GSG1,GPRC5D-AS1,GPRC5D	FAM234B (c)	0.52	0.52	77.95	77.95	1	3	0	NA	0	N	Y	1	1	1	6	0.011	0.046	N	-	-	-	-
ART4	3544.0	3028	chr12_85	6576_1_chr12_1	ART4	chr12	-	14843533	ART4	Ecto-ADP-ribosyltransferase 4	Q93070	6576_1	rs11276	157	chr12:14835610,chr12:14838914,chr12:14847924,chr12:14848382,chr12:14861054,chr12:14864317,chr12:14882713,chr12:14884253,chr12:14888992,chr12:14901481,chr12:14912275,rs1001096,rs10492150,rs10492151,rs1049897,rs10625024,rs10630224,rs10772807,rs10772808,rs10772809,rs10772810,rs10772813,rs10772814,rs10846065,rs10846066,rs10846067,rs10846069,rs10846071,rs10846074,rs10846075,rs11056198,rs11056199,rs110…	chr12	14840505	13817353	15841113	T	C	1	39.74	cis	3028	ART4,C12orf60,SMCO3,WBP11,MGP,H2AFJ	ARHGDIB,C12orf60,ERP27,MGP,SMCO3 (e); ART4,MGP (c)	0.88	0.88	3544	3544	1	3	0	NA	8	Y	Y	1	2	1	3	0.375	0.392	Y	rs3887182,rs67482087,rs1001096	3e-213,8e-182,1.1e-254	30072576,30072576,29875488	1.00,0.90,1.00
MGP	192.8	15020	chr12_85	6520_87_chr12_1	MGP	chr12	-	14886062	MGP	Matrix Gla protein	P08493	6520_87	rs7294636	153	chr12:14835610,chr12:14847924,chr12:14848382,chr12:14861054,chr12:14864317,chr12:14882713,chr12:14884253,chr12:14888992,chr12:14901481,rs1001096,rs10492150,rs10492151,rs1049897,rs10625024,rs10630224,rs10772807,rs10772808,rs10772809,rs10772810,rs10772813,rs10772814,rs10846065,rs10846066,rs10846067,rs10846069,rs10846071,rs10846074,rs10846075,rs11056198,rs11056199,rs11056201,rs11056202,rs11056203,rs…	chr12	14901082	13901082	15914567	A	G	1	37.41	cis	15020	ERP27,MGP,ARHGDIB,ART4,PDE6H,C12orf60	ARHGDIB,C12orf60,MGP,SMCO3 (e); ART4,MGP (c)	-0.25	-0.25	192.8	192.8	1	2	1	1	6	Y	Y	2	2	1	5	0.029	0.064	Y	rs3887182,rs4236,rs67482087	2e-12,2.8e-37,2e-15	30072576,30111768,30072576	0.89,0.90,0.99
RECQL	602.02	31384	chr12_96	11431_235_chr12_1	RECQL	chr12	-	21501669	RECQ1	ATP-dependent DNA helicase Q1	P46063	11431_235	rs142038240	3	rs117298127,rs142038240,rs752933059	chr12	21470285	19813128	22543317	C	G	1	0.72	cis	31384	PYROXD1,RECQL,GOLT1B,SPX,GYS2,SLCO1A2	RECQL (c)	2.45	2.45	602.02	602.02	1	5	0	NA	0	Y	Y	1	2	1	3	0.09	0.122	N	-	-	-	-
LDHB	19.75	114654	chr12_97	3890_8_chr12_1	LDHB	chr12	-	21657971	LDH-H 1	L-lactate dehydrogenase B chain	P07195	3890_8	rs74626198	1	rs74626198	chr12	21543317	20543317	22543370	C	T	1	4.47	cis	114654	GYS2,SPX,GOLT1B,RECQL,PYROXD1,LDHB		-0.18	-0.18	19.75	19.75	1	2	0	NA	0	N	N	2	2	1	1	0.003	0.017	N	-	-	-	-
CELA1	8.98	25072941	chr12_99	6107_3_chr12_1	CELA1	chr12	-	51346679	ELA1	Chymotrypsin-like elastase family member 1	Q9UNI1	6107_3	rs9300169	8	rs10842700,rs7959150,rs7974900,rs7974902,rs7975017,rs9300169,rs9668337,rs9668810	chr12	26273738	25273738	27273738	A	G	1	26.39	trans	25072941	SSPN,ITPR2,BHLHE41,RASSF8,RASSF8-AS1,MIR4302	BHLHE41 (e)	0.05	0.05	8.98	8.98	1	1	NA	NA	NA	NA	NA	2	2	8	8	0.001	0.362	N	-	-	-	-
MANSC4	781.49	174	chr12_101	9578_263_chr12_1	MANSC4	chr12	-	27771899	MANS4	MANSC domain-containing protein 4	A6NHS7	9578_263	rs12370269	64	chr12:27766087,chr12:27766983,chr12:27768235,chr12:27770186,chr12:27772068,chr12:27774163,chr12:27775780,chr12:27778565,chr12:27782763,chr12:27785637,chr12:27793523,chr12:27797134,chr12:27801203,rs10842977,rs10842978,rs10842984,rs11049127,rs11049128,rs11049130,rs11049131,rs11049132,rs11049133,rs11049134,rs11049135,rs11049136,rs11049139,rs11049140,rs11049141,rs11049142,rs11049143,rs12367102,rs1236…	chr12	27771725	26752728	28771725	G	A	1	21.7	cis	174	MANSC4,KLHL42,MRPS35,REP15,PPFIBP1,PTHLH		0.57	0.57	781.49	781.49	1	2	0	NA	0	N	N	1	1	1	3	0.109	0.124	Y	rs11049131,rs36138811	7e-200,7.4e-117	30072576,29875488	0.97,1.00
PTHLH	42.14	165537	chr12_102	2962_50_chr12_1	PTHLH	chr12	-	27972864	PTHrP	Parathyroid hormone-related protein	P12272	2962_50	rs11049365	51	chr12:28141405,chr12:28156823,chr12:28168409,chr12:28169352,chr12:28184025,chr12:28199308,chr12:28242918,rs10459090,rs10459091,rs10492370,rs10843115,rs11049364,rs11049365,rs11049368,rs11049373,rs11049380,rs11049411,rs1118097,rs12049916,rs12229872,rs1351266,rs145309675,rs1463571,rs16932640,rs1841964,rs1965280,rs2035271,rs2127315,rs2881787,rs34043014,rs35098487,rs35247497,rs35787832,rs36097532,rs39…	chr12	28138401	27138401	29875855	A	C	1	27.06	cis	165537	CCDC91,PTHLH,KLHL42,MANSC4,MRPS35,REP15		0.12	0.12	42.14	42.14	1	2	0	NA	0	N	N	1	1	1	3	0.006	0.03	Y	rs10843115	1.40E-11	29875488	0.88
PKP2	35.59	75169	chr12_110	14067_6_chr12_1	PKP2	chr12	-	32896846	PKP2	Plakophilin-2	Q99959	14067_6	rs9919823	22	chr12:32784501,rs112857335,rs113493546,rs137947383,rs139936079,rs142447660,rs146231942,rs1869652,rs371235836,rs375455079,rs548021913,rs57166215,rs59531342,rs61500775,rs73299972,rs73301718,rs73301732,rs73301756,rs73301779,rs73301791,rs73303630,rs9919823	chr12	32821677	31821677	33821677	C	T	1	4.52	cis	75169	PKP2,YARS2,DNM1L,FGD4,BICD1,SYT10		0.24	0.24	35.59	35.59	1	1	0	NA	0	N	N	1	1	1	4	0.005	0.017	N	-	-	-	-
CNTN1	126.94	110000	chr12_112	2974_61_chr12_1	CNTN1	chr12	+	40692428	contactin-1	Contactin-1	Q12860	2974_61	rs1838343	1	rs1838343	chr12	40802428	39682332	42007217	T	C	1	45.96	cis	110000	CNTN1,MUC19,PDZRN4,LRRK2,SLC2A13		-0.2	-0.2	126.94	126.94	1	9	0	NA	0	N	N	1	1	2	6	0.021	0.123	Y	rs1838343	6.45E-24	30111768	1
GXYLT1	515.53	417	chr12_113	8229_1_chr12_1	GXYLT1	chr12	-	42144871	GXLT1	Glucoside xylosyltransferase 1	Q4G148	8229_1	rs549907912	3	chr12:42104255,rs139695917,rs549907912	chr12	42144454	41044846	43144454	G	!	1	1.32	cis	417	GXYLT1,YAF2,ZCRB1,MIR7851,PPHLN1,PRICKLE1	GXYLT1 (c)	1.68	1.68	515.53	515.53	1	3	0	NA	0	Y	N	1	1	1	8	0.077	0.189	Y	rs139695917,rs139695917	2.5e-40,3e-42	29875488,30072576	1.00,1.00
IRAK4	12.27	33479	chr12_114	18162_167_chr12_1	IRAK4	chr12	+	43758908	IRAK4	Interleukin-1 receptor-associated kinase 4	Q9NWZ3	18162_167	rs775432754	89	chr12:43709325,chr12:43710969,chr12:43720508,chr12:43728055,chr12:43730149,chr12:43760886,rs11182224,rs11182227,rs11182228,rs11182232,rs11182233,rs11182235,rs11182236,rs11182244,rs114460123,rs116223510,rs116337196,rs12229228,rs12229685,rs1376021879,rs138612305,rs140483505,rs141946677,rs144164487,rs145007875,rs145737920,rs146966486,rs151142355,rs1838341,rs199754116,rs3038217,rs35140478,rs386762592…	chr12	43725429	42725429	45781843	G	!	1	4.51	cis	33479	PUS7L,IRAK4,TWF1,TMEM117,ADAMTS20,NELL2	PUS7L (e)	0.14	0.14	12.27	12.27	1	2	0	NA	2	N	N	1	1	1	1	0.002	0.015	N	-	-	-	-
AMIGO2	41.46	52680	chr12_116	14134_49_chr12_1	AMIGO2	chr12	-	47080826	AMGO2	Amphoterin-induced protein 2	Q86SJ2	14134_49	rs143988788	2	rs143988788,rs145725599	chr12	47133506	46079835	48360853	A	G	1	0.11	cis	52680	PCED1B,AMIGO2,MIR4698,PCED1B-AS1,MIR4494,SLC38A4	AMIGO2 (c)	-1.67	-1.67	41.46	41.46	1	6	0	NA	0	Y	N	1	1	3	9	0.007	0.069	N	-	-	-	-
ENDOU	13.95	15003	chr12_117	5656_53_chr12_1	ENDOU	chr12	-	47725572	PP11	Poly(U)-specific endoribonuclease	P21128	5656_53	chr12:47740575	15	chr12:47740575,rs10875685,rs10875686,rs10875687,rs10875688,rs11168214,rs11168215,rs11168216,rs2072117,rs2240079,rs2240080,rs3764013,rs61917616,rs61917617,rs7484827	chr12	47740575	46696841	48740575	!	AGG	1	29.56	cis	15003	RAPGEF3,SLC48A1,ENDOU,RPAP3,HDAC7,VDR	ENDOU (e)	0.07	0.07	13.95	13.95	1	2	3	0	0	N	N	1	1	1	2	0.002	0.015	Y	rs2072117	4.00E-10	30072576	0.98
COL2A1	1833.1	17542	chr12_118	18875_125_chr12_1	COL2A1	chr12	-	48006212	Chondrocalcin	Chondrocalcin	P02458	18875_125	rs10875723	12	rs10875720,rs10875722,rs10875723,rs11168375,rs113940474,rs2079295,rs28459711,rs719008,rs7299135,rs7299271,rs7299364,rs7299762	chr12	48023754	47004437	49579642	G	A	1	34.88	cis	17542	COL2A1,SENP1,TMEM106C,PFKM,MIR6505,VDR	C12orf54 (e)	-0.7	-0.7	1833.1	1833.1	1	6	0	NA	1	N	N	1	1	1	14	0.227	0.298	N	-	-	-	-
PFKM	89.2	13250	chr12_119	17384_110_chr12_1	PFKM	chr12	+	48105252	K6PF	ATP-dependent 6-phosphofructokinase, muscle type	P08237	17384_110	rs4760682	1	rs4760682	chr12	48118502	47102403	49118502	C	A	1	19.31	cis	13250	PFKM,SENP1,MIR6505,ASB8,CCDC184,OR10AD1		-0.2	-0.2	89.2	89.2	1	2	0	NA	0	N	N	1	1	1	3	0.013	0.03	N	-	-	-	-
GPD1	18.45	2516	chr12_121	13697_51_chr12_1	GPD1	chr12	+	50103818	GPDA	Glycerol-3-phosphate dehydrogenase [NAD(+)], cytoplasmic	P21695	13697_51	rs199902085	5	rs199902085,rs541769073,rs746865740,rs757728430,rs770628245	chr12	50106334	49106334	51106917	C	T	0.99	0.12	cis	2516	GPD1,COX14,SMARCD1,ASIC1,CERS5,LIMA1	GPD1 (c)	-0.92	-0.92	18.45	18.45	1	2	0	NA	0	Y	N	1	1	1	1	0.003	0.014	N	-	-	-	-
LIMA1	13.32	4565	chr12_122	11543_84_chr12_1	LIMA1	chr12	-	50283570	LIMA1	LIM domain and actin-binding protein 1	Q9UHB6	11543_84	chr12:50279005	29	chr12:50190696,chr12:50201652,chr12:50214049,chr12:50254040,chr12:50255047,chr12:50263903,chr12:50279005,chr12:50337915,rs10219559,rs10783342,rs10783343,rs1271281854,rs1362984,rs1862042,rs2004283,rs2358538,rs35730958,rs376086760,rs4459386,rs6580732,rs6580734,rs7136648,rs7301566,rs7308692,rs7309519,rs7957659,rs7967954,rs8181679,rs9668955	chr12	50279005	49279005	51279005	CTTTTCT	!	1	42.3	cis	4565	LIMA1,MIR1293,FAM186A,CERS5,LARP4,COX14	COX14,LIMA1 (e)	-0.06	-0.06	13.32	13.32	1	1	1	1	1	N	N	1	1	4	4	0.002	0.022	N	-	-	-	-
ACVRL1	114.34	5525	chr12_125	16318_12_chr12_1	ACVRL1	chr12	+	51906912	ALK-1	Serine/threonine-protein kinase receptor R3	P37023	16318_12	rs2277382	33	chr12:51921935,chr12:51931375,rs10431538,rs111596435,rs11169950,rs11169954,rs11169957,rs11169958,rs112517295,rs113690319,rs12230575,rs1322085071,rs1421400003,rs1429037848,rs146774318,rs2277382,rs3782479,rs397941800,rs4761836,rs4761837,rs56683171,rs74094825,rs74492597,rs74872706,rs75074181,rs75854634,rs76452770,rs76782411,rs77608892,rs77709482,rs78197611,rs7956340,rs7969275	chr12	51912437	50894775	52924594	T	C	1	9.03	cis	5525	ACVRL1,ANKRD33,ACVR1B,LOC105369971,FIGNL2,GRASP		0.32	0.32	114.34	114.34	1	4	0	NA	0	N	N	1	1	1	1	0.017	0.034	N	-	-	-	-
APOF	101.49	13216	chr12_147	12370_30_chr12_1	APOF	chr12	-	56362799	Apo F	Apolipoprotein F	Q13790	12370_30	rs2020854	181	chr12:56231908,chr12:56233835,chr12:56250734,chr12:56272477,chr12:56273997,chr12:56274320,chr12:56277214,chr12:56277359,chr12:56277505,chr12:56284597,chr12:56288830,chr12:56291014,chr12:56297989,chr12:56303535,chr12:56312222,chr12:56329935,chr12:56331701,chr12:56334474,chr12:56345015,chr12:56345028,chr12:56350492,chr12:56352704,chr12:56360587,rs1009076757,rs1027876034,rs10711668,rs10876882,rs1114…	chr12	56349583	55349583	57360210	C	T	1	9.01	cis	13216	STAT2,IL23A,APOF,PAN2,CNPY2,CS	APOF,CNPY2,CS,IL23A,PAN2,SLC39A5,STAT2 (e); ANKRD52,COQ10A,STAT2 (c)	-0.31	-0.31	101.49	101.49	1	2	1	1	25	N	Y	1	1	1	9	0.016	0.044	Y	rs808919	7.00E-16	30072576	0.95
KRT5	60.74	1334	chr12_128	11177_16_chr12_1	KRT5	chr12	-	52520459	K2C5	Keratin, type II cytoskeletal 5	P13647	11177_16	rs641615	31	chr12:52503361,chr12:52504585,chr12:52504987,rs1096280,rs11170152,rs141738668,rs1707790,rs1707791,rs1707792,rs1798659,rs35208206,rs373323831,rs56232521,rs57641216,rs599466,rs60008707,rs601292,rs627835,rs627881,rs629131,rs636676,rs638907,rs639790,rs641556,rs641615,rs641621,rs644054,rs645157,rs687751,rs830381,rs830382	chr12	52519125	51519125	53519884	T	G	1	23.22	cis	1334	KRT5,KRT71,KRT6A,KRT6C,KRT74,KRT72	KRT6A,KRT6C (e); KRT5 (c)	-0.16	-0.16	60.74	60.74	1	2	0	NA	3	Y	N	1	1	1	6	0.009	0.035	N	-	-	-	-
KRT1	17.93	214578	chr12_132	9931_20_chr12_1	KRT1	chr12	-	52680407	Keratin-1	Keratin, type II cytoskeletal 1	P04264	9931_20	chr12:52894985	153	chr12:52880710,chr12:52882638,chr12:52883648,chr12:52885060,chr12:52891692,chr12:52894697,chr12:52894985,chr12:52898451,chr12:52939708,chr12:52939938,chr12:52946351,chr12:52948934,chr12:52958428,rs11170350,rs111748820,rs112211987,rs116778160,rs116852818,rs116872106,rs116958576,rs117006546,rs117015511,rs117053226,rs117167136,rs117171203,rs117181142,rs117182065,rs117254202,rs117258584,rs117279275,r…	chr12	52894985	51519122	53894985	AGAAAGAAAGAAAGAAAGAAAGAAAGAAAGAAAGAAAGAAAGAAAGAAAGAAAGAAAGAAAAAGAAAAAGAAAAAAGA	!	1	5.61	cis	214578	KRT8,KRT78,KRT18,KRT79,KRT4,KRT3	KRT8 (e); KRT8 (c)	0.16	0.16	17.93	17.93	1	2	0	NA	1	N	Y	1	1	2	4	0.002	0.024	N	-	-	-	-
IGFBP6	15.04	13461	chr12_133	14088_38_chr12_1	IGFBP6	chr12	+	53097651	IGFBP-6	Insulin-like growth factor-binding protein 6	P24592	14088_38	chr12:53111112	49	chr12:53106276,chr12:53107298,chr12:53111112,rs1015051525,rs10876405,rs10876406,rs10876408,rs10876409,rs11170414,rs11170415,rs11170416,rs11170417,rs11170418,rs11170419,rs11170420,rs11170421,rs11170422,rs11170423,rs11532394,rs11542455,rs11542460,rs12227928,rs12230528,rs12230946,rs12232005,rs12302456,rs12305929,rs12308646,rs12309006,rs12578427,rs12578495,rs12579710,rs12580912,rs137994041,rs13852988…	chr12	53111112	52111112	54111112	!	A	1	10.92	cis	13461	SOAT2,IGFBP6,SPRYD3,CSAD,TNS2,MIR6757		-0.11	-0.11	15.04	15.04	1	1	0	NA	0	N	N	1	1	2	3	0.003	0.02	N	-	-	-	-
C12orf10	16.07	219	chr12_134	8303_102_chr12_1	C12orf10	chr12	+	53299685	MYG1	UPF0160 protein MYG1, mitochondrial	Q9HB07	8303_102	rs777161707	5	chr12:52757786,rs749790955,rs774979753,rs775555551,rs777161707	chr12	53299904	52193926	54299904	A	G	1	0.11	cis	219	C12orf10,PFDN5,ESPL1,AAAS,SP7,MFSD5	C12orf10 (c)	-0.99	-0.99	16.07	16.07	1	2	0	NA	0	Y	N	1	1	2	2	0.002	0.02	N	-	-	-	-
NACA	8.81	2434179	chr12_136	3854_24_chr12_1	NACA	chr12	-	56726275	NACA	Nascent polypeptide-associated complex subunit alpha	Q13765	3854_24	rs35979828	1	rs35979828	chr12	54292096	53292096	55292096	T	C	1	8.65	trans	2434179	NFE2,HNRNPA1,CBX5,COPZ1,MIR148B,GPR84	COPZ1,HNRNPA1,NFE2 (e)	-0.09	-0.09	8.81	8.81	1	1	NA	NA	NA	NA	NA	13	13	4	4	0.001	0.017	N	-	-	-	-
PA2G4	9.44	1812222	chr12_136	4258_15_chr12_1	PA2G4	chr12	+	56104318	PA2G4	Proliferation-associated protein 2G4	Q9UQ80	4258_15	rs35979828	1	rs35979828	chr12	54292096	53292096	55292096	T	C	1	8.65	trans	1812222	NFE2,HNRNPA1,CBX5,COPZ1,MIR148B,GPR84	COPZ1,HNRNPA1,NFE2 (e)	-0.09	-0.09	9.44	9.44	1	1	NA	NA	NA	NA	NA	9	13	5	6	0.001	0.021	N	-	-	-	-
FOXM1	18.53	51441369	chr12_138	10056_5_chr12_1	FOXM1	chr12	-	2877155	FOXM1	Forkhead box protein M1	Q08050	10056_5	rs10876550	5	rs10876550,rs11451044,rs397761327,rs4326844,rs6580980	chr12	54318524	53318524	55318524	G	A	1	43.7	trans	51441369	COPZ1,NFE2,MIR148B,HNRNPA1,GPR84,LOC102724050	CBX5,GPR84,HNRNPA1,NCKAP1L,NFE2 (e)	-0.07	-0.07	18.53	18.53	1	1	NA	NA	NA	NA	NA	4	39	2	6	0.002	0.023	N	-	-	-	-
PAWR	17.26	25362813	chr12_140	9565_6_chr12_1	PAWR	chr12	-	79691097	PAWR	PRKC apoptosis WT1 regulator protein	Q96IZ0	9565_6	rs35785237,rs56145771	5	chr12:54328284,rs35785237,rs4759076,rs6580981,rs7297265	chr12	54328284	53328284	55328284	AA	!	0.99	46.51	trans	25362813	COPZ1,MIR148B,GPR84,LOC102724050,NFE2,ZNF385A		0.07	0.07	17.26	17.26	1	1	NA	NA	NA	NA	NA	6	26	1	5	0.002	0.021	N	-	-	-	-
PPP1R1A	9.4	2119	chr12_141	17706_4_chr12_1	PPP1R1A	chr12	-	54588659	PPR1A	Protein phosphatase 1 regulatory subunit 1A	Q13522	17706_4	rs10876568	1	rs10876568	chr12	54590778	53590778	55590778	C	G	1	18.77	cis	2119	PPP1R1A,PDE1B,GLYCAM1,LACRT,NCKAP1L,DCD		0.06	0.06	9.4	9.4	1	1	0	NA	0	N	N	1	1	4	4	0.001	0.022	N	-	-	-	-
LACRT	10.57	202885	chr12_142	7163_26_chr12_1	LACRT	chr12	-	54634879	lacritin	Extracellular glycoprotein lacritin	Q9GZZ8	7163_26	chr12:54837764	86	chr12:54776313,chr12:54780886,chr12:54782048,chr12:54837764,chr12:54841368,chr12:54844996,chr12:54846051,chr12:54854071,rs1048371,rs10735856,rs10735857,rs10735858,rs10747715,rs10747721,rs10747722,rs10747723,rs10783646,rs10783676,rs10783678,rs10783679,rs10783680,rs10783682,rs10783683,rs10876596,rs10876598,rs10876624,rs10876625,rs10876626,rs10876627,rs10876630,rs10876631,rs10876632,rs10876635,rs108…	chr12	54837764	53837764	55837764	GTCTCCAAAAAAACAAAAACAAAAACA	!	1	49.78	cis	202885	MUCL1,TESPA1,NEUROD4,DCD,LACRT,GLYCAM1		-0.06	-0.06	10.57	10.57	1	1	0	NA	0	N	N	3	3	4	5	0.002	0.114	N	-	-	-	-
MMP19	83.37	4999	chr12_143	6425_87_chr12_1	MMP19	chr12	-	55842983	MMP19	Matrix metalloproteinase-19	Q99542	6425_87	rs141023737	4	chr12:56073823,rs141023737,rs747529182,rs761079549	chr12	55837984	54660229	56848171	G	A	1	0.2	cis	4999	MMP19,TMEM198B,DNAJC14,ORMDL2,SARNP,PYM1	MMP19 (c)	-1.61	-1.61	83.37	83.37	1	10	0	NA	0	Y	N	1	1	1	4	0.012	0.085	N	-	-	-	-
PMEL	190.4	6174	chr12_144	6472_40_chr12_1	PMEL	chr12	-	55966712	GP100	Melanocyte protein PMEL	P40967	6472_40	chr12:55960538	8	chr12:55960538,rs11171705,rs12307952,rs12309895,rs2069391,rs2069398,rs3213122,rs773225683	chr12	55960538	54813378	56960538	GTTTTTTTTT	!	1	9.43	cis	6174	PMEL,CDK2,DGKA,RAB5B,PYM1,SUOX	PMEL (e)	0.42	0.42	190.4	190.4	1	3	16	0.94	0	N	N	1	1	1	13	0.027	0.116	Y	rs3213122	2.00E-13	30072576	1
ERBB3	74.47	15586	chr12_146	2617_56_chr12_1	ERBB3	chr12	+	56080024	ERBB3	Receptor tyrosine-protein kinase erbB-3	P21860	2617_56	rs75526830	3	rs568181963,rs75089885,rs75526830	chr12	56095610	55092375	57552674	G	A	1	0.11	cis	15586	ERBB3,PA2G4,RPL41,ZC3H10,ESYT1,RPS26		2.17	2.17	74.47	74.47	1	3	0	NA	0	N	N	1	1	1	7	0.011	0.04	N	-	-	-	-
STAT6	97.77	8496	chr12_153	10372_18_chr12_1	STAT6	chr12	-	57111413	STAT6	Signal transducer and activator of transcription 6	P42226	10372_18	rs770378890	6	chr12:57668427,rs747355216,rs766001560,rs768881582,rs770378890,rs774638285	chr12	57102917	56099213	58102917	G	A	1	0.63	cis	8496	STAT6,NAB2,NEMP1,LRP1,MYO1A,TAC3	STAT6 (c)	-1.09	-1.09	97.77	97.77	1	2	0	NA	0	Y	N	1	1	1	5	0.014	0.036	N	-	-	-	-
INHBC	7136.9	10697	chr12_156	15686_49_chr12_1	INHBC	chr12	+	57434684	INHBC	Inhibin beta C chain	P55103	15686_49	rs61352607	49	chr12:57298687,chr12:57307314,chr12:57334991,chr12:57335667,chr12:57342480,chr12:57344811,chr12:57358063,chr12:57358925,chr12:57359766,chr12:57372605,chr12:57382287,chr12:57407254,chr12:57413836,chr12:57429799,chr12:57436184,chr12:57441377,chr12:57445381,rs1106766,rs11172147,rs11172181,rs11609805,rs11613352,rs1213483574,rs12313306,rs12313762,rs1350149532,rs138857429,rs141913606,rs201624780,rs2122…	chr12	57445381	56444367	58492135	GAAAAAGATT	!	1	31.23	cis	10697	INHBC,INHBE,R3HDM2,GLI1,ARHGAP9,MARS	INHBC (c)	-1.25	-1.25	7136.9	7136.9	1	3	0	NA	0	Y	N	1	8	1	6	0.673	0.684	N	-	-	-	-
ARHGEF25	47.86	40	chr12_158	13519_112_chr12_1	ARHGEF25	chr12	+	57610179	ARHGP	Rho guanine nucleotide exchange factor 25	Q86VW2	13519_112	rs10437954	1	rs10437954	chr12	57610139	56610139	58618380	G	A	1	11.56	cis	40	ARHGEF25,DTX3,PIP4K2C,LOC101927583,SLC26A10,B4GALNT1		0.18	0.18	47.86	47.86	1	2	0	NA	0	N	N	1	1	1	3	0.007	0.025	N	-	-	-	-
LRIG3	550.98	33730	chr12_160	3322_52_chr12_1	LRIG3	chr12	-	58920538	LRIG3	Leucine-rich repeats and immunoglobulin-like domains protein 3	Q6UXM1	3322_52	rs768716699	10	chr12:59577411,rs529558915,rs534805912,rs548684384,rs560200200,rs566014313,rs576904103,rs752998745,rs758532074,rs768716699	chr12	58886808	56893509	59976592	T	A	1	0.66	cis	33730	LRIG3,LOC100506869,LINC02388,LOC105369972,SLC16A7,ATP23	LRIG3 (c)	2.55	2.55	550.98	550.98	1	9	0	NA	0	Y	N	1	1	1	5	0.079	0.191	N	-	-	-	-
USP15	48.03	77131	chr12_161	19161_1_chr12_1	USP15	chr12	+	62260339	UBP15	Ubiquitin carboxyl-terminal hydrolase 15	Q9Y4E8	19161_1	rs73136831	121	chr12:62286959,chr12:62288363,chr12:62318154,chr12:62327936,chr12:62332813,chr12:62342181,chr12:62347015,rs1074956,rs1074957,rs1074958,rs11174465,rs111764168,rs112485176,rs112674759,rs113242998,rs113296466,rs11610579,rs11612349,rs11612366,rs11612567,rs11613953,rs11614866,rs11614922,rs11615398,rs11615693,rs117551406,rs140082842,rs140270414,rs142052743,rs143996170,rs144508875,rs148945528,rs14917359…	chr12	62337470	61280258	63403903	T	A	1	9.7	cis	77131	USP15,MIR6125,FAM19A2,MON2,LINC01465,MIRLET7I	USP15 (e)	0.2	0.2	48.03	48.03	1	3	1	1	0	N	N	1	1	1	2	0.007	0.028	N	-	-	-	-
IL22	11.81	14149	chr12_164	2778_10_chr12_1	IL22	chr12	-	68253501	IL-22	Interleukin-22	Q9GZX6	2778_10	rs139977220	1	rs139977220	chr12	68267650	67267650	69267650	A	G	1	5.23	cis	14149	IL22,MDM1,IL26,IFNG,LINC02384,IFNG-AS1		0.13	0.13	11.81	11.81	1	1	0	NA	0	N	N	1	1	1	1	0.002	0.012	N	-	-	-	-
CPM	28.32	76384	chr12_165	9416_77_chr12_1	CPM	chr12	-	68963240	CBPM	Carboxypeptidase M	P14384	9416_77	rs1908671	1	rs1908671	chr12	69039624	67856552	70039624	C	G	1	29.31	cis	76384	CPM,MDM2,CPSF6,MIR1279,LOC100130075,SLC35E3		-0.1	-0.1	28.32	28.32	1	5	0	NA	0	N	N	1	1	3	12	0.004	0.065	N	-	-	-	-
YEATS4	8.76	125111	chr12_166	17474_106_chr12_1	YEATS4	chr12	+	69359704	YETS4	YEATS domain-containing protein 4	O95619	17474_106	chr12:69234593	52	chr12:69224661,chr12:69228568,chr12:69234593,chr12:69242203,chr12:69250601,chr12:69254176,chr12:69275713,chr12:69290118,chr12:69290193,chr12:69292670,chr12:69302616,chr12:69311452,chr12:69327301,rs10700569,rs10784771,rs10784773,rs10878953,rs10878957,rs10878964,rs11177577,rs11177599,rs11615712,rs12370042,rs12425153,rs12819406,rs1350166,rs138867102,rs142052608,rs143551065,rs146061782,rs148481464,rs…	chr12	69234593	68234593	70234593	TG	!	1	48.59	cis	125111	CPSF6,MIR1279,LYZ,YEATS4,FRS2,CPM	YEATS4 (e)	0.05	0.05	8.76	8.76	1	1	2	1	0	N	N	1	1	3	3	0.001	0.014	N	-	-	-	-
LYZ	861.24	10028	chr12_167	4920_10_chr12_1	LYZ	chr12	+	69348353	Lysozyme	Lysozyme C	P61626	4920_10	rs4761234	74	chr12:69290193,chr12:69292670,chr12:69302616,chr12:69311452,chr12:69312955,chr12:69327301,chr12:69362354,chr12:69366382,chr12:69388264,chr12:69393511,rs10878957,rs10878959,rs10878964,rs10878974,rs10878975,rs11177599,rs11177615,rs11177619,rs11177628,rs11177630,rs11177631,rs11177632,rs11177643,rs11177644,rs11345743,rs11381456,rs11383864,rs11443013,rs11561378,rs12370042,rs12425153,rs12811632,rs12819…	chr12	69338325	68327979	70350234	C	T	1	48.6	cis	10028	LYZ,YEATS4,CPSF6,MIR1279,FRS2,MIR3913-1	LYZ,YEATS4 (e)	-0.49	-0.49	861.24	861.24	1	4	25	0.96	38	N	N	1	1	1	5	0.121	0.155	Y	rs7959452,rs4761234,rs4761234,rs7959452	1e-60,3e-104,3.8e-89,1.2e-60	28240269,30072576,29875488,28240269	0.85,1.00,1.00,0.85
LGR5	15.63	55304	chr12_169	16296_43_chr12_1	LGR5	chr12	+	71439769	LGR5	Leucine-rich repeat-containing G-protein coupled receptor 5	O75473	16296_43	chr12:71495073	3	chr12:71495073,chr12:71495706,rs150639530	chr12	71495073	70495073	72495073	GTAGTGGGG	!	1	1.04	cis	55304	LGR5,ZFC3H1,THAP2,TMEM19,RAB21,TSPAN8		-0.32	-0.32	15.63	15.63	1	1	0	NA	0	N	N	1	1	3	4	0.002	0.025	N	-	-	-	-
RAB21	24.49	30804	chr12_172	17514_48_chr12_1	RAB21	chr12	+	71754862	RAB21	Ras-related protein Rab-21	Q9UL25	17514_48	rs61754230	1	rs61754230	chr12	71785666	70785666	72785666	T	C	1	1.6	cis	30804	RAB21,TBC1D15,MRS2P2,TMEM19,THAP2,ZFC3H1	RAB21 (e); RAB21 (c)	-0.33	-0.33	24.49	24.49	1	1	1	1	0	Y	N	1	1	1	1	0.003	0.019	N	-	-	-	-
GLIPR1	25.66	6069	chr12_174	9265_10_chr12_1	GLIPR1	chr12	+	75480732	GLIP1	Glioma pathogenesis-related protein 1	P48060	9265_10	rs36098052,rs397705215	214	chr12:75382633,chr12:75413201,chr12:75417783,chr12:75424612,chr12:75429933,chr12:75431228,chr12:75432528,chr12:75434737,chr12:75447125,chr12:75471696,chr12:75475986,chr12:75480292,chr12:75486311,chr12:75486801,chr12:75496006,chr12:75496564,rs10506668,rs1051446,rs10785187,rs10785189,rs10785190,rs10879905,rs10879906,rs10879907,rs10879913,rs10879916,rs10879918,rs10879919,rs10879922,rs10879923,rs1118…	chr12	75486801	74486801	76486801	GGGGTCTGGGGGTG	!	1	39.89	cis	6069	GLIPR1,KRR1,GLIPR1L2,CAPS2,GLIPR1L1,KCNC2	CAPS2,GLIPR1,GLIPR1L1,GLIPR1L2 (e); GLIPR1L2 (c)	-0.09	-0.09	25.66	25.66	1	1	7	0.86	62	N	Y	1	1	2	3	0.003	0.02	N	-	-	-	-
NTS	12.38	486439	chr12_177	7857_22_chr12_1	NTS	chr12	+	85874294	NEUT	Neurotensin/neuromedin N	P30990	7857_22	rs752750259	6	chr12:85801405,rs138520790,rs181916322,rs567148368,rs752750259,rs763793005	chr12	85387855	84387855	86387855	A	C	1	0.13	cis	486439	ALX1,LRRIQ1,TSPAN19,RASSF9,SLC6A15,NTS	NTS (c)	-0.86	-0.86	12.38	12.38	1	1	0	NA	0	Y	N	1	1	4	6	0.002	0.027	N	-	-	-	-
MGAT4C	10.03	821878	chr12_178	7208_60_chr12_1	MGAT4C	chr12	-	86839006	MGT4C	Alpha-1,3-mannosyl-glycoprotein 4-beta-N-acetylglucosaminyltransferase C	Q9UBM8	7208_60	chr12:86017128	54	chr12:85905236,chr12:85995544,chr12:86017128,chr12:86020187,chr12:86030407,chr12:86067566,rs112737944,rs113256648,rs113418159,rs113727865,rs1278788865,rs1377455567,rs140510790,rs1411357776,rs142545155,rs147502522,rs147763218,rs17855890,rs372293105,rs55692321,rs55757008,rs55914419,rs55987654,rs56051740,rs56206801,rs56299996,rs56378013,rs61929360,rs61929427,rs61931062,rs61931065,rs61931066,rs619310…	chr12	86017128	85017128	87017128	!	TTTAAAAAAAACG	1	9.17	cis	821878	MGAT4C,NTS,RASSF9,ALX1,LRRIQ1,TSPAN19	MGAT4C (c)	0.09	0.09	10.03	10.03	1	1	0	NA	0	Y	N	1	1	2	3	0.001	0.014	N	-	-	-	-
LUM	128.92	3414	chr12_185	13114_50_chr12_1	LUM	chr12	-	91111765	Lumican	Lumican	P51884	13114_50	rs746572002	1	rs746572002	chr12	91108351	89914869	92119236	G	A	1	0.18	cis	3414	LUM,DCN,KERA,EPYC,CCER1,LINC00615	LUM (c)	-2.21	-2.21	128.92	128.92	1	9	0	NA	0	Y	Y	1	2	1	5	0.019	0.091	N	-	-	-	-
CRADD	10.01	160165	chr12_188	15322_35_chr12_1	CRADD	chr12	+	93677341	CRADD	Death domain-containing protein CRADD	P78560	15322_35	rs60169972	3	chr12:93843305,rs60169972,rs73222761	chr12	93837506	92837506	94837506	C	G	1	17.31	cis	160165	CRADD,LOC101928731,SOCS2,SOCS2-AS1,PLXNC1,MRPL42		-0.07	-0.07	10.01	10.01	1	1	0	NA	0	N	N	1	1	2	2	0.001	0.017	N	-	-	-	-
PLXNC1	763.24	71400	chr12_189	4564_2_chr12_1	PLXNC1	chr12	+	94148722	PLXC1	Plexin-C1	O60486	4564_2	rs115651556	1	rs115651556	chr12	94220122	93124074	95347068	A	G	1	1.48	cis	71400	PLXNC1,CEP83,CEP83-AS1,CRADD,MIR5700,TMCC3	PLXNC1 (c)	-2.04	-2.04	763.24	763.24	1	10	0	NA	0	Y	N	1	1	1	4	0.118	0.308	Y	rs115651556	2.10E-100	29875488	1
LTA4H	8.97	4639	chr12_193	3204_2_chr12_1	LTA4H	chr12	-	96043520	LKHA4	Leukotriene A-4 hydrolase	P09960	3204_2	chr12:96048159	2	chr12:96048159,rs34665243	chr12	96048159	95048159	97048159	!	C	1	49.1	cis	4639	LTA4H,TRD-GTC2-8,HAL,AMDHD1,CCDC38,ELK3		0.05	0.05	8.97	8.97	1	1	0	NA	0	N	N	1	1	4	4	0.001	0.02	N	-	-	-	-
TMPO	8.77	13054380	chr12_229	8265_225_chr12_1	TMPO	chr12	+	98515572	LAP2B	Lamina-associated polypeptide 2, isoforms beta/gamma	P42167	8265_225	rs653178	16	chr12:111394413,chr12:111395984,chr12:111427245,rs10774624,rs10774625,rs11065979,rs11065987,rs11065991,rs111338191,rs3184504,rs35350651,rs4766578,rs597808,rs653178,rs7137828,rs7310615	chr12	111569952	110569952	112569952	C	T	1	38.12	trans	13054380	ATXN2,BRAP,ACAD10,SH2B3,ALDH2,FAM109A	SH2B3 (c)	0.05	0.05	8.77	8.77	1	1	NA	NA	NA	NA	NA	124	126	4	4	0.001	0.015	N	-	-	-	-
MYBPC1	19.7	56537	chr12_201	7648_9_chr12_1	MYBPC1	chr12	+	101594848	MYPC1	Myosin-binding protein C, slow-type	Q00872	7648_9	rs3817552	8	chr12:101661913,chr12:101668628,rs143149447,rs3817552,rs59931471,rs60643738,rs60827809,rs80087033	chr12	101651385	100651385	102651385	G	C	1	15.36	cis	56537	MYBPC1,CHPT1,SYCP3,GNPTAB,SPIC,DRAM1	MYBPC1 (c)	-0.11	-0.11	19.7	19.7	1	1	0	NA	0	Y	N	1	1	2	6	0.003	0.032	N	-	-	-	-
GNS	20.65	36994026	chr12_205	3616_3_chr12_1	GNS	chr12	-	64759446	GNS	N-acetylglucosamine-6-sulfatase	P15586	3616_3	chr12:101753472	7	chr12:101623126,chr12:101753472,chr12:101939836,rs192344989,rs34002892,rs765913176,rs887053506	chr12	101753472	100699211	102766189	!	GAACA	1	0.09	trans	36994026	GNPTAB,SYCP3,CHPT1,MYBPC1,DRAM1,WASHC3	GNPTAB (c)	1.21	1.21	20.65	20.65	1	3	NA	NA	NA	NA	NA	1	1	2	6	0.003	0.028	N	-	-	-	-
IAPP	192.48	80472046	chr12_209	19639_53_chr12_1	IAPP	chr12	+	21354959	IAPP	Islet amyloid polypeptide	P10997	19639_53	rs7964859	9	rs10128856,rs10128858,rs10745925,rs10778152,rs10860794,rs4764822,rs4764823,rs4764824,rs7964859	chr12	101827005	100544042	102897249	G	C	1	27.83	trans	80472046	GNPTAB,DRAM1,SYCP3,CHPT1,MYBPC1,WASHC3		-0.27	-0.27	192.48	192.48	1	8	NA	NA	NA	NA	NA	8	34	1	15	0.028	0.139	N	-	-	-	-
IGF1	15.8	1225042	chr12_214	2952_75_chr12_1	IGF1	chr12	-	102481839	IGF-I	Insulin-like growth factor I	P05019	2952_75	rs138858962	3	rs138858962,rs537152278,rs777044210	chr12	103706881	102706881	104706881	A	T	1	0.34	trans	1225042	STAB2,NT5DC3,TTC41P,LINC02401,C12orf42,HSP90B1	STAB2 (c)	0.55	0.55	15.8	15.8	1	1	NA	NA	NA	NA	NA	31	52	3	6	0.002	0.047	N	-	-	-	-
TMEM132B	163.98	4408995	chr12_262	8890_9_chr12_1	TMEM132B	chr12	+	125186749	T132B	Transmembrane protein 132B	Q14DG7	8890_9	rs55851595	18	chr12:129614036,rs139574809,rs55851595,rs61943512,rs61943547,rs61943548,rs61943549,rs61943550,rs61943551,rs61943554,rs61943557,rs61943559,rs7295079,rs7306272,rs7312176,rs73157264,rs761412872,rs7973346	chr12	129595744	128069956	130595744	T	C	1	7.03	trans	4408995	TMEM132D,TMEM132D-AS2,LINC02418,TMEM132D-AS1,FZD10-AS1,FZD10		0.44	0.44	163.98	163.98	1	3	NA	NA	NA	NA	NA	2	2	1	9	0.026	0.086	N	-	-	-	-
NT5DC3	97.7	61387	chr12_215	9126_171_chr12_1	NT5DC3	chr12	-	103841239	NT5D3	5'-nucleotidase domain-containing protein 3	Q86UY8	9126_171	rs954921	33	chr12:103778169,chr12:103780984,chr12:103782378,chr12:103789421,chr12:103789674,chr12:103790775,chr12:103791190,chr12:103791479,rs10861092,rs10861098,rs10861099,rs10861102,rs10861103,rs11111773,rs11111775,rs11111777,rs113015092,rs1370777,rs1370778,rs1370779,rs1968513,rs199823036,rs2888792,rs35677122,rs367816195,rs4964819,rs4964820,rs5001722,rs5800598,rs934843,rs934845,rs934846,rs954921	chr12	103779852	102779852	104844051	C	T	1	37.8	cis	61387	NT5DC3,STAB2,TTC41P,HSP90B1,MIR3652,C12orf73	STAB2 (e)	0.17	0.17	97.7	97.7	1	3	0	NA	1	N	N	1	1	1	2	0.014	0.035	N	-	-	-	-
HSP90B1	1769.3	15499	chr12_218	6393_63_chr12_1	HSP90B1	chr12	+	103930333	Endoplasmin	Endoplasmin	P14625	6393_63	rs2583264	27	chr12:103951634,chr12:103957893,rs10669608,rs1165692,rs1165693,rs1165694,rs1165695,rs1165696,rs1177457,rs1179177,rs15805,rs2576975,rs2583254,rs2583262,rs2583264,rs2700505,rs2700508,rs2700509,rs2722190,rs2722191,rs2722192,rs34281070,rs3830654,rs3842649,rs63070260,rs703657,rs7645	chr12	103945832	102929460	104974671	C	T	1	30.7	cis	15499	HSP90B1,C12orf73,MIR3652,TTC41P,TDG,GLT8D2	C12orf73 (e); C12orf73 (c)	0.72	0.72	1769.3	1769.3	1	4	0	NA	6	N	Y	1	3	1	1	0.215	0.241	Y	rs1165693,rs2576975	0,1e-300	29875488,30072576	1.00,1.00
[truncated: 1,606 more rows]
[truncated: 3 more columns]
