# Supplementary material for: An optimal variant to gene distance window derived from an empirical definition of cis and trans protein QTLs
Source: BMC Bioinformatics. 2022 May 8;23:169. doi: 10.1186/s12859-022-04706-x (PMC9082853; doi:10.1186/s12859-022-04706-x)
Supplement: Supplementary file 3 — Additional file3. eqtl distances and meta data for eqtlgen. [file 12859_2022_4706_MOESM3_ESM.txt]

ensembl_gene	Z-score	dist	dist_to_midpoint	TSS	Pvalue	SNP	SNPChr	SNPPos	AssessedAllele	OtherAllele	Zscore	Gene	GeneSymbol	GeneChr	GenePos	NrCohorts	NrSamples	FDR	BonferroniP
ENSG00000172322	200.7534	13454	8735	10103915	3.2717E-310	rs12230244	12	10117369	T	A	200.7534	ENSG00000172322	CLEC12A	12	10126104	34	30596	0.0	4.1662E-302
ENSG00000074803	193.7198	113653	57446	48483861	3.2717E-310	rs964611	15	48597514	A	C	193.7198	ENSG00000074803	SLC12A1	15	48540068	15	13755	0.0	4.1662E-302
ENSG00000002933	186.3215	20603	22961	150497491	3.2717E-310	rs7806458	7	150476888	G	A	186.3215	ENSG00000002933	TMEM176A	7	150499849	37	31682	0.0	4.1662E-302
ENSG00000145730	172.3943	29109	109453	102089685	3.2717E-310	rs2431321	5	102118794	C	T	172.3943	ENSG00000145730	PAM	5	102228247	35	31355	0.0	4.1662E-302
ENSG00000170448	168.0507	821	34519	47916653	3.2717E-310	rs6858440	4	47917474	G	A	168.0507	ENSG00000170448	NFXL1	4	47882955	37	31683	0.0	4.1662E-302
ENSG00000164308	163.657	40946	19058	96211643	3.2717E-310	rs2910686	5	96252589	C	T	163.657	ENSG00000164308	ERAP2	5	96233531	34	26454	0.0	4.1662E-302
ENSG00000100376	161.9513	24129	7636	45704849	3.2717E-310	rs6007595	22	45728978	G	C	161.9513	ENSG00000100376	FAM118A	22	45721342	36	31569	0.0	4.1662E-302
ENSG00000100079	158.2979	8434	2250	37978623	3.2717E-310	rs5756736	22	37970189	G	A	158.2979	ENSG00000100079	LGALS2	22	37972439	33	23875	0.0	4.1662E-302
ENSG00000123219	158.0669	311	22392	64858998	3.2717E-310	rs432206	5	64858687	G	C	158.0669	ENSG00000123219	CENPK	5	64836295	36	31566	0.0	4.1662E-302
ENSG00000163993	155.4618	2877	827	6694796	3.2717E-310	rs3822263	4	6697673	T	C	-155.4618	ENSG00000163993	S100P	4	6696846	35	28797	0.0	4.1662E-302
ENSG00000174652	152.755	16471	4980	9546254	3.2717E-310	rs1978713	19	9529783	G	C	-152.755	ENSG00000174652	ZNF266	19	9534763	37	31684	0.0	4.1662E-302
ENSG00000116299	150.1966	50092	3542	109656301	3.2717E-310	rs649539	1	109706393	A	G	-150.1966	ENSG00000116299	KIAA1324	1	109702851	35	30606	0.0	4.1662E-302
ENSG00000006282	149.4707	4104	2293	48620419	3.2717E-310	rs9890200	17	48624523	C	A	-149.4707	ENSG00000006282	SPATA20	17	48626816	35	27304	0.0	4.1662E-302
ENSG00000124587	149.3767	6285	1390	42946958	3.2717E-310	rs2395943	6	42940673	A	G	-149.3767	ENSG00000124587	PEX6	6	42939283	37	31684	0.0	4.1662E-302
ENSG00000106772	146.4977	201953	54597	79521003	3.2717E-310	rs620476	9	79319050	A	C	146.4977	ENSG00000106772	PRUNE2	9	79373647	37	31684	0.0	4.1662E-302
ENSG00000036448	146.4914	88860	28700	1993155	3.2717E-310	rs62480001	8	2082015	C	G	146.4914	ENSG00000036448	MYOM2	8	2053315	35	31053	0.0	4.1662E-302
ENSG00000198715	146.1862	21642	18850	156265463	3.2717E-310	rs12128955	1	156243821	C	T	146.1862	ENSG00000198715	C1orf85	1	156262671	36	26609	0.0	4.1662E-302
ENSG00000071246	145.5909	43641	54052	77228532	3.2717E-310	rs8023040	14	77184891	T	G	145.5909	ENSG00000071246	VASH1	14	77238943	37	31683	0.0	4.1662E-302
ENSG00000107796	144.4932	1469	29627	90751147	3.2717E-310	rs3824729	10	90752616	A	G	144.4932	ENSG00000107796	ACTA2	10	90722989	37	31682	0.0	4.1662E-302
ENSG00000177868	144.1869	16969	11853	43282954	3.2717E-310	rs2816599	1	43265985	T	C	144.1869	ENSG00000177868	CCDC23	1	43277838	35	31353	0.0	4.1662E-302
ENSG00000090382	143.3691	10016	12962	69742121	3.2717E-310	rs4761234	12	69732105	C	T	-143.3691	ENSG00000090382	LYZ	12	69745067	35	31353	0.0	4.1662E-302
ENSG00000187164	143.1194	173642	52464	118886097	3.2717E-310	rs1905542	10	118712455	C	T	143.1194	ENSG00000187164	KIAA1598	10	118764919	37	31684	0.0	4.1662E-302
ENSG00000138801	142.8263	31980	33108	108641608	3.2717E-310	rs2522420	4	108609628	C	A	142.8263	ENSG00000138801	PAPSS1	4	108576520	36	31644	0.0	4.1662E-302
ENSG00000129295	141.9259	37886	89645	133687838	3.2717E-310	rs10110952	8	133725724	T	G	-141.9259	ENSG00000129295	LRRC6	8	133636079	37	31684	0.0	4.1662E-302
ENSG00000134202	141.768	599	3316	110284384	3.2717E-310	rs4970777	1	110283785	C	T	-141.768	ENSG00000134202	GSTM3	1	110280469	36	31300	0.0	4.1662E-302
ENSG00000116688	140.8936	5851	10815	12040238	3.2717E-310	rs873458	1	12046089	G	A	140.8936	ENSG00000116688	MFN2	1	12056904	37	31684	0.0	4.1662E-302
ENSG00000160305	139.1488	81681	26124	47878812	3.2717E-310	rs9306156	21	47960493	C	T	139.1488	ENSG00000160305	DIP2A	21	47934369	35	31354	0.0	4.1662E-302
ENSG00000166839	138.8732	16881	40351	65204101	3.2717E-310	rs1628955	15	65187220	T	C	138.8732	ENSG00000166839	ANKDD1A	15	65227571	37	31681	0.0	4.1662E-302
ENSG00000172954	138.6761	881	97618	30670092	3.2717E-310	rs1662955	2	30670973	C	T	138.6761	ENSG00000172954	LCLAT1	2	30768591	37	31684	0.0	4.1662E-302
ENSG00000176393	138.539	4114	7773	201951500	3.2717E-310	rs11586632	1	201955614	G	A	-138.539	ENSG00000176393	RNPEP	1	201963387	37	31684	0.0	4.1662E-302
ENSG00000187624	138.3856	470	7166	260118	3.2717E-310	rs11150882	17	259648	A	G	138.3856	ENSG00000187624	C17orf97	17	266814	37	31684	0.0	4.1662E-302
ENSG00000184106	138.3251	300	7345	41190382	3.2717E-310	rs12529029	6	41190682	C	G	138.3251	ENSG00000184106	TREML3P	6	41183337	30	26820	0.0	4.1662E-302
ENSG00000258289	137.9041	1796	16911	65381079	3.2717E-310	rs7143764	14	65379283	G	A	137.9041	ENSG00000258289	CHURC1	14	65396194	36	31470	0.0	4.1662E-302
ENSG00000171860	137.2626	8370	4285	8219067	3.2717E-310	rs2072448	12	8210697	A	G	-137.2626	ENSG00000171860	C3AR1	12	8214982	37	31683	0.0	4.1662E-302
ENSG00000107798	136.7235	171387	70893	91174314	3.2717E-310	rs1412444	10	91002927	T	C	136.7235	ENSG00000107798	LIPA	10	91073820	37	31684	0.0	4.1662E-302
ENSG00000149577	135.4863	12512	3157	117049449	3.2717E-310	rs499713	11	117061961	T	C	-135.4863	ENSG00000149577	SIDT2	11	117058804	36	31567	0.0	4.1662E-302
ENSG00000183844	135.0751	13498	13111	42676139	3.2717E-310	rs66817580	21	42689637	T	G	135.0751	ENSG00000183844	FAM3B	21	42702748	35	30721	0.0	4.1662E-302
ENSG00000133687	134.9027	18231	123729	29937692	3.2717E-310	rs4931215	12	29919461	G	A	134.9027	ENSG00000133687	TMTC1	12	29795732	36	31470	0.0	4.1662E-302
ENSG00000135929	134.5192	3871	20643	219646472	3.2717E-310	rs7603709	2	219642601	A	G	134.5192	ENSG00000135929	CYP27A1	2	219663244	37	31684	0.0	4.1662E-302
ENSG00000152672	133.8381	6120	12099	71047732	3.2717E-310	rs7561215	2	71053852	A	G	133.8381	ENSG00000152672	CLEC4F	2	71041753	37	31684	0.0	4.1662E-302
ENSG00000166847	133.822	17884	3643	23652713	3.2717E-310	rs34514	16	23670597	A	G	133.822	ENSG00000166847	DCTN5	16	23666954	37	31684	0.0	4.1662E-302
ENSG00000240344	133.1048	11681	2483	201754026	3.2717E-310	rs2136600	2	201742345	T	C	-133.1048	ENSG00000240344	PPIL3	2	201744828	36	31569	0.0	4.1662E-302
ENSG00000123838	132.6122	3157	17198	207277607	3.2717E-310	rs12063500	1	207280764	T	C	132.6122	ENSG00000123838	C4BPA	1	207297962	16	14263	0.0	4.1662E-302
ENSG00000184292	132.2549	3330	4364	59043166	3.2717E-310	rs10889104	1	59046496	G	C	132.2549	ENSG00000184292	TACSTD2	1	59042132	35	31354	0.0	4.1662E-302
ENSG00000130177	132.1926	1567	20485	115000362	3.2717E-310	rs9590403	13	114998795	T	C	132.1926	ENSG00000130177	CDC16	13	115019280	35	31355	0.0	4.1662E-302
ENSG00000186470	131.8984	759	7338	26365387	3.2717E-310	rs9357006	6	26364628	C	A	-131.8984	ENSG00000186470	BTN3A2	6	26371966	37	31684	0.0	4.1662E-302
ENSG00000026297	131.7897	27953	41797	167370679	3.2717E-310	rs393727	6	167398632	T	A	131.7897	ENSG00000026297	RNASET2	6	167356835	35	26490	0.0	4.1662E-302
ENSG00000196526	131.4109	2645	87961	7941653	3.2717E-310	rs62290601	4	7939008	A	T	131.4109	ENSG00000196526	AFAP1	4	7851047	36	31559	0.0	4.1662E-302
ENSG00000013573	131.0634	14181	1292	31226779	3.2717E-310	rs7309189	12	31240960	A	G	-131.0634	ENSG00000013573	DDX11	12	31242252	35	26395	0.0	4.1662E-302
ENSG00000073605	129.7151	46987	39357	38076107	3.2717E-310	rs12936231	17	38029120	C	G	129.7151	ENSG00000073605	GSDMB	17	38068477	36	31568	0.0	4.1662E-302
ENSG00000178952	128.4982	84	1915	28857729	3.2717E-310	rs7187776	16	28857645	G	A	128.4982	ENSG00000178952	TUFM	16	28855730	35	31484	0.0	4.1662E-302
ENSG00000198178	128.2981	4017	7078	7904201	3.2717E-310	rs10845821	12	7900184	T	C	128.2981	ENSG00000198178	CLEC4C	12	7893106	37	31675	0.0	4.1662E-302
ENSG00000154330	128.0488	232341	116669	70943224	3.2717E-310	rs4745101	9	71175565	T	A	128.0488	ENSG00000154330	PGM5	9	71058896	34	30733	0.0	4.1662E-302
ENSG00000226752	126.8509	369	15141	123587106	3.2717E-310	rs10760117	9	123586737	T	G	126.8509	ENSG00000226752	RP11-27I1.2	9	123601878	25	17435	0.0	4.1662E-302
ENSG00000188056	126.4994	642	5921	41196062	3.2717E-310	rs6458200	6	41195420	T	G	126.4994	ENSG00000188056	TREML4	6	41201341	34	25646	0.0	4.1662E-302
ENSG00000198502	126.1192	80385	86857	32498064	3.2717E-310	rs111454690	6	32578449	T	C	126.1192	ENSG00000198502	HLA-DRB5	6	32491592	33	24482	0.0	4.1662E-302
ENSG00000101290	125.0376	34331	1219	5107432	3.2717E-310	rs6053166	20	5141763	T	G	-125.0376	ENSG00000101290	CDS2	20	5142982	35	31350	0.0	4.1662E-302
ENSG00000180767	124.8335	4722	4782	126243126	3.2717E-310	rs11718493	3	126247848	C	T	-124.8335	ENSG00000180767	CHST13	3	126252630	36	31563	0.0	4.1662E-302
ENSG00000123427	123.8126	2386	3138	58165275	3.2717E-310	rs10877014	12	58167661	G	A	123.8126	ENSG00000123427	METTL21B	12	58170799	35	25690	0.0	4.1662E-302
ENSG00000198952	123.6902	8799	8006	156252620	3.2717E-310	rs12128955	1	156243821	C	T	123.6902	ENSG00000198952	SMG5	1	156235815	36	31470	0.0	4.1662E-302
ENSG00000084072	123.5903	62952	27086	40157854	3.2717E-310	rs7547787	1	40220806	A	G	123.5903	ENSG00000084072	PPIE	1	40193720	36	31642	0.0	4.1662E-302
ENSG00000256660	123.2009	45857	49853	10163226	3.2717E-310	rs12230244	12	10117369	T	A	123.2009	ENSG00000256660	CLEC12B	12	10167222	36	31559	0.0	4.1662E-302
ENSG00000127946	123.1987	120951	18121	75368280	3.2717E-310	rs1186222	7	75247329	T	C	-123.1987	ENSG00000127946	HIP1	7	75265450	35	26395	0.0	4.1662E-302
ENSG00000005020	123.0209	82719	81370	27034858	3.2717E-310	rs2960785	7	26952139	C	T	123.0209	ENSG00000005020	SKAP2	7	26870769	35	31084	0.0	4.1662E-302
ENSG00000101639	122.5094	56423	10422	12991361	3.2717E-310	rs570505	18	13047784	T	G	122.5094	ENSG00000101639	CEP192	18	13058206	37	31683	0.0	4.1662E-302
ENSG00000140092	122.2058	74481	35193	92414331	3.2717E-310	rs2267989	14	92339850	A	G	-122.2058	ENSG00000140092	FBLN5	14	92375043	36	31470	0.0	4.1662E-302
ENSG00000213462	122.1255	17492	9525	64467121	3.2717E-310	rs7807855	7	64449629	G	A	122.1255	ENSG00000213462	ERV3-1	7	64459154	32	22592	0.0	4.1662E-302
ENSG00000137106	122.0541	1598	8760	37422663	3.2717E-310	rs7856656	9	37421065	T	C	122.0541	ENSG00000137106	GRHPR	9	37429825	36	30935	0.0	4.1662E-302
ENSG00000198468	121.6473	896	2094	213031430	3.2717E-310	rs2279692	1	213030534	C	T	-121.6473	ENSG00000198468	FLVCR1-AS1	1	213028440	24	20026	0.0	4.1662E-302
ENSG00000173801	121.6157	4023	87769	39943183	3.2717E-310	rs11079013	17	39947206	A	C	121.6157	ENSG00000173801	JUP	17	39859437	35	31071	0.0	4.1662E-302
ENSG00000160781	121.5228	25940	28278	156217881	3.2717E-310	rs12128955	1	156243821	C	T	121.5228	ENSG00000160781	PAQR6	1	156215543	37	31684	0.0	4.1662E-302
ENSG00000111696	120.3672	8943	26429	104234975	3.2717E-310	rs10861116	12	104226032	A	C	120.3672	ENSG00000111696	NT5DC3	12	104199603	37	31684	0.0	4.1662E-302
ENSG00000052749	120.1601	38191	15685	99161127	3.2717E-310	rs954149	10	99122936	A	G	120.1601	ENSG00000052749	RRP12	10	99138621	37	31684	0.0	4.1662E-302
ENSG00000186468	119.9	18623	21233	81574396	3.2717E-310	rs226206	5	81593019	C	A	-119.9	ENSG00000186468	RPS23	5	81571786	34	24456	0.0	4.1662E-302
ENSG00000121716	119.7268	27457	11616	99933737	3.2717E-310	rs6955367	7	99961194	G	A	119.7268	ENSG00000121716	PILRB	7	99949578	36	31185	0.0	4.1662E-302
ENSG00000133704	119.4764	72153	38654	30848920	3.2717E-310	rs78873628	12	30776767	C	A	119.4764	ENSG00000133704	IPO8	12	30815421	35	26494	0.0	4.1662E-302
ENSG00000117115	119.418	20119	6227	17445948	3.2717E-310	rs2235910	1	17425829	G	T	-119.418	ENSG00000117115	PADI2	1	17419602	37	31684	0.0	4.1662E-302
ENSG00000197147	119.2944	32576	3938	89990395	3.2717E-310	rs4658280	1	90022971	C	G	119.2944	ENSG00000197147	LRRC8B	1	90026909	33	31253	0.0	4.1662E-302
ENSG00000131401	119.1712	1463	4023	50848024	3.2717E-310	rs35522855	19	50846561	G	A	-119.1712	ENSG00000131401	NAPSB	19	50842538	35	26395	0.0	4.1662E-302
ENSG00000141698	118.8419	8361	2767	39992523	3.2717E-310	rs7215297	17	39984162	T	C	118.8419	ENSG00000141698	NT5C3B	17	39986929	35	25690	0.0	4.1662E-302
ENSG00000151552	118.7159	12825	38812	17513857	3.2717E-310	rs10020773	4	17526682	C	A	-118.7159	ENSG00000151552	QDPR	4	17487870	36	31569	0.0	4.1662E-302
ENSG00000115607	118.6035	27777	10839	103035149	3.2717E-310	rs6734762	2	103062926	T	C	118.6035	ENSG00000115607	IL18RAP	2	103052087	36	31568	0.0	4.1662E-302
ENSG00000141560	118.4308	5835	987	80674559	3.2717E-310	rs2246577	17	80680394	T	C	-118.4308	ENSG00000141560	FN3KRP	17	80681381	36	30729	0.0	4.1662E-302
ENSG00000106153	118.0329	10499	7995	56174269	3.2717E-310	rs2080141	7	56163770	C	T	118.0329	ENSG00000106153	CHCHD2	7	56171765	33	23511	0.0	4.1662E-302
ENSG00000135778	117.9607	105	13993	233086351	3.2717E-310	rs13381	1	233086456	C	T	117.9607	ENSG00000135778	NTPCR	1	233100449	36	26605	0.0	4.1662E-302
ENSG00000164597	117.5591	1694	179691	107204959	3.2717E-310	rs2237678	7	107203265	G	T	117.5591	ENSG00000164597	COG5	7	107023574	36	31470	0.0	4.1662E-302
ENSG00000125124	117.2162	48069	21345	56554195	3.2717E-310	rs9940094	16	56506126	A	C	-117.2162	ENSG00000125124	BBS2	16	56527471	35	31355	0.0	4.1662E-302
ENSG00000131238	117.1236	1904	10594	40563375	3.2717E-310	rs10889147	1	40561471	C	T	-117.1236	ENSG00000131238	PPT1	1	40550877	37	31684	0.0	4.1662E-302
ENSG00000171763	116.9899	7586	17130	45694529	3.2717E-310	rs11070457	15	45686943	C	A	116.9899	ENSG00000171763	SPATA5L1	15	45704073	36	31569	0.0	4.1662E-302
ENSG00000124588	116.6774	15749	138	2988221	3.2717E-310	rs138616686	6	3003970	G	A	-116.6774	ENSG00000124588	NQO2	6	3004108	32	30077	0.0	4.1662E-302
ENSG00000035115	116.4382	14421	38755	266398	3.2717E-310	rs7605824	2	280819	A	G	-116.4382	ENSG00000035115	SH3YL1	2	242064	37	31684	0.0	4.1662E-302
ENSG00000167528	116.4093	83514	77811	48745197	3.2717E-310	rs2450987	12	48661683	A	G	-116.4093	ENSG00000167528	ZNF641	12	48739494	36	31567	0.0	4.1662E-302
ENSG00000176485	115.9746	3713	18131	63384355	3.2717E-310	rs77111187	11	63380642	G	T	115.9746	ENSG00000176485	PLA2G16	11	63362511	33	25827	0.0	4.1662E-302
ENSG00000172543	115.8269	5962	3996	65647280	3.2717E-310	rs568617	11	65653242	T	C	-115.8269	ENSG00000172543	CTSW	11	65649246	37	31684	0.0	4.1662E-302
ENSG00000060982	115.5874	50510	18539	25102393	3.2717E-310	rs11047696	12	25051883	C	T	115.5874	ENSG00000060982	BCAT1	12	25033344	37	31684	0.0	4.1662E-302
ENSG00000139192	115.5699	9127	1714	6560856	3.2717E-310	rs2243977	12	6569983	T	C	115.5699	ENSG00000139192	TAPBPL	12	6568269	37	31683	0.0	4.1662E-302
ENSG00000173917	115.4196	43651	41058	46623441	3.2717E-310	rs1022088	17	46579790	T	A	-115.4196	ENSG00000173917	HOXB2	17	46620848	36	31569	0.0	4.1662E-302
ENSG00000168903	115.1617	41826	50767	180415845	3.2717E-310	rs7710895	5	180374019	C	T	115.1617	ENSG00000168903	BTNL3	5	180424786	32	25515	0.0	4.1662E-302
ENSG00000138744	114.8733	5764	9434	76862204	3.2717E-310	rs11732759	4	76856440	A	T	114.8733	ENSG00000138744	NAAA	4	76847006	35	31342	0.0	4.1662E-302
ENSG00000135541	114.342	25208	81914	135818914	3.2717E-310	rs6908428	6	135793706	G	A	-114.342	ENSG00000135541	AHI1	6	135711792	37	31684	0.0	4.1662E-302
ENSG00000140400	114.2106	154787	161206	75660971	3.2717E-310	rs11636031	15	75815758	C	T	114.2106	ENSG00000140400	MAN2C1	15	75654552	35	28703	0.0	4.1662E-302
ENSG00000143198	113.9464	508	14959	165600098	3.2717E-310	rs4147594	1	165600606	T	C	-113.9464	ENSG00000143198	MGST3	1	165615565	36	26609	0.0	4.1662E-302
ENSG00000167034	113.9195	84906	82789	23540440	3.2717E-310	rs3942244	8	23455534	A	G	113.9195	ENSG00000167034	NKX3-1	8	23538323	36	30763	0.0	4.1662E-302
ENSG00000127952	113.8172	9421	16412	75677322	3.2717E-310	rs113056502	7	75667901	A	G	113.8172	ENSG00000127952	STYXL1	7	75651489	35	31355	0.0	4.1662E-302
ENSG00000214078	113.4653	66240	85703	34252878	3.2717E-310	rs17093027	20	34319118	T	A	-113.4653	ENSG00000214078	CPNE1	20	34233415	36	31568	0.0	4.1662E-302
ENSG00000143297	113.286	13714	33286	157522310	3.2717E-310	rs1581997	1	157536024	T	C	113.286	ENSG00000143297	FCRL5	1	157502738	34	31315	0.0	4.1662E-302
ENSG00000112299	113.2598	4696	11534	133035188	3.2717E-310	rs2300077	6	133030492	C	T	113.2598	ENSG00000112299	VNN1	6	133018958	36	31470	0.0	4.1662E-302
ENSG00000038002	113.1393	1670	4197	178363657	3.2717E-310	rs13133517	4	178361987	C	T	-113.1393	ENSG00000038002	AGA	4	178357790	37	31684	0.0	4.1662E-302
ENSG00000171617	112.8807	14786	7778	73937249	3.2717E-310	rs10942714	5	73922463	T	C	112.8807	ENSG00000171617	ENC1	5	73930241	33	24341	0.0	4.1662E-302
ENSG00000116791	111.9405	1605	15566	75199092	3.2717E-310	rs3806160	1	75200697	T	C	111.9405	ENSG00000116791	CRYZ	1	75185131	35	25860	0.0	4.1662E-302
ENSG00000089169	111.8013	316555	152304	113008184	3.2717E-310	rs60648747	12	113324739	A	G	111.8013	ENSG00000089169	RPH3A	12	113172435	37	31684	0.0	4.1662E-302
ENSG00000166436	111.6691	11552	41467	8693413	3.2717E-310	rs2073684	11	8704965	T	C	111.6691	ENSG00000166436	TRIM66	11	8663498	26	21006	0.0	4.1662E-302
ENSG00000117226	111.5546	13759	5645	89488577	3.2717E-310	rs17433780	1	89474818	G	A	-111.5546	ENSG00000117226	GBP3	1	89480463	37	31681	0.0	4.1662E-302
ENSG00000044115	111.3478	151774	10259	137946656	3.2717E-310	rs700621	5	138098430	C	T	-111.3478	ENSG00000044115	CTNNA1	5	138108689	36	31644	0.0	4.1662E-302
ENSG00000099977	111.2083	55829	51276	24322660	3.2717E-310	rs5760119	22	24266831	G	C	-111.2083	ENSG00000099977	DDT	22	24318107	36	31562	0.0	4.1662E-302
ENSG00000019169	111.0944	18286	7961	119699742	3.2717E-310	rs4491733	2	119718028	G	A	-111.0944	ENSG00000019169	MARCO	2	119725989	37	31683	0.0	4.1662E-302
ENSG00000129925	110.9502	7984	186	437113	3.2717E-310	rs11648403	16	429129	T	C	-110.9502	ENSG00000129925	TMEM8A	16	428943	35	27280	0.0	4.1662E-302
ENSG00000100994	110.9261	12640	12332	25228705	3.2717E-310	rs11699953	20	25241345	G	C	110.9261	ENSG00000100994	PYGB	20	25253677	36	31566	0.0	4.1662E-302
ENSG00000149591	110.8677	2338	5068	117070037	3.2717E-310	rs8521	11	117067699	C	T	-110.8677	ENSG00000149591	TAGLN	11	117072767	37	31681	0.0	4.1662E-302
ENSG00000166435	110.7575	33879	36852	74660245	3.2717E-310	rs61894839	11	74626366	A	G	110.7575	ENSG00000166435	XRRA1	11	74589514	32	30870	0.0	4.1662E-302
ENSG00000106733	110.4152	4167	17989	77703133	3.2717E-310	rs11144225	9	77707300	T	A	-110.4152	ENSG00000106733	NMRK1	9	77689311	34	25572	0.0	4.1662E-302
ENSG00000198467	110.4141	2104	6618	35691017	3.2717E-310	rs13285942	9	35693121	G	A	-110.4141	ENSG00000198467	TPM2	9	35686503	36	31561	0.0	4.1662E-302
ENSG00000167207	110.1102	4440	24177	50727514	3.2717E-310	rs1981760	16	50723074	C	T	110.1102	ENSG00000167207	NOD2	16	50747251	37	31684	0.0	4.1662E-302
ENSG00000196743	109.9907	27282	1863	150591711	3.2717E-310	rs72794132	5	150618993	T	C	109.9907	ENSG00000196743	GM2A	5	150620856	35	26394	0.0	4.1662E-302
ENSG00000160200	109.8598	23991	12115	44497053	3.2717E-310	rs11700748	21	44473062	T	C	109.8598	ENSG00000160200	CBS	21	44485177	37	31684	0.0	4.1662E-302
ENSG00000138439	109.3225	4843	72132	203499901	3.2717E-310	rs113867238	2	203495058	A	G	-109.3225	ENSG00000138439	FAM117B	2	203567190	27	26079	0.0	4.1662E-302
ENSG00000138381	109.0146	36597	31857	190526111	3.2717E-310	rs1437891	2	190562708	A	G	-109.0146	ENSG00000138381	ASNSD1	2	190530851	36	31470	0.0	4.1662E-302
ENSG00000183665	108.8938	50	5621	125463048	3.2717E-310	rs3812474	8	125463098	T	A	108.8938	ENSG00000183665	TRMT12	8	125468719	37	31682	0.0	4.1662E-302
ENSG00000184674	108.6826	115221	110947	24384680	3.2717E-310	rs9612520	22	24269459	G	T	-108.6826	ENSG00000184674	GSTT1	22	24380406	35	26492	0.0	4.1662E-302
ENSG00000166825	108.5755	5362	20619	90358633	3.2717E-310	rs11073891	15	90363995	C	A	-108.5755	ENSG00000166825	ANPEP	15	90343376	37	31684	0.0	4.1662E-302
ENSG00000168824	108.4076	1863	33596	4349867	3.2717E-310	rs6843595	4	4351730	G	A	-108.4076	ENSG00000168824	NSG1	4	4385326	35	25690	0.0	4.1662E-302
ENSG00000108405	107.8444	445	10399	3819794	3.2717E-310	rs11078476	17	3820239	G	C	-107.8444	ENSG00000108405	P2RX1	17	3809840	33	23863	0.0	4.1662E-302
ENSG00000065060	107.747	31170	14359	34759857	3.2717E-310	rs7774697	6	34791027	G	A	107.747	ENSG00000065060	UHRF1BP1	6	34805386	28	26196	0.0	4.1662E-302
ENSG00000172057	107.6179	54734	51454	38083854	3.2717E-310	rs12936231	17	38029120	C	G	107.6179	ENSG00000172057	ORMDL3	17	38080574	36	31568	0.0	4.1662E-302
ENSG00000158825	107.3679	12843	2137	20915441	3.2717E-310	rs4655226	1	20928284	T	C	107.3679	ENSG00000158825	CDA	1	20930421	37	31684	0.0	4.1662E-302
ENSG00000164048	107.285	15021	14055	48282590	3.2717E-310	rs11130162	3	48297611	G	A	107.285	ENSG00000164048	ZNF589	3	48311666	35	28800	0.0	4.1662E-302
ENSG00000187010	107.1997	37217	66243	25598884	3.2717E-310	rs55794721	1	25561667	A	G	-107.1997	ENSG00000187010	RHD	1	25627910	32	27526	0.0	4.1662E-302
ENSG00000146707	106.8555	47119	38481	76256578	3.2717E-310	rs17718122	7	76209459	G	A	106.8555	ENSG00000146707	POMZP3	7	76247940	32	27880	0.0	4.1662E-302
ENSG00000197345	106.8243	4105	2175	68671303	3.2717E-310	rs636049	11	68667198	C	A	-106.8243	ENSG00000197345	MRPL21	11	68665023	36	31470	0.0	4.1662E-302
ENSG00000111671	106.474	6320	2892	6998522	3.2717E-310	rs76355614	12	6992202	A	G	106.474	ENSG00000111671	SPSB2	12	6989310	33	25954	0.0	4.1662E-302
ENSG00000115523	106.229	20705	13866	85912298	3.2717E-310	rs12151742	2	85933003	T	C	106.229	ENSG00000115523	GNLY	2	85919137	36	31568	0.0	4.1662E-302
ENSG00000108384	106.1804	33387	54271	56769934	3.2717E-310	rs35797125	17	56736547	A	G	106.1804	ENSG00000108384	RAD51C	17	56790818	37	31684	0.0	4.1662E-302
ENSG00000114770	105.9776	1079	50120	183735803	3.2717E-310	rs1520195	3	183736882	A	G	-105.9776	ENSG00000114770	ABCC5	3	183686762	37	31684	0.0	4.1662E-302
ENSG00000170866	105.9508	9452	4403	54809952	3.2717E-310	rs367070	19	54800500	G	A	-105.9508	ENSG00000170866	LILRA3	19	54804903	25	20939	0.0	4.1662E-302
ENSG00000002549	105.6665	21022	5632	17578815	3.2717E-310	rs3775926	4	17599837	G	A	105.6665	ENSG00000002549	LAP3	4	17594205	35	28802	0.0	4.1662E-302
ENSG00000161055	105.6512	22429	21710	180018540	3.2717E-310	rs6877400	5	179996111	C	T	105.6512	ENSG00000161055	SCGB3A1	5	180017821	32	24208	0.0	4.1662E-302
ENSG00000147813	105.6061	16043	17975	144660819	3.2717E-310	rs9657360	8	144676862	C	T	-105.6061	ENSG00000147813	NAPRT1	8	144658887	33	19750	0.0	4.1662E-302
ENSG00000110203	105.5824	30700	18190	71825915	3.2717E-310	rs146694036	11	71856615	T	C	105.5824	ENSG00000110203	FOLR3	11	71838425	36	31569	0.0	4.1662E-302
ENSG00000185043	105.5496	904	1132	90777279	3.2717E-310	rs9744242	15	90776375	C	T	105.5496	ENSG00000185043	CIB1	15	90775243	36	31470	0.0	4.1662E-302
ENSG00000196756	105.1323	4926	2455	37063996	3.2717E-310	rs788343	20	37059070	T	C	105.1323	ENSG00000196756	RP4-564F22.2	20	37056615	24	17320	0.0	4.1662E-302
ENSG00000183605	105.1189	4591	7859	120925179	3.2717E-310	rs10749291	10	120920588	T	C	-105.1189	ENSG00000183605	SFXN4	10	120912729	37	31684	0.0	4.1662E-302
ENSG00000135968	105.0414	16397	46824	109065017	3.2717E-310	rs147362369	2	109048620	T	C	-105.0414	ENSG00000135968	GCC2	2	109095444	35	31351	0.0	4.1662E-302
ENSG00000122873	104.9733	11172	21436	60028818	3.2717E-310	rs1339586	10	60017646	C	T	-104.9733	ENSG00000122873	CISD1	10	60039082	34	28588	0.0	4.1662E-302
ENSG00000111450	104.6008	32710	7877	131323811	3.2717E-310	rs7301826	12	131291101	C	T	-104.6008	ENSG00000111450	STX2	12	131298978	35	31354	0.0	4.1662E-302
ENSG00000156110	104.3652	17973	261077	75910960	3.2717E-310	rs67594352	10	75928933	C	T	104.3652	ENSG00000156110	ADK	10	76190010	31	25573	0.0	4.1662E-302
ENSG00000177697	104.1173	2876	618	832843	3.2717E-310	rs7127272	11	835719	G	A	-104.1173	ENSG00000177697	CD151	11	836337	31	23324	0.0	4.1662E-302
ENSG00000167768	103.9037	2809	27	53074191	3.2717E-310	rs2741159	12	53071382	C	A	103.9037	ENSG00000167768	KRT1	12	53071355	35	26485	0.0	4.1662E-302
ENSG00000145214	103.9015	19310	5306	980683	3.2717E-310	rs1377586	4	961373	A	G	103.9015	ENSG00000145214	DGKQ	4	966679	31	23453	0.0	4.1662E-302
ENSG00000130202	103.7942	22897	1371	45349432	3.2717E-310	rs17561351	19	45372329	G	A	103.7942	ENSG00000130202	PVRL2	19	45370958	34	30759	0.0	4.1662E-302
ENSG00000183386	103.6953	5963	1545	38471278	3.2717E-310	rs4634868	1	38465315	A	G	103.6953	ENSG00000183386	FHL3	1	38466860	36	31599	0.0	4.1662E-302
ENSG00000168385	103.6091	62826	82289	242254515	3.2717E-310	rs35533015	2	242191689	A	G	103.6091	ENSG00000168385	SEPT2	2	242273978	35	31355	0.0	4.1662E-302
ENSG00000169413	103.5959	70222	70930	21249210	3.2717E-310	rs8003799	14	21178988	T	A	103.5959	ENSG00000169413	RNASE6	14	21249918	31	28918	0.0	4.1662E-302
ENSG00000163584	103.5916	4208	1404	170588272	3.2717E-310	rs35192046	3	170584064	C	A	103.5916	ENSG00000163584	RPL22L1	3	170585468	31	25431	0.0	4.1662E-302
ENSG00000198756	103.5366	70393	16359	184006863	3.2717E-310	rs4233115	1	183936470	G	A	-103.5366	ENSG00000198756	GLT25D2	1	183952829	36	26609	0.0	4.1662E-302
ENSG00000078114	103.3089	38198	235305	21463116	3.2717E-310	rs7922952	10	21501314	C	T	103.3089	ENSG00000078114	NEBL	10	21266009	36	31563	0.0	4.1662E-302
ENSG00000160856	103.1215	1654	10534	157670647	3.2717E-310	rs2210913	1	157668993	T	C	103.1215	ENSG00000160856	FCRL3	1	157658459	33	30721	0.0	4.1662E-302
ENSG00000157168	103.0136	935894	373071	31496902	3.2717E-310	rs2466076	8	32432796	G	T	-103.0136	ENSG00000157168	NRG1	8	32059725	36	31565	0.0	4.1662E-302
ENSG00000196655	102.8311	5145	1634	118889142	3.2717E-310	rs569	11	118894287	G	A	102.8311	ENSG00000196655	TRAPPC4	11	118892653	37	31684	0.0	4.1662E-302
ENSG00000134824	102.7177	35112	2075	61560452	3.2717E-310	rs968567	11	61595564	T	C	102.7177	ENSG00000134824	FADS2	11	61597639	34	31268	0.0	4.1662E-302
ENSG00000183172	102.7066	12205	10000	42475695	3.2717E-310	rs4147638	22	42487900	A	G	-102.7066	ENSG00000183172	C22orf32	22	42497900	36	26609	0.0	4.1662E-302
ENSG00000197146	102.5808	38801	39950	167360151	3.2717E-310	rs408087	6	167398952	C	T	102.5808	ENSG00000197146	AL133458.1	6	167359002	14	10576	0.0	4.1662E-302
ENSG00000131634	102.5586	4945	8501	1578689	3.2717E-310	rs8048206	16	1583634	C	T	102.5586	ENSG00000131634	TMEM204	16	1592135	36	30925	0.0	4.1662E-302
ENSG00000184939	102.4734	20158	2833	68563993	3.2717E-310	rs8058314	16	68584151	G	A	-102.4734	ENSG00000184939	ZFP90	16	68586984	36	31567	0.0	4.1662E-302
ENSG00000161533	102.2868	15658	3306	73975515	3.2717E-310	rs8065144	17	73959857	G	A	-102.2868	ENSG00000161533	ACOX1	17	73956551	36	31300	0.0	4.1662E-302
ENSG00000164144	101.9884	41	69222	153701089	3.2717E-310	rs4619875	4	153701130	T	C	101.9884	ENSG00000164144	ARFIP1	4	153770352	37	31684	0.0	4.1662E-302
ENSG00000178381	101.9121	4252	8596	1200395	3.2717E-310	rs6945636	7	1204647	T	A	101.9121	ENSG00000178381	ZFAND2A	7	1196051	36	31568	0.0	4.1662E-302
ENSG00000004534	101.8767	119879	39860	49977440	3.2717E-310	rs2245365	3	50097319	A	C	101.8767	ENSG00000004534	RBM6	3	50057459	34	26109	0.0	4.1662E-302
ENSG00000111906	101.7173	26325	12932	125623282	3.2717E-310	rs1040803	6	125596957	T	C	-101.7173	ENSG00000111906	HDDC2	6	125609889	37	31684	0.0	4.1662E-302
ENSG00000103479	101.6334	22787	6049	53467889	3.2717E-310	rs9929873	16	53490676	T	C	-101.6334	ENSG00000103479	RBL2	16	53496725	36	31569	0.0	4.1662E-302
ENSG00000076864	101.1046	18670	55217	21995801	3.2717E-310	rs17423390	1	22014471	G	T	-101.1046	ENSG00000076864	RAP1GAP	1	21959254	37	31684	0.0	4.1662E-302
ENSG00000110455	100.4221	514	8634	44087475	3.2717E-310	rs2074038	11	44087989	T	G	100.4221	ENSG00000110455	ACCS	11	44096623	28	21334	0.0	4.1662E-302
ENSG00000180537	100.4112	3661	31589	13924677	3.2717E-310	rs1330118	6	13921016	C	T	100.4112	ENSG00000180537	RNF182	6	13952605	29	26410	0.0	4.1662E-302
ENSG00000160213	100.2708	5506	7473	45196326	3.2717E-310	rs35285321	21	45201832	A	G	-100.2708	ENSG00000160213	CSTB	21	45194359	35	27279	0.0	4.1662E-302
ENSG00000101307	99.9278	92566	64296	1600707	3.2717E-310	rs6033979	20	1508141	T	C	-99.9278	ENSG00000101307	SIRPB1	20	1572437	34	30599	0.0	4.1662E-302
ENSG00000127337	99.7995	974	16520	69753483	3.2717E-310	rs7136238	12	69752509	T	G	-99.7995	ENSG00000127337	YEATS4	12	69769029	36	31565	0.0	4.1662E-302
ENSG00000198121	99.6513	111572	194291	113800981	3.2717E-310	rs10980797	9	113912553	G	A	-99.6513	ENSG00000198121	LPAR1	9	113718262	36	31566	0.0	4.1662E-302
ENSG00000172728	99.5576	17164	68463	33330940	3.2717E-310	rs2732275	8	33348104	G	A	99.5576	ENSG00000172728	FUT10	8	33279641	36	31470	0.0	4.1662E-302
ENSG00000166387	99.2588	13894	58020	7534529	3.2717E-310	rs7126061	11	7548423	G	A	-99.2588	ENSG00000166387	PPFIBP2	11	7606443	37	31684	0.0	4.1662E-302
ENSG00000100109	99.1925	3930	6710	26908471	3.2717E-310	rs12628373	22	26904541	A	G	-99.1925	ENSG00000100109	TFIP11	22	26897831	37	31684	0.0	4.1662E-302
ENSG00000148484	99.1846	2394	111065	16859527	3.2717E-310	rs812426	10	16857133	G	C	99.1846	ENSG00000148484	RSU1	10	16746068	36	31569	0.0	4.1662E-302
ENSG00000149573	99.171	10174	4607	118135251	3.2717E-310	rs1715453	11	118125077	T	C	-99.171	ENSG00000149573	MPZL2	11	118129684	37	31683	0.0	4.1662E-302
ENSG00000138829	99.0171	73680	126959	127994878	3.2717E-310	rs79813368	5	127921198	A	G	99.0171	ENSG00000138829	FBN2	5	127794239	36	31568	0.0	4.1662E-302
ENSG00000164978	98.9207	3236	3866	34329504	3.2717E-310	rs7039222	9	34332740	G	A	98.9207	ENSG00000164978	NUDT2	9	34336606	37	31684	0.0	4.1662E-302
ENSG00000171049	98.9065	12424	3174	52255279	3.2717E-310	rs17694990	19	52267703	G	T	-98.9065	ENSG00000171049	FPR2	19	52264529	36	31300	0.0	4.1662E-302
ENSG00000182093	98.7522	21317	2825	40752170	3.2717E-310	rs2837008	21	40773487	C	T	98.7522	ENSG00000182093	WRB	21	40776312	36	31644	0.0	4.1662E-302
ENSG00000127954	98.6992	48274	33043	87936206	3.2717E-310	rs112036721	7	87887932	C	T	-98.6992	ENSG00000127954	STEAP4	7	87920975	36	31569	0.0	4.1662E-302
ENSG00000106565	98.3844	21560	16522	150498448	3.2717E-310	rs7806458	7	150476888	G	A	98.3844	ENSG00000106565	TMEM176B	7	150493410	15	9186	0.0	4.1662E-302
ENSG00000196352	98.3057	3364	23093	207494853	3.2717E-310	rs891376	1	207491489	T	C	-98.3057	ENSG00000196352	CD55	1	207514582	37	31684	0.0	4.1662E-302
ENSG00000170486	98.2712	29542	37517	52995322	3.2717E-310	rs658084	12	53024864	G	C	-98.2712	ENSG00000170486	KRT72	12	52987347	36	31569	0.0	4.1662E-302
ENSG00000134215	98.1797	393901	196909	108507766	3.2717E-310	rs8676	1	108113865	G	A	98.1797	ENSG00000134215	VAV3	1	108310774	36	31470	0.0	4.1662E-302
ENSG00000109272	97.8557	4956	5439	74718906	3.2717E-310	rs7658970	4	74713950	T	C	97.8557	ENSG00000109272	PF4V1	4	74719389	36	31300	0.0	4.1662E-302
ENSG00000170430	97.7871	180283	29872	131265448	3.2717E-310	rs1008982	10	131445731	C	T	-97.7871	ENSG00000170430	MGMT	10	131415859	35	30918	0.0	4.1662E-302
ENSG00000158373	97.6353	644	5970	26158349	3.2717E-310	rs1009181	6	26158993	C	T	-97.6353	ENSG00000158373	HIST1H2BD	6	26164963	37	31684	0.0	4.1662E-302
ENSG00000092020	97.5848	33494	52019	35591723	3.2717E-310	rs28399702	14	35625217	T	G	-97.5848	ENSG00000092020	PPP2R3C	14	35573198	35	31526	0.0	4.1662E-302
ENSG00000135205	97.542	70376	33173	76751751	3.2717E-310	rs12704823	7	76822127	T	C	-97.542	ENSG00000135205	CCDC146	7	76855300	36	31566	0.0	4.1662E-302
ENSG00000116171	97.5326	7	62230	53392901	3.2717E-310	rs1242331	1	53392908	A	G	-97.5326	ENSG00000116171	SCP2	1	53455138	35	31261	0.0	4.1662E-302
ENSG00000204650	96.7297	504537	490593	43697694	3.2717E-310	rs112327670	17	44202231	G	A	96.7297	ENSG00000204650	CRHR1-IT1	17	43711638	30	22495	0.0	4.1662E-302
ENSG00000146833	96.4603	2806	18515	99517223	3.2717E-310	rs2571997	7	99514417	A	C	-96.4603	ENSG00000146833	TRIM4	7	99495902	36	31470	0.0	4.1662E-302
ENSG00000197375	96.3255	28397	41328	131705444	3.2717E-310	rs11242109	5	131677047	T	G	-96.3255	ENSG00000197375	SLC22A5	5	131718375	36	31568	0.0	4.1662E-302
ENSG00000112139	96.2883	3458	30856	37667082	3.2717E-310	rs9349050	6	37663624	T	C	96.2883	ENSG00000112139	MDGA1	6	37632768	36	31557	0.0	4.1662E-302
ENSG00000139899	96.2689	49	2260	24900160	3.2717E-310	rs1956905	14	24900209	C	G	-96.2689	ENSG00000139899	CBLN3	14	24897949	35	31355	0.0	4.1662E-302
ENSG00000189060	96.1926	1164	2328	38201114	3.2717E-310	rs5756825	22	38199950	T	C	96.1926	ENSG00000189060	H1F0	22	38202278	36	31469	0.0	4.1662E-302
ENSG00000144115	95.9781	6598	14753	88469835	3.2717E-310	rs10185660	2	88463237	C	T	95.9781	ENSG00000144115	THNSL2	2	88477990	36	31470	0.0	4.1662E-302
ENSG00000235169	95.6804	2176	579	3689352	3.2717E-310	rs1175550	1	3691528	G	A	95.6804	ENSG00000235169	SMIM1	1	3690949	29	22395	0.0	4.1662E-302
ENSG00000218510	95.606	427	2590	22351681	3.2717E-310	rs11801382	1	22352108	T	C	95.606	ENSG00000218510	LINC00339	1	22354698	25	17434	0.0	4.1662E-302
ENSG00000131797	95.4067	4654	9247	31711911	3.2717E-310	rs4632148	16	31707257	C	T	95.4067	ENSG00000131797	CLUHP3	16	31716504	33	22883	0.0	4.1662E-302
ENSG00000089876	95.3509	16745	13305	127585005	3.2717E-310	rs11244686	10	127568260	A	G	-95.3509	ENSG00000089876	DHX32	10	127554955	37	31684	0.0	4.1662E-302
ENSG00000116857	95.0383	16903	1498	201140702	3.2717E-310	rs1106729	1	201123799	C	G	95.0383	ENSG00000116857	TMEM9	1	201122301	36	31567	0.0	4.1662E-302
ENSG00000136240	94.8719	21506	2361	6523873	3.2717E-310	rs6796	7	6502367	C	T	-94.8719	ENSG00000136240	KDELR2	7	6504728	36	31355	0.0	4.1662E-302
ENSG00000198945	94.6341	39617	24258	130334844	3.2717E-310	rs7740107	6	130374461	T	A	94.6341	ENSG00000198945	L3MBTL3	6	130398719	36	31565	0.0	4.1662E-302
ENSG00000127507	94.5597	2094	20980	14889353	3.2717E-310	rs2286361	19	14887259	T	G	94.5597	ENSG00000127507	EMR2	19	14866279	34	30408	0.0	4.1662E-302
ENSG00000204525	94.5588	2243	552	31239907	3.2717E-310	rs114629030	6	31237664	C	T	94.5588	ENSG00000204525	HLA-C	6	31238216	32	24779	0.0	4.1662E-302
ENSG00000254531	94.4774	17155	17706	102268937	3.2717E-310	rs2583394	4	102251782	T	C	-94.4774	ENSG00000254531	AP001816.1	4	102269488	28	21408	0.0	4.1662E-302
ENSG00000073584	94.4156	24818	13045	38804760	3.2717E-310	rs8066541	17	38779942	G	A	94.4156	ENSG00000073584	SMARCE1	17	38792987	35	31231	0.0	4.1662E-302
ENSG00000116198	94.2134	26198	3631	3773778	3.2717E-310	rs6424058	1	3747580	T	C	94.2134	ENSG00000116198	CEP104	1	3751211	34	25475	0.0	4.1662E-302
ENSG00000175857	94.127	29804	26977	57787262	3.2717E-310	rs963699	5	57817066	G	C	-94.127	ENSG00000175857	GAPT	5	57790089	34	25090	0.0	4.1662E-302
ENSG00000092036	94.1169	46878	52345	23426370	3.2717E-310	rs8021296	14	23473248	T	C	94.1169	ENSG00000092036	HAUS4	14	23420903	34	30726	0.0	4.1662E-302
ENSG00000239672	94.0398	283	4163	49230897	3.2717E-310	rs7207370	17	49231180	G	A	94.0398	ENSG00000239672	NME1	17	49235343	35	28832	0.0	4.1662E-302
ENSG00000066027	94.0222	27679	65839	212458879	3.2717E-310	rs17018853	1	212431200	T	A	94.0222	ENSG00000066027	PPP2R5A	1	212497039	36	31559	0.0	4.1662E-302
ENSG00000087253	93.9989	74217	35381	55542910	3.2717E-310	rs12934747	16	55617127	T	C	93.9989	ENSG00000087253	LPCAT2	16	55581746	36	31567	0.0	4.1662E-302
ENSG00000177000	93.8007	14677	4078	11866977	3.2717E-310	rs1476413	1	11852300	T	C	93.8007	ENSG00000177000	MTHFR	1	11856378	36	31470	0.0	4.1662E-302
ENSG00000085265	93.6653	848	3341	137809809	3.2717E-310	rs12377780	9	137808961	A	C	93.6653	ENSG00000085265	FCN1	9	137805620	37	31684	0.0	4.1662E-302
ENSG00000241764	93.5945	1282	400	107385026	3.2717E-310	rs3735609	7	107383744	G	C	93.5945	ENSG00000241764	AC002467.7	7	107384144	30	22493	0.0	4.1662E-302
ENSG00000102575	93.5649	3036	5210	11689823	3.2717E-310	rs9305023	19	11692859	C	T	93.5649	ENSG00000102575	ACP5	19	11687649	35	31343	0.0	4.1662E-302
ENSG00000120539	93.4565	1010	15037	27443753	3.2717E-310	rs7900024	10	27444763	C	A	-93.4565	ENSG00000120539	MASTL	10	27459800	36	31468	0.0	4.1662E-302
ENSG00000185808	93.3501	27703	32865	38445470	3.2717E-310	rs1473807	21	38473173	A	G	93.3501	ENSG00000185808	PIGP	21	38440308	36	31569	0.0	4.1662E-302
ENSG00000182923	93.3153	6577	51214	134204585	3.2717E-310	rs4498009	3	134198008	C	G	-93.3153	ENSG00000182923	CEP63	3	134249222	35	28801	0.0	4.1662E-302
ENSG00000135919	93.2079	13196	18908	224904036	3.2717E-310	rs10194024	2	224890840	C	A	93.2079	ENSG00000135919	SERPINE2	2	224871932	36	30935	0.0	4.1662E-302
ENSG00000167766	93.1743	52124	3906	53193749	3.2717E-310	rs657259	19	53141625	A	G	-93.1743	ENSG00000167766	ZNF83	19	53145531	34	31260	0.0	4.1662E-302
ENSG00000119139	93.1628	51718	15247	71736209	3.2717E-310	rs1416738	9	71787927	T	C	-93.1628	ENSG00000119139	TJP2	9	71803174	35	31146	0.0	4.1662E-302
ENSG00000093134	93.0384	5187	11176	133055904	3.2717E-310	rs6569843	6	133061091	C	T	-93.0384	ENSG00000093134	VNN3	6	133049915	37	31684	0.0	4.1662E-302
ENSG00000139344	92.9931	926	11723	96337071	3.2717E-310	rs7486703	12	96337997	A	G	-92.9931	ENSG00000139344	AMDHD1	12	96349720	37	31684	0.0	4.1662E-302
ENSG00000136819	92.9263	9406	5119	132598142	3.2717E-310	rs7034673	9	132588736	T	A	-92.9263	ENSG00000136819	C9orf78	9	132593855	36	31569	0.0	4.1662E-302
ENSG00000125637	92.8149	28568	5612	113914902	3.2717E-310	rs2241976	2	113943470	G	A	92.8149	ENSG00000125637	PSD4	2	113937858	34	31017	0.0	4.1662E-302
ENSG00000176783	92.6607	18876	10858	178977559	3.2717E-310	rs11743261	5	178996435	G	A	-92.6607	ENSG00000176783	RUFY1	5	179007293	36	31644	0.0	4.1662E-302
ENSG00000166831	92.5116	5929	11919	65067786	3.2717E-310	rs139434180	15	65061857	A	T	92.5116	ENSG00000166831	RBPMS2	15	65049938	35	31239	0.0	4.1662E-302
ENSG00000104497	92.5098	10462	32105	82755101	3.2717E-310	rs12676438	8	82765563	C	T	92.5098	ENSG00000104497	SNX16	8	82733458	36	31569	0.0	4.1662E-302
ENSG00000110074	92.4986	52182	56720	126138950	3.2717E-310	rs633607	11	126086768	T	C	-92.4986	ENSG00000110074	FOXRED1	11	126143488	36	31568	0.0	4.1662E-302
ENSG00000037474	92.4165	30860	13834	6633404	3.2717E-310	rs2303711	5	6602544	T	C	92.4165	ENSG00000037474	NSUN2	5	6616378	37	31676	0.0	4.1662E-302
ENSG00000171729	92.4031	10250	44224	15479028	3.2717E-310	rs72640763	1	15468778	C	A	92.4031	ENSG00000171729	TMEM51	1	15513002	37	31684	0.0	4.1662E-302
ENSG00000237753	92.3574	3472	1543	113403267	3.2717E-310	rs4849090	2	113399795	T	C	92.3574	ENSG00000237753	AC079922.3	2	113401338	29	21746	0.0	4.1662E-302
ENSG00000148110	92.3515	71398	28153	97136833	3.2717E-310	rs16910109	9	97208231	G	A	92.3515	ENSG00000148110	HIATL1	9	97180078	36	31355	0.0	4.1662E-302
ENSG00000064886	92.2534	22278	944	111743393	3.2717E-310	rs79561756	1	111765671	A	C	92.2534	ENSG00000064886	CHI3L2	1	111764727	35	30817	0.0	4.1662E-302
ENSG00000112303	92.1967	8601	1194	133084598	3.2717E-310	rs2300079	6	133075997	A	C	-92.1967	ENSG00000112303	VNN2	6	133074803	35	26492	0.0	4.1662E-302
ENSG00000124780	91.9676	1855	9631	39282329	3.2717E-310	rs3734618	6	39284184	G	A	-91.9676	ENSG00000124780	KCNK17	6	39274553	37	31684	0.0	4.1662E-302
ENSG00000106868	91.9172	1045	68357	114937688	3.2717E-310	rs3860162	9	114938733	A	C	-91.9172	ENSG00000106868	SUSD1	9	114870376	36	31565	0.0	4.1662E-302
ENSG00000163050	91.9149	91824	46820	227085237	3.2717E-310	rs12406714	1	227177061	T	C	-91.9149	ENSG00000163050	ADCK3	1	227130241	35	26494	0.0	4.1662E-302
ENSG00000104427	91.8946	15454	10372	79578282	3.2717E-310	rs7842142	8	79593736	T	G	-91.8946	ENSG00000104427	ZC2HC1A	8	79604108	33	24727	0.0	4.1662E-302
ENSG00000124570	91.7995	54580	42731	2972090	3.2717E-310	rs11242808	6	2917510	T	C	-91.7995	ENSG00000124570	SERPINB6	6	2960241	36	31564	0.0	4.1662E-302
ENSG00000204084	91.6357	48333	5153	38412729	3.2717E-310	rs36084352	1	38364396	C	T	-91.6357	ENSG00000204084	INPP5B	1	38369549	36	31350	0.0	4.1662E-302
ENSG00000237943	91.553	3833	1203	6622381	3.2717E-310	rs41284471	10	6626214	A	G	-91.553	ENSG00000237943	PRKCQ-AS1	10	6625011	29	22166	0.0	4.1662E-302
ENSG00000242498	91.4205	15729	22244	90456188	3.2717E-310	rs1256854	15	90471917	G	T	-91.4205	ENSG00000242498	C15orf38	15	90449673	31	22465	0.0	4.1662E-302
ENSG00000162994	91.3393	326	28560	55459699	3.2717E-310	rs17046778	2	55459373	G	T	91.3393	ENSG00000162994	CLHC1	2	55430813	35	25690	0.0	4.1662E-302
ENSG00000121691	91.3343	12886	29454	34460472	3.2717E-310	rs11032695	11	34447586	G	T	91.3343	ENSG00000121691	CAT	11	34477040	35	30721	0.0	4.1662E-302
ENSG00000182253	91.2873	9185	9504	99638420	3.2717E-310	rs11636944	15	99647605	G	T	-91.2873	ENSG00000182253	SYNM	15	99657109	37	31684	0.0	4.1662E-302
ENSG00000184752	91.2159	6	53364	95397546	3.2717E-310	rs835044	12	95397552	T	C	91.2159	ENSG00000184752	NDUFA12	12	95344188	36	31462	0.0	4.1662E-302
ENSG00000004809	90.9389	630	25347	110797844	3.2717E-310	rs2428188	6	110797214	C	G	90.9389	ENSG00000004809	SLC22A16	6	110771867	36	31558	0.0	4.1662E-302
ENSG00000003137	90.9213	63592	72992	72375167	3.2717E-310	rs12466112	2	72438759	G	A	90.9213	ENSG00000003137	CYP26B1	2	72365767	36	31300	0.0	4.1662E-302
ENSG00000089177	90.7911	1114	149551	16554078	3.2717E-310	rs6034535	20	16552964	A	C	-90.7911	ENSG00000089177	KIF16B	20	16403413	36	31470	0.0	4.1662E-302
ENSG00000184898	90.7732	122	6848	152118393	3.2717E-310	rs55775354	2	152118271	A	G	-90.7732	ENSG00000184898	RBM43	2	152111423	28	26194	0.0	4.1662E-302
ENSG00000153113	90.6411	134762	5321	95860971	3.2717E-310	rs2351245	5	95995733	T	G	90.6411	ENSG00000153113	CAST	5	95990412	35	26395	0.0	4.1662E-302
ENSG00000214087	90.5991	12386	11011	79650954	3.2717E-310	rs34034499	17	79638568	C	G	-90.5991	ENSG00000214087	ARL16	17	79649579	32	26180	0.0	4.1662E-302
ENSG00000029725	90.2824	127334	75549	5185558	3.2717E-310	rs80010790	17	5312892	G	A	90.2824	ENSG00000029725	RABEP1	17	5237343	36	26609	0.0	4.1662E-302
ENSG00000145703	90.2757	5125	147316	75699074	3.2717E-310	rs3886042	5	75704199	A	G	90.2757	ENSG00000145703	IQGAP2	5	75851515	37	31684	0.0	4.1662E-302
ENSG00000263753	90.2602	11896	5080	5232875	3.2717E-310	rs1044656	18	5244771	C	T	90.2602	ENSG00000263753	LINC00667	18	5239691	25	17434	0.0	4.1662E-302
ENSG00000129933	90.2296	34039	15002	19431490	3.2717E-310	rs9304960	19	19465529	A	G	-90.2296	ENSG00000129933	MAU2	19	19450527	33	23642	0.0	4.1662E-302
ENSG00000168874	90.2097	40060	58421	85978467	3.2717E-310	rs751163	2	85938407	C	A	90.2097	ENSG00000168874	ATOH8	2	85996828	36	31558	0.0	4.1662E-302
ENSG00000025772	90.108	86	9092	43589127	3.2717E-310	rs2234197	20	43589041	A	G	-90.108	ENSG00000025772	TOMM34	20	43579949	35	31270	0.0	4.1662E-302
ENSG00000145284	90.1013	45259	129918	83720010	3.2717E-310	rs12490	4	83765269	T	C	90.1013	ENSG00000145284	SCD5	4	83635351	36	31470	0.0	4.1662E-302
ENSG00000111666	90.0516	1407	25003	102090725	3.2717E-310	rs2695284	12	102089318	G	A	-90.0516	ENSG00000111666	CHPT1	12	102114321	36	31470	0.0	4.1662E-302
ENSG00000167065	90.0398	22403	30323	31063877	3.2717E-310	rs13055538	22	31086280	T	C	-90.0398	ENSG00000167065	DUSP18	22	31055957	36	31556	0.0	4.1662E-302
ENSG00000054523	89.9543	825	84574	10270863	3.2717E-310	rs11121529	1	10271688	G	C	89.9543	ENSG00000054523	KIF1B	1	10356262	34	31144	0.0	4.1662E-302
ENSG00000260065	89.8577	723	2250	26921002	3.2717E-310	rs4275	22	26921725	G	A	89.8577	ENSG00000260065	CTA-445C9.15	22	26919475	13	5492	0.0	4.1662E-302
ENSG00000197766	89.8004	85	2143	859453	3.2717E-310	rs71335276	19	859368	T	G	89.8004	ENSG00000197766	CFD	19	861511	27	19008	0.0	4.1662E-302
ENSG00000111231	89.7567	12516	4097	110907073	3.2717E-310	rs11065647	12	110894557	G	A	-89.7567	ENSG00000111231	GPN3	12	110898654	27	26079	0.0	4.1662E-302
ENSG00000164111	89.7487	4809	9770	122618268	3.2717E-310	rs28454132	4	122613459	A	C	89.7487	ENSG00000164111	ANXA5	4	122603689	36	31569	0.0	4.1662E-302
ENSG00000088833	89.5836	6121	12754	1454487	3.2717E-310	rs6135033	20	1448366	G	T	-89.5836	ENSG00000088833	NSFL1C	20	1435612	36	31355	0.0	4.1662E-302
ENSG00000096696	89.5807	102738	125309	7541808	3.2717E-310	rs11243180	6	7439070	G	A	-89.5807	ENSG00000096696	DSP	6	7564379	36	31642	0.0	4.1662E-302
ENSG00000197355	89.5637	2756	6275	139971953	3.2717E-310	rs11794029	9	139969197	C	G	-89.5637	ENSG00000197355	UAP1L1	9	139975472	32	21095	0.0	4.1662E-302
ENSG00000110871	89.5297	45006	60586	120972237	3.2717E-310	rs509445	12	121017243	C	A	89.5297	ENSG00000110871	COQ5	12	120956657	35	23841	0.0	4.1662E-302
ENSG00000068097	89.5091	11193	29062	58156292	3.2717E-310	rs10515177	17	58167485	G	A	89.5091	ENSG00000068097	HEATR6	17	58138423	37	31683	0.0	4.1662E-302
ENSG00000204020	89.4357	4629	3789	90521163	3.2717E-310	rs10509554	10	90525792	T	C	89.4357	ENSG00000204020	LIPN	10	90529581	26	21006	0.0	4.1662E-302
ENSG00000079459	89.3737	24823	2955	11653082	3.2717E-310	rs1293299	8	11677905	C	A	-89.3737	ENSG00000079459	FDFT1	8	11674950	34	26266	0.0	4.1662E-302
ENSG00000120008	89.347	56443	27265	122610687	3.2717E-310	rs79742829	10	122667130	T	A	-89.347	ENSG00000120008	WDR11	10	122639865	21	18338	0.0	4.1662E-302
ENSG00000100034	89.1081	8545	8163	22307209	3.2717E-310	rs62234965	22	22298664	G	A	-89.1081	ENSG00000100034	PPM1F	22	22290501	36	31469	0.0	4.1662E-302
ENSG00000135953	89.1021	3540	6984	103353347	3.2717E-310	rs2540317	2	103349807	G	A	89.1021	ENSG00000135953	MFSD9	2	103342823	37	31684	0.0	4.1662E-302
ENSG00000164530	89.0709	6255	11457	36922209	3.2717E-310	rs1023037	6	36915954	A	G	89.0709	ENSG00000164530	PI16	6	36927411	37	31684	0.0	4.1662E-302
ENSG00000140678	89.0331	2478	16409	31366455	3.2717E-310	rs11574631	16	31363977	C	T	-89.0331	ENSG00000140678	ITGAX	16	31380386	35	26393	0.0	4.1662E-302
ENSG00000113971	88.9174	5480	76679	132441303	3.2717E-310	rs11718115	3	132435823	T	C	-88.9174	ENSG00000113971	NPHP3	3	132359144	37	31684	0.0	4.1662E-302
ENSG00000139190	88.6539	1077	5452	6580153	3.2717E-310	rs2534722	12	6581230	T	G	88.6539	ENSG00000139190	VAMP1	12	6575778	36	31567	0.0	4.1662E-302
ENSG00000257017	88.6232	473	2758	72088491	3.2717E-310	rs8062041	16	72088964	T	C	-88.6232	ENSG00000257017	HP	16	72091722	35	31070	0.0	4.1662E-302
ENSG00000168765	88.2507	5058	9765	110198703	3.2717E-310	rs11101980	1	110193645	G	T	-88.2507	ENSG00000168765	GSTM4	1	110203410	35	26390	0.0	4.1662E-302
ENSG00000162366	88.1892	900	2826	47656716	3.2717E-310	rs2248907	1	47655816	A	G	-88.1892	ENSG00000162366	PDZK1IP1	1	47652990	36	28917	0.0	4.1662E-302
ENSG00000176749	88.1754	8983	6665	30813637	3.2717E-310	rs62065493	17	30822620	G	C	88.1754	ENSG00000176749	CDK5R1	17	30815955	35	31521	0.0	4.1662E-302
ENSG00000196730	88.0458	59465	46237	90112143	3.2717E-310	rs7855635	9	90171608	C	T	88.0458	ENSG00000196730	DAPK1	9	90217845	37	31681	0.0	4.1662E-302
ENSG00000140471	88.0102	21618	313	101143435	3.2717E-310	rs8029594	15	101121817	C	G	-88.0102	ENSG00000140471	LINS	15	101121504	33	26395	0.0	4.1662E-302
ENSG00000161326	87.8636	16456	28289	35849937	3.2717E-310	rs79925212	17	35833481	A	T	87.8636	ENSG00000161326	DUSP14	17	35861770	35	26494	0.0	4.1662E-302
ENSG00000171055	87.8343	94086	46756	36873230	3.2717E-310	rs10180760	2	36779144	G	T	87.8343	ENSG00000171055	FEZ2	2	36825900	37	31683	0.0	4.1662E-302
ENSG00000072401	87.7705	49472	32138	60094735	3.2717E-310	rs4390300	10	60144207	A	G	-87.7705	ENSG00000072401	UBE2D1	10	60112069	16	14263	0.0	4.1662E-302
ENSG00000136717	87.7402	25457	4207	127864931	3.2717E-310	rs11682128	2	127839474	A	G	87.7402	ENSG00000136717	BIN1	2	127835267	35	31228	0.0	4.1662E-302
ENSG00000173915	87.5307	160728	157015	105156223	3.2717E-310	rs6584542	10	104995495	A	G	87.5307	ENSG00000173915	USMG5	10	105152510	27	27486	0.0	4.1662E-302
ENSG00000140450	87.4491	39782	12640	98462784	3.2717E-310	rs8028722	15	98502566	T	C	87.4491	ENSG00000140450	ARRDC4	15	98489926	36	31643	0.0	4.1662E-302
ENSG00000155158	87.4298	7768	60490	15307358	3.2717E-310	rs11792305	9	15299590	T	C	-87.4298	ENSG00000155158	TTC39B	9	15239100	35	26569	0.0	4.1662E-302
ENSG00000214941	87.4216	23121	11542	15903031	3.2717E-310	rs1045599	17	15879910	C	T	-87.4216	ENSG00000214941	ZSWIM7	17	15891452	27	21120	0.0	4.1662E-302
ENSG00000185404	87.3113	76443	38169	231191899	3.2717E-310	rs56052963	2	231268342	T	C	-87.3113	ENSG00000185404	SP140L	2	231230173	36	31470	0.0	4.1662E-302
ENSG00000160310	87.2971	94586	109564	48055079	3.2717E-310	rs9306156	21	47960493	C	T	87.2971	ENSG00000160310	PRMT2	21	48070057	36	31568	0.0	4.1662E-302
ENSG00000089127	87.2932	16535	3831	113344582	3.2717E-310	rs10850097	12	113361117	C	T	87.2932	ENSG00000089127	OAS1	12	113357286	36	31564	0.0	4.1662E-302
ENSG00000204642	87.1741	5161	2715	29690552	3.2717E-310	rs2523404	6	29695713	T	C	-87.1741	ENSG00000204642	HLA-F	6	29698428	34	30293	0.0	4.1662E-302
ENSG00000156261	86.9612	170	8826	30446118	3.2717E-310	rs2070610	21	30445948	A	G	86.9612	ENSG00000156261	CCT8	21	30437122	37	31684	0.0	4.1662E-302
ENSG00000154319	86.8324	18795	45421	11332224	3.2717E-310	rs4840568	8	11351019	A	G	86.8324	ENSG00000154319	FAM167A	8	11305598	28	26194	0.0	4.1662E-302
ENSG00000130656	86.7377	568	340	202686	3.2717E-310	rs2461286	16	203254	A	G	86.7377	ENSG00000130656	HBZ	16	203594	28	19298	0.0	4.1662E-302
ENSG00000100284	86.7309	29391	5033	35695268	3.2717E-310	rs138785	22	35724659	C	A	86.7309	ENSG00000100284	TOM1	22	35719626	36	31454	0.0	4.1662E-302
ENSG00000099940	86.5696	113974	130089	21213271	3.2717E-310	rs2072513	22	21099297	C	T	86.5696	ENSG00000099940	SNAP29	22	21229386	37	31684	0.0	4.1662E-302
ENSG00000095485	86.5516	23531	5840	102027437	3.2717E-310	rs17668357	10	102003906	C	G	86.5516	ENSG00000095485	CWF19L1	10	102009746	35	31355	0.0	4.1662E-302
ENSG00000196653	86.5208	8695	3101	44754135	3.2717E-310	rs56084453	3	44762830	G	A	86.5208	ENSG00000196653	ZNF502	3	44759729	36	31299	0.0	4.1662E-302
ENSG00000186049	86.4786	12814	18309	53012343	3.2717E-310	rs59950656	12	53025157	C	T	-86.4786	ENSG00000186049	KRT73	12	53006848	35	26492	0.0	4.1662E-302
ENSG00000083444	86.473	54333	33667	11994262	3.2717E-310	rs56243319	1	12048595	C	T	86.473	ENSG00000083444	PLOD1	1	12014928	36	31568	0.0	4.1662E-302
ENSG00000003393	86.4708	6714	33604	202645912	3.2717E-310	rs193607	2	202639198	A	G	-86.4708	ENSG00000003393	ALS2	2	202605594	37	31684	0.0	4.1662E-302
ENSG00000105499	86.4165	2454	29033	48614074	3.2717E-310	rs434371	19	48611620	C	T	-86.4165	ENSG00000105499	PLA2G4C	19	48582587	35	28793	0.0	4.1662E-302
ENSG00000133059	86.4101	62286	27738	205180727	3.2717E-310	rs61822626	1	205118441	C	T	-86.4101	ENSG00000133059	DSTYK	1	205146179	34	24991	0.0	4.1662E-302
ENSG00000164125	86.3651	174616	150194	159094470	3.2717E-310	rs9991405	4	158919854	A	C	86.3651	ENSG00000164125	FAM198B	4	159070048	36	31568	0.0	4.1662E-302
ENSG00000120451	86.1905	8815	11722	130786404	3.2717E-310	rs2276096	11	130777589	C	T	86.1905	ENSG00000120451	SNX19	11	130765867	35	31355	0.0	4.1662E-302
ENSG00000179029	86.1223	2801	1220	8079717	3.2717E-310	rs11650713	17	8076916	C	T	86.1223	ENSG00000179029	TMEM107	17	8078136	33	25836	0.0	4.1662E-302
ENSG00000132740	86.0243	1490	16890	68671310	3.2717E-310	rs496616	11	68672800	C	G	86.0243	ENSG00000132740	IGHMBP2	11	68689690	37	31683	0.0	4.1662E-302
ENSG00000160307	85.9608	64628	61505	48025121	3.2717E-310	rs9306156	21	47960493	C	T	85.9608	ENSG00000160307	S100B	21	48021998	16	14262	0.0	4.1662E-302
ENSG00000113742	85.8973	16568	20280	173315283	3.2717E-310	rs72810995	5	173331851	G	A	85.8973	ENSG00000113742	CPEB4	5	173352131	35	31484	0.0	4.1662E-302
ENSG00000139624	85.8336	10905	7952	50561288	3.2717E-310	rs11831413	12	50550383	T	A	85.8336	ENSG00000139624	CERS5	12	50542431	23	20781	0.0	4.1662E-302
ENSG00000178252	85.7353	9284	13729	49044495	3.2717E-310	rs6446205	3	49035211	G	A	85.7353	ENSG00000178252	WDR6	3	49048940	36	31569	0.0	4.1662E-302
ENSG00000124275	85.7261	41822	14403	7851299	3.2717E-310	rs162049	5	7893121	G	A	85.7261	ENSG00000124275	MTRR	5	7878718	37	31684	0.0	4.1662E-302
ENSG00000198937	85.6666	17092	25593	37467698	3.2717E-310	rs1757183	6	37484790	T	C	-85.6666	ENSG00000198937	CCDC167	6	37459197	34	25575	0.0	4.1662E-302
ENSG00000182871	85.6081	78360	24069	46825052	3.2717E-310	rs2236472	21	46903412	T	C	-85.6081	ENSG00000182871	COL18A1	21	46879343	33	23867	0.0	4.1662E-302
ENSG00000103489	85.4248	368305	183749	17564738	3.2717E-310	rs1045885	16	17196433	G	C	85.4248	ENSG00000103489	XYLT1	16	17380182	33	31247	0.0	4.1662E-302
ENSG00000167850	85.2908	882	1636	72542282	3.2717E-310	rs72844303	17	72541400	C	T	-85.2908	ENSG00000167850	CD300C	17	72539764	36	31558	0.0	4.1662E-302
ENSG00000119599	85.2357	351	16334	73393040	3.2717E-310	rs12587742	14	73393391	A	G	85.2357	ENSG00000119599	DCAF4	14	73409725	33	30817	0.0	4.1662E-302
ENSG00000101577	85.1801	46194	94355	3013313	3.2717E-310	rs9963424	18	3059507	T	C	-85.1801	ENSG00000101577	LPIN2	18	2965152	34	30706	0.0	4.1662E-302
ENSG00000148180	85.1636	65473	2946	123970072	3.2717E-310	rs10760167	9	124035545	G	A	85.1636	ENSG00000148180	GSN	9	124032599	37	31684	0.0	4.1662E-302
ENSG00000135951	85.1447	7704	86556	99771427	3.2717E-310	rs2516835	2	99779131	T	C	-85.1447	ENSG00000135951	TSGA10	2	99692575	37	31684	0.0	4.1662E-302
ENSG00000118197	85.1161	9342	32379	200639097	3.2717E-310	rs4437908	1	200648439	G	A	-85.1161	ENSG00000118197	DDX59	1	200616060	37	31684	0.0	4.1662E-302
ENSG00000116157	85.0997	4010	7349	53068044	3.2717E-310	rs835342	1	53064034	G	A	85.0997	ENSG00000116157	GPX7	1	53071383	37	31684	0.0	4.1662E-302
ENSG00000178971	85.077	9233	1353	8151362	3.2717E-310	rs9896745	17	8142129	A	G	-85.077	ENSG00000178971	CTC1	17	8140776	31	25261	0.0	4.1662E-302
ENSG00000067836	85.0597	865	3856	4852951	3.2717E-310	rs2290562	16	4853816	A	G	85.0597	ENSG00000067836	ROGDI	16	4849960	36	31354	0.0	4.1662E-302
ENSG00000254999	85.0458	92	5707	10157276	3.2717E-310	rs7645759	3	10157368	T	C	-85.0458	ENSG00000254999	BRK1	3	10163075	35	25689	0.0	4.1662E-302
ENSG00000229391	84.9832	58893	55238	32527799	3.2717E-310	rs73731427	6	32468906	T	A	84.9832	ENSG00000229391	HLA-DRB6	6	32524144	2	5824	0.0	4.1662E-302
ENSG00000116698	84.9036	104314	41299	183441351	3.2717E-310	rs12122217	1	183545665	T	C	-84.9036	ENSG00000116698	SMG7	1	183504366	34	31019	0.0	4.1662E-302
ENSG00000140386	84.8284	524069	245439	77197785	3.2717E-310	rs3765115	15	76673716	C	T	84.8284	ENSG00000140386	SCAPER	15	76919155	36	30935	0.0	4.1662E-302
ENSG00000198890	84.7897	3147	4471	107599267	3.2717E-310	rs1623927	1	107596120	T	C	-84.7897	ENSG00000198890	PRMT6	1	107600591	36	31470	0.0	4.1662E-302
ENSG00000143387	84.6144	42602	36544	150780799	3.2717E-310	rs78685532	1	150738197	C	T	84.6144	ENSG00000143387	CTSK	1	150774741	34	25887	0.0	4.1662E-302
ENSG00000107263	84.5443	49497	32155	134615461	3.2717E-310	rs61530242	9	134565964	T	C	-84.5443	ENSG00000107263	RAPGEF1	9	134533809	35	30818	0.0	4.1662E-302
ENSG00000104783	84.4938	2378	4984	44285409	3.2717E-310	rs56681946	19	44283031	C	T	84.4938	ENSG00000104783	KCNN4	19	44278047	34	31023	0.0	4.1662E-302
ENSG00000175575	84.4191	46035	20512	73587744	3.2717E-310	rs60863026	11	73633779	A	G	-84.4191	ENSG00000175575	PAAF1	11	73613267	35	31229	0.0	4.1662E-302
ENSG00000143847	84.3905	35059	8938	202995626	3.2717E-310	rs2270543	1	203030685	T	C	-84.3905	ENSG00000143847	PPFIA4	1	203021747	35	26392	0.0	4.1662E-302
ENSG00000171298	84.3808	23759	14598	78075355	3.2717E-310	rs2361724	17	78099114	G	A	84.3808	ENSG00000171298	GAA	17	78084516	36	31569	0.0	4.1662E-302
ENSG00000182362	84.3618	20081	14374	47706251	3.2717E-310	rs62224180	21	47726332	C	G	84.3618	ENSG00000182362	YBEY	21	47711958	33	26116	0.0	4.1662E-302
ENSG00000162885	84.3216	545	26727	235667781	3.2717E-310	rs381674	1	235667236	A	C	84.3216	ENSG00000162885	B3GALNT2	1	235640509	37	31680	0.0	4.1662E-302
ENSG00000155393	84.3136	7561	27784	50099852	3.2717E-310	rs7186889	16	50092291	G	A	-84.3136	ENSG00000155393	HEATR3	16	50120075	33	31256	0.0	4.1662E-302
ENSG00000149084	84.298	299948	149858	43577986	3.2717E-310	rs1061810	11	43877934	A	C	-84.298	ENSG00000149084	HSD17B12	11	43728076	35	26395	0.0	4.1662E-302
ENSG00000172469	84.2687	10497	5460	96025419	3.2717E-310	rs6940020	6	96035916	C	T	84.2687	ENSG00000172469	MANEA	6	96041376	36	31644	0.0	4.1662E-302
ENSG00000114544	84.2046	62172	14569	125820404	3.2717E-310	rs1112001	3	125758232	C	A	84.2046	ENSG00000114544	SLC41A3	3	125772801	37	31684	0.0	4.1662E-302
ENSG00000197563	84.1642	1619	70157	59854351	3.2717E-310	rs10439025	18	59852732	T	A	84.1642	ENSG00000197563	PIGN	18	59782575	35	28802	0.0	4.1662E-302
ENSG00000159231	84.0775	22148	27975	37507210	3.2717E-310	rs4817775	21	37485062	C	A	-84.0775	ENSG00000159231	CBR3	21	37513037	37	31680	0.0	4.1662E-302
ENSG00000140105	84.0059	2546	18963	100843142	3.2717E-310	rs941928	14	100840596	G	C	84.0059	ENSG00000140105	WARS	14	100821633	34	26279	0.0	4.1662E-302
ENSG00000108395	83.9999	34587	27555	57184282	3.2717E-310	rs6503893	17	57149695	G	A	-83.9999	ENSG00000108395	TRIM37	17	57122140	36	31470	0.0	4.1662E-302
ENSG00000146859	83.9614	59847	68760	134832824	3.2717E-310	rs79763157	7	134772977	C	T	83.9614	ENSG00000146859	TMEM140	7	134841737	35	26494	0.0	4.1662E-302
ENSG00000002726	83.615	44827	63265	150521715	3.2717E-310	rs7806458	7	150476888	G	A	83.615	ENSG00000002726	ABP1	7	150540153	36	26607	0.0	4.1662E-302
ENSG00000108599	83.4872	49837	12816	19881656	3.2717E-310	rs203477	17	19831819	C	A	83.4872	ENSG00000108599	AKAP10	17	19844635	37	31684	0.0	4.1662E-302
ENSG00000100991	83.4855	18306	26928	33680674	3.2717E-310	rs6088701	20	33662368	C	T	83.4855	ENSG00000100991	TRPC4AP	20	33635440	27	27597	0.0	4.1662E-302
ENSG00000145390	83.4183	19642	61107	120133742	3.2717E-310	rs11729857	4	120114100	G	C	83.4183	ENSG00000145390	USP53	4	120175207	36	31569	0.0	4.1662E-302
ENSG00000105483	83.4167	37734	146	48759203	3.2717E-310	rs1064791	19	48721469	T	A	-83.4167	ENSG00000105483	CARD8	19	48721615	26	27512	0.0	4.1662E-302
ENSG00000270127	83.3258	24282	25475	101090358	3.2717E-310	rs36053285	15	101114640	C	T	-83.3258	ENSG00000270127	RP11-526I2.5	15	101089165	13	5501	0.0	4.1662E-302
ENSG00000117481	83.1036	544	11943	46805849	3.2717E-310	rs41293273	1	46806393	C	T	83.1036	ENSG00000117481	NSUN4	1	46818336	36	31470	0.0	4.1662E-302
ENSG00000135218	83.0719	307380	152529	79998891	3.2717E-310	rs7755	7	80306271	A	G	-83.0719	ENSG00000135218	CD36	7	80153742	37	31684	0.0	4.1662E-302
ENSG00000148384	82.9514	8633	3031	139334274	3.2717E-310	rs68002978	9	139325641	T	C	-82.9514	ENSG00000148384	INPP5E	9	139328672	26	27223	0.0	4.1662E-302
ENSG00000120253	82.9354	25471	38146	150070801	3.2717E-310	rs10457850	6	150096272	C	G	-82.9354	ENSG00000120253	NUP43	6	150058126	32	23473	0.0	4.1662E-302
ENSG00000182117	82.8584	3021	2290	34635378	3.2717E-310	rs72486679	15	34632357	A	G	82.8584	ENSG00000182117	NOP10	15	34634647	36	31563	0.0	4.1662E-302
ENSG00000204711	82.8341	4	42715	72435709	3.2717E-310	rs17439752	9	72435713	G	C	82.8341	ENSG00000204711	C9orf135	9	72478428	33	25658	0.0	4.1662E-302
ENSG00000241878	82.8295	17363	4608	32058418	3.2717E-310	rs5753741	22	32041055	C	T	-82.8295	ENSG00000241878	PISD	22	32036447	35	31341	0.0	4.1662E-302
ENSG00000168961	82.7891	1267	8614	25956824	3.2717E-310	rs3751092	17	25958091	G	A	-82.7891	ENSG00000168961	LGALS9	17	25966705	33	25827	0.0	4.1662E-302
ENSG00000110906	82.76	28746	14302	109915349	3.2717E-310	rs6663	12	109886603	A	G	82.76	ENSG00000110906	KCTD10	12	109900905	37	31684	0.0	4.1662E-302
ENSG00000151632	82.6823	52361	37225	5060223	3.2717E-310	rs7893456	10	5007862	C	T	82.6823	ENSG00000151632	AKR1C2	10	5045087	36	31469	0.0	4.1662E-302
ENSG00000126432	82.5826	3656	1795	64085560	3.2717E-310	rs1047206	11	64089216	G	C	82.5826	ENSG00000126432	PRDX5	11	64087421	37	31682	0.0	4.1662E-302
ENSG00000133048	82.4898	7713	11622	203155877	3.2717E-310	rs7518666	1	203163590	C	T	-82.4898	ENSG00000133048	CHI3L1	1	203151968	26	25694	0.0	4.1662E-302
ENSG00000186792	82.2807	4202	883	50336899	3.2717E-310	rs13100173	3	50332697	A	G	-82.2807	ENSG00000186792	HYAL3	3	50333580	34	23456	0.0	4.1662E-302
ENSG00000113303	82.258	105947	80033	180326077	3.2717E-310	rs10063135	5	180432024	G	T	-82.258	ENSG00000113303	BTNL8	5	180351991	28	21343	0.0	4.1662E-302
ENSG00000240356	82.2022	63550	71844	114384667	3.2717E-310	rs1597245	2	114448217	C	G	82.2022	ENSG00000240356	RPL23AP7	2	114376373	14	6421	0.0	4.1662E-302
ENSG00000136108	82.1196	25342	35941	53029564	3.2717E-310	rs9568734	13	53004222	G	A	82.1196	ENSG00000136108	CKAP2	13	53040163	36	31470	0.0	4.1662E-302
ENSG00000116983	82.0124	17808	11287	40157361	3.2717E-310	rs784600	1	40139553	T	C	82.0124	ENSG00000116983	HPCAL4	1	40150840	37	31684	0.0	4.1662E-302
ENSG00000185651	82.0002	45675	8382	21903736	3.2717E-310	rs2070512	22	21949411	C	A	82.0002	ENSG00000185651	UBE2L3	22	21941029	36	28917	0.0	4.1662E-302
ENSG00000164237	81.964	21396	5320	10308138	3.2717E-310	rs13180748	5	10286742	C	T	81.964	ENSG00000164237	CMBL	5	10292062	37	31684	0.0	4.1662E-302
ENSG00000128973	81.9616	10693	14417	68549549	3.2717E-310	rs2169215	15	68538856	G	A	-81.9616	ENSG00000128973	CLN6	15	68524439	37	31684	0.0	4.1662E-302
ENSG00000128944	81.8772	2	5764	40674922	3.2717E-310	rs17733008	15	40674920	C	T	81.8772	ENSG00000128944	KNSTRN	15	40680684	33	25361	0.0	4.1662E-302
ENSG00000254415	81.7717	8262	10386	52150054	3.2717E-310	rs7250849	19	52158316	T	G	-81.7717	ENSG00000254415	SIGLEC14	19	52147930	27	21121	0.0	4.1662E-302
ENSG00000159445	81.7303	23396	5284	151882284	3.2717E-310	rs6685187	1	151858888	A	G	-81.7303	ENSG00000159445	THEM4	1	151864172	37	31683	0.0	4.1662E-302
ENSG00000113658	81.6843	7333	35283	135468534	3.2717E-310	rs2906834	5	135461201	C	T	81.6843	ENSG00000113658	SMAD5	5	135496484	37	31684	0.0	4.1662E-302
ENSG00000220267	81.6283	172584	173138	88986708	3.2717E-310	rs9353559	6	89159292	C	G	81.6283	ENSG00000220267	ACTBP8	6	88986154	13	5501	0.0	4.1662E-302
ENSG00000119718	81.6263	20018	16679	75469614	3.2717E-310	rs175057	14	75489632	T	C	-81.6263	ENSG00000119718	EIF2B2	14	75472953	37	31684	0.0	4.1662E-302
ENSG00000161944	81.6197	3308	3881	7019019	3.2717E-310	rs552653	17	7015711	T	C	81.6197	ENSG00000161944	ASGR2	17	7011830	36	31599	0.0	4.1662E-302
ENSG00000183891	81.5497	4811	2139	20101747	3.2717E-310	rs7563410	2	20096936	A	C	81.5497	ENSG00000183891	TTC32	2	20099075	35	26395	0.0	4.1662E-302
ENSG00000109814	81.4578	11821	2957	39529931	3.2717E-310	rs6817264	4	39518110	T	G	-81.4578	ENSG00000109814	UGDH	4	39515153	36	31625	0.0	4.1662E-302
ENSG00000133106	81.4474	34	52908	43566407	3.2717E-310	rs3825511	13	43566373	A	C	81.4474	ENSG00000133106	EPSTI1	13	43513465	35	30550	0.0	4.1662E-302
ENSG00000165730	81.3446	839	34784	70587298	3.2717E-310	rs884181	10	70586459	C	T	81.3446	ENSG00000165730	STOX1	10	70621243	35	31350	0.0	4.1662E-302
ENSG00000114742	81.2764	44593	22260	39093489	3.2717E-310	rs1053530	3	39138082	T	C	81.2764	ENSG00000114742	WDR48	3	39115822	34	26110	0.0	4.1662E-302
ENSG00000176014	81.264	10168	8157	12307668	3.2717E-310	rs7244254	18	12317836	A	G	81.264	ENSG00000176014	TUBB6	18	12325993	36	31470	0.0	4.1662E-302
ENSG00000055483	81.2475	50523	23493	76837523	3.2717E-310	rs8072569	17	76787000	G	A	-81.2475	ENSG00000055483	USP36	17	76810493	34	31470	0.0	4.1662E-302
ENSG00000161016	81.1565	9804	8393	146017972	3.2717E-310	rs2954654	8	146008168	G	A	81.1565	ENSG00000161016	RPL8	8	146016561	34	30431	0.0	4.1662E-302
ENSG00000204632	81.1329	128759	126680	29794744	3.2717E-310	rs115393188	6	29923503	T	C	-81.1329	ENSG00000204632	HLA-G	6	29796823	28	20333	0.0	4.1662E-302
ENSG00000107771	81.1072	7099	87866	86088342	3.2717E-310	rs11595016	10	86095441	T	C	-81.1072	ENSG00000107771	CCSER2	10	86183307	34	25650	0.0	4.1662E-302
ENSG00000180011	81.0823	13655	6535	72921303	3.2717E-310	rs4891245	18	72907648	G	A	-81.0823	ENSG00000180011	ZADH2	18	72914183	36	31569	0.0	4.1662E-302
ENSG00000263335	81.0713	332	2827	15820531	3.2717E-310	rs16967494	16	15820863	T	C	81.0713	ENSG00000263335	AF001548.5	16	15823690	13	5502	0.0	4.1662E-302
ENSG00000147408	80.9204	51391	125543	19615540	3.2717E-310	rs7835354	8	19564149	A	G	-80.9204	ENSG00000147408	CSGALNACT1	8	19438606	36	31470	0.0	4.1662E-302
ENSG00000198690	80.7849	80346	99974	31196055	3.2717E-310	rs2240101	15	31115709	G	C	80.7849	ENSG00000198690	FAN1	15	31215683	31	23290	0.0	4.1662E-302
ENSG00000120675	80.7511	656	42197	43597339	3.2717E-310	rs2281780	13	43597995	T	G	-80.7511	ENSG00000120675	DNAJC15	13	43640192	16	14263	0.0	4.1662E-302
ENSG00000065457	80.715	76129	62969	75657198	3.2717E-310	rs2641809	16	75581069	A	G	80.715	ENSG00000065457	ADAT1	16	75644038	37	31682	0.0	4.1662E-302
ENSG00000205464	80.6168	320	53437	81575281	3.2717E-310	rs178931	5	81575601	T	A	80.6168	ENSG00000205464	ATP6AP1L	5	81629038	35	26493	0.0	4.1662E-302
ENSG00000124357	80.6108	3580	4150	71291474	3.2717E-310	rs2287329	2	71295054	C	A	-80.6108	ENSG00000124357	NAGK	2	71299204	16	14262	0.0	4.1662E-302
ENSG00000182534	80.5977	665	18568	74707098	3.2717E-310	rs35088455	17	74706433	G	A	80.5977	ENSG00000182534	MXRA7	17	74687865	36	31594	0.0	4.1662E-302
ENSG00000177042	80.5809	7337	12231	695428	3.2717E-310	rs12277188	11	688091	T	C	-80.5809	ENSG00000177042	TMEM80	11	700322	33	30176	0.0	4.1662E-302
ENSG00000146085	80.5441	11621	28037	49430904	3.2717E-310	rs75778339	6	49442525	A	C	80.5441	ENSG00000146085	MUT	6	49414488	34	26452	0.0	4.1662E-302
ENSG00000170153	80.526	207359	33706	142134031	3.2717E-310	rs58981627	4	141926672	C	G	80.526	ENSG00000170153	RNF150	4	141960378	34	25575	0.0	4.1662E-302
ENSG00000109047	80.5148	6249	10900	9808938	3.2717E-310	rs1047334	17	9815187	C	T	80.5148	ENSG00000109047	RCVRN	17	9804287	36	30935	0.0	4.1662E-302
ENSG00000041802	80.4781	15494	351	194393206	3.2717E-310	rs112097663	3	194377712	T	C	80.4781	ENSG00000041802	LSG1	3	194377361	34	26164	0.0	4.1662E-302
ENSG00000164265	80.4759	1699	4055	147250245	3.2717E-310	rs13163344	5	147251944	G	A	-80.4759	ENSG00000164265	SCGB3A2	5	147255999	33	30404	0.0	4.1662E-302
ENSG00000135862	80.4451	4543	65609	182992595	3.2717E-310	rs11588675	1	182988052	T	C	-80.4451	ENSG00000135862	LAMC1	1	183053661	36	31568	0.0	4.1662E-302
ENSG00000170909	80.3901	52303	48269	54606000	3.2717E-310	rs10500316	19	54553697	T	C	80.3901	ENSG00000170909	OSCAR	19	54601966	34	30306	0.0	4.1662E-302
ENSG00000020922	80.3791	15026	22064	94227074	3.2717E-310	rs535801	11	94212048	T	C	80.3791	ENSG00000020922	MRE11A	11	94189984	36	26609	0.0	4.1662E-302
ENSG00000142102	80.3137	8503	5017	289135	3.2717E-310	rs7924483	11	297638	T	A	-80.3137	ENSG00000142102	ATHL1	11	292621	26	13851	0.0	4.1662E-302
ENSG00000169087	80.3066	40685	13772	122512671	3.2717E-310	rs7631922	3	122471986	G	C	-80.3066	ENSG00000169087	HSPBAP1	3	122485758	35	26493	0.0	4.1662E-302
ENSG00000163221	80.2684	5073	6044	153348125	3.2717E-310	rs2916217	1	153353198	G	A	80.2684	ENSG00000163221	S100A12	1	153347154	37	31683	0.0	4.1662E-302
ENSG00000129055	80.2662	7550	3045	134205558	3.2717E-310	rs4498009	3	134198008	C	G	-80.2662	ENSG00000129055	ANAPC13	3	134201053	35	28801	0.0	4.1662E-302
ENSG00000171033	80.2238	9729	34835	79428374	3.2717E-310	rs9693457	8	79438103	T	G	-80.2238	ENSG00000171033	PKIA	8	79472938	34	30337	0.0	4.1662E-302
ENSG00000152749	80.1768	237	16608	95254157	3.2717E-310	rs3897473	13	95253920	T	G	-80.1768	ENSG00000152749	GPR180	13	95270528	34	26405	0.0	4.1662E-302
ENSG00000183307	80.1566	3947	1413	17602257	3.2717E-310	rs9606619	22	17598310	T	C	-80.1566	ENSG00000183307	CECR6	22	17599723	36	31186	0.0	4.1662E-302
ENSG00000180104	80.0836	8152	6237	443273	3.2717E-310	rs11744539	5	451425	T	C	-80.0836	ENSG00000180104	EXOC3	5	457662	34	26534	0.0	4.1662E-302
ENSG00000205726	80.0033	14866	113863	35014706	3.2717E-310	rs4817592	21	35029572	A	G	-80.0033	ENSG00000205726	ITSN1	21	35143435	37	31674	0.0	4.1662E-302
ENSG00000267453	79.9864	770	7216	15975714	3.2717E-310	rs4807995	19	15976484	T	A	-79.9864	ENSG00000267453	AC004791.2	19	15969268	23	17259	0.0	4.1662E-302
ENSG00000185736	79.7603	496842	221043	1779670	3.2717E-310	rs3793735	10	1282828	C	T	79.7603	ENSG00000185736	ADARB2	10	1503871	35	31017	0.0	4.1662E-302
ENSG00000188404	79.7549	15207	4691	169680839	3.2717E-310	rs2223286	1	169665632	C	T	-79.7549	ENSG00000188404	SELL	1	169670323	37	31684	0.0	4.1662E-302
ENSG00000184293	79.6529	5498	3222	9885895	3.2717E-310	rs7973535	12	9880397	A	T	-79.6529	ENSG00000184293	CLECL1	12	9877175	27	27738	0.0	4.1662E-302
ENSG00000147576	79.5761	20444	264	67342420	3.2717E-310	rs2555568	8	67362864	G	A	79.5761	ENSG00000147576	ADHFE1	8	67363128	37	31684	0.0	4.1662E-302
ENSG00000236397	79.5741	66541	67810	114359144	3.2717E-310	rs11682527	2	114425685	T	G	79.5741	ENSG00000236397	DDX11L2	2	114357875	14	6420	0.0	4.1662E-302
ENSG00000182179	79.4845	66602	62232	49851379	3.2717E-310	rs7374277	3	49784777	T	C	-79.4845	ENSG00000182179	UBA7	3	49847009	35	31071	0.0	4.1662E-302
ENSG00000107020	79.4361	56008	16055	5437878	3.2717E-310	rs2381277	9	5381870	A	G	79.4361	ENSG00000107020	PLGRKT	9	5397925	35	25690	0.0	4.1662E-302
ENSG00000166275	79.3827	9598	93	104613980	3.2717E-310	rs9527	10	104623578	T	C	-79.3827	ENSG00000166275	C10orf32	10	104623485	36	31470	0.0	4.1662E-302
ENSG00000116729	79.2477	38580	105911	68698803	3.2717E-310	rs59129922	1	68737383	A	C	79.2477	ENSG00000116729	WLS	1	68631472	36	31470	0.0	4.1662E-302
ENSG00000196189	79.2011	30169	14976	156117157	3.2717E-310	rs7695	1	156147326	C	T	79.2011	ENSG00000196189	SEMA4A	1	156132350	37	31684	0.0	4.1662E-302
ENSG00000151690	79.1788	28287	22138	191273081	3.2717E-310	rs9646748	2	191301368	G	A	-79.1788	ENSG00000151690	MFSD6	2	191323506	36	30935	0.0	4.1662E-302
ENSG00000104731	79.1472	57936	23182	87799598	3.2717E-310	rs2290019	16	87741662	A	C	-79.1472	ENSG00000104731	KLHDC4	16	87764844	36	31346	0.0	4.1662E-302
ENSG00000108064	79.0562	575	7674	60144782	3.2717E-310	rs4390300	10	60144207	A	G	-79.0562	ENSG00000108064	TFAM	10	60151881	37	31684	0.0	4.1662E-302
ENSG00000197142	78.9031	15529	11652	114133776	3.2717E-310	rs10885342	10	114149305	T	C	78.9031	ENSG00000197142	ACSL5	10	114160957	36	31569	0.0	4.1662E-302
ENSG00000153157	78.8915	139249	23486	10748027	3.2717E-310	rs9348724	6	10887276	C	G	78.8915	ENSG00000153157	SYCP2L	6	10863790	36	31566	0.0	4.1662E-302
ENSG00000188820	78.7938	1086	114	116782533	3.2717E-310	rs117361304	6	116783619	G	T	-78.7938	ENSG00000188820	FAM26F	6	116783733	34	26004	0.0	4.1662E-302
ENSG00000166928	78.7764	17632	1947	60146003	3.2717E-310	rs3816270	11	60163635	T	C	-78.7764	ENSG00000166928	MS4A14	11	60165582	36	26609	0.0	4.1662E-302
ENSG00000223496	78.7507	96346	97196	70285833	3.2717E-310	rs7192268	16	70382179	T	C	-78.7507	ENSG00000223496	EXOSC6	16	70284983	36	28916	0.0	4.1662E-302
ENSG00000164251	78.7319	3372	11563	76114758	3.2717E-310	rs7703930	5	76111386	G	T	78.7319	ENSG00000164251	F2RL1	5	76122949	16	14262	0.0	4.1662E-302
ENSG00000071967	78.7245	9688	27631	172378757	3.2717E-310	rs6433294	2	172369069	C	T	-78.7245	ENSG00000071967	CYBRD1	2	172396700	35	31086	0.0	4.1662E-302
ENSG00000196411	78.6836	6859	19326	100425121	3.2717E-310	rs314320	7	100431980	T	C	78.6836	ENSG00000196411	EPHB4	7	100412654	35	31086	0.0	4.1662E-302
ENSG00000100979	78.6437	1302	5396	44540794	3.2717E-310	rs441346	20	44539492	G	C	78.6437	ENSG00000100979	PLTP	20	44534096	37	31681	0.0	4.1662E-302
ENSG00000136250	78.6119	482	105367	36764154	3.2717E-310	rs11976480	7	36763672	T	C	-78.6119	ENSG00000136250	AOAH	7	36658305	36	31300	0.0	4.1662E-302
ENSG00000198933	78.564	2211	11195	45771447	3.2717E-310	rs4794052	17	45769236	T	C	78.564	ENSG00000198933	TBKBP1	17	45780431	36	30935	0.0	4.1662E-302
ENSG00000104835	78.5618	19107	1812	39440495	3.2717E-310	rs730078	19	39421388	A	G	78.5618	ENSG00000104835	SARS2	19	39423200	37	31677	0.0	4.1662E-302
ENSG00000183092	78.4378	38370	13238	101053750	3.2717E-310	rs4073738	14	101015380	C	T	-78.4378	ENSG00000183092	BEGAIN	14	101028618	36	31469	0.0	4.1662E-302
ENSG00000048471	78.4202	591992	293216	12070594	3.2717E-310	rs1075844	16	12662586	C	A	78.4202	ENSG00000048471	SNX29	16	12369370	20	20590	0.0	4.1662E-302
ENSG00000128604	78.2625	40219	34008	128577666	3.2717E-310	rs3778748	7	128617885	C	T	78.2625	ENSG00000128604	IRF5	7	128583877	26	27022	0.0	4.1662E-302
ENSG00000189127	78.2289	90286	97153	79866307	3.2717E-310	rs1677682	5	79956593	A	C	-78.2289	ENSG00000189127	ANKRD34B	5	79859440	36	31569	0.0	4.1662E-302
ENSG00000149499	77.9776	5416	142	62380237	3.2717E-310	rs34894392	11	62374821	G	A	77.9776	ENSG00000149499	EML3	11	62374963	35	30951	0.0	4.1662E-302
ENSG00000108846	77.9029	44799	16062	48712138	3.2717E-310	rs3785912	17	48756937	T	C	-77.9029	ENSG00000108846	ABCC3	17	48740875	37	31684	0.0	4.1662E-302
ENSG00000151136	77.8503	10590	160024	107712190	3.2717E-310	rs1991310	12	107722780	A	G	-77.8503	ENSG00000151136	BTBD11	12	107882804	37	31684	0.0	4.1662E-302
ENSG00000079691	77.8265	126725	44001	25279306	3.2717E-310	rs17317669	6	25406031	C	T	77.8265	ENSG00000079691	LRRC16A	6	25450032	29	26409	0.0	4.1662E-302
ENSG00000233621	77.6787	4494	14260	37940012	3.2717E-310	rs11264060	1	37944506	A	G	-77.6787	ENSG00000233621	RP11-422J8.1	1	37930246	23	17261	0.0	4.1662E-302
ENSG00000251442	77.648	46857	28459	79567057	3.2717E-310	rs1811328	4	79613914	A	C	-77.648	ENSG00000251442	RP11-792D21.2	4	79585455	19	17997	0.0	4.1662E-302
ENSG00000134324	77.4957	107229	32322	11817721	3.2717E-310	rs3795974	2	11924950	T	C	-77.4957	ENSG00000134324	LPIN1	2	11892628	36	31352	0.0	4.1662E-302
ENSG00000070614	77.3321	3489	32707	149865381	3.2717E-310	rs79152136	5	149868870	C	T	-77.3321	ENSG00000070614	NDST1	5	149901577	35	28799	0.0	4.1662E-302
ENSG00000184164	77.3117	986	5672	50311815	3.2717E-310	rs9616376	22	50310829	G	A	77.3117	ENSG00000184164	CRELD2	22	50316501	35	30613	0.0	4.1662E-302
ENSG00000183625	77.3022	71782	20232	46205096	3.2717E-310	rs1388604	3	46276878	A	T	77.3022	ENSG00000183625	CCR3	3	46256646	36	31460	0.0	4.1662E-302
ENSG00000135698	77.2743	45	11169	82203831	3.2717E-310	rs2303260	16	82203786	C	G	77.2743	ENSG00000135698	MPHOSPH6	16	82192617	29	27011	0.0	4.1662E-302
ENSG00000146409	77.2651	12288	26884	133119701	3.2717E-310	rs56170227	6	133131989	G	T	-77.2651	ENSG00000146409	SLC18B1	6	133105105	35	25690	0.0	4.1662E-302
ENSG00000234426	77.2053	22725	83767	89130752	3.2717E-310	rs4707468	6	89153477	C	T	77.2053	ENSG00000234426	RP11-459O1.2	6	89069710	21	13503	0.0	4.1662E-302
ENSG00000246582	77.1838	987	2240	23081984	3.2717E-310	rs79037040	8	23082971	G	T	77.1838	ENSG00000246582	RP11-1149O23.3	8	23085211	28	22072	0.0	4.1662E-302
ENSG00000197119	77.0692	3721	3997	100772884	3.2717E-310	rs1059264	14	100769163	T	C	77.0692	ENSG00000197119	SLC25A29	14	100765166	35	28168	0.0	4.1662E-302
ENSG00000142632	76.9987	9055	1695	16539104	3.2717E-310	rs221045	1	16530049	C	T	76.9987	ENSG00000142632	ARHGEF19	1	16531744	37	31684	0.0	4.1662E-302
ENSG00000139055	76.9476	25138	12614	15092016	3.2717E-310	rs2445388	12	15066878	T	G	-76.9476	ENSG00000139055	ERP27	12	15079492	37	31684	0.0	4.1662E-302
ENSG00000097046	76.9393	6802	5654	91966408	3.2717E-310	rs12137878	1	91973210	T	G	-76.9393	ENSG00000097046	CDC7	1	91978864	37	31683	0.0	4.1662E-302
ENSG00000166750	76.884	7175	22484	33570055	3.2717E-310	rs12945522	17	33562880	C	A	76.884	ENSG00000166750	SLFN5	17	33585364	37	31684	0.0	4.1662E-302
ENSG00000111788	76.8811	5021	13405	9429831	3.2717E-310	rs1549428	12	9434852	G	A	-76.8811	ENSG00000111788	RP11-22B23.1	12	9448257	13	5502	0.0	4.1662E-302
ENSG00000071894	76.769	31639	23484	145634753	3.2717E-310	rs6599528	8	145603114	C	A	-76.769	ENSG00000071894	CPSF1	8	145626598	15	11496	0.0	4.1662E-302
ENSG00000257594	76.6137	15341	11186	89920039	3.2717E-310	rs8181612	12	89904698	T	A	-76.6137	ENSG00000257594	GALNT4	12	89915884	25	21744	0.0	4.1662E-302
ENSG00000161265	76.5857	563	2022	36236346	3.2717E-310	rs10402601	19	36236909	C	G	76.5857	ENSG00000161265	U2AF1L4	19	36234887	36	31470	0.0	4.1662E-302
ENSG00000063761	76.4929	13775	53689	78266426	3.2717E-310	rs80189371	14	78280201	T	C	76.4929	ENSG00000063761	ADCK1	14	78333890	35	31237	0.0	4.1662E-302
ENSG00000168405	76.481	71840	55043	25166793	3.2717E-310	rs715426	6	25094953	C	T	76.481	ENSG00000168405	CMAHP	6	25149996	32	25052	0.0	4.1662E-302
ENSG00000264247	76.4175	5510	2143	72265744	3.2717E-310	rs12327049	18	72260234	C	T	-76.4175	ENSG00000264247	RP11-231E4.4	18	72262377	35	25688	0.0	4.1662E-302
ENSG00000130518	76.4147	3816	12523	18385319	3.2717E-310	rs12608504	19	18389135	A	G	76.4147	ENSG00000130518	KIAA1683	19	18376612	35	27185	0.0	4.1662E-302
ENSG00000157107	76.3952	667	66603	72251808	3.2717E-310	rs7713398	5	72252475	A	G	76.3952	ENSG00000157107	FCHO2	5	72319078	37	31683	0.0	4.1662E-302
ENSG00000103811	76.3926	7446	6812	79241916	3.2717E-310	rs34843303	15	79234470	C	T	-76.3926	ENSG00000103811	CTSH	15	79227658	36	31355	0.0	4.1662E-302
ENSG00000007129	76.3625	36929	18274	42055886	3.2717E-310	rs3745936	19	42092815	T	A	-76.3625	ENSG00000007129	CEACAM21	19	42074541	35	26221	0.0	4.1662E-302
ENSG00000168038	76.3479	38688	319228	42003922	3.2717E-310	rs1615243	3	41965234	C	T	76.3479	ENSG00000168038	ULK4	3	41646006	27	25812	0.0	4.1662E-302
ENSG00000234389	76.2984	1320	439	103055173	3.2717E-310	rs13021177	2	103056493	G	A	76.2984	ENSG00000234389	AC007278.3	2	103056054	13	5502	0.0	4.1662E-302
ENSG00000236682	76.2731	56	5669	128146706	3.2717E-310	rs2276683	2	128146762	G	C	76.2731	ENSG00000236682	AC068282.3	2	128152431	13	5499	0.0	4.1662E-302
ENSG00000176476	76.252	15097	3840	28565236	3.2717E-310	rs151232	16	28580333	T	C	76.252	ENSG00000176476	CCDC101	16	28584173	35	31354	0.0	4.1662E-302
ENSG00000128731	76.2449	111952	6396	28567298	3.2717E-310	rs74950057	15	28455346	G	C	76.2449	ENSG00000128731	HERC2	15	28461742	33	28702	0.0	4.1662E-302
ENSG00000141030	76.2426	5126	12107	17184607	3.2717E-310	rs4985761	17	17179481	A	G	76.2426	ENSG00000141030	COPS3	17	17167374	37	31680	0.0	4.1662E-302
ENSG00000189223	76.1668	24245	3499	113969099	3.2717E-310	rs7589901	2	113993344	C	A	-76.1668	ENSG00000189223	AC016683.6	2	113996843	24	17349	0.0	4.1662E-302
ENSG00000106804	76.0214	28056	20913	123812554	3.2717E-310	rs10733650	9	123784498	T	C	76.0214	ENSG00000106804	C5	9	123763585	37	31684	0.0	4.1662E-302
ENSG00000166796	75.9624	4916	14959	18433854	3.2717E-310	rs78454952	11	18438770	A	G	75.9624	ENSG00000166796	LDHC	11	18453729	35	31529	0.0	4.1662E-302
ENSG00000179344	75.9553	7913	3455	32636160	3.2717E-310	rs9273493	6	32628247	T	C	75.9553	ENSG00000179344	HLA-DQB1	6	32631702	26	20832	0.0	4.1662E-302
ENSG00000267174	75.9414	23249	11417	11435117	3.2717E-310	rs420703	19	11411868	A	C	-75.9414	ENSG00000267174	CTC-510F12.4	19	11423285	13	5502	0.0	4.1662E-302
ENSG00000160191	75.9094	84659	23723	44073746	3.2717E-310	rs2839581	21	44158405	C	A	75.9094	ENSG00000160191	PDE9A	21	44134682	34	26847	0.0	4.1662E-302
ENSG00000136861	75.8833	191323	95672	123342448	3.2717E-310	rs7037806	9	123151125	T	G	-75.8833	ENSG00000136861	CDK5RAP2	9	123246797	37	31680	0.0	4.1662E-302
ENSG00000126246	75.7818	13064	14712	36233354	3.2717E-310	rs11549030	19	36246418	G	C	-75.7818	ENSG00000126246	IGFLR1	19	36231706	25	21744	0.0	4.1662E-302
ENSG00000123643	75.7612	39500	11833	150816607	3.2717E-310	rs165352	5	150856107	G	T	-75.7612	ENSG00000123643	SLC36A1	5	150844274	36	31470	0.0	4.1662E-302
ENSG00000260943	75.7593	525	1500	40536678	3.2717E-310	rs2638222	12	40537203	T	C	75.7593	ENSG00000260943	RP11-476D10.1	12	40535703	30	22493	0.0	4.1662E-302
ENSG00000254184	75.7536	101778	35752	72298777	3.2717E-310	rs66954605	7	72196999	A	G	75.7536	ENSG00000254184	TYW1B	7	72161247	14	6412	0.0	4.1662E-302
ENSG00000228668	75.7525	1976	2211	38385100	3.2717E-310	rs60306481	7	38387076	A	G	75.7525	ENSG00000228668	TRGV5P	7	38384865	13	5490	0.0	4.1662E-302
ENSG00000169231	75.7161	60	6672	155178842	3.2717E-310	rs760077	1	155178782	A	T	-75.7161	ENSG00000169231	THBS3	1	155172110	35	31476	0.0	4.1662E-302
ENSG00000158555	75.6982	21527	24105	75236948	3.2717E-310	rs1793398	11	75215421	A	C	75.6982	ENSG00000158555	GDPD5	11	75191316	37	31684	0.0	4.1662E-302
ENSG00000254614	75.5106	750	1364	64949305	3.2717E-310	rs12422027	11	64948555	G	A	-75.5106	ENSG00000254614	AP003068.23	11	64947191	22	17173	0.0	4.1662E-302
ENSG00000123636	75.4122	43076	105781	160473203	3.2717E-310	rs4665083	2	160430127	G	A	75.4122	ENSG00000123636	BAZ2B	2	160324346	37	31684	0.0	4.1662E-302
ENSG00000100116	75.375	4548	9183	38203912	3.2717E-310	rs6000897	22	38199364	A	G	75.375	ENSG00000100116	GCAT	22	38208547	37	31684	0.0	4.1662E-302
ENSG00000176422	75.3583	1469	238	56862301	3.2717E-310	rs2657880	12	56863770	C	G	75.3583	ENSG00000176422	SPRYD4	12	56863532	34	25573	0.0	4.1662E-302
ENSG00000083097	75.2975	61288	9446	83777385	3.2717E-310	rs4706980	6	83838673	A	G	-75.2975	ENSG00000083097	DOPEY1	6	83829227	37	31684	0.0	4.1662E-302
ENSG00000169682	75.141	1606	6769	28985542	3.2717E-310	rs11645306	16	28983936	G	C	75.141	ENSG00000169682	SPNS1	16	28990705	35	31061	0.0	4.1662E-302
ENSG00000157978	75.1271	20764	8111	25870071	3.2717E-310	rs4075184	1	25890835	A	G	75.1271	ENSG00000157978	LDLRAP1	1	25882724	35	24932	0.0	4.1662E-302
ENSG00000237541	75.069	119348	122284	32709119	3.2717E-310	rs9271520	6	32589771	G	A	75.069	ENSG00000237541	HLA-DQA2	6	32712055	13	5497	0.0	4.1662E-302
ENSG00000250081	75.0439	75812	76114	64782875	3.2717E-310	rs432206	5	64858687	G	C	75.0439	ENSG00000250081	CTD-2116N20.1	5	64782573	12	5164	0.0	4.1662E-302
ENSG00000163521	75.0402	1777	2659	220110200	3.2717E-310	rs35328001	2	220108423	T	C	-75.0402	ENSG00000163521	GLB1L	2	220105764	36	31599	0.0	4.1662E-302
ENSG00000100321	75.034	1850	15981	39745930	3.2717E-310	rs2069235	22	39747780	A	G	75.034	ENSG00000100321	SYNGR1	22	39763761	37	31684	0.0	4.1662E-302
ENSG00000113318	75.0136	21949	132855	79950467	3.2717E-310	rs245105	5	79928518	C	T	75.0136	ENSG00000113318	MSH3	5	80061373	16	14263	0.0	4.1662E-302
ENSG00000100347	74.9949	5179	22376	44351301	3.2717E-310	rs62228002	22	44356480	T	G	-74.9949	ENSG00000100347	SAMM50	22	44378856	36	31567	0.0	4.1662E-302
ENSG00000143537	74.9462	10876	4771	155023042	3.2717E-310	rs41264285	1	155033918	T	C	-74.9462	ENSG00000143537	ADAM15	1	155029147	35	31168	0.0	4.1662E-302
ENSG00000130558	74.9355	158307	181185	137967268	3.2717E-310	rs12377780	9	137808961	A	C	-74.9355	ENSG00000130558	OLFM1	9	137990146	37	31684	0.0	4.1662E-302
ENSG00000258311	74.8921	5958	1625	56109820	3.2717E-310	rs3138141	12	56115778	A	C	-74.8921	ENSG00000258311	RP11-644F5.10	12	56114153	33	27330	0.0	4.1662E-302
ENSG00000251381	74.8331	92	13427	13011095	3.2717E-310	rs61878849	11	13011003	A	C	74.8331	ENSG00000251381	CTC-497E21.4	11	12997576	13	5501	0.0	4.1662E-302
ENSG00000162598	74.8313	68353	111604	60539442	3.2717E-310	rs78768736	1	60607795	C	T	74.8313	ENSG00000162598	C1orf87	1	60496191	29	29495	0.0	4.1662E-302
ENSG00000022556	74.8028	17171	6835	55464498	3.2717E-310	rs269913	19	55481669	C	T	74.8028	ENSG00000022556	NLRP2	19	55488504	35	31141	0.0	4.1662E-302
ENSG00000135318	74.7601	13785	36630	86159809	3.2717E-310	rs7772233	6	86146024	G	T	-74.7601	ENSG00000135318	NT5E	6	86182654	36	31567	0.0	4.1662E-302
ENSG00000239736	74.7177	13275	16399	42106090	3.2717E-310	rs3745936	19	42092815	T	A	74.7177	ENSG00000239736	CEACAMP3	19	42109214	13	5498	0.0	4.1662E-302
ENSG00000101605	74.6584	27150	103801	3220106	3.2717E-310	rs4798075	18	3247256	A	C	-74.6584	ENSG00000101605	MYOM1	18	3143455	37	31684	0.0	4.1662E-302
ENSG00000144401	74.6516	23502	853	208490652	3.2717E-310	rs1045780	2	208467150	A	G	-74.6516	ENSG00000144401	METTL21A	2	208468003	25	20087	0.0	4.1662E-302
ENSG00000167264	74.6032	83825	38038	68021649	3.2717E-310	rs6499157	16	68105474	C	A	74.6032	ENSG00000167264	DUS2L	16	68067436	35	23840	0.0	4.1662E-302
ENSG00000122417	74.5273	23865	892	86862023	3.2717E-310	rs421105	1	86838158	C	T	74.5273	ENSG00000122417	ODF2L	1	86837266	36	31470	0.0	4.1662E-302
ENSG00000122188	74.5084	9349	3821	203734304	3.2717E-310	rs3766748	1	203743653	T	C	-74.5084	ENSG00000122188	LAX1	1	203739832	37	31684	0.0	4.1662E-302
ENSG00000196735	74.4887	31967	22526	32595956	3.2717E-310	rs9273462	6	32627923	A	G	74.4887	ENSG00000196735	HLA-DQA1	6	32605397	10	4618	0.0	4.1662E-302
ENSG00000225231	74.4795	21589	25047	10096094	3.2717E-310	rs12229020	12	10117683	G	C	74.4795	ENSG00000225231	AC091814.2	12	10092636	20	10726	0.0	4.1662E-302
ENSG00000054793	74.3681	4917	90977	50385173	3.2717E-310	rs7261003	20	50390090	T	C	-74.3681	ENSG00000054793	ATP9A	20	50299113	35	26385	0.0	4.1662E-302
ENSG00000173992	74.3667	2705	3894	66360292	3.2717E-310	rs498045	11	66362997	A	G	-74.3667	ENSG00000173992	CCS	11	66366891	37	31684	0.0	4.1662E-302
ENSG00000159840	74.3459	3769	1246	143078173	3.2717E-310	rs11772895	7	143081942	C	G	-74.3459	ENSG00000159840	ZYX	7	143083188	35	31135	0.0	4.1662E-302
ENSG00000144026	74.2762	70107	79149	95831158	3.2717E-310	rs11686534	2	95901265	A	G	-74.2762	ENSG00000144026	ZNF514	2	95822116	35	31351	0.0	4.1662E-302
ENSG00000146066	74.262	34	478	175815748	3.2717E-310	rs3172921	5	175815782	C	G	-74.262	ENSG00000146066	HIGD2A	5	175816260	35	26492	0.0	4.1662E-302
ENSG00000106610	74.2507	17529	8077	66767608	3.2717E-310	rs9443	7	66785137	A	C	-74.2507	ENSG00000106610	STAG3L4	7	66777060	31	25852	0.0	4.1662E-302
ENSG00000233429	74.2322	183127	185436	27135266	3.2717E-310	rs2960785	7	26952139	C	T	74.2322	ENSG00000233429	HOTAIRM1	7	27137575	13	5500	0.0	4.1662E-302
ENSG00000089063	74.1778	12700	6068	5093749	3.2717E-310	rs2715	20	5081049	T	C	-74.1778	ENSG00000089063	TMEM230	20	5087117	32	21955	0.0	4.1662E-302
ENSG00000134571	74.0798	5393	16041	47374253	3.2717E-310	rs11039200	11	47379646	C	A	-74.0798	ENSG00000134571	MYBPC3	11	47363605	35	31344	0.0	4.1662E-302
ENSG00000169738	74.0522	462	1760	79995608	3.2717E-310	rs60208666	17	79996070	G	C	74.0522	ENSG00000169738	DCXR	17	79994310	31	22790	0.0	4.1662E-302
ENSG00000165983	73.9588	77768	39371	16478942	3.2717E-310	rs7909832	10	16556710	T	C	-73.9588	ENSG00000165983	PTER	10	16517339	37	31675	0.0	4.1662E-302
ENSG00000177406	73.9486	12303	4104	740057	3.2717E-310	rs55800929	12	752360	A	G	73.9486	ENSG00000177406	RP11-218M22.1	12	756464	22	17171	0.0	4.1662E-302
ENSG00000176049	73.8625	137	97311	147162338	3.2717E-310	rs2436340	5	147162475	A	G	73.8625	ENSG00000176049	JAKMIP2	5	147065164	35	25205	0.0	4.1662E-302
ENSG00000187796	73.8453	3614	9503	139268133	3.2717E-310	rs11794847	9	139271747	A	G	73.8453	ENSG00000187796	CARD9	9	139262244	36	26608	0.0	4.1662E-302
ENSG00000164512	73.8326	84503	17663	55529186	3.2717E-310	rs7731626	5	55444683	A	G	-73.8326	ENSG00000164512	ANKRD55	5	55462346	34	28374	0.0	4.1662E-302
ENSG00000174080	73.8165	1004	1685	66336312	3.2717E-310	rs2242663	11	66335308	C	T	73.8165	ENSG00000174080	CTSF	11	66333623	36	31458	0.0	4.1662E-302
ENSG00000189068	73.7666	13510	1946	54567207	3.2717E-310	rs10500316	19	54553697	T	C	73.7666	ENSG00000189068	VSTM1	19	54555643	15	13612	0.0	4.1662E-302
ENSG00000116874	73.7533	111237	56509	119683294	3.2717E-310	rs2148150	1	119572057	A	G	73.7533	ENSG00000116874	WARS2	1	119628566	36	31470	0.0	4.1662E-302
ENSG00000179979	73.7138	28982	31202	1385340	3.2717E-310	rs10018627	4	1356358	A	G	73.7138	ENSG00000179979	CRIPAK	4	1387560	35	31354	0.0	4.1662E-302
ENSG00000176473	73.7006	1613	75329	100842755	3.2717E-310	rs12897338	14	100844368	T	C	73.7006	ENSG00000176473	WDR25	14	100919697	36	30280	0.0	4.1662E-302
ENSG00000188690	73.6548	9470	7866	127511817	3.2717E-310	rs10901446	10	127502347	G	T	-73.6548	ENSG00000188690	UROS	10	127494481	37	31683	0.0	4.1662E-302
ENSG00000112210	73.6437	10526	6223	57087078	3.2717E-310	rs16888392	6	57076552	A	G	73.6437	ENSG00000112210	RAB23	6	57070329	36	31470	0.0	4.1662E-302
ENSG00000184221	73.5996	3244	4382	34442450	3.2717E-310	rs6517139	21	34439206	A	G	73.5996	ENSG00000184221	OLIG1	21	34443588	34	31470	0.0	4.1662E-302
ENSG00000188321	73.5914	424	13271	9434448	3.2717E-310	rs28384491	19	9434872	T	C	-73.5914	ENSG00000188321	ZNF559	19	9448143	33	23452	0.0	4.1662E-302
ENSG00000145725	73.5418	8896	50438	102455853	3.2717E-310	rs40322	5	102446957	G	A	-73.5418	ENSG00000145725	PPIP5K2	5	102497395	16	14259	0.0	4.1662E-302
ENSG00000112799	73.4872	7589	41026	6588341	3.2717E-310	rs9405943	6	6580752	G	A	73.4872	ENSG00000112799	LY86	6	6621778	36	31568	0.0	4.1662E-302
ENSG00000145817	73.4795	61	6217	143550278	3.2717E-310	rs6864309	5	143550217	T	G	-73.4795	ENSG00000145817	YIPF5	5	143544000	37	31684	0.0	4.1662E-302
ENSG00000166527	73.4592	6210	235	8662071	3.2717E-310	rs57832572	12	8668281	A	G	73.4592	ENSG00000166527	CLEC4D	12	8668516	35	31353	0.0	4.1662E-302
ENSG00000166501	73.3927	17325	174980	23847322	3.2717E-310	rs7404003	16	23864647	C	A	-73.3927	ENSG00000166501	PRKCB	16	24039627	36	31568	0.0	4.1662E-302
ENSG00000188636	73.378	42720	39857	44894178	3.2717E-310	rs133753	22	44851458	G	A	73.378	ENSG00000188636	LDOC1L	22	44891315	37	31683	0.0	4.1662E-302
ENSG00000137267	73.3259	4618	6547	3157760	3.2717E-310	rs9392465	6	3162378	C	A	73.3259	ENSG00000137267	TUBB2A	6	3155831	26	19693	0.0	4.1662E-302
ENSG00000242550	73.2857	105	19363	61564408	3.2717E-310	rs2278180	18	61564513	G	A	73.2857	ENSG00000242550	SERPINB10	18	61583876	36	31470	0.0	4.1662E-302
ENSG00000103168	73.2472	12637	8031	84220669	3.2717E-310	rs3803643	16	84208032	G	T	-73.2472	ENSG00000103168	TAF1C	16	84216063	36	31470	0.0	4.1662E-302
ENSG00000197930	73.207	882	27110	53162618	3.2717E-310	rs12590590	14	53161736	G	T	-73.207	ENSG00000197930	ERO1L	14	53134626	36	31355	0.0	4.1662E-302
ENSG00000125871	73.1465	4995	6109	17949556	3.2717E-310	rs62209760	20	17954551	A	C	-73.1465	ENSG00000125871	MGME1	20	17960660	34	25472	0.0	4.1662E-302
ENSG00000092094	73.1088	5599	1252	20923264	3.2717E-310	rs999692	14	20917665	C	T	73.1088	ENSG00000092094	OSGEP	14	20918917	36	26609	0.0	4.1662E-302
ENSG00000107611	73.1036	8998	161932	17171830	3.2717E-310	rs7096692	10	17180828	A	G	73.1036	ENSG00000107611	CUBN	10	17018896	36	31561	0.0	4.1662E-302
ENSG00000106066	73.0966	47121	52989	29235067	3.2717E-310	rs245883	7	29187946	A	G	73.0966	ENSG00000106066	CPVL	7	29134957	37	31684	0.0	4.1662E-302
ENSG00000076067	73.0626	3121	31395	56915713	3.2717E-310	rs4759247	12	56918834	G	T	-73.0626	ENSG00000076067	RBMS2	12	56950229	36	26593	0.0	4.1662E-302
ENSG00000258790	73.0436	4568	92894	35591755	3.2717E-310	rs72664840	14	35596323	T	C	73.0436	ENSG00000258790	KIAA0391	14	35689217	34	30312	0.0	4.1662E-302
ENSG00000197299	72.9961	91372	42222	91260558	3.2717E-310	rs389480	15	91351930	A	G	72.9961	ENSG00000197299	BLM	15	91309708	36	31300	0.0	4.1662E-302
ENSG00000160209	72.9412	13525	8081	45138975	3.2717E-310	rs2276528	21	45152500	A	G	72.9412	ENSG00000160209	PDXK	21	45160581	36	31355	0.0	4.1662E-302
ENSG00000136869	72.9024	3471	9740	120466610	3.2717E-310	rs2770150	9	120463139	G	A	-72.9024	ENSG00000136869	TLR4	9	120472879	36	31569	0.0	4.1662E-302
ENSG00000236935	72.8827	10501	12728	64096976	3.2717E-310	rs479777	11	64107477	C	T	72.8827	ENSG00000236935	AP003774.1	11	64094749	13	5500	0.0	4.1662E-302
ENSG00000174132	72.8659	35859	10141	99871009	3.2717E-310	rs113949626	5	99906868	G	A	72.8659	ENSG00000174132	FAM174A	5	99896727	22	21274	0.0	4.1662E-302
ENSG00000254859	72.7128	425	3453	144631899	3.2717E-310	rs35228013	8	144631474	A	G	72.7128	ENSG00000254859	RP11-661A12.5	8	144628021	13	5499	0.0	4.1662E-302
ENSG00000162704	72.6926	1493	4753	183604892	3.2717E-310	rs2767304	1	183603399	G	A	72.6926	ENSG00000162704	ARPC5	1	183598646	36	31569	0.0	4.1662E-302
ENSG00000211753	72.6734	753	503	142428484	3.2717E-310	rs10238724	7	142429237	G	A	-72.6734	ENSG00000211753	TRBV28	7	142428734	13	5497	0.0	4.1662E-302
ENSG00000164124	72.6294	30123	57026	159122756	3.2717E-310	rs2881373	4	159092633	A	G	-72.6294	ENSG00000164124	TMEM144	4	159149659	37	31684	0.0	4.1662E-302
ENSG00000125148	72.5635	2539	1890	56642111	3.2717E-310	rs1580833	16	56644650	A	C	-72.5635	ENSG00000125148	MT2A	16	56642760	34	31021	0.0	4.1662E-302
ENSG00000133313	72.5496	5557	7100	72163051	3.2717E-310	rs2303463	18	72168608	A	G	-72.5496	ENSG00000133313	CNDP2	18	72175708	37	31684	0.0	4.1662E-302
ENSG00000182621	72.5176	295720	122369	8112824	3.2717E-310	rs2719795	20	8408544	A	G	-72.5176	ENSG00000182621	PLCB1	20	8530913	37	31670	0.0	4.1662E-302
ENSG00000165650	72.5005	19999	67488	119134978	3.2717E-310	rs1638670	10	119154977	G	A	72.5005	ENSG00000165650	PDZD8	10	119087489	37	31684	0.0	4.1662E-302
ENSG00000165898	72.4007	3270	4963	74960423	3.2717E-310	rs7148018	14	74957153	T	C	72.4007	ENSG00000165898	ISCA2	14	74962116	36	31470	0.0	4.1662E-302
ENSG00000213625	72.3889	128	7582	65886270	3.2717E-310	rs3790435	1	65886398	C	T	72.3889	ENSG00000213625	LEPROT	1	65893980	35	26518	0.0	4.1662E-302
ENSG00000197465	72.3786	20095	2747	144826716	3.2717E-310	rs4498095	4	144806621	A	T	72.3786	ENSG00000197465	GYPE	4	144809368	14	6418	0.0	4.1662E-302
ENSG00000254682	72.3656	3065	1324	71159720	3.2717E-310	rs11546509	11	71162785	A	G	-72.3656	ENSG00000254682	RP11-660L16.2	11	71161461	13	5500	0.0	4.1662E-302
ENSG00000178202	72.3425	18250	31414	108369159	3.2717E-310	rs4754325	11	108387409	T	C	-72.3425	ENSG00000178202	KDELC2	11	108355995	36	31568	0.0	4.1662E-302
ENSG00000132305	72.3294	1561	24358	86422893	3.2717E-310	rs12475126	2	86421332	G	A	72.3294	ENSG00000132305	IMMT	2	86396974	36	31568	0.0	4.1662E-302
ENSG00000198734	72.2636	15746	20465	169555826	3.2717E-310	rs2227245	1	169540080	T	C	-72.2636	ENSG00000198734	F5	1	169519615	37	31684	0.0	4.1662E-302
ENSG00000100151	72.2453	10362	667	38452318	3.2717E-310	rs3026685	22	38462680	T	C	-72.2453	ENSG00000100151	PICK1	22	38462013	36	31470	0.0	4.1662E-302
ENSG00000155893	72.2074	38129	5039	140947568	3.2717E-310	rs2292404	3	140985697	G	A	72.2074	ENSG00000155893	ACPL2	3	140980658	34	26448	0.0	4.1662E-302
ENSG00000198417	72.1478	7861	9363	56691606	3.2717E-310	rs1875231	16	56683745	C	A	72.1478	ENSG00000198417	MT1F	16	56693108	37	31684	0.0	4.1662E-302
ENSG00000177409	72.081	21870	31027	92777682	3.2717E-310	rs10231084	7	92799552	A	G	-72.081	ENSG00000177409	SAMD9L	7	92768525	36	31470	0.0	4.1662E-302
ENSG00000111144	72.0512	33688	12342	96437298	3.2717E-310	rs6538697	12	96403610	C	T	-72.0512	ENSG00000111144	LTA4H	12	96415952	37	31684	0.0	4.1662E-302
ENSG00000250565	71.9892	3250	22654	46769696	3.2717E-310	rs62134736	2	46766446	A	G	-71.9892	ENSG00000250565	ATP6V1E2	2	46743792	36	31565	0.0	4.1662E-302
ENSG00000079335	71.8444	49408	38216	100810584	3.2717E-310	rs1007081	1	100859992	T	A	-71.8444	ENSG00000079335	CDC14A	1	100898208	35	31521	0.0	4.1662E-302
ENSG00000166452	71.8103	6101	1629	8932686	3.2717E-310	rs2016942	11	8938787	G	A	71.8103	ENSG00000166452	AKIP1	11	8937158	35	25689	0.0	4.1662E-302
ENSG00000121310	71.81	24	15638	53392884	3.2717E-310	rs1242331	1	53392908	A	G	-71.81	ENSG00000121310	ECHDC2	1	53377270	35	31261	0.0	4.1662E-302
ENSG00000164535	71.7034	67730	30198	6523821	3.2717E-310	rs13235365	7	6456091	T	C	71.7034	ENSG00000164535	DAGLB	7	6486289	35	31231	0.0	4.1662E-302
ENSG00000168653	71.6482	38205	42364	39491990	3.2717E-310	rs34848020	1	39453785	A	G	-71.6482	ENSG00000168653	NDUFS5	1	39496149	35	31471	0.0	4.1662E-302
ENSG00000159214	71.6478	1897	687	44457031	3.2717E-310	rs10890286	1	44458928	T	C	71.6478	ENSG00000159214	CCDC24	1	44459615	36	31556	0.0	4.1662E-302
ENSG00000214425	71.6138	574186	598694	43627701	3.2717E-310	rs117163661	17	44201887	T	C	-71.6138	ENSG00000214425	LRRC37A4P	17	43603193	13	5502	0.0	4.1662E-302
ENSG00000189306	71.5279	19334	14417	42915808	3.2717E-310	rs2413692	22	42896474	C	T	-71.5279	ENSG00000189306	RRP7A	22	42910891	29	25199	0.0	4.1662E-302
ENSG00000125810	71.5266	38867	42363	23066977	3.2717E-310	rs844886	20	23105844	T	A	-71.5266	ENSG00000125810	CD93	20	23063481	37	31683	0.0	4.1662E-302
ENSG00000242086	71.3803	46806	84550	195384933	3.2717E-310	rs13303068	3	195338127	G	A	71.3803	ENSG00000242086	AC069513.3	3	195422677	24	18493	0.0	4.1662E-302
ENSG00000182472	71.3513	40764	20905	39260544	3.2717E-310	rs1136956	19	39219780	C	T	-71.3513	ENSG00000182472	CAPN12	19	39240685	34	31444	0.0	4.1662E-302
ENSG00000165171	71.3258	11346	7373	73256865	3.2717E-310	rs8629	7	73245519	T	C	71.3258	ENSG00000165171	WBSCR27	7	73252892	15	9188	0.0	4.1662E-302
ENSG00000125618	71.314	51357	19880	114036527	3.2717E-310	rs4849179	2	113985170	T	C	-71.314	ENSG00000125618	PAX8	2	114005050	37	31684	0.0	4.1662E-302
ENSG00000165806	71.3018	50647	24787	115438942	3.2717E-310	rs4353229	10	115489589	C	T	-71.3018	ENSG00000165806	CASP7	10	115464802	36	31470	0.0	4.1662E-302
ENSG00000141556	71.2775	129275	33883	80709940	3.2717E-310	rs8072584	17	80839215	A	G	71.2775	ENSG00000141556	TBCD	17	80805332	34	25539	0.0	4.1662E-302
ENSG00000119878	71.2664	10809	6146	46843555	3.2717E-310	rs1989720	2	46854364	T	C	71.2664	ENSG00000119878	CRIPT	2	46848218	36	31565	0.0	4.1662E-302
ENSG00000138376	71.2411	338	41691	215674428	3.2717E-310	rs35933323	2	215674090	T	G	-71.2411	ENSG00000138376	BARD1	2	215632399	35	31381	0.0	4.1662E-302
ENSG00000214401	71.2389	2276	703	44270942	3.2717E-310	rs2532233	17	44273218	T	C	71.2389	ENSG00000214401	KANSL1-AS1	17	44272515	13	5502	0.0	4.1662E-302
ENSG00000142046	71.2008	46883	30297	41856816	3.2717E-310	rs45500792	19	41903699	G	T	-71.2008	ENSG00000142046	TMEM91	19	41873402	34	28364	0.0	4.1662E-302
ENSG00000204110	71.1896	9666	4468	37475124	3.2717E-310	rs1757183	6	37484790	T	C	71.1896	ENSG00000204110	RP1-153P14.8	6	37489258	12	5164	0.0	4.1662E-302
ENSG00000183255	71.1225	1234	13360	46293752	3.2717E-310	rs235374	21	46294986	C	G	71.1225	ENSG00000183255	PTTG1IP	21	46281626	35	31348	0.0	4.1662E-302
ENSG00000236624	71.0877	411	2696	45965751	3.2717E-310	rs7546268	1	45965340	T	C	71.0877	ENSG00000236624	CCDC163P	1	45962644	32	26181	0.0	4.1662E-302
ENSG00000104763	71.0772	15433	1153	17942494	3.2717E-310	rs4921833	8	17927061	T	G	71.0772	ENSG00000104763	ASAH1	8	17928214	36	31565	0.0	4.1662E-302
ENSG00000114354	71.0428	5387	14415	100428205	3.2717E-310	rs591728	3	100433592	C	T	71.0428	ENSG00000114354	TFG	3	100448007	35	31528	0.0	4.1662E-302
ENSG00000112584	71.0427	36109	22072	170599791	3.2717E-310	rs12196499	6	170635900	C	T	-71.0427	ENSG00000112584	FAM120B	6	170657972	36	31567	0.0	4.1662E-302
ENSG00000255422	71.033	3049	25877	118575316	3.2717E-310	rs573905	11	118572267	A	G	71.033	ENSG00000255422	AP002954.4	11	118598144	13	5502	0.0	4.1662E-302
ENSG00000180353	70.8706	23911	38675	121379774	3.2717E-310	rs79959716	3	121403685	T	C	-70.8706	ENSG00000180353	HCLS1	3	121365010	35	26488	0.0	4.1662E-302
ENSG00000166965	70.8667	14167	10043	91498100	3.2717E-310	rs2290202	15	91512267	T	G	70.8667	ENSG00000166965	RCCD1	15	91502224	35	26395	0.0	4.1662E-302
ENSG00000073737	70.7837	42031	26342	169921299	3.2717E-310	rs3815574	2	169963330	A	C	-70.7837	ENSG00000073737	DHRS9	2	169936988	37	31684	0.0	4.1662E-302
ENSG00000162736	70.756	3959	3881	160313062	3.2717E-310	rs6668576	1	160317021	C	T	70.756	ENSG00000162736	NCSTN	1	160320902	37	31670	0.0	4.1662E-302
ENSG00000261338	70.7448	213	809	219120042	3.2717E-310	rs736730	2	219120255	C	T	-70.7448	ENSG00000261338	RP11-378A13.1	2	219121064	13	5500	0.0	4.1662E-302
ENSG00000164253	70.7267	177466	80145	76916436	3.2717E-310	rs441102	5	76738970	T	C	-70.7267	ENSG00000164253	WDR41	5	76819115	35	26494	0.0	4.1662E-302
ENSG00000268362	70.6962	19186	2454	24216247	3.2717E-310	rs68139049	19	24235433	G	A	70.6962	ENSG00000268362	CTD-2017D11.1	19	24232979	12	5164	0.0	4.1662E-302
ENSG00000112167	70.6764	3862	1701	39082965	3.2717E-310	rs179271	6	39079103	G	A	70.6764	ENSG00000112167	SAYSD1	6	39077402	35	25689	0.0	4.1662E-302
ENSG00000153406	70.6593	18655	1613	4545764	3.2717E-310	rs11639998	16	4527109	T	C	70.6593	ENSG00000153406	NMRAL1	16	4528722	36	30935	0.0	4.1662E-302
ENSG00000268555	70.6212	17035	8785	21770124	3.2717E-310	rs67876192	19	21753089	C	A	-70.6212	ENSG00000268555	RP11-678G14.3	19	21761874	13	5499	0.0	4.1662E-302
ENSG00000198894	70.5307	9998	403	77564440	3.2717E-310	rs2655991	14	77574438	A	G	-70.5307	ENSG00000198894	KIAA1737	14	77574035	35	26395	0.0	4.1662E-302
ENSG00000173226	70.4902	12539	20119	121553926	3.2717E-310	rs6438678	3	121541387	C	T	-70.4902	ENSG00000173226	IQCB1	3	121521268	36	31470	0.0	4.1662E-302
ENSG00000101158	70.4846	8432	1470	57556263	3.2717E-310	rs34563478	20	57564695	T	C	-70.4846	ENSG00000101158	NELFCD	20	57563225	32	24855	0.0	4.1662E-302
ENSG00000183049	70.4495	83587	326619	12391481	3.2717E-310	rs11257655	10	12307894	T	C	70.4495	ENSG00000183049	CAMK1D	10	12634513	37	31684	0.0	4.1662E-302
ENSG00000173566	70.4235	17560	16285	21966932	3.2717E-310	rs4872277	8	21949372	G	C	70.4235	ENSG00000173566	NUDT18	8	21965657	31	20775	0.0	4.1662E-302
ENSG00000095002	70.3922	22347	57324	47630108	3.2717E-310	rs61083258	2	47652455	T	C	70.3922	ENSG00000095002	MSH2	2	47709779	36	31644	0.0	4.1662E-302
ENSG00000170412	70.3545	19391	5990	72420990	3.2717E-310	rs2706530	17	72440381	G	A	70.3545	ENSG00000170412	GPRC5C	17	72434391	35	31355	0.0	4.1662E-302
ENSG00000005156	70.2762	24664	12379	33307513	3.2717E-310	rs1003918	17	33332177	A	G	-70.2762	ENSG00000005156	LIG3	17	33319798	37	31684	0.0	4.1662E-302
ENSG00000145882	70.2666	11408	17231	148737570	3.2717E-310	rs2438490	5	148726162	A	G	70.2666	ENSG00000145882	PCYOX1L	5	148743393	37	31683	0.0	4.1662E-302
ENSG00000163735	70.1639	6008	4439	74864496	3.2717E-310	rs420389	4	74858488	G	C	70.1639	ENSG00000163735	CXCL5	4	74862927	35	31345	0.0	4.1662E-302
ENSG00000158869	70.1351	34	2698	161185024	3.2717E-310	rs2070901	1	161185058	T	G	70.1351	ENSG00000158869	FCER1G	1	161187756	16	14262	0.0	4.1662E-302
ENSG00000163823	70.1305	765	4109	46249887	3.2717E-310	rs3181077	3	46250652	C	T	70.1305	ENSG00000163823	CCR1	3	46246543	36	31346	0.0	4.1662E-302
ENSG00000059122	70.1241	24385	4750	2961938	3.2717E-310	rs9928222	16	2986323	C	T	70.1241	ENSG00000059122	FLYWCH1	16	2981573	35	31235	0.0	4.1662E-302
ENSG00000171766	70.1172	23200	2544	45694525	3.2717E-310	rs7164602	15	45671325	G	A	-70.1172	ENSG00000171766	GATM	15	45673869	37	31684	0.0	4.1662E-302
ENSG00000177508	70.0909	87129	88859	54320675	3.2717E-310	rs748815	16	54407804	A	G	70.0909	ENSG00000177508	IRX3	16	54318945	36	26609	0.0	4.1662E-302
ENSG00000256049	70.0652	26667	11915	17698691	3.2717E-310	rs57383037	1	17725358	C	G	70.0652	ENSG00000256049	PADI6	1	17713443	14	9093	0.0	4.1662E-302
ENSG00000095321	69.949	212	7978	131873468	3.2717E-310	rs3118625	9	131873256	C	A	-69.949	ENSG00000095321	CRAT	9	131865278	34	28617	0.0	4.1662E-302
ENSG00000106605	69.9371	5328	19002	43798279	3.2717E-310	rs1181573	7	43803607	G	A	-69.9371	ENSG00000106605	BLVRA	7	43822609	37	31684	0.0	4.1662E-302
ENSG00000127838	69.9069	53723	15523	219135115	3.2717E-310	rs1473901	2	219188838	C	T	-69.9069	ENSG00000127838	PNKD	2	219173315	35	31350	0.0	4.1662E-302
ENSG00000227920	69.8877	27951	30808	37512921	3.2717E-310	rs914347	6	37484970	A	C	69.8877	ENSG00000227920	RP1-153P14.5	6	37515778	12	5164	0.0	4.1662E-302
ENSG00000120647	69.7864	69746	96432	498439	3.2717E-310	rs11608938	12	428693	T	G	-69.7864	ENSG00000120647	CCDC77	12	525125	35	31355	0.0	4.1662E-302
ENSG00000245954	69.7729	469	1514	153021906	3.2717E-310	rs13140099	4	153022375	A	G	-69.7729	ENSG00000245954	RP11-18H21.1	4	153023889	13	5502	0.0	4.1662E-302
ENSG00000174837	69.7126	13378	13068	6887577	3.2717E-310	rs330887	19	6900955	C	T	69.7126	ENSG00000174837	EMR1	19	6914023	37	31684	0.0	4.1662E-302
ENSG00000225690	69.6912	19687	20827	41215107	3.2717E-310	rs6458200	6	41195420	T	G	69.6912	ENSG00000225690	TREML5P	6	41216247	33	22709	0.0	4.1662E-302
ENSG00000148655	69.6237	220134	614704	77360998	3.2717E-310	rs7078507	10	77140864	A	G	-69.6237	ENSG00000148655	C10orf11	10	77755568	35	23842	0.0	4.1662E-302
ENSG00000251301	69.6199	4137	63525	68845443	3.2717E-310	rs9634292	12	68849580	T	A	-69.6199	ENSG00000251301	RP11-81H14.2	12	68786055	13	5499	0.0	4.1662E-302
ENSG00000068615	69.6164	115658	53613	86565206	3.2717E-310	rs4832255	2	86449548	T	G	69.6164	ENSG00000068615	REEP1	2	86503161	37	31683	0.0	4.1662E-302
ENSG00000244879	69.6069	814	5057	50647525	3.2717E-310	rs504781	15	50648339	C	T	69.6069	ENSG00000244879	GABPB1-AS1	15	50653396	24	17320	0.0	4.1662E-302
ENSG00000162929	69.5179	86938	37461	61293006	3.2717E-310	rs1665273	2	61379944	C	T	69.5179	ENSG00000162929	KIAA1841	2	61342483	24	22431	0.0	4.1662E-302
ENSG00000197043	69.4999	2430	26155	150537443	3.2717E-310	rs2303038	5	150535013	T	C	69.4999	ENSG00000197043	ANXA6	5	150508858	35	31086	0.0	4.1662E-302
ENSG00000075826	69.4352	20422	1193	102289628	3.2717E-310	rs3763695	10	102269206	G	A	-69.4352	ENSG00000075826	SEC31B	10	102268013	36	31300	0.0	4.1662E-302
ENSG00000181274	69.4129	28999	30101	99094458	3.2717E-310	rs11189165	10	99123457	G	A	69.4129	ENSG00000181274	FRAT2	10	99093356	36	31569	0.0	4.1662E-302
ENSG00000128872	69.3592	4493	27910	52043758	3.2717E-310	rs7174808	15	52048251	G	C	69.3592	ENSG00000128872	TMOD2	15	52076161	27	26081	0.0	4.1662E-302
ENSG00000205309	69.3359	21547	43711	17206649	3.2717E-310	rs2270180	17	17185102	C	T	69.3359	ENSG00000205309	NT5M	17	17228813	37	31681	0.0	4.1662E-302
ENSG00000226278	69.255	10934	15179	55832490	3.2717E-310	rs10249231	7	55821556	C	T	69.255	ENSG00000226278	PSPHP1	7	55836735	12	5164	0.0	4.1662E-302
ENSG00000160410	69.2286	9064	1790	41082757	3.2717E-310	rs406133	19	41091821	G	C	69.2286	ENSG00000160410	SHKBP1	19	41090031	35	31235	0.0	4.1662E-302
ENSG00000261000	69.208	950	1204	206677281	3.2717E-310	rs3860295	1	206676331	A	G	69.208	ENSG00000261000	RP11-534L20.5	1	206677535	13	5502	0.0	4.1662E-302
ENSG00000250155	69.1148	22433	7058	36725297	3.2717E-310	rs1025288	5	36702864	A	C	69.1148	ENSG00000250155	CTD-2353F22.1	5	36695806	13	5502	0.0	4.1662E-302
ENSG00000239335	69.0804	11538	13387	66524531	3.2717E-310	rs1168766	12	66512993	G	A	-69.0804	ENSG00000239335	RP11-745O10.2	12	66526380	13	5502	0.0	4.1662E-302
ENSG00000225783	69.0783	26310	11287	27042392	3.2717E-310	rs9625066	22	27068702	A	C	69.0783	ENSG00000225783	MIAT	22	27057415	31	23414	0.0	4.1662E-302
ENSG00000232629	69.0685	103388	99670	32731311	3.2717E-310	rs9273462	6	32627923	A	G	-69.0685	ENSG00000232629	HLA-DQB2	6	32727593	10	4618	0.0	4.1662E-302
ENSG00000173230	69.0342	61237	17959	121468602	3.2717E-310	rs59987610	3	121407365	C	T	-69.0342	ENSG00000173230	GOLGB1	3	121425324	28	27823	0.0	4.1662E-302
ENSG00000132965	69.0311	2533	11922	31309645	3.2717E-310	rs12429692	13	31312178	T	A	69.0311	ENSG00000132965	ALOX5AP	13	31324100	35	30851	0.0	4.1662E-302
ENSG00000258839	68.9649	11606	16035	89978527	3.2717E-310	rs62052183	16	89966921	A	C	68.9649	ENSG00000258839	MC1R	16	89982956	37	31684	0.0	4.1662E-302
ENSG00000156414	68.9503	15593	77695	104394799	3.2717E-310	rs2236246	14	104379206	T	G	68.9503	ENSG00000156414	TDRD9	14	104456901	36	31644	0.0	4.1662E-302
ENSG00000176209	68.9336	11967	17893	42396298	3.2717E-310	rs3099936	8	42384331	T	C	68.9336	ENSG00000176209	C8orf40	8	42402224	35	26488	0.0	4.1662E-302
ENSG00000157322	68.8924	9179	15844	69984810	3.2717E-310	rs3192882	16	69975631	T	A	-68.8924	ENSG00000157322	CLEC18A	16	69991475	14	6419	0.0	4.1662E-302
ENSG00000159461	68.8716	27837	4206	56459450	3.2717E-310	rs35626903	16	56431613	A	G	-68.8716	ENSG00000159461	AMFR	16	56427407	25	26892	0.0	4.1662E-302
ENSG00000158525	68.8656	23435	11465	129984630	3.2717E-310	rs11772922	7	130008065	T	G	68.8656	ENSG00000158525	CPA5	7	129996600	16	14263	0.0	4.1662E-302
ENSG00000131873	68.8431	43910	5805	101792137	3.2717E-310	rs67175901	15	101748227	T	C	-68.8431	ENSG00000131873	CHSY1	15	101754032	37	31684	0.0	4.1662E-302
ENSG00000186193	68.8376	4157	8387	139965040	3.2717E-310	rs11794029	9	139969197	C	G	-68.8376	ENSG00000186193	SAPCD2	9	139960810	22	10565	0.0	4.1662E-302
ENSG00000125753	68.8308	20855	10653	46009837	3.2717E-310	rs7254594	19	46030692	A	G	68.8308	ENSG00000125753	VASP	19	46020039	25	26480	0.0	4.1662E-302
ENSG00000133597	68.7429	42708	31154	140372953	3.2717E-310	rs2930325	7	140415661	T	C	-68.7429	ENSG00000133597	ADCK2	7	140384507	36	28916	0.0	4.1662E-302
ENSG00000166140	68.6946	8131	4390	41099284	3.2717E-310	rs17657986	15	41107415	G	T	-68.6946	ENSG00000166140	ZFYVE19	15	41103025	37	31684	0.0	4.1662E-302
ENSG00000204644	68.6621	1259	3100	29648887	3.2717E-310	rs416568	6	29647628	A	T	68.6621	ENSG00000204644	ZFP57	6	29644528	13	8491	0.0	4.1662E-302
ENSG00000121578	68.5856	2580	12106	118959950	3.2717E-310	rs9842789	3	118957370	A	G	68.5856	ENSG00000121578	B4GALT4	3	118945264	37	31684	0.0	4.1662E-302
ENSG00000144455	68.5368	105428	277806	4508965	3.2717E-310	rs4685744	3	4403537	T	C	-68.5368	ENSG00000144455	SUMF1	3	4125731	37	31684	0.0	4.1662E-302
ENSG00000176945	68.5032	29335	19215	195447753	3.2717E-310	rs3103934	3	195477088	A	G	68.5032	ENSG00000176945	MUC20	3	195457873	34	26149	0.0	4.1662E-302
ENSG00000196209	68.4752	9344	1080	1472233	3.2717E-310	rs6135061	20	1462889	T	G	-68.4752	ENSG00000196209	SIRPB2	20	1461809	33	31256	0.0	4.1662E-302
ENSG00000035687	68.4567	127349	105529	244615436	3.2717E-310	rs59618795	1	244488087	C	T	-68.4567	ENSG00000035687	ADSS	1	244593616	34	30392	0.0	4.1662E-302
ENSG00000160285	68.4471	20365	40554	47648738	3.2717E-310	rs2156116	21	47669103	C	A	-68.4471	ENSG00000160285	LSS	21	47628549	37	31683	0.0	4.1662E-302
ENSG00000108107	68.3747	614	8335	55896713	3.2717E-310	rs17700376	19	55897327	G	A	-68.3747	ENSG00000108107	RPL28	19	55905662	36	27399	0.0	4.1662E-302
ENSG00000166164	68.3413	31107	3383	50402845	3.2717E-310	rs11644386	16	50371738	C	T	68.3413	ENSG00000166164	BRD7	16	50375121	34	23628	0.0	4.1662E-302
ENSG00000017797	68.3163	32375	822	9475007	3.2717E-310	rs35234665	18	9507382	T	C	68.3163	ENSG00000017797	RALBP1	18	9506560	36	31569	0.0	4.1662E-302
ENSG00000107959	68.3086	28696	11154	3215003	3.2717E-310	rs3752802	10	3186307	A	G	68.3086	ENSG00000107959	PITRM1	10	3197461	36	31566	0.0	4.1662E-302
ENSG00000124731	68.2741	14521	5124	41254457	3.2717E-310	rs4714449	6	41239936	T	C	-68.2741	ENSG00000124731	TREM1	6	41245060	35	31229	0.0	4.1662E-302
ENSG00000118961	68.2672	139666	70119	21022882	3.2717E-310	rs10170771	2	20883216	C	T	-68.2672	ENSG00000118961	C2orf43	2	20953335	37	31682	0.0	4.1662E-302
ENSG00000102921	68.2177	32744	73455	48654059	3.2717E-310	rs75428191	16	48686803	T	A	-68.2177	ENSG00000102921	N4BP1	16	48613348	23	21192	0.0	4.1662E-302
ENSG00000172967	68.1694	68092	48948	17302589	3.2717E-310	rs5746887	22	17234497	A	G	68.1694	ENSG00000172967	XKR3	22	17283445	11	9825	0.0	4.1662E-302
ENSG00000078177	68.1297	84544	33831	40058446	3.2717E-310	rs6834460	4	40142990	T	C	-68.1297	ENSG00000078177	N4BP2	4	40109159	26	27682	0.0	4.1662E-302
ENSG00000116106	68.1055	43032	35056	222438922	3.2717E-310	rs2680848	2	222395890	T	G	-68.1055	ENSG00000116106	EPHA4	2	222360834	36	31568	0.0	4.1662E-302
ENSG00000229043	68.0808	1182	1264	1200010	3.2717E-310	rs2960831	7	1201192	A	T	68.0808	ENSG00000229043	AC091729.9	7	1202456	13	5495	0.0	4.1662E-302
ENSG00000263503	68.0459	588782	589518	43679706	3.2717E-310	rs117645421	17	44268488	T	C	68.0459	ENSG00000263503	RP11-707O23.5	17	43678970	13	5502	0.0	4.1662E-302
ENSG00000188000	68.0414	31878	33485	9296279	3.2717E-310	rs73494602	19	9264401	A	G	68.0414	ENSG00000188000	OR7D2	19	9297886	33	22594	0.0	4.1662E-302
ENSG00000157426	68.0197	34143	9538	57253666	3.2717E-310	rs6554347	4	57219523	G	A	-68.0197	ENSG00000157426	AASDH	4	57229061	37	31684	0.0	4.1662E-302
ENSG00000159314	68.0074	1759	18497	43511787	3.2717E-310	rs118107569	17	43510028	T	C	68.0074	ENSG00000159314	ARHGAP27	17	43491531	19	17078	0.0	4.1662E-302
ENSG00000134014	67.9424	3345	47396	27947190	3.2717E-310	rs2305452	8	27950535	A	G	67.9424	ENSG00000134014	ELP3	8	27997931	35	31182	0.0	4.1662E-302
ENSG00000113504	67.9386	7212	23614	1112150	3.2717E-310	rs35188965	5	1104938	C	T	67.9386	ENSG00000113504	SLC12A7	5	1081324	27	17821	0.0	4.1662E-302
ENSG00000132842	67.9114	250733	103618	77590579	3.2717E-310	rs11746090	5	77339846	A	G	-67.9114	ENSG00000132842	AP3B1	5	77443464	37	31684	0.0	4.1662E-302
ENSG00000183617	67.8644	264	2691	3762662	3.2717E-310	rs7245624	19	3762926	G	A	-67.8644	ENSG00000183617	MRPL54	19	3765617	16	14256	0.0	4.1662E-302
ENSG00000160255	67.7533	23805	787	46351904	3.2717E-310	rs760462	21	46328099	T	C	-67.7533	ENSG00000160255	ITGB2	21	46328886	33	26351	0.0	4.1662E-302
ENSG00000115687	67.742	41929	19846	242089679	3.2717E-310	rs6708265	2	242047750	G	A	-67.742	ENSG00000115687	PASK	2	242067596	16	14262	0.0	4.1662E-302
ENSG00000126838	67.6992	194558	164793	9360966	3.2717E-310	rs2159959	12	9166408	T	C	-67.6992	ENSG00000126838	PZP	12	9331201	15	13755	0.0	4.1662E-302
ENSG00000118520	67.6381	3924	1670	131894284	3.2717E-310	rs2246012	6	131898208	C	T	-67.6381	ENSG00000118520	ARG1	6	131899878	37	31684	0.0	4.1662E-302
ENSG00000248275	67.6103	1296	4251	180688213	3.2717E-310	rs3857302	5	180689509	C	G	-67.6103	ENSG00000248275	CTC-338M12.3	5	180693760	13	5500	0.0	4.1662E-302
ENSG00000140876	67.5961	2355	7518	77756411	3.2717E-310	rs80159064	16	77758766	C	T	67.5961	ENSG00000140876	NUDT7	16	77766284	26	21002	0.0	4.1662E-302
ENSG00000065135	67.5356	45613	22742	110091233	3.2717E-310	rs3525	1	110136846	A	T	-67.5356	ENSG00000065135	GNAI3	1	110114104	37	31684	0.0	4.1662E-302
ENSG00000115750	67.5301	2187	43344	9983483	3.2717E-310	rs2245344	2	9985670	T	C	-67.5301	ENSG00000115750	TAF1B	2	10029014	34	30557	0.0	4.1662E-302
ENSG00000125450	67.5231	6747	8302	73201754	3.2717E-310	rs12150616	17	73208501	C	T	67.5231	ENSG00000125450	NUP85	17	73216803	34	26105	0.0	4.1662E-302
ENSG00000137764	67.5144	1022	131185	67835047	3.2717E-310	rs4776943	15	67836069	C	T	-67.5144	ENSG00000137764	MAP2K5	15	67967254	37	31681	0.0	4.1662E-302
ENSG00000214274	67.496	1452	5945	21152336	3.2717E-310	rs1010461	14	21153788	C	A	-67.496	ENSG00000214274	ANG	14	21159733	37	31684	0.0	4.1662E-302
ENSG00000078124	67.4956	103613	20648	76571911	3.2717E-310	rs11237036	11	76675524	T	C	67.4956	ENSG00000078124	ACER3	11	76654876	25	24389	0.0	4.1662E-302
ENSG00000088930	67.4832	2179	41081	21283942	3.2717E-310	rs112946551	20	21286121	C	G	67.4832	ENSG00000088930	XRN2	20	21327202	25	27014	0.0	4.1662E-302
ENSG00000132383	67.4795	68148	32958	1732996	3.2717E-310	rs17734	17	1801144	C	T	-67.4795	ENSG00000132383	RPA1	17	1768186	36	31469	0.0	4.1662E-302
ENSG00000070669	67.4574	92031	102243	97501854	3.2717E-310	rs7784883	7	97593885	T	C	67.4574	ENSG00000070669	ASNS	7	97491642	35	31234	0.0	4.1662E-302
ENSG00000090920	67.4377	35097	8188	40440533	3.2717E-310	rs3890526	19	40405436	A	C	67.4377	ENSG00000090920	FCGBP	19	40397248	32	30433	0.0	4.1662E-302
ENSG00000156113	67.4183	86239	294260	79398353	3.2717E-310	rs816868	10	79312114	C	T	67.4183	ENSG00000156113	KCNMA1	10	79017854	34	30970	0.0	4.1662E-302
ENSG00000215190	67.4028	15741	23455	58287779	3.2717E-310	rs4928430	6	58303520	T	A	67.4028	ENSG00000215190	LINC00680	6	58280065	13	5498	0.0	4.1662E-302
ENSG00000129596	67.3942	21493	15382	115152651	3.2717E-310	rs249491	5	115131158	A	G	67.3942	ENSG00000129596	CDO1	5	115146540	34	31021	0.0	4.1662E-302
ENSG00000111846	67.3338	31370	37202	10492456	3.2717E-310	rs1087924	6	10523826	G	C	67.3338	ENSG00000111846	GCNT2	6	10561028	35	31345	0.0	4.1662E-302
ENSG00000183780	67.3337	410467	200676	234040679	3.2717E-310	rs611676	1	234451146	G	A	67.3337	ENSG00000183780	SLC35F3	1	234250470	36	31470	0.0	4.1662E-302
ENSG00000135047	67.3181	2763	5700	90340434	3.2717E-310	rs2378756	9	90337671	G	C	-67.3181	ENSG00000135047	CTSL1	9	90343371	33	25942	0.0	4.1662E-302
ENSG00000151150	67.3115	4867	347678	62493248	3.2717E-310	rs1904418	10	62488381	G	A	-67.3115	ENSG00000151150	ANK3	10	62140703	36	31470	0.0	4.1662E-302
ENSG00000259235	67.3103	116892	118219	48483888	3.2717E-310	rs7168752	15	48600780	C	T	67.3103	ENSG00000259235	RP11-605F22.2	15	48482561	13	5502	0.0	4.1662E-302
ENSG00000248905	67.3019	90980	123595	33486897	3.2717E-310	rs345781	15	33395917	G	A	67.3019	ENSG00000248905	FMN1	15	33272322	27	21121	0.0	4.1662E-302
ENSG00000255733	67.2358	30453	92167	68383225	3.2717E-310	rs2051993	12	68413678	A	G	67.2358	ENSG00000255733	IFNG-AS1	12	68505845	13	5501	0.0	4.1662E-302
ENSG00000022567	67.1737	19330	69900	142318404	3.2717E-310	rs6985508	8	142337734	A	G	-67.1737	ENSG00000022567	SLC45A4	8	142267834	31	24515	0.0	4.1662E-302
ENSG00000143756	67.0841	37211	13231	224301789	3.2717E-310	rs7524705	1	224339000	A	G	67.0841	ENSG00000143756	FBXO28	1	224325769	36	31470	0.0	4.1662E-302
ENSG00000100664	67.0797	227	5967	103799881	3.2717E-310	rs17101505	14	103799654	A	G	67.0797	ENSG00000100664	EIF5	14	103805621	32	23655	0.0	4.1662E-302
ENSG00000166002	67.0436	45872	13354	93276674	3.2717E-310	rs11606261	11	93230802	T	G	67.0436	ENSG00000166002	C11orf75	11	93244156	35	26492	0.0	4.1662E-302
ENSG00000023892	67.043	6679	5297	35265595	3.2717E-310	rs10807150	6	35272274	C	T	-67.043	ENSG00000023892	DEF6	6	35277571	35	30721	0.0	4.1662E-302
ENSG00000138468	66.9865	10529	105047	101232085	3.2717E-310	rs7631506	3	101242614	A	C	66.9865	ENSG00000138468	SENP7	3	101137567	36	31470	0.0	4.1662E-302
ENSG00000204584	66.9726	36096	37559	47923272	3.2717E-310	rs16948388	17	47887176	T	C	66.9726	ENSG00000204584	RP11-304F15.3	17	47924735	23	17261	0.0	4.1662E-302
ENSG00000262580	66.8746	1384	4022	78179748	3.2717E-310	rs6565646	17	78181132	T	C	66.8746	ENSG00000262580	RP11-334C17.5	17	78177110	13	5495	0.0	4.1662E-302
ENSG00000119408	66.8705	34122	81972	127019885	3.2717E-310	rs72759285	9	126985763	G	A	-66.8705	ENSG00000119408	NEK6	9	127067735	37	31684	0.0	4.1662E-302
ENSG00000147894	66.8329	13867	207	27573864	3.2717E-310	rs774358	9	27559997	T	A	-66.8329	ENSG00000147894	C9orf72	9	27560204	35	31524	0.0	4.1662E-302
ENSG00000166888	66.7799	36274	17908	57525922	3.2717E-310	rs4559	12	57489648	C	T	66.7799	ENSG00000166888	STAT6	12	57507556	37	31684	0.0	4.1662E-302
ENSG00000111817	66.7101	209859	117806	116575336	3.2717E-310	rs4945556	6	116785195	G	A	-66.7101	ENSG00000111817	DSE	6	116667389	36	31567	0.0	4.1662E-302
ENSG00000184903	66.6856	267891	181841	111202573	3.2717E-310	rs37759	7	110934682	T	C	66.6856	ENSG00000184903	IMMP2L	7	110752841	34	23724	0.0	4.1662E-302
ENSG00000173852	66.6796	123	54821	35077883	3.2717E-310	rs329272	7	35078006	A	G	-66.6796	ENSG00000173852	DPY19L1	7	35023185	32	26180	0.0	4.1662E-302
ENSG00000145476	66.6661	16045	5077	187112674	3.2717E-310	rs55846148	4	187128719	T	A	66.6661	ENSG00000145476	CYP4V2	4	187123642	26	27524	0.0	4.1662E-302
ENSG00000223553	66.6641	5009	22151	21011201	3.2717E-310	rs13055518	22	21006192	C	A	66.6641	ENSG00000223553	SMPD4P1	22	20984041	13	5493	0.0	4.1662E-302
ENSG00000130414	66.6259	2493	68969	240964819	3.2717E-310	rs10166776	2	240967312	A	G	-66.6259	ENSG00000130414	NDUFA10	2	240898343	32	30927	0.0	4.1662E-302
ENSG00000137411	66.6111	18740	9632	30876019	3.2717E-310	rs115501141	6	30894759	G	A	-66.6111	ENSG00000137411	VARS2	6	30885127	12	7715	0.0	4.1662E-302
ENSG00000160284	66.5985	395	11269	47604390	3.2717E-310	rs62215189	21	47603995	G	A	-66.5985	ENSG00000160284	SPATC1L	21	47592726	35	25676	0.0	4.1662E-302
ENSG00000250510	66.5611	36547	39484	6930711	3.2717E-310	rs7296859	12	6894164	C	G	66.5611	ENSG00000250510	GPR162	12	6933648	34	30902	0.0	4.1662E-302
ENSG00000010030	66.5424	158	17031	36356164	3.2717E-310	rs11757823	6	36356322	C	T	-66.5424	ENSG00000010030	ETV7	6	36339291	34	31042	0.0	4.1662E-302
ENSG00000157551	66.5247	77641	5331	39529128	3.2717E-310	rs2186344	21	39606769	T	C	66.5247	ENSG00000157551	KCNJ15	21	39601438	36	31470	0.0	4.1662E-302
ENSG00000163576	66.5117	978	32799	19988517	3.2717E-310	rs1133328	3	19987539	T	G	66.5117	ENSG00000163576	EFHB	3	19954740	25	25103	0.0	4.1662E-302
ENSG00000133392	66.4688	130027	53078	15950890	3.2717E-310	rs16967494	16	15820863	T	C	66.4688	ENSG00000133392	MYH11	16	15873941	34	30578	0.0	4.1662E-302
ENSG00000101751	66.4522	12999	38930	51795774	3.2717E-310	rs10048321	18	51782775	T	C	-66.4522	ENSG00000101751	POLI	18	51821705	37	31684	0.0	4.1662E-302
ENSG00000078269	66.4515	101201	42541	158402888	3.2717E-310	rs2758274	6	158504089	T	C	66.4515	ENSG00000078269	SYNJ2	6	158461548	34	26280	0.0	4.1662E-302
ENSG00000136280	66.4119	75888	37391	45039074	3.2717E-310	rs10951794	7	45114962	A	G	66.4119	ENSG00000136280	CCM2	7	45077571	37	31684	0.0	4.1662E-302
ENSG00000144136	66.4034	61275	52290	113403434	3.2717E-310	rs6542082	2	113464709	G	A	-66.4034	ENSG00000144136	SLC20A1	2	113412419	34	30902	0.0	4.1662E-302
ENSG00000101439	66.3976	8802	3514	23619110	3.2717E-310	rs6036476	20	23610308	G	C	-66.3976	ENSG00000101439	CST3	20	23613822	33	25900	0.0	4.1662E-302
ENSG00000120438	66.3865	664	6290	160210781	3.2717E-310	rs2273824	6	160211445	C	T	66.3865	ENSG00000120438	TCP1	6	160205155	26	27524	0.0	4.1662E-302
ENSG00000228506	66.3806	10339	7114	99872798	3.2717E-310	rs6570064	6	99883137	G	A	66.3806	ENSG00000228506	RP11-98I9.4	6	99876023	13	5502	0.0	4.1662E-302
ENSG00000115107	66.3805	39935	19013	119981384	3.2717E-310	rs3769653	2	120021319	T	C	-66.3805	ENSG00000115107	STEAP3	2	120002306	35	27280	0.0	4.1662E-302
ENSG00000053900	66.3696	5470	15172	25378835	3.2717E-310	rs1533133	4	25384305	T	C	66.3696	ENSG00000053900	ANAPC4	4	25399477	36	31566	0.0	4.1662E-302
ENSG00000163393	66.3686	4674	42104	116519119	3.2717E-310	rs4839509	1	116523793	A	G	66.3686	ENSG00000163393	SLC22A15	1	116565897	36	31470	0.0	4.1662E-302
ENSG00000102882	66.3239	7158	11859	30134827	3.2717E-310	rs55732507	16	30141985	C	T	66.3239	ENSG00000102882	MAPK3	16	30130126	33	30688	0.0	4.1662E-302
ENSG00000197020	66.3049	27794	5363	21950430	3.2717E-310	rs4338909	19	21922636	T	G	66.3049	ENSG00000197020	ZNF100	19	21927999	15	9187	0.0	4.1662E-302
ENSG00000103174	66.2601	8894	4245	5084142	3.2717E-310	rs15951	16	5075248	G	A	-66.2601	ENSG00000103174	NAGPA	16	5079493	36	31599	0.0	4.1662E-302
ENSG00000249476	66.2417	8351	52976	108662070	3.2717E-310	rs414724	5	108670421	G	A	66.2417	ENSG00000249476	CTD-2587M2.1	5	108617445	13	5497	0.0	4.1662E-302
ENSG00000130508	66.2154	55837	112320	1748624	3.2717E-310	rs11127318	2	1804461	C	G	66.2154	ENSG00000130508	PXDN	2	1692141	25	20939	0.0	4.1662E-302
ENSG00000161912	66.2021	30766	10861	41068761	3.2717E-310	rs62396334	6	41099527	C	G	66.2021	ENSG00000161912	ADCY10P1	6	41088666	32	25473	0.0	4.1662E-302
ENSG00000160226	66.1777	1397	3832	45759285	3.2717E-310	rs56212056	21	45757888	A	G	66.1777	ENSG00000160226	C21orf2	21	45754056	33	23662	0.0	4.1662E-302
ENSG00000213639	66.1612	40240	14590	28974506	3.2717E-310	rs13011935	2	29014746	C	T	-66.1612	ENSG00000213639	PPP1CB	2	29000156	36	31569	0.0	4.1662E-302
ENSG00000091640	66.1551	11165	15488	4871167	3.2717E-310	rs67501853	17	4882332	A	G	66.1551	ENSG00000091640	SPAG7	17	4866844	37	31680	0.0	4.1662E-302
ENSG00000105928	66.1537	12551	23085	24809244	3.2717E-310	rs1476522	7	24796693	G	C	66.1537	ENSG00000105928	DFNA5	7	24773608	34	31146	0.0	4.1662E-302
ENSG00000116830	66.1233	2411	18872	117602925	3.2717E-310	rs3820494	1	117605336	A	G	66.1233	ENSG00000116830	TTF2	1	117624208	36	31355	0.0	4.1662E-302
ENSG00000167720	66.1025	748	10190	2206677	3.2717E-310	rs12450028	17	2207425	T	C	-66.1025	ENSG00000167720	SRR	17	2217615	35	26524	0.0	4.1662E-302
ENSG00000235750	66.0775	35712	17706	175162135	3.2717E-310	rs1057302	1	175126423	G	A	-66.0775	ENSG00000235750	KIAA0040	1	175144129	35	26569	0.0	4.1662E-302
ENSG00000248538	66.0761	16361	23282	9046521	3.2717E-310	rs3748136	8	9030160	A	G	66.0761	ENSG00000248538	RP11-10A14.5	8	9053442	13	5495	0.0	4.1662E-302
ENSG00000149527	66.0444	9843	49618	2357419	3.2717E-310	rs67658905	1	2347576	T	G	66.0444	ENSG00000149527	PLCH2	1	2397194	25	13719	0.0	4.1662E-302
ENSG00000100350	65.9109	11900	1944	36903148	3.2717E-310	rs5756217	22	36891248	T	C	65.9109	ENSG00000100350	FOXRED2	22	36893192	35	31352	0.0	4.1662E-302
ENSG00000136146	65.8691	74846	53942	48669267	3.2717E-310	rs61974563	13	48594421	A	G	65.8691	ENSG00000136146	MED4	13	48648363	26	27230	0.0	4.1662E-302
ENSG00000156795	65.8286	25042	210	124428965	3.2717E-310	rs1045291	8	124454007	C	T	-65.8286	ENSG00000156795	WDYHV1	8	124454217	37	31684	0.0	4.1662E-302
ENSG00000055955	65.7816	2950	12202	52865495	3.2717E-310	rs13083728	3	52868445	A	G	65.7816	ENSG00000055955	ITIH4	3	52856243	36	26609	0.0	4.1662E-302
ENSG00000163485	65.6771	38493	118	203059782	3.2717E-310	rs10920568	1	203098275	G	T	65.6771	ENSG00000163485	ADORA1	1	203098157	33	26237	0.0	4.1662E-302
ENSG00000119684	65.6163	23252	4368	75518235	3.2717E-310	rs175065	14	75494983	C	T	-65.6163	ENSG00000119684	MLH3	14	75499351	37	31684	0.0	4.1662E-302
ENSG00000205356	65.6097	1865	16949	97881563	3.2717E-310	rs56098787	7	97879698	T	C	65.6097	ENSG00000205356	TECPR1	7	97862749	36	31569	0.0	4.1662E-302
ENSG00000204070	65.5855	7069	361	43990577	3.2717E-310	rs7099	20	43997646	C	A	-65.5855	ENSG00000204070	SYS1	20	43998007	37	31684	0.0	4.1662E-302
ENSG00000239697	65.5844	1297	5061	7452208	3.2717E-310	rs62059804	17	7453505	A	C	65.5844	ENSG00000239697	TNFSF12	17	7458566	36	31569	0.0	4.1662E-302
ENSG00000170955	65.5813	1609	2460	6341877	3.2717E-310	rs34131947	11	6343486	C	T	65.5813	ENSG00000170955	PRKCDBP	11	6341026	35	26280	0.0	4.1662E-302
ENSG00000144182	65.5543	7567	3466	99771418	3.2717E-310	rs2632277	2	99778985	T	C	-65.5543	ENSG00000144182	LIPT1	2	99775519	36	31470	0.0	4.1662E-302
ENSG00000131943	65.5357	13626	6304	30206364	3.2717E-310	rs3926	19	30192738	C	T	-65.5357	ENSG00000131943	C19orf12	19	30199042	37	31680	0.0	4.1662E-302
ENSG00000237945	65.4656	16122	14955	35287838	3.2717E-310	rs8130507	21	35303960	T	C	-65.4656	ENSG00000237945	LINC00649	21	35318915	31	22709	0.0	4.1662E-302
ENSG00000072694	65.4578	50194	1523	161551101	3.2717E-310	rs61803028	1	161601295	A	C	65.4578	ENSG00000072694	FCGR2B	1	161599772	29	22786	0.0	4.1662E-302
ENSG00000130653	65.4463	908	44383	140444986	3.2717E-310	rs10746563	9	140444078	C	T	65.4463	ENSG00000130653	PNPLA7	9	140399695	26	24419	0.0	4.1662E-302
ENSG00000211553	65.4334	2790	2843	130242	3.2717E-310	rs7699689	4	127452	G	A	-65.4334	ENSG00000211553	AC118278.1	4	130295	12	5164	0.0	4.1662E-302
ENSG00000160959	65.4308	497	4087	145743376	3.2717E-310	rs2306386	8	145742879	C	T	-65.4308	ENSG00000160959	LRRC14	8	145746966	31	27552	0.0	4.1662E-302
ENSG00000134575	65.3603	1298	3504	47270457	3.2717E-310	rs4752973	11	47269159	C	T	-65.3603	ENSG00000134575	ACP2	11	47265655	36	31470	0.0	4.1662E-302
ENSG00000064547	65.3337	990	3621	19739739	3.2717E-310	rs880090	19	19740729	C	G	-65.3337	ENSG00000064547	LPAR2	19	19737108	36	31297	0.0	4.1662E-302
ENSG00000129083	65.2981	10837	17457	14521573	3.2717E-310	rs2575859	11	14510736	C	T	-65.2981	ENSG00000129083	COPB1	11	14493279	37	31684	0.0	4.1662E-302
ENSG00000144635	65.2738	8993	31445	32612366	3.2717E-310	rs9852881	3	32621359	A	C	65.2738	ENSG00000144635	DYNC1LI1	3	32589914	14	11158	0.0	4.1662E-302
ENSG00000077458	65.2579	1620	9114	95523573	3.2717E-310	rs3748256	11	95521953	G	A	-65.2579	ENSG00000077458	FAM76B	11	95512839	37	31684	0.0	4.1662E-302
ENSG00000227051	65.2301	46374	73752	96505661	3.2717E-310	rs74458415	14	96459287	G	A	65.2301	ENSG00000227051	C14orf132	14	96533039	32	23628	0.0	4.1662E-302
ENSG00000164344	65.1588	1221	25967	187130133	3.2717E-310	rs55975907	4	187128912	T	C	65.1588	ENSG00000164344	KLKB1	4	187154879	37	31684	0.0	4.1662E-302
ENSG00000110665	65.0262	6328	2626	2324279	3.2717E-310	rs12800998	11	2317951	T	C	-65.0262	ENSG00000110665	C11orf21	11	2320577	28	26184	0.0	4.1662E-302
ENSG00000105270	65.0221	3176	6166	36524245	3.2717E-310	rs60078822	19	36521069	T	C	65.0221	ENSG00000105270	CLIP3	19	36514903	36	31568	0.0	4.1662E-302
ENSG00000099995	64.9969	24580	12101	30752936	3.2717E-310	rs10376	22	30728356	A	C	64.9969	ENSG00000099995	SF3A1	22	30740457	37	31684	0.0	4.1662E-302
ENSG00000180834	64.9423	22249	17390	183543382	3.2717E-310	rs263042	3	183521133	G	A	-64.9423	ENSG00000180834	MAP6D1	3	183538523	37	31683	0.0	4.1662E-302
ENSG00000171853	64.9121	98411	45702	3383446	3.2717E-310	rs4641971	2	3481857	T	G	64.9121	ENSG00000171853	TRAPPC12	2	3436155	34	25573	0.0	4.1662E-302
ENSG00000151640	64.8775	30532	39970	134000404	3.2717E-310	rs869252	10	133969872	C	T	64.8775	ENSG00000151640	DPYSL4	10	134009842	34	26110	0.0	4.1662E-302
ENSG00000259715	64.8714	4052	3680	50652391	3.2717E-310	rs504781	15	50648339	C	T	64.8714	ENSG00000259715	CTD-3110H11.1	15	50652019	12	4994	0.0	4.1662E-302
ENSG00000197013	64.8374	73605	43811	21679484	3.2717E-310	rs67876192	19	21753089	C	A	-64.8374	ENSG00000197013	ZNF429	19	21709278	15	9185	0.0	4.1662E-302
ENSG00000231621	64.8356	118728	118087	198062715	3.2717E-310	rs2007031	2	198181443	G	A	64.8356	ENSG00000231621	AC013264.2	2	198063356	13	5499	0.0	4.1662E-302
ENSG00000135972	64.8334	11367	19621	105654441	3.2717E-310	rs17634737	2	105665808	T	C	-64.8334	ENSG00000135972	MRPS9	2	105685429	34	26011	0.0	4.1662E-302
ENSG00000092068	64.8007	21511	7679	23652883	3.2717E-310	rs59358210	14	23631372	A	G	64.8007	ENSG00000092068	SLC7A8	14	23623693	32	27425	0.0	4.1662E-302
ENSG00000213995	64.7404	2881	9348	111267881	3.2717E-310	rs330546	13	111270762	A	G	-64.7404	ENSG00000213995	CARKD	13	111280110	36	31568	0.0	4.1662E-302
ENSG00000174600	64.7108	11482	14167	108733118	3.2717E-310	rs12312487	12	108721636	A	G	64.7108	ENSG00000174600	CMKLR1	12	108707469	33	31254	0.0	4.1662E-302
ENSG00000143753	64.6946	52051	43209	224363458	3.2717E-310	rs3767732	1	224415509	G	A	64.6946	ENSG00000143753	DEGS1	1	224372300	33	30662	0.0	4.1662E-302
ENSG00000224183	64.6851	37524	37284	25621134	3.2717E-310	rs72660908	1	25583610	G	C	-64.6851	ENSG00000224183	SDHDP6	1	25620894	12	5164	0.0	4.1662E-302
ENSG00000090013	64.6669	25960	16934	40971747	3.2717E-310	rs78015612	19	40945787	T	A	-64.6669	ENSG00000090013	BLVRB	19	40962721	25	26889	0.0	4.1662E-302
ENSG00000140391	64.6189	41539	21555	77376326	3.2717E-310	rs11630497	15	77334787	T	C	-64.6189	ENSG00000140391	TSPAN3	15	77356342	37	31684	0.0	4.1662E-302
ENSG00000167210	64.614	71655	18376	44236996	3.2717E-310	rs571449	18	44165341	C	T	-64.614	ENSG00000167210	LOXHD1	18	44146965	26	26017	0.0	4.1662E-302
ENSG00000255198	64.6068	1519	1244	2014960	3.2717E-310	rs7192722	16	2016479	G	A	-64.6068	ENSG00000255198	SNHG9	16	2015235	23	13927	0.0	4.1662E-302
ENSG00000179862	64.5751	28762	29407	41328018	3.2717E-310	rs12751530	1	41356780	G	A	64.5751	ENSG00000179862	CITED4	1	41327373	37	31681	0.0	4.1662E-302
ENSG00000115896	64.4504	233483	150456	198669426	3.2717E-310	rs10497811	2	198902909	A	C	64.4504	ENSG00000115896	PLCL1	2	199053365	36	31644	0.0	4.1662E-302
ENSG00000160075	64.4296	1215	15383	1510249	3.2717E-310	rs7520996	1	1509034	C	T	64.4296	ENSG00000160075	SSU72	1	1493651	33	28086	0.0	4.1662E-302
ENSG00000175643	64.416	85062	33991	11343476	3.2717E-310	rs13334203	16	11428538	A	G	64.416	ENSG00000175643	RMI2	16	11394547	34	25571	0.0	4.1662E-302
ENSG00000184385	64.3795	2135	1065	43528644	3.2717E-310	rs12627412	21	43526509	T	C	64.3795	ENSG00000184385	C21orf128	21	43525444	35	28876	0.0	4.1662E-302
ENSG00000214435	64.3555	400	16591	104629273	3.2717E-310	rs7085104	10	104628873	G	A	-64.3555	ENSG00000214435	AS3MT	10	104645464	34	29940	0.0	4.1662E-302
ENSG00000125257	64.3482	54080	86722	95953687	3.2717E-310	rs4148436	13	95899607	G	A	64.3482	ENSG00000125257	ABCC4	13	95812885	35	31260	0.0	4.1662E-302
ENSG00000138463	64.3025	44975	1803	122513642	3.2717E-310	rs1961154	3	122558617	G	A	-64.3025	ENSG00000138463	DIRC2	3	122556814	36	31569	0.0	4.1662E-302
ENSG00000160185	64.288	31059	9168	43824008	3.2717E-310	rs1893592	21	43855067	C	A	64.288	ENSG00000160185	UBASH3A	21	43845899	36	31470	0.0	4.1662E-302
ENSG00000196562	64.1614	59044	6090	46415360	3.2717E-310	rs78055051	20	46356316	A	G	-64.1614	ENSG00000196562	SULF2	20	46350226	33	29576	0.0	4.1662E-302
ENSG00000109743	64.1581	25573	7892	15704573	3.2717E-310	rs34559912	4	15730146	G	T	64.1581	ENSG00000109743	BST1	4	15722254	36	31568	0.0	4.1662E-302
ENSG00000237254	64.1372	638	231	142511084	3.2717E-310	rs17267	7	142510446	A	G	-64.1372	ENSG00000237254	TRBV30	7	142510677	13	5501	0.0	4.1662E-302
ENSG00000259065	64.106	21926	13971	74254063	3.2717E-310	rs17182607	14	74275989	G	A	64.106	ENSG00000259065	RP5-1021I20.1	14	74262018	13	5502	0.0	4.1662E-302
ENSG00000102837	64.0724	432	12051	53602894	3.2717E-310	rs17552047	13	53602462	A	G	-64.0724	ENSG00000102837	OLFM4	13	53614513	35	31141	0.0	4.1662E-302
ENSG00000167468	64.0595	471	1896	1103936	3.2717E-310	rs8103188	19	1103465	G	A	64.0595	ENSG00000167468	GPX4	19	1105361	31	23318	0.0	4.1662E-302
ENSG00000264070	64.0275	613093	612564	43663237	3.2717E-310	rs117202541	17	44276330	C	T	64.0275	ENSG00000264070	DND1P1	17	43663766	12	4994	0.0	4.1662E-302
ENSG00000163472	63.9812	14754	9629	156252726	3.2717E-310	rs12072638	1	156267480	T	G	63.9812	ENSG00000163472	TMEM79	1	156257851	35	31345	0.0	4.1662E-302
ENSG00000149054	63.943	504	28610	6947635	3.2717E-310	rs1491823	11	6948139	G	T	63.943	ENSG00000149054	ZNF215	11	6976749	36	31469	0.0	4.1662E-302
ENSG00000185838	63.8873	65079	29221	19842462	3.2717E-310	rs12483857	22	19777383	T	C	63.8873	ENSG00000185838	GNB1L	22	19806604	27	27736	0.0	4.1662E-302
ENSG00000167136	63.8385	18144	16043	131580753	3.2717E-310	rs2805103	9	131598897	T	A	-63.8385	ENSG00000167136	ENDOG	9	131582854	36	31568	0.0	4.1662E-302
ENSG00000153208	63.7253	124913	59372	112656056	3.2717E-310	rs55812028	2	112780969	T	C	-63.7253	ENSG00000153208	MERTK	2	112721597	35	31349	0.0	4.1662E-302
ENSG00000146592	63.6983	385434	122149	28338940	3.2717E-310	rs56388170	7	28724374	T	G	-63.6983	ENSG00000146592	CREB5	7	28602225	36	31345	0.0	4.1662E-302
ENSG00000085491	63.5825	1463	34870	108743471	3.2717E-310	rs828999	1	108744934	A	G	63.5825	ENSG00000085491	SLC25A24	1	108710064	37	31683	0.0	4.1662E-302
ENSG00000179163	63.5772	6859	18468	24194784	3.2717E-310	rs2501431	1	24201643	G	A	-63.5772	ENSG00000179163	FUCA1	1	24183175	34	31256	0.0	4.1662E-302
ENSG00000266714	63.5368	530	18865	73584139	3.2717E-310	rs62089220	17	73584669	A	C	63.5368	ENSG00000266714	MYO15B	17	73603534	21	17010	0.0	4.1662E-302
ENSG00000206503	63.5139	6371	4059	29909037	3.2717E-310	rs114089535	6	29915408	T	G	63.5139	ENSG00000206503	HLA-A	6	29911349	25	19174	0.0	4.1662E-302
ENSG00000168229	63.5038	91557	96062	52734431	3.2717E-310	rs4901230	14	52642874	A	C	-63.5038	ENSG00000168229	PTGDR	14	52738936	36	31644	0.0	4.1662E-302
ENSG00000125445	63.4888	17746	20095	73257755	3.2717E-310	rs7225349	17	73240009	G	A	-63.4888	ENSG00000125445	MRPS7	17	73260104	34	23725	0.0	4.1662E-302
ENSG00000166896	63.4646	302	7562	58335324	3.2717E-310	rs3751325	12	58335626	T	A	-63.4646	ENSG00000166896	XRCC6BP1	12	58343188	16	14263	0.0	4.1662E-302
ENSG00000134759	63.3544	14311	9940	33709407	3.2717E-310	rs1785930	18	33723718	G	A	63.3544	ENSG00000134759	ELP2	18	33733658	16	14263	0.0	4.1662E-302
ENSG00000237765	63.3499	12086	135	15683285	3.2717E-310	rs6816982	4	15695371	C	G	-63.3499	ENSG00000237765	FAM200B	4	15695236	32	26181	0.0	4.1662E-302
ENSG00000226002	63.3308	15181	23245	64544481	3.2717E-310	rs35794351	7	64529300	T	C	63.3308	ENSG00000226002	RP11-460N20.5	7	64552545	12	5164	0.0	4.1662E-302
ENSG00000007341	63.3267	80008	31354	113163447	3.2717E-310	rs10745330	1	113083439	T	C	63.3267	ENSG00000007341	ST7L	1	113114793	37	31684	0.0	4.1662E-302
ENSG00000112110	63.3114	415	3897	160210844	3.2717E-310	rs9365097	6	160211259	G	A	63.3114	ENSG00000112110	MRPL18	6	160215156	35	26569	0.0	4.1662E-302
ENSG00000164849	63.1992	3971	11313	1084212	3.2717E-310	rs79422648	7	1080241	C	T	63.1992	ENSG00000164849	GPR146	7	1091554	35	27284	0.0	4.1662E-302
ENSG00000112763	63.1656	375	8974	26458150	3.2717E-310	rs2273193	6	26458525	C	G	63.1656	ENSG00000112763	BTN2A1	6	26467499	34	31016	0.0	4.1662E-302
ENSG00000187231	63.1457	69890	11659	180129517	3.2717E-310	rs13382185	2	180059627	A	C	63.1457	ENSG00000187231	SESTD1	2	180047968	35	30720	0.0	4.1662E-302
ENSG00000149256	63.0859	59506	334552	79151992	3.2717E-310	rs12269882	11	79092486	G	A	63.0859	ENSG00000149256	TENM4	11	78757934	26	20202	0.0	4.1662E-302
ENSG00000120915	63.0701	53668	26276	27348296	3.2717E-310	rs1126452	8	27401964	C	A	63.0701	ENSG00000120915	EPHX2	8	27375688	37	31684	0.0	4.1662E-302
ENSG00000189337	63.0679	353273	93604	14925200	3.2717E-310	rs10803327	1	15278473	C	A	-63.0679	ENSG00000189337	KAZN	1	15184869	33	25236	0.0	4.1662E-302
ENSG00000136197	63.0369	9778	7988	42951904	3.2717E-310	rs603834	7	42942126	C	T	63.0369	ENSG00000136197	C7orf25	7	42950114	37	31676	0.0	4.1662E-302
ENSG00000171792	63.006	2150	4451	2985424	3.2717E-310	rs1860434	12	2987574	G	A	-63.006	ENSG00000171792	RHNO1	12	2992025	34	25476	0.0	4.1662E-302
ENSG00000105612	63.0	2722	407	12992282	3.2717E-310	rs2293682	19	12989560	A	G	-63	ENSG00000105612	DNASE2	19	12989153	37	31679	0.0	4.1662E-302
ENSG00000160439	62.9496	13603	2489	55582659	3.2717E-310	rs11668339	19	55569056	A	G	62.9496	ENSG00000160439	RDH13	19	55566567	16	14250	0.0	4.1662E-302
ENSG00000099968	62.941	21191	29692	18111621	3.2717E-310	rs2024229	22	18132812	G	T	-62.941	ENSG00000099968	BCL2L13	22	18162504	35	31354	0.0	4.1662E-302
ENSG00000145020	62.9239	115363	118351	49460186	3.2717E-310	rs77732533	3	49575549	G	C	-62.9239	ENSG00000145020	AMT	3	49457198	35	26494	0.0	4.1662E-302
ENSG00000230715	62.8574	11639	12051	128292895	3.2717E-310	rs2402923	7	128281256	A	G	62.8574	ENSG00000230715	RP11-274B21.4	7	128293307	13	5496	0.0	4.1662E-302
ENSG00000025708	62.8326	2781	4933	50968485	3.2717E-310	rs140522	22	50971266	T	C	-62.8326	ENSG00000025708	TYMP	22	50966333	31	17747	0.0	4.1662E-302
ENSG00000164483	62.8172	181196	70641	130686570	3.2717E-310	rs41285310	6	130505374	A	C	62.8172	ENSG00000164483	SAMD3	6	130576015	35	31306	0.0	4.1662E-302
ENSG00000160948	62.755	925	1541	145653931	3.2717E-310	rs3735840	8	145653006	G	A	-62.755	ENSG00000160948	VPS28	8	145651465	33	23173	0.0	4.1662E-302
ENSG00000140374	62.752	649	47410	76603813	3.2717E-310	rs56372945	15	76603164	G	A	62.752	ENSG00000140374	ETFA	15	76555754	36	31563	0.0	4.1662E-302
ENSG00000106034	62.743	50151	104232	120628731	3.2717E-310	rs1080807	7	120678882	C	T	-62.743	ENSG00000106034	CPED1	7	120783114	34	25574	0.0	4.1662E-302
ENSG00000104805	62.7367	370	11291	49403307	3.2717E-310	rs3745697	19	49403677	C	G	-62.7367	ENSG00000104805	NUCB1	19	49414968	35	26492	0.0	4.1662E-302
ENSG00000167608	62.7291	1847	4702	54676944	3.2717E-310	rs11668882	19	54675097	C	T	-62.7291	ENSG00000167608	TMC4	19	54670395	33	23872	0.0	4.1662E-302
ENSG00000105993	62.6923	17399	23630	157128075	3.2717E-310	rs12668458	7	157145474	C	T	62.6923	ENSG00000105993	DNAJB6	7	157169104	35	31017	0.0	4.1662E-302
ENSG00000107736	62.6101	383239	173734	73156691	3.2717E-310	rs9415998	10	73539930	G	A	62.6101	ENSG00000107736	CDH23	10	73366196	37	31684	0.0	4.1662E-302
ENSG00000109854	62.6071	4512	5537	20385231	3.2717E-310	rs7103934	11	20389743	A	T	-62.6071	ENSG00000109854	HTATIP2	11	20395280	35	31345	0.0	4.1662E-302
ENSG00000119383	62.6071	27	18971	131873229	3.2717E-310	rs3118625	9	131873256	C	A	-62.6071	ENSG00000119383	PPP2R4	9	131892227	35	28831	0.0	4.1662E-302
ENSG00000166394	62.5333	7198	1137	7698453	3.2717E-310	rs35045958	11	7691255	A	G	62.5333	ENSG00000166394	CYB5R2	11	7692392	37	31684	0.0	4.1662E-302
ENSG00000164010	62.4998	27844	13912	43282795	3.2717E-310	rs12406279	1	43310639	G	A	-62.4998	ENSG00000164010	ERMAP	1	43296727	36	31569	0.0	4.1662E-302
ENSG00000160961	62.4956	20067	1905	14800613	3.2717E-310	rs11669337	19	14820680	A	G	-62.4956	ENSG00000160961	ZNF333	19	14822585	35	26569	0.0	4.1662E-302
ENSG00000136381	62.4868	49199	17187	78729773	3.2717E-310	rs12903295	15	78778972	A	G	62.4868	ENSG00000136381	IREB2	15	78761785	35	30820	0.0	4.1662E-302
ENSG00000205581	62.483	8215	4549	40721573	3.2717E-310	rs2735307	21	40713358	T	C	-62.483	ENSG00000205581	HMGN1	21	40717907	33	28080	0.0	4.1662E-302
ENSG00000100441	62.4591	702	5322	24898492	3.2717E-310	rs10146759	14	24899194	C	T	62.4591	ENSG00000100441	KHNYN	14	24904516	33	25446	0.0	4.1662E-302
ENSG00000205810	62.4502	24013	28155	10573194	3.2717E-310	rs11053802	12	10597207	C	T	62.4502	ENSG00000205810	KLRC3	12	10569052	35	26395	0.0	4.1662E-302
ENSG00000117505	62.4301	4045	4307	93811445	3.2717E-310	rs3767964	1	93815490	T	C	62.4301	ENSG00000117505	DR1	1	93819797	35	31185	0.0	4.1662E-302
ENSG00000198380	62.395	221	33518	69614382	3.2717E-310	rs6720415	2	69614161	A	G	62.395	ENSG00000198380	GFPT1	2	69580643	34	31269	0.0	4.1662E-302
ENSG00000131626	62.3899	7543	49308	70116806	3.2717E-310	rs488746	11	70124349	C	G	-62.3899	ENSG00000131626	PPFIA1	11	70173657	36	31567	0.0	4.1662E-302
ENSG00000128915	62.3792	46068	16292	60771359	3.2717E-310	rs8029829	15	60725291	G	T	62.3792	ENSG00000128915	NARG2	15	60741583	26	22531	0.0	4.1662E-302
ENSG00000211638	62.3454	403	147	22453110	3.2717E-310	rs9611014	22	22453513	T	C	-62.3454	ENSG00000211638	IGLV8-61	22	22453366	25	20851	0.0	4.1662E-302
ENSG00000134419	62.3344	138696	143240	18801705	3.2717E-310	rs62044173	16	18940401	A	G	-62.3344	ENSG00000134419	RPS15A	16	18797161	24	24417	0.0	4.1662E-302
ENSG00000162302	62.2659	29965	23432	64126620	3.2717E-310	rs7130280	11	64156585	A	G	-62.2659	ENSG00000162302	RPS6KA4	11	64133153	37	31684	0.0	4.1662E-302
ENSG00000165929	62.2224	3090	40803	92333880	3.2717E-310	rs10142528	14	92330790	C	T	-62.2224	ENSG00000165929	TC2N	14	92289987	37	31678	0.0	4.1662E-302
ENSG00000175221	62.2139	17316	4687	893218	3.2717E-310	rs1651887	19	875902	A	G	62.2139	ENSG00000175221	MED16	19	880589	33	23864	0.0	4.1662E-302
ENSG00000070087	62.1656	79564	36622	149768575	3.2717E-310	rs1563617	3	149689011	T	C	62.1656	ENSG00000070087	PFN2	3	149725633	32	30603	0.0	4.1662E-302
ENSG00000051620	62.1491	10049	14870	138724668	3.2717E-310	rs9495070	6	138714619	T	G	-62.1491	ENSG00000051620	HEBP2	6	138729489	37	31682	0.0	4.1662E-302
ENSG00000204169	62.1177	27544	38627	51486327	3.2717E-310	rs2262569	10	51513871	C	T	62.1177	ENSG00000204169	AGAP7	10	51475244	14	6419	0.0	4.1662E-302
ENSG00000162104	62.0984	56150	25249	4166186	3.2717E-310	rs7204629	16	4110036	C	T	62.0984	ENSG00000162104	ADCY9	16	4084787	37	31684	0.0	4.1662E-302
ENSG00000148450	62.0893	23321	36574	23384435	3.2717E-310	rs79562159	10	23361114	T	C	-62.0893	ENSG00000148450	MSRB2	10	23397688	33	29618	0.0	4.1662E-302
ENSG00000076555	62.0565	35193	40622	109554400	3.2717E-310	rs2268405	12	109589593	G	A	-62.0565	ENSG00000076555	ACACB	12	109630215	37	31684	0.0	4.1662E-302
ENSG00000231793	62.0232	19557	21359	67383728	3.2717E-310	rs12800028	11	67403285	G	A	62.0232	ENSG00000231793	DOC2GP	11	67381926	14	6416	0.0	4.1662E-302
ENSG00000166548	61.9554	737	21534	66586447	3.2717E-310	rs725131	16	66585710	G	C	61.9554	ENSG00000166548	TK2	16	66564176	36	31558	0.0	4.1662E-302
ENSG00000133731	61.9525	65503	51137	82598928	3.2717E-310	rs2991003	8	82533425	C	G	-61.9525	ENSG00000133731	IMPA1	8	82584562	37	31684	0.0	4.1662E-302
ENSG00000140090	61.9363	166460	79625	92788925	3.2717E-310	rs17783630	14	92955385	A	C	61.9363	ENSG00000140090	SLC24A4	14	92875760	37	31683	0.0	4.1662E-302
ENSG00000117597	61.9229	304	15083	210001352	3.2717E-310	rs660975	1	210001048	A	C	61.9229	ENSG00000117597	DIEXF	1	210016131	34	25476	0.0	4.1662E-302
ENSG00000135116	61.7352	8346	20995	117319246	3.2717E-310	rs7294919	12	117327592	C	T	61.7352	ENSG00000135116	HRK	12	117306597	35	31141	0.0	4.1662E-302
ENSG00000181007	61.7279	4004	13764	36909558	3.2717E-310	rs56378871	19	36905554	A	G	-61.7279	ENSG00000181007	ZFP82	19	36891790	36	31569	0.0	4.1662E-302
ENSG00000261349	61.6797	10017	9500	25593627	3.2717E-310	rs72660908	1	25583610	G	C	-61.6797	ENSG00000261349	RP3-465N24.5	1	25593110	12	5164	0.0	4.1662E-302
ENSG00000226659	61.6705	300	2873	82295698	3.2717E-310	rs11185932	10	82295398	A	G	-61.6705	ENSG00000226659	RP11-137H2.4	10	82292525	13	5497	0.0	4.1662E-302
ENSG00000167565	61.652	11770	13701	40950612	3.2717E-310	rs268694	19	40962382	C	T	-61.652	ENSG00000167565	SERTAD3	19	40948681	35	31238	0.0	4.1662E-302
ENSG00000136828	61.6258	85078	69118	129677053	3.2717E-310	rs10760471	9	129762131	A	T	61.6258	ENSG00000136828	RALGPS1	9	129831249	37	31684	0.0	4.1662E-302
ENSG00000166523	61.6219	1458	5287	8693559	3.2717E-310	rs11046143	12	8695017	G	A	61.6219	ENSG00000166523	CLEC4E	12	8689730	36	31567	0.0	4.1662E-302
ENSG00000125247	61.5884	22922	58505	101327347	3.2717E-310	rs1283219	13	101350269	C	T	61.5884	ENSG00000125247	TMTC4	13	101291764	36	31470	0.0	4.1662E-302
ENSG00000137070	61.588	1257	6852	34650699	3.2717E-310	rs2070074	9	34649442	G	A	61.588	ENSG00000137070	IL11RA	9	34656294	37	31684	0.0	4.1662E-302
ENSG00000131849	61.5824	466	3238	58951589	3.2717E-310	rs7259841	19	58951123	T	C	61.5824	ENSG00000131849	ZNF132	19	58947885	37	31680	0.0	4.1662E-302
ENSG00000115129	61.5756	21133	16919	24308731	3.2717E-310	rs10191964	2	24287598	A	G	-61.5756	ENSG00000115129	TP53I3	2	24304517	35	31355	0.0	4.1662E-302
ENSG00000115866	61.5239	41069	1357	136743670	3.2717E-310	rs6743537	2	136702601	A	G	61.5239	ENSG00000115866	DARS	2	136703958	36	26609	0.0	4.1662E-302
ENSG00000103196	61.5224	13636	64028	84853590	3.2717E-310	rs8057431	16	84839954	C	A	-61.5224	ENSG00000103196	CRISPLD2	16	84903982	36	27399	0.0	4.1662E-302
ENSG00000140474	61.5073	3368	247	75135687	3.2717E-310	rs936229	15	75132319	A	G	61.5073	ENSG00000140474	ULK3	15	75132072	36	28917	0.0	4.1662E-302
ENSG00000123892	61.4997	289	30824	87908635	3.2717E-310	rs302647	11	87908346	G	C	61.4997	ENSG00000123892	RAB38	11	87877522	34	26309	0.0	4.1662E-302
ENSG00000085644	61.4842	21563	15049	3179778	3.2717E-310	rs2735518	16	3201341	T	G	61.4842	ENSG00000085644	ZNF213	16	3186292	24	26563	0.0	4.1662E-302
ENSG00000151715	61.4202	13142	8950	129685714	3.2717E-310	rs10894147	11	129698856	T	C	-61.4202	ENSG00000151715	TMEM45B	11	129707806	37	31684	0.0	4.1662E-302
ENSG00000178977	61.3957	9274	7573	8127361	3.2717E-310	rs142913941	17	8118087	G	A	-61.3957	ENSG00000178977	LINC00324	17	8125660	22	18876	0.0	4.1662E-302
ENSG00000146192	61.3863	23351	11639	36973422	3.2717E-310	rs708017	6	36996773	C	G	61.3863	ENSG00000146192	FGD2	6	36985134	35	31415	0.0	4.1662E-302
ENSG00000010292	61.3651	38154	18855	6602522	3.2717E-310	rs75240003	12	6640676	A	T	61.3651	ENSG00000010292	NCAPD2	12	6621821	30	24056	0.0	4.1662E-302
ENSG00000079257	61.3167	87	13349	158390482	3.2717E-310	rs9841	3	158390395	T	A	61.3167	ENSG00000079257	LXN	3	158377046	37	31684	0.0	4.1662E-302
ENSG00000224635	61.2957	1571	3822	37045444	3.2717E-310	rs1000675	20	37043873	T	C	61.2957	ENSG00000224635	RP4-564F22.5	20	37040051	13	5496	0.0	4.1662E-302
ENSG00000175471	61.2744	605479	315062	94620279	3.2717E-310	rs1549179	5	94014800	T	A	-61.2744	ENSG00000175471	MCTP1	5	94329862	28	27822	0.0	4.1662E-302
ENSG00000160766	61.2499	497	6302	155197214	3.2717E-310	rs2974930	1	155196717	A	G	61.2499	ENSG00000160766	GBAP1	1	155190415	16	14258	0.0	4.1662E-302
ENSG00000169967	61.2275	136311	91443	128146041	3.2717E-310	rs13008440	2	128009730	A	G	-61.2275	ENSG00000169967	MAP3K2	2	128101173	27	27308	0.0	4.1662E-302
ENSG00000164754	61.1859	14154	28620	117887105	3.2717E-310	rs1374296	8	117901259	T	G	-61.1859	ENSG00000164754	RAD21	8	117872639	22	25851	0.0	4.1662E-302
ENSG00000152359	61.1837	32483	10801	75013313	3.2717E-310	rs113216064	5	74980830	T	C	61.1837	ENSG00000152359	POC5	5	74991631	35	31354	0.0	4.1662E-302
ENSG00000103111	61.1802	12983	7198	77224732	3.2717E-310	rs7196424	16	77237715	C	G	-61.1802	ENSG00000103111	MON1B	16	77230517	36	31561	0.0	4.1662E-302
ENSG00000240291	61.1752	13732	2536	18834580	3.2717E-310	rs7917584	10	18820848	A	G	61.1752	ENSG00000240291	RP11-499P20.2	10	18818312	13	5499	0.0	4.1662E-302
ENSG00000213123	61.1577	276	34759	196045170	3.2717E-310	rs2270769	3	196044894	C	G	61.1577	ENSG00000213123	TCTEX1D2	3	196010135	34	26406	0.0	4.1662E-302
ENSG00000066855	61.1501	782	64045	66556969	3.2717E-310	rs10504389	8	66556187	T	C	61.1501	ENSG00000066855	MTFR1	8	66620232	37	31684	0.0	4.1662E-302
ENSG00000242372	61.1126	6936	3899	33872788	3.2717E-310	rs3752316	20	33865852	A	G	61.1126	ENSG00000242372	EIF6	20	33869751	35	26520	0.0	4.1662E-302
ENSG00000177236	61.0987	27032	26713	780117	3.2717E-310	rs7122416	11	807149	G	A	-61.0987	ENSG00000177236	AP006621.1	11	780436	12	5406	0.0	4.1662E-302
ENSG00000144362	61.0986	7256	3635	170550975	3.2717E-310	rs11685651	2	170558231	C	T	-61.0986	ENSG00000144362	PHOSPHO2	2	170554596	36	31641	0.0	4.1662E-302
ENSG00000167526	61.0886	103584	105526	89627065	3.2717E-310	rs113847672	16	89523481	T	C	61.0886	ENSG00000167526	RPL13	16	89629007	24	21935	0.0	4.1662E-302
ENSG00000167491	61.0781	58168	3386	19496635	3.2717E-310	rs4808200	19	19554803	A	G	61.0781	ENSG00000167491	GATAD2A	19	19558189	37	31684	0.0	4.1662E-302
ENSG00000106392	61.0746	29988	15855	7196565	3.2717E-310	rs4724958	7	7226553	G	A	61.0746	ENSG00000106392	C1GALT1	7	7242408	37	31684	0.0	4.1662E-302
ENSG00000196814	61.0633	117704	27608	129089128	3.2717E-310	rs10122788	9	129206832	G	A	61.0633	ENSG00000196814	MVB12B	9	129179224	35	25688	0.0	4.1662E-302
ENSG00000229314	61.0617	7163	8872	117085336	3.2717E-310	rs9299216	9	117078173	T	A	-61.0617	ENSG00000229314	ORM1	9	117087045	15	13925	0.0	4.1662E-302
ENSG00000134463	60.9571	1612	12464	11784365	3.2717E-310	rs3829154	10	11782753	A	G	-60.9571	ENSG00000134463	ECHDC3	10	11795217	36	31469	0.0	4.1662E-302
ENSG00000136144	60.943	17124	9695	50159719	3.2717E-310	rs12431331	13	50142595	G	A	-60.943	ENSG00000136144	RCBTB1	13	50132900	37	31684	0.0	4.1662E-302
ENSG00000226806	60.9221	2562	4010	136577761	3.2717E-310	rs6719488	2	136575199	G	T	60.9221	ENSG00000226806	AC011893.3	2	136579209	12	5164	0.0	4.1662E-302
ENSG00000170017	60.8868	131895	26900	105085753	3.2717E-310	rs2399047	3	105217648	C	T	-60.8868	ENSG00000170017	ALCAM	3	105190748	37	31684	0.0	4.1662E-302
ENSG00000100024	60.8801	7665	38241	24863206	3.2717E-310	rs1008931	22	24855541	G	A	60.8801	ENSG00000100024	UPB1	22	24893782	37	31684	0.0	4.1662E-302
ENSG00000143318	60.8617	24077	29772	160160285	3.2717E-310	rs10797062	1	160136208	G	A	60.8617	ENSG00000143318	CASQ1	1	160165980	37	31684	0.0	4.1662E-302
ENSG00000181444	60.7949	1544	6193	149470568	3.2717E-310	rs860624	7	149472112	T	C	-60.7949	ENSG00000181444	ZNF467	7	149465919	36	31567	0.0	4.1662E-302
ENSG00000118640	60.7794	20297	10063	85788685	3.2717E-310	rs1010	2	85808982	C	T	-60.7794	ENSG00000118640	VAMP8	2	85798919	36	31470	0.0	4.1662E-302
ENSG00000214826	60.756	36605	21347	9600825	3.2717E-310	rs7487842	12	9564220	G	C	-60.756	ENSG00000214826	DDX12P	12	9585567	12	5164	0.0	4.1662E-302
ENSG00000113300	60.7286	66871	24875	179921412	3.2717E-310	rs2387281	5	179988283	C	T	60.7286	ENSG00000113300	CNOT6	5	179963408	34	29950	0.0	4.1662E-302
ENSG00000132436	60.6965	21247	18118	50518088	3.2717E-310	rs11764792	7	50496841	C	T	-60.6965	ENSG00000132436	FIGNL1	7	50514959	37	31684	0.0	4.1662E-302
ENSG00000064201	60.6924	3696	11797	2323227	3.2717E-310	rs2651838	11	2319531	A	T	-60.6924	ENSG00000064201	TSPAN32	11	2331328	34	30603	0.0	4.1662E-302
ENSG00000157601	60.6858	4249	15206	42792231	3.2717E-310	rs464783	21	42796480	T	C	-60.6858	ENSG00000157601	MX1	21	42811686	36	31346	0.0	4.1662E-302
ENSG00000218537	60.6212	25837	28089	24241117	3.2717E-310	rs5751776	22	24266954	A	C	-60.6212	ENSG00000218537	AP000350.4	22	24238865	14	8262	0.0	4.1662E-302
ENSG00000143924	60.5956	66779	148378	42396490	3.2717E-310	rs7597228	2	42329711	G	C	-60.5956	ENSG00000143924	EML4	2	42478089	36	31563	0.0	4.1662E-302
ENSG00000204822	60.5948	15691	16373	74700449	3.2717E-310	rs12621712	2	74716140	G	A	-60.5948	ENSG00000204822	MRPL53	2	74699767	25	24334	0.0	4.1662E-302
ENSG00000211698	60.583	12759	13160	38394118	3.2717E-310	rs10240848	7	38406877	C	T	-60.583	ENSG00000211698	TRGV4	7	38393717	13	5495	0.0	4.1662E-302
ENSG00000101017	60.5801	175	5620	44746911	3.2717E-310	rs745307	20	44747086	A	G	60.5801	ENSG00000101017	CD40	20	44752706	37	31683	0.0	4.1662E-302
ENSG00000128283	60.5623	9426	4947	37956454	3.2717E-310	rs2235338	22	37965880	G	A	60.5623	ENSG00000128283	CDC42EP1	22	37960933	32	20840	0.0	4.1662E-302
ENSG00000070540	60.525	3810	14473	66453654	3.2717E-310	rs28449485	17	66449844	G	T	-60.525	ENSG00000070540	WIPI1	17	66435371	35	26489	0.0	4.1662E-302
ENSG00000140575	60.4984	78034	21022	90931450	3.2717E-310	rs2074585	15	91009484	G	A	-60.4984	ENSG00000140575	IQGAP1	15	90988462	36	31346	0.0	4.1662E-302
ENSG00000231027	60.4827	204	3518	72563482	3.2717E-310	rs59362027	17	72563686	A	G	60.4827	ENSG00000231027	AC079325.6	17	72560168	13	5496	0.0	4.1662E-302
ENSG00000122515	60.468	21093	10445	44788180	3.2717E-310	rs1065646	7	44809273	G	A	-60.468	ENSG00000122515	ZMIZ2	7	44798828	37	31684	0.0	4.1662E-302
ENSG00000231345	60.4358	57836	60088	52415727	3.2717E-310	rs11006259	10	52357891	C	T	60.4358	ENSG00000231345	RP11-564C4.6	10	52417979	12	4994	0.0	4.1662E-302
ENSG00000139187	60.4333	74140	43782	9102640	3.2717E-310	rs4883209	12	9176780	C	T	-60.4333	ENSG00000139187	KLRG1	12	9132998	34	30780	0.0	4.1662E-302
ENSG00000160408	60.4325	1270	11314	130667687	3.2717E-310	rs10819317	9	130668957	G	A	-60.4325	ENSG00000160408	ST6GALNAC6	9	130657643	33	21838	0.0	4.1662E-302
ENSG00000109084	60.3181	130	4923	26646121	3.2717E-310	rs11080054	17	26645991	G	A	-60.3181	ENSG00000109084	TMEM97	17	26650914	36	31599	0.0	4.1662E-302
ENSG00000138185	60.2442	44052	38691	97471536	3.2717E-310	rs3176892	10	97515588	C	T	60.2442	ENSG00000138185	ENTPD1	10	97554279	34	29836	0.0	4.1662E-302
ENSG00000170915	60.2394	27417	50595	52226219	3.2717E-310	rs560243	6	52198802	T	C	-60.2394	ENSG00000170915	PAQR8	6	52249397	37	31684	0.0	4.1662E-302
ENSG00000156603	60.2084	5722	1468	57479693	3.2717E-310	rs61888873	11	57473971	A	G	60.2084	ENSG00000156603	MED19	11	57475439	36	31569	0.0	4.1662E-302
ENSG00000227921	60.2071	929922	931820	40028620	3.2717E-310	rs4961901	9	39098698	A	G	60.2071	ENSG00000227921	AL353791.1	9	40030518	10	3399	0.0	4.1662E-302
ENSG00000176463	60.1989	317371	158001	92396925	3.2717E-310	rs1165	15	92714296	T	G	60.1989	ENSG00000176463	SLCO3A1	15	92556295	33	31255	0.0	4.1662E-302
ENSG00000268433	60.1735	107934	107598	21861023	3.2717E-310	rs67876192	19	21753089	C	A	-60.1735	ENSG00000268433	RP11-420K14.2	19	21860687	13	5499	0.0	4.1662E-302
ENSG00000185112	60.171	734	2304	194406622	3.2717E-310	rs789859	3	194405888	T	G	-60.171	ENSG00000185112	FAM43A	3	194408192	36	26609	0.0	4.1662E-302
ENSG00000133103	60.1517	13524	81543	40229764	3.2717E-310	rs7995647	13	40216240	C	T	60.1517	ENSG00000133103	COG6	13	40297783	37	31684	0.0	4.1662E-302
ENSG00000096433	60.1344	12990	25304	33588142	3.2717E-310	rs9469532	6	33601132	A	G	-60.1344	ENSG00000096433	ITPR3	6	33626436	35	31479	0.0	4.1662E-302
ENSG00000101457	60.1196	8009	17754	44420576	3.2717E-310	rs6032531	20	44412567	C	A	-60.1196	ENSG00000101457	DNTTIP1	20	44430321	36	30933	0.0	4.1662E-302
ENSG00000261613	60.1154	107667	108667	2606061	3.2717E-310	rs12185166	16	2713728	T	C	60.1154	ENSG00000261613	RP11-20I23.13	16	2605061	13	5502	0.0	4.1662E-302
ENSG00000100448	60.0951	123	1492	25045466	3.2717E-310	rs12878578	14	25045589	A	G	60.0951	ENSG00000100448	CTSG	14	25044097	36	31569	0.0	4.1662E-302
ENSG00000159128	60.0366	3325	34901	34775202	3.2717E-310	rs17879003	21	34778527	T	C	60.0366	ENSG00000159128	IFNGR2	21	34813428	37	31679	0.0	4.1662E-302
ENSG00000076003	60.0223	4220	22620	136633996	3.2717E-310	rs632632	2	136638216	C	T	60.0223	ENSG00000076003	MCM6	2	136615596	33	25894	0.0	4.1662E-302
ENSG00000105048	60.015	13024	21304	55660722	3.2717E-310	rs7249414	19	55673746	A	C	60.015	ENSG00000105048	TNNT1	19	55652442	16	14262	0.0	4.1662E-302
ENSG00000146386	59.9997	363	6947	139349819	3.2717E-310	rs12196247	6	139350182	A	G	-59.9997	ENSG00000146386	ABRACL	6	139357129	30	25167	0.0	4.1662E-302
ENSG00000100299	59.9977	3130	1549	51066607	3.2717E-310	rs6151429	22	51063477	C	T	-59.9977	ENSG00000100299	ARSA	22	51065026	32	29822	0.0	4.1662E-302
ENSG00000246174	59.9322	300	18076	77850817	3.2717E-310	rs10793289	11	77850517	A	C	-59.9322	ENSG00000246174	RP11-705O3.1	11	77868593	14	8269	0.0	4.1662E-302
ENSG00000091073	59.9225	28349	50508	76090993	3.2717E-310	rs6966715	7	76062644	C	G	-59.9225	ENSG00000091073	DTX2	7	76113152	34	26271	0.0	4.1662E-302
ENSG00000104714	59.9175	87377	25697	688106	3.2717E-310	rs4735895	8	600729	A	G	59.9175	ENSG00000104714	ERICH1	8	626426	36	31470	0.0	4.1662E-302
ENSG00000136247	59.9161	182	5788	6617065	3.2717E-310	rs11559147	7	6617247	C	G	-59.9161	ENSG00000136247	ZDHHC4	7	6623035	24	25329	0.0	4.1662E-302
ENSG00000092621	59.8913	52949	10741	120202421	3.2717E-310	rs11583993	1	120255370	A	G	59.8913	ENSG00000092621	PHGDH	1	120244629	36	31588	0.0	4.1662E-302
ENSG00000142089	59.8738	20501	16567	327537	3.2717E-310	rs3809112	11	307036	C	T	59.8738	ENSG00000142089	IFITM3	11	323603	31	22540	0.0	4.1662E-302
ENSG00000075240	59.8204	35469	16420	46971909	3.2717E-310	rs138514	22	47007378	G	A	-59.8204	ENSG00000075240	GRAMD4	22	47023798	37	31684	0.0	4.1662E-302
ENSG00000243679	59.8012	12767	13143	128294023	3.2717E-310	rs2402923	7	128281256	A	G	59.8012	ENSG00000243679	RP11-274B21.3	7	128294399	13	5496	0.0	4.1662E-302
ENSG00000204397	59.7694	66842	36789	104972158	3.2717E-310	rs536909	11	104905316	G	A	59.7694	ENSG00000204397	CARD16	11	104942105	28	27821	0.0	4.1662E-302
ENSG00000259845	59.7669	50192	35751	31107474	3.2717E-310	rs12439909	15	31157666	G	A	59.7669	ENSG00000259845	HERC2P10	15	31121915	13	5502	0.0	4.1662E-302
ENSG00000162378	59.7532	11301	39143	53192126	3.2717E-310	rs6696940	1	53203427	T	C	59.7532	ENSG00000162378	ZYG11B	1	53242570	36	31566	0.0	4.1662E-302
ENSG00000160972	59.7381	1345	13421	145703352	3.2717E-310	rs1480000	8	145702007	C	T	-59.7381	ENSG00000160972	PPP1R16A	8	145715428	36	31563	0.0	4.1662E-302
ENSG00000197249	59.725	20	6953	94857030	3.2717E-310	rs8008743	14	94857010	C	G	-59.725	ENSG00000197249	SERPINA1	14	94850057	35	31350	0.0	4.1662E-302
ENSG00000163931	59.7134	3136	12537	53290068	3.2717E-310	rs141078441	3	53286932	T	C	-59.7134	ENSG00000163931	TKT	3	53274395	16	14263	0.0	4.1662E-302
ENSG00000163602	59.6927	48179	12016	72496069	3.2717E-310	rs753319	3	72447890	C	G	59.6927	ENSG00000163602	RYBP	3	72459906	37	31681	0.0	4.1662E-302
ENSG00000180817	59.6896	573	14967	71993667	3.2717E-310	rs7077538	10	71993094	G	T	59.6896	ENSG00000180817	PPA1	10	71978127	15	14175	0.0	4.1662E-302
ENSG00000057608	59.6861	28692	9763	5884095	3.2717E-310	rs3736461	10	5855403	C	G	-59.6861	ENSG00000057608	GDI2	10	5845640	15	14173	0.0	4.1662E-302
ENSG00000211972	59.6597	10356	10620	107131560	3.2717E-310	rs10139058	14	107141916	T	C	59.6597	ENSG00000211972	IGHV3-66	14	107131296	13	5502	0.0	4.1662E-302
ENSG00000236296	59.6565	44688	89604	144480625	3.2717E-310	rs1510882	4	144435937	G	A	59.6565	ENSG00000236296	GUSBP5	4	144525541	34	22923	0.0	4.1662E-302
ENSG00000171051	59.6469	49344	19875	52307363	3.2717E-310	rs6509570	19	52258019	T	C	-59.6469	ENSG00000171051	FPR1	19	52277894	35	31350	0.0	4.1662E-302
ENSG00000253210	59.6372	2426	467	142140060	3.2717E-310	rs7009780	8	142137634	C	T	-59.6372	ENSG00000253210	RP11-809O17.1	8	142138101	13	5502	0.0	4.1662E-302
ENSG00000133055	59.602	11139	15140	203144941	3.2717E-310	rs10399931	1	203156080	T	C	-59.602	ENSG00000133055	MYBPH	1	203140940	37	31673	0.0	4.1662E-302
ENSG00000140943	59.5977	56580	25008	84150511	3.2717E-310	rs3785017	16	84093931	G	A	59.5977	ENSG00000140943	MBTPS1	16	84118939	36	30932	0.0	4.1662E-302
ENSG00000013561	59.5935	36901	20920	141337893	3.2717E-310	rs403075	5	141374794	T	C	59.5935	ENSG00000013561	RNF14	5	141353874	34	30604	0.0	4.1662E-302
ENSG00000172992	59.5846	2170	16713	43138473	3.2717E-310	rs55897749	17	43136303	T	C	-59.5846	ENSG00000172992	DCAKD	17	43119590	35	27281	0.0	4.1662E-302
ENSG00000171130	59.557	2301	6166	149570057	3.2717E-310	rs6980166	7	149567756	A	C	59.557	ENSG00000171130	ATP6V0E2	7	149573922	36	30866	0.0	4.1662E-302
ENSG00000197971	59.5544	122180	44752	74845639	3.2717E-310	rs470929	18	74723459	T	C	-59.5544	ENSG00000197971	MBP	18	74768211	35	26379	0.0	4.1662E-302
ENSG00000179598	59.5295	51847	49187	17109629	3.2717E-310	rs3744132	17	17057782	A	C	59.5295	ENSG00000179598	PLD6	17	17106969	27	21121	0.0	4.1662E-302
ENSG00000265992	59.5263	21068	17200	54673884	3.2717E-310	rs56260111	3	54652816	T	C	59.5263	ENSG00000265992	ESRG	3	54670016	14	6418	0.0	4.1662E-302
ENSG00000226328	59.5177	31817	16841	45559662	3.2717E-310	rs547698	22	45527845	T	C	-59.5177	ENSG00000226328	CTA-217C2.1	22	45544686	12	5164	0.0	4.1662E-302
ENSG00000072952	59.4823	138684	78235	10715535	3.2717E-310	rs7102759	11	10576851	C	T	59.4823	ENSG00000072952	MRVI1	11	10655086	36	31565	0.0	4.1662E-302
ENSG00000153814	59.4772	56745	231830	28220362	3.2717E-310	rs2158799	7	28277107	C	G	59.4772	ENSG00000153814	JAZF1	7	28045277	36	31560	0.0	4.1662E-302
ENSG00000128191	59.4724	13042	2780	20067755	3.2717E-310	rs138402987	22	20080797	A	G	59.4724	ENSG00000128191	DGCR8	22	20083577	35	26494	0.0	4.1662E-302
ENSG00000165025	59.4591	3219	51600	93564069	3.2717E-310	rs772407	9	93560850	C	A	-59.4591	ENSG00000165025	SYK	9	93612450	35	31352	0.0	4.1662E-302
ENSG00000175445	59.4384	173635	140865	19759228	3.2717E-310	rs80026582	8	19932863	T	C	59.4384	ENSG00000175445	LPL	8	19791998	35	31235	0.0	4.1662E-302
ENSG00000001561	59.4337	29592	37945	46097730	3.2717E-310	rs66752086	6	46068138	C	G	-59.4337	ENSG00000001561	ENPP4	6	46106083	34	26280	0.0	4.1662E-302
ENSG00000120708	59.4221	29737	47198	135364584	3.2717E-310	rs10074474	5	135334847	A	G	-59.4221	ENSG00000120708	TGFBI	5	135382045	36	31569	0.0	4.1662E-302
ENSG00000147454	59.418	48799	25470	23386318	3.2717E-310	rs2928682	8	23435117	A	G	-59.418	ENSG00000147454	SLC25A37	8	23409647	36	31564	0.0	4.1662E-302
ENSG00000205809	59.3978	37855	30132	10594899	3.2717E-310	rs2246809	12	10557044	A	G	-59.3978	ENSG00000205809	KLRC2	12	10587176	34	23626	0.0	4.1662E-302
ENSG00000177337	59.3897	4108	1798	3593730	3.2717E-310	rs12455764	18	3597838	T	C	-59.3897	ENSG00000177337	DLGAP1-AS1	18	3596040	24	17106	0.0	4.1662E-302
ENSG00000204710	59.3809	58	1487	64937625	3.2717E-310	rs17743381	11	64937683	T	C	59.3809	ENSG00000204710	SPDYC	11	64939170	35	22311	0.0	4.1662E-302
ENSG00000185730	59.3713	8088	3896	144371846	3.2717E-310	rs7386378	8	144379934	T	C	59.3713	ENSG00000185730	ZNF696	8	144376038	35	26650	0.0	4.1662E-302
ENSG00000125863	59.3542	36703	51222	10414870	3.2717E-310	rs225141	20	10451573	T	G	59.3542	ENSG00000125863	MKKS	20	10400351	35	28798	0.0	4.1662E-302
ENSG00000158483	59.3452	3184	10047	71498556	3.2717E-310	rs7102285	11	71495372	G	C	59.3452	ENSG00000158483	FAM86C1	11	71505419	13	5499	0.0	4.1662E-302
ENSG00000198189	59.3234	26129	1259	88312538	3.2717E-310	rs7691791	4	88286409	T	C	59.3234	ENSG00000198189	HSD17B11	4	88285150	34	31309	0.0	4.1662E-302
ENSG00000254827	59.3222	1144	6836	2924970	3.2717E-310	rs367035	11	2923826	G	A	-59.3222	ENSG00000254827	SLC22A18AS	11	2916990	32	20472	0.0	4.1662E-302
ENSG00000109861	59.3205	701	22799	88070955	3.2717E-310	rs3758833	11	88071656	A	G	-59.3205	ENSG00000109861	CTSC	11	88048857	37	31684	0.0	4.1662E-302
ENSG00000197226	59.3181	201	23098	179334859	3.2717E-310	rs152234	5	179335060	A	G	-59.3181	ENSG00000197226	TBC1D9B	5	179311962	33	30761	0.0	4.1662E-302
ENSG00000025039	59.29	20855	2962	90121989	3.2717E-310	rs9451216	6	90101134	C	T	59.29	ENSG00000025039	RRAGD	6	90098172	33	30406	0.0	4.1662E-302
ENSG00000167914	59.2166	758	8154	38119226	3.2717E-310	rs72832987	17	38118468	C	A	59.2166	ENSG00000167914	GSDMA	17	38126622	35	26569	0.0	4.1662E-302
ENSG00000181036	59.2039	13532	5662	159770301	3.2717E-310	rs11585836	1	159783833	C	T	-59.2039	ENSG00000181036	FCRL6	1	159778171	36	31470	0.0	4.1662E-302
ENSG00000135124	59.1671	22404	10280	121647660	3.2717E-310	rs2071271	12	121670064	T	C	59.1671	ENSG00000135124	P2RX4	12	121659784	37	31677	0.0	4.1662E-302
ENSG00000002919	59.1662	4062	5796	46180719	3.2717E-310	rs4794451	17	46184781	A	G	-59.1662	ENSG00000002919	SNX11	17	46190577	37	31684	0.0	4.1662E-302
ENSG00000136783	59.1342	14421	8204	107509969	3.2717E-310	rs10820724	9	107524390	C	T	-59.1342	ENSG00000136783	NIPSNAP3A	9	107516186	33	30719	0.0	4.1662E-302
ENSG00000011007	59.1265	26200	35652	24069645	3.2717E-310	rs658387	1	24043445	A	G	-59.1265	ENSG00000011007	TCEB3	1	24079097	36	31470	0.0	4.1662E-302
ENSG00000152642	59.1111	49135	17623	32147181	3.2717E-310	rs11720083	3	32196316	G	T	-59.1111	ENSG00000152642	GPD1L	3	32178693	36	31563	0.0	4.1662E-302
ENSG00000166478	59.1103	16086	18016	9481866	3.2717E-310	rs11042379	11	9497952	A	G	59.1103	ENSG00000166478	ZNF143	11	9515968	35	30819	0.0	4.1662E-302
ENSG00000163389	59.1055	8652	4233	119187785	3.2717E-310	rs6799315	3	119196437	A	G	59.1055	ENSG00000163389	POGLUT1	3	119200670	34	25745	0.0	4.1662E-302
ENSG00000105607	59.0929	8680	2910	13001840	3.2717E-310	rs8012	19	13010520	A	G	-59.0929	ENSG00000105607	GCDH	19	13013430	34	30382	0.0	4.1662E-302
ENSG00000137185	59.0829	44936	49234	28192664	3.2717E-310	rs144344058	6	28147728	T	G	59.0829	ENSG00000137185	ZSCAN9	6	28196962	31	21229	0.0	4.1662E-302
ENSG00000226824	59.0773	99322	91664	66119525	3.2717E-310	rs6979488	7	66218847	T	C	59.0773	ENSG00000226824	RP4-756H11.3	7	66127183	13	5496	0.0	4.1662E-302
ENSG00000189269	59.0215	3573	15508	23974508	3.2717E-310	rs9306386	22	23978081	A	G	-59.0215	ENSG00000189269	C22orf43	22	23962573	35	26481	0.0	4.1662E-302
ENSG00000152601	59.0129	220960	109984	151961617	3.2717E-310	rs67903230	3	152182577	T	C	-59.0129	ENSG00000152601	MBNL1	3	152072593	33	29621	0.0	4.1662E-302
ENSG00000151348	59.0079	29110	104050	44117099	3.2717E-310	rs2074038	11	44087989	T	G	59.0079	ENSG00000151348	EXT2	11	44192039	37	31683	0.0	4.1662E-302
ENSG00000173327	59.0038	1937	6877	65382853	3.2717E-310	rs2004649	11	65380916	A	G	59.0038	ENSG00000173327	MAP3K11	11	65374039	35	31482	0.0	4.1662E-302
ENSG00000067057	58.9725	31015	5268	3108525	3.2717E-310	rs34538474	10	3139540	G	A	58.9725	ENSG00000067057	PFKP	10	3144808	36	31355	0.0	4.1662E-302
ENSG00000256020	58.9486	1536	1847	695652	3.2717E-310	rs73038111	12	697188	A	C	-58.9486	ENSG00000256020	RP5-1154L15.2	12	695341	13	5502	0.0	4.1662E-302
ENSG00000116977	58.9439	31987	14497	236681300	3.2717E-310	rs10077	1	236713287	T	A	-58.9439	ENSG00000116977	LGALS8	1	236698790	35	31141	0.0	4.1662E-302
ENSG00000139044	58.9155	92451	40879	569530	3.2717E-310	rs7314691	12	661981	A	G	58.9155	ENSG00000139044	B4GALNT3	12	621102	35	27284	0.0	4.1662E-302
ENSG00000142396	58.9108	9820	4666	58816715	3.2717E-310	rs3206947	19	58826535	A	T	58.9108	ENSG00000142396	ERVK3-1	19	58821869	31	24823	0.0	4.1662E-302
ENSG00000134779	58.893	47396	22810	34409158	3.2717E-310	rs948636	18	34361762	C	G	-58.893	ENSG00000134779	TPGS2	18	34384572	33	25520	0.0	4.1662E-302
ENSG00000170509	58.8491	14919	5360	88244058	3.2717E-310	rs13130041	4	88229139	T	C	58.8491	ENSG00000170509	HSD17B13	4	88234499	35	30894	0.0	4.1662E-302
ENSG00000163029	58.8426	136213	67998	17981509	3.2717E-310	rs2710673	2	17845296	A	G	-58.8426	ENSG00000163029	SMC6	2	17913294	37	31684	0.0	4.1662E-302
ENSG00000140545	58.8172	306	7669	89456642	3.2717E-310	rs12911703	15	89456948	A	G	58.8172	ENSG00000140545	MFGE8	15	89449279	34	30902	0.0	4.1662E-302
ENSG00000096717	58.8087	37032	53892	69644427	3.2717E-310	rs10997832	10	69607395	C	G	58.8087	ENSG00000096717	SIRT1	10	69661287	15	11494	0.0	4.1662E-302
ENSG00000185085	58.8065	18795	22022	62420774	3.2717E-310	rs13941	11	62439569	G	A	58.8065	ENSG00000185085	INTS5	11	62417547	35	28830	0.0	4.1662E-302
ENSG00000188785	58.7578	10559	16343	57901218	3.2717E-310	rs34649798	19	57890659	G	A	58.7578	ENSG00000188785	ZNF548	19	57907002	37	31680	0.0	4.1662E-302
ENSG00000104728	58.722	35614	31718	1772142	3.2717E-310	rs7007884	8	1807756	C	T	58.722	ENSG00000104728	ARHGEF10	8	1839474	35	26384	0.0	4.1662E-302
ENSG00000155093	58.7201	995725	471360	158380480	3.2717E-310	rs11764903	7	157384755	T	C	58.7201	ENSG00000155093	PTPRN2	7	157856115	36	31351	0.0	4.1662E-302
ENSG00000105053	58.7022	54089	29349	50529203	3.2717E-310	rs8111526	19	50475114	C	G	-58.7022	ENSG00000105053	VRK3	19	50504463	35	31353	0.0	4.1662E-302
ENSG00000013810	58.6941	4376	7459	1723227	3.2717E-310	rs1794002	4	1727603	G	A	-58.6941	ENSG00000013810	TACC3	4	1735062	16	14261	0.0	4.1662E-302
ENSG00000238268	58.6611	368	575	139869546	3.2717E-310	rs3814499	9	139869914	G	A	-58.6611	ENSG00000238268	RP11-229P13.19	9	139870489	13	5502	0.0	4.1662E-302
ENSG00000123405	58.6515	9025	4520	54694905	3.2717E-310	rs35979828	12	54685880	T	C	-58.6515	ENSG00000123405	NFE2	12	54690400	34	29836	0.0	4.1662E-302
ENSG00000204528	58.6212	96045	98127	31145676	3.2717E-310	rs149082364	6	31241721	G	A	58.6212	ENSG00000204528	PSORS1C3	6	31143594	12	5724	0.0	4.1662E-302
ENSG00000100100	58.6091	9646	15117	31688520	3.2717E-310	rs4820963	22	31698166	C	T	-58.6091	ENSG00000100100	PIK3IP1	22	31683049	35	28802	0.0	4.1662E-302
ENSG00000168546	58.5898	93524	154501	21669869	3.2717E-310	rs1479056	8	21763393	A	G	-58.5898	ENSG00000168546	GFRA2	8	21608892	37	31683	0.0	4.1662E-302
ENSG00000120156	58.5863	84708	24191	27109139	3.2717E-310	rs578327	9	27193847	G	A	58.5863	ENSG00000120156	TEK	9	27169656	36	31644	0.0	4.1662E-302
ENSG00000134545	58.5274	10077	3866	10607284	3.2717E-310	rs11053802	12	10597207	C	T	58.5274	ENSG00000134545	KLRC1	12	10601073	36	31644	0.0	4.1662E-302
ENSG00000070610	58.5195	15027	8467	35749983	3.2717E-310	rs10814274	9	35734956	T	C	58.5195	ENSG00000070610	GBA2	9	35743423	37	31684	0.0	4.1662E-302
ENSG00000134184	58.514	37215	26780	110230436	3.2717E-310	rs12045101	1	110267651	T	C	58.514	ENSG00000134184	GSTM1	1	110240871	31	23116	0.0	4.1662E-302
ENSG00000167074	58.5048	16634	638	41763337	3.2717E-310	rs767593	22	41779971	T	G	58.5048	ENSG00000167074	TEF	22	41779333	36	31567	0.0	4.1662E-302
ENSG00000132823	58.4779	881	6267	42839431	3.2717E-310	rs2143606	20	42838550	G	A	58.4779	ENSG00000132823	C20orf111	20	42832283	34	25646	0.0	4.1662E-302
ENSG00000134256	58.4668	51	17443	117544382	3.2717E-310	rs12130298	1	117544331	C	A	-58.4668	ENSG00000134256	CD101	1	117561774	28	25542	0.0	4.1662E-302
ENSG00000257704	58.4596	14857	15275	47778142	3.2717E-310	rs1035388	19	47763285	A	G	58.4596	ENSG00000257704	PRR24	19	47778560	33	31253	0.0	4.1662E-302
ENSG00000257497	58.4427	4849	2001	75883600	3.2717E-310	rs10879922	12	75878751	G	A	-58.4427	ENSG00000257497	RP11-585P4.5	12	75880752	13	5500	0.0	4.1662E-302
ENSG00000115232	58.3796	1837	37655	182321929	3.2717E-310	rs1375493	2	182323766	G	A	58.3796	ENSG00000115232	ITGA4	2	182361421	35	26484	0.0	4.1662E-302
ENSG00000165682	58.3685	39829	25938	10166023	3.2717E-310	rs770749	12	10126194	T	A	58.3685	ENSG00000165682	CLEC1B	12	10152132	35	31231	0.0	4.1662E-302
ENSG00000166401	58.3665	16980	34539	61637159	3.2717E-310	rs9960367	18	61620179	C	T	-58.3665	ENSG00000166401	SERPINB8	18	61654718	36	31470	0.0	4.1662E-302
ENSG00000183662	58.351	118898	151810	68053359	3.2717E-310	rs7638117	3	68172257	T	G	58.351	ENSG00000183662	FAM19A1	3	68324067	37	31684	0.0	4.1662E-302
ENSG00000187676	58.3341	130621	64451	31774073	3.2717E-310	rs67176023	13	31904694	A	G	-58.3341	ENSG00000187676	B3GALTL	13	31840243	34	26008	0.0	4.1662E-302
ENSG00000211710	58.3335	50	291	142013007	3.2717E-310	rs2003790	7	142012957	G	C	-58.3335	ENSG00000211710	TRBV4-1	7	142013248	13	5491	0.0	4.1662E-302
ENSG00000018280	58.3008	13279	5847	219246752	3.2717E-310	rs17229016	2	219260031	A	G	58.3008	ENSG00000018280	SLC11A1	2	219254184	25	26902	0.0	4.1662E-302
ENSG00000234327	58.2977	551	2319	5014763	3.2717E-310	rs73976310	17	5014212	A	G	-58.2977	ENSG00000234327	AC012146.7	17	5016531	23	17257	0.0	4.1662E-302
ENSG00000157191	58.2341	28518	18815	16767167	3.2717E-310	rs14126	1	16795685	A	G	58.2341	ENSG00000157191	NECAP2	1	16776870	37	31682	0.0	4.1662E-302
ENSG00000170271	58.2023	38200	17819	154238812	3.2717E-310	rs3867430	5	154200612	A	T	-58.2023	ENSG00000170271	C5orf4	5	154218431	35	26494	0.0	4.1662E-302
ENSG00000138757	58.1772	59694	18822	76649709	3.2717E-310	rs1512740	4	76590015	C	T	-58.1772	ENSG00000138757	G3BP2	4	76608837	35	31527	0.0	4.1662E-302
ENSG00000259205	58.174	15481	18194	101099159	3.2717E-310	rs36053285	15	101114640	C	T	-58.174	ENSG00000259205	PRKXP1	15	101096446	13	5501	0.0	4.1662E-302
ENSG00000140265	58.159	32339	25912	43663223	3.2717E-310	rs35326382	15	43630884	G	C	-58.159	ENSG00000140265	ZSCAN29	15	43656796	36	31569	0.0	4.1662E-302
ENSG00000144504	58.1215	47254	2360	241508626	3.2717E-310	rs13394744	2	241461372	A	T	58.1215	ENSG00000144504	ANKMY1	2	241463732	34	26531	0.0	4.1662E-302
ENSG00000006007	58.0752	16446	6220	19533467	3.2717E-310	rs9302382	16	19517021	A	G	-58.0752	ENSG00000006007	GDE1	16	19523241	37	31684	0.0	4.1662E-302
ENSG00000114054	58.0694	184320	140525	135969148	3.2717E-310	rs10935184	3	136153468	C	T	58.0694	ENSG00000114054	PCCB	3	136012943	37	31684	0.0	4.1662E-302
ENSG00000135709	58.065	1747	34977	85061375	3.2717E-310	rs59109628	16	85059628	C	A	58.065	ENSG00000135709	KIAA0513	16	85094605	37	31684	0.0	4.1662E-302
ENSG00000251615	58.0183	7077	9182	8360065	3.2717E-310	rs2280570	4	8367142	T	G	58.0183	ENSG00000251615	RP11-774O3.3	4	8357960	30	22488	0.0	4.1662E-302
ENSG00000204520	57.9908	7069	1201	31371356	3.2717E-310	rs116048399	6	31378425	G	A	-57.9908	ENSG00000204520	MICA	6	31377224	13	8491	0.0	4.1662E-302
ENSG00000115956	57.9876	40078	23938	68592305	3.2717E-310	rs7424172	2	68632383	C	T	57.9876	ENSG00000115956	PLEK	2	68608445	36	31569	0.0	4.1662E-302
ENSG00000106069	57.9862	24686	171374	29161890	3.2717E-310	rs245881	7	29186576	A	G	-57.9862	ENSG00000106069	CHN2	7	29357950	36	31569	0.0	4.1662E-302
ENSG00000151376	57.9517	198	115962	86383678	3.2717E-310	rs61703751	11	86383876	A	C	57.9517	ENSG00000151376	ME3	11	86267914	37	31684	0.0	4.1662E-302
ENSG00000164930	57.9394	35117	17901	104310661	3.2717E-310	rs1403294	8	104345778	G	A	-57.9394	ENSG00000164930	FZD6	8	104327877	37	31684	0.0	4.1662E-302
ENSG00000176022	57.9229	5763	7159	1167629	3.2717E-310	rs78107697	1	1161866	T	C	-57.9229	ENSG00000176022	B3GALT6	1	1169025	33	23874	0.0	4.1662E-302
ENSG00000142599	57.8675	380395	147772	8877702	3.2717E-310	rs301802	1	8497307	T	A	-57.8675	ENSG00000142599	RERE	1	8645079	35	31351	0.0	4.1662E-302
ENSG00000186088	57.8577	52140	685	77045717	3.2717E-310	rs1181898	7	76993577	C	T	57.8577	ENSG00000186088	PION	7	76992892	26	21005	0.0	4.1662E-302
ENSG00000176148	57.8524	37023	3760	33060963	3.2717E-310	rs2273554	11	33097986	A	T	57.8524	ENSG00000176148	TCP11L1	11	33094226	36	31468	0.0	4.1662E-302
ENSG00000091039	57.8496	67370	171376	76953589	3.2717E-310	rs10862247	12	77020959	A	G	57.8496	ENSG00000091039	OSBPL8	12	76849583	16	14261	0.0	4.1662E-302
ENSG00000173113	57.8386	493	319	64085556	3.2717E-310	rs4930698	11	64085063	C	G	-57.8386	ENSG00000173113	TRMT112	11	64084744	34	30739	0.0	4.1662E-302
ENSG00000154889	57.8219	7861	21162	11909222	3.2717E-310	rs113373974	18	11917083	A	C	-57.8219	ENSG00000154889	MPPE1	18	11895921	36	31347	0.0	4.1662E-302
ENSG00000214113	57.8017	90465	14205	5261172	3.2717E-310	rs72811688	6	5170707	T	C	57.8017	ENSG00000214113	LYRM4	6	5184912	33	25987	0.0	4.1662E-302
ENSG00000169385	57.7681	75700	76192	21423611	3.2717E-310	rs11626267	14	21347911	G	T	57.7681	ENSG00000169385	RNASE2	14	21424103	35	31017	0.0	4.1662E-302
ENSG00000014257	57.7388	55664	81129	132036211	3.2717E-310	rs73211996	3	131980547	A	G	-57.7388	ENSG00000014257	ACPP	3	132061676	36	31569	0.0	4.1662E-302
ENSG00000123213	57.7242	20352	54413	65018023	3.2717E-310	rs2247193	5	65038375	A	C	57.7242	ENSG00000123213	NLN	5	65092788	37	31684	0.0	4.1662E-302
ENSG00000161921	57.7218	4480	1282	4643217	3.2717E-310	rs1050998	17	4638737	G	A	-57.7218	ENSG00000161921	CXCL16	17	4640019	37	31684	0.0	4.1662E-302
ENSG00000112992	57.6811	221883	169527	43602794	3.2717E-310	rs7710854	5	43824677	G	A	57.6811	ENSG00000112992	NNT	5	43655150	35	31481	0.0	4.1662E-302
ENSG00000128039	57.6402	4739	8754	56212276	3.2717E-310	rs36110240	4	56217015	T	C	57.6402	ENSG00000128039	SRD5A3	4	56225769	32	30077	0.0	4.1662E-302
ENSG00000250673	57.6378	42847	45096	147145709	3.2717E-310	rs9308199	4	147102862	T	C	57.6378	ENSG00000250673	RP11-6L6.2	4	147147958	13	5491	0.0	4.1662E-302
ENSG00000128815	57.6294	54562	94478	49892921	3.2717E-310	rs17771583	10	49947483	C	T	57.6294	ENSG00000128815	WDFY4	10	50041961	28	26194	0.0	4.1662E-302
ENSG00000100462	57.6168	23392	27929	23398794	3.2717E-310	rs4981454	14	23422186	G	A	-57.6168	ENSG00000100462	PRMT5	14	23394257	35	30541	0.0	4.1662E-302
ENSG00000236209	57.5904	33883	36529	75151973	3.2717E-310	rs12366	2	75185856	T	G	57.5904	ENSG00000236209	AC104135.2	2	75149327	9	3937	0.0	4.1662E-302
ENSG00000089775	57.56	19706	8348	64971931	3.2717E-310	rs2123460	14	64952225	A	C	-57.56	ENSG00000089775	ZBTB25	14	64943877	35	30859	0.0	4.1662E-302
ENSG00000136044	57.5466	6708	38179	105630016	3.2717E-310	rs1196796	12	105636724	T	G	-57.5466	ENSG00000136044	APPL2	12	105598545	37	31683	0.0	4.1662E-302
ENSG00000230658	57.5452	5977	3739	23145322	3.2717E-310	rs6461691	7	23139345	A	G	57.5452	ENSG00000230658	KLHL7-AS1	7	23143084	12	5164	0.0	4.1662E-302
ENSG00000130312	57.5268	19533	12416	17403418	3.2717E-310	rs8100232	19	17422951	A	G	57.5268	ENSG00000130312	MRPL34	19	17410535	33	23816	0.0	4.1662E-302
ENSG00000211697	57.4797	2547	2213	38389623	3.2717E-310	rs60306481	7	38387076	A	G	57.4797	ENSG00000211697	TRGV5	7	38389289	13	5490	0.0	4.1662E-302
ENSG00000261996	57.4746	2002	1229	6558328	3.2717E-310	rs4796532	17	6556326	A	G	57.4746	ENSG00000261996	CTC-281F24.1	17	6557555	13	5502	0.0	4.1662E-302
ENSG00000124813	57.4639	222308	54212	45295894	3.2717E-310	rs1200428	6	45518202	T	G	-57.4639	ENSG00000124813	RUNX2	6	45463990	37	31684	0.0	4.1662E-302
ENSG00000236304	57.4433	1072	4477	76368100	3.2717E-310	rs2155218	11	76367028	C	T	57.4433	ENSG00000236304	AP001189.4	11	76371505	13	5502	0.0	4.1662E-302
ENSG00000257176	57.3651	26210	44925	29470781	3.2717E-310	rs10843390	12	29496991	T	C	57.3651	ENSG00000257176	RP11-996F15.2	12	29452066	14	10577	0.0	4.1662E-302
ENSG00000103591	57.3485	39835	66916	67547533	3.2717E-310	rs11636197	15	67587368	T	C	-57.3485	ENSG00000103591	AAGAB	15	67520452	26	25371	0.0	4.1662E-302
ENSG00000171488	57.3466	79221	70868	90098631	3.2717E-310	rs10922702	1	90177852	G	A	-57.3466	ENSG00000171488	LRRC8C	1	90248720	35	31353	0.0	4.1662E-302
ENSG00000069188	57.3433	52651	102202	71640228	3.2717E-310	rs11655934	17	71587577	A	G	-57.3433	ENSG00000069188	SDK2	17	71485375	36	31355	0.0	4.1662E-302
ENSG00000196511	57.3202	1384	190843	144533488	3.2717E-310	rs10261806	7	144532104	A	G	-57.3202	ENSG00000196511	TPK1	7	144341261	36	31470	0.0	4.1662E-302
ENSG00000145495	57.3179	28433	12405	10353815	3.2717E-310	rs2640712	5	10382248	A	G	-57.3179	ENSG00000145495	MARCH6	5	10394653	35	28801	0.0	4.1662E-302
ENSG00000172460	57.3107	1347	2935	2892745	3.2717E-310	rs8046164	16	2894092	G	A	-57.3107	ENSG00000172460	PRSS30P	16	2891157	35	28877	0.0	4.1662E-302
ENSG00000170248	57.2979	17211	18464	33839844	3.2717E-310	rs11926545	3	33857055	T	G	-57.2979	ENSG00000170248	PDCD6IP	3	33875519	36	31644	0.0	4.1662E-302
ENSG00000072958	57.2887	22156	3271	16308389	3.2717E-310	rs2362484	19	16330545	T	C	-57.2887	ENSG00000072958	AP1M1	19	16327274	36	31568	0.0	4.1662E-302
ENSG00000168672	57.2419	57288	54312	127570638	3.2717E-310	rs12548156	8	127513350	C	T	-57.2419	ENSG00000168672	FAM84B	8	127567662	37	31684	0.0	4.1662E-302
ENSG00000152404	57.2379	188495	122744	107328572	3.2717E-310	rs12224337	11	107140077	G	A	-57.2379	ENSG00000152404	CWF19L2	11	107262821	36	26609	0.0	4.1662E-302
ENSG00000196126	57.2067	32146	37686	32557625	3.2717E-310	rs9271520	6	32589771	G	A	-57.2067	ENSG00000196126	HLA-DRB1	6	32552085	13	5497	0.0	4.1662E-302
ENSG00000163412	57.2056	34487	3255	71803924	3.2717E-310	rs1521352	3	71769437	T	C	-57.2056	ENSG00000163412	EIF4E3	3	71766182	33	30688	0.0	4.1662E-302
ENSG00000260135	57.1689	21885	4515	55496209	3.2717E-310	rs715012	16	55474324	T	C	57.1689	ENSG00000260135	RP11-212I21.2	16	55478839	11	4530	0.0	4.1662E-302
ENSG00000136933	57.1643	95	16713	127962821	3.2717E-310	rs501963	9	127962916	A	G	-57.1643	ENSG00000136933	RABEPK	9	127979629	37	31682	0.0	4.1662E-302
ENSG00000175518	57.1195	104066	105222	5537935	3.2717E-310	rs7939159	11	5642001	C	T	57.1195	ENSG00000175518	UBQLNL	11	5536779	37	31684	0.0	4.1662E-302
ENSG00000198961	57.1178	69958	32315	108745695	3.2717E-310	rs400277	5	108675737	T	C	57.1178	ENSG00000198961	PJA2	5	108708052	37	31684	0.0	4.1662E-302
ENSG00000076248	57.1092	17470	10761	109535379	3.2717E-310	rs34263	12	109552849	G	A	-57.1092	ENSG00000076248	UNG	12	109542088	36	30935	0.0	4.1662E-302
ENSG00000005955	57.0647	8006	30776	34900737	3.2717E-310	rs11650008	17	34892731	A	C	-57.0647	ENSG00000005955	GGNBP2	17	34923507	16	14263	0.0	4.1662E-302
ENSG00000083828	57.0502	29526	54668	58281023	3.2717E-310	rs61497125	19	58251497	A	G	57.0502	ENSG00000083828	ZNF586	19	58306165	35	31351	0.0	4.1662E-302
ENSG00000155849	57.0053	33587	263859	37488852	3.2717E-310	rs10239693	7	37455265	C	T	57.0053	ENSG00000155849	ELMO1	7	37191406	36	31569	0.0	4.1662E-302
ENSG00000050165	56.9962	13916	9416	12031316	3.2717E-310	rs7478978	11	12017400	T	A	-56.9962	ENSG00000050165	DKK3	11	12007984	33	24753	0.0	4.1662E-302
ENSG00000101442	56.995	25343	13469	37377085	3.2717E-310	rs2263752	20	37402428	A	G	-56.995	ENSG00000101442	ACTR5	20	37388959	35	30820	0.0	4.1662E-302
ENSG00000171806	56.9851	39583	40802	169764107	3.2717E-310	rs17529791	1	169803690	C	A	-56.9851	ENSG00000171806	METTL18	1	169762888	33	25534	0.0	4.1662E-302
ENSG00000188511	56.9809	8677	112830	50051190	3.2717E-310	rs1107513	22	50042513	C	G	56.9809	ENSG00000188511	C22orf34	22	49929683	20	20498	0.0	4.1662E-302
ENSG00000135211	56.9683	4323	1897	77427897	3.2717E-310	rs7953	7	77423574	A	G	-56.9683	ENSG00000135211	TMEM60	7	77425471	36	26609	0.0	4.1662E-302
ENSG00000171916	56.9325	162172	153068	18380051	3.2717E-310	rs9909256	17	18542223	G	T	-56.9325	ENSG00000171916	LGALS9C	17	18389155	14	6421	0.0	4.1662E-302
ENSG00000100106	56.9216	47341	7565	38093011	3.2717E-310	rs4239889	22	38140352	G	T	-56.9216	ENSG00000100106	TRIOBP	22	38132787	37	31683	0.0	4.1662E-302
ENSG00000076554	56.9053	92454	43994	81143467	3.2717E-310	rs2162229	8	81051013	T	C	56.9053	ENSG00000076554	TPD52	8	81007019	35	31430	0.0	4.1662E-302
ENSG00000104043	56.8731	121737	40553	50475014	3.2717E-310	rs12903325	15	50353277	G	T	-56.8731	ENSG00000104043	ATP8B4	15	50312724	37	31684	0.0	4.1662E-302
ENSG00000108244	56.869	1980	5489	39093886	3.2717E-310	rs2315602	17	39091906	A	G	56.869	ENSG00000108244	KRT23	17	39086417	35	26490	0.0	4.1662E-302
ENSG00000246898	56.8551	21	1826	66442427	3.2717E-310	rs2289149	16	66442406	C	T	56.8551	ENSG00000246898	CTD-2258A20.4	16	66444232	12	5164	0.0	4.1662E-302
ENSG00000104341	56.8343	11759	50737	98787285	3.2717E-310	rs111570463	8	98775526	T	C	-56.8343	ENSG00000104341	LAPTM4B	8	98826263	33	28428	0.0	4.1662E-302
ENSG00000118785	56.8334	995	2876	88896819	3.2717E-310	rs2853749	4	88897814	T	C	-56.8334	ENSG00000118785	SPP1	4	88900690	34	31264	0.0	4.1662E-302
ENSG00000161981	56.8225	2054	4383	103010	3.2717E-310	rs8051696	16	100956	C	G	-56.8225	ENSG00000161981	SNRNP25	16	105339	34	26954	0.0	4.1662E-302
ENSG00000109790	56.805	93531	134440	39046659	3.2717E-310	rs3806735	4	38953128	C	T	-56.805	ENSG00000109790	KLHL5	4	39087568	37	31684	0.0	4.1662E-302
ENSG00000186480	56.8012	2267	3962	155089486	3.2717E-310	rs12111603	7	155091753	A	T	-56.8012	ENSG00000186480	INSIG1	7	155095715	35	31528	0.0	4.1662E-302
ENSG00000100744	56.7934	22257	10352	96829814	3.2717E-310	rs1545280	14	96852071	C	T	56.7934	ENSG00000100744	GSKIP	14	96841719	35	30725	0.0	4.1662E-302
ENSG00000164615	56.7833	6665	163	134074191	3.2717E-310	rs60191893	5	134080856	A	G	56.7833	ENSG00000164615	CAMLG	5	134081019	34	26453	0.0	4.1662E-302
ENSG00000133028	56.7774	19692	10673	10601692	3.2717E-310	rs74494312	17	10582000	C	T	-56.7774	ENSG00000133028	SCO1	17	10592673	34	23726	0.0	4.1662E-302
ENSG00000042445	56.7467	29964	23698	85581743	3.2717E-310	rs2366404	2	85551779	G	A	-56.7467	ENSG00000042445	RETSAT	2	85575477	16	14262	0.0	4.1662E-302
ENSG00000006015	56.7399	1476	3301	18699495	3.2717E-310	rs4808823	19	18698019	T	C	56.7399	ENSG00000006015	C19orf60	19	18701320	26	21573	0.0	4.1662E-302
ENSG00000149292	56.7376	26119	8388	113185251	3.2717E-310	rs10891537	11	113211370	G	T	-56.7376	ENSG00000149292	TTC12	11	113219758	36	31468	0.0	4.1662E-302
ENSG00000119431	56.7297	1266	524	116139279	3.2717E-310	rs3747816	9	116138013	T	C	-56.7297	ENSG00000119431	HDHD3	9	116137489	37	31683	0.0	4.1662E-302
ENSG00000103249	56.7256	8355	6968	1525581	3.2717E-310	rs35463091	16	1517226	T	C	-56.7256	ENSG00000103249	CLCN7	16	1510258	36	31566	0.0	4.1662E-302
ENSG00000168411	56.7251	86998	64254	74700779	3.2717E-310	rs62051918	16	74613781	C	T	56.7251	ENSG00000168411	RFWD3	16	74678035	36	31567	0.0	4.1662E-302
ENSG00000153048	56.7241	32102	24068	8962866	3.2717E-310	rs8182102	16	8930764	G	A	-56.7241	ENSG00000153048	CARHSP1	16	8954832	36	31557	0.0	4.1662E-302
ENSG00000257365	56.719	118946	8746	65381203	3.2717E-310	rs12434868	14	65500149	A	G	56.719	ENSG00000257365	FNTB	14	65491403	36	26609	0.0	4.1662E-302
ENSG00000066230	56.7061	55068	29557	524447	3.2717E-310	rs79060451	5	469379	G	A	56.7061	ENSG00000066230	SLC9A3	5	498936	14	8680	0.0	4.1662E-302
ENSG00000116260	56.6971	3779	20819	180123969	3.2717E-310	rs3842829	1	180127748	C	T	56.6971	ENSG00000116260	QSOX1	1	180148567	35	31086	0.0	4.1662E-302
ENSG00000070731	56.6768	5814	5809	74583038	3.2717E-310	rs9890158	17	74577224	G	A	-56.6768	ENSG00000070731	ST6GALNAC2	17	74571415	37	31684	0.0	4.1662E-302
ENSG00000113272	56.5897	27855	22730	157158205	3.2717E-310	rs1039322	5	157186060	C	T	-56.5897	ENSG00000113272	THG1L	5	157163330	36	31469	0.0	4.1662E-302
ENSG00000118495	56.5864	25603	87752	144385735	3.2717E-310	rs73008259	6	144411338	A	G	56.5864	ENSG00000118495	PLAGL1	6	144323586	28	25998	0.0	4.1662E-302
ENSG00000204713	56.5643	19024	8530	28891766	3.2717E-310	rs116186987	6	28872742	T	C	56.5643	ENSG00000204713	TRIM27	6	28881272	31	24203	0.0	4.1662E-302
ENSG00000106077	56.5563	3895	2508	73153197	3.2717E-310	rs13233747	7	73149302	A	G	-56.5563	ENSG00000106077	ABHD11	7	73151810	34	30842	0.0	4.1662E-302
ENSG00000101460	56.5385	16887	10142	33134658	3.2717E-310	rs6059919	20	33151545	G	T	-56.5385	ENSG00000101460	MAP1LC3A	20	33141403	36	31470	0.0	4.1662E-302
ENSG00000153823	56.5226	75433	285813	230136001	3.2717E-310	rs4973190	2	230211434	C	T	-56.5226	ENSG00000153823	PID1	2	229925621	36	31470	0.0	4.1662E-302
ENSG00000161036	56.4492	3212	7331	102105376	3.2717E-310	rs11764413	7	102102164	T	C	56.4492	ENSG00000161036	LRWD1	7	102109495	37	31684	0.0	4.1662E-302
ENSG00000089818	56.3967	24110	31890	8234807	3.2717E-310	rs2072448	12	8210697	A	G	-56.3967	ENSG00000089818	NECAP1	12	8242587	37	31683	0.0	4.1662E-302
ENSG00000149262	56.3805	34583	23396	77705724	3.2717E-310	rs2034499	11	77671141	T	C	-56.3805	ENSG00000149262	INTS4	11	77647745	37	31681	0.0	4.1662E-302
ENSG00000005175	56.3132	22403	1016	48099844	3.2717E-310	rs7304743	12	48077441	C	G	-56.3132	ENSG00000005175	RPAP3	12	48078457	35	31529	0.0	4.1662E-302
ENSG00000215908	56.3058	305179	318393	16971178	3.2717E-310	rs11586910	1	17276357	C	T	56.3058	ENSG00000215908	CROCCP2	1	16957964	30	23081	0.0	4.1662E-302
ENSG00000140319	56.303	3097	1372	40331389	3.2717E-310	rs16924528	15	40328292	G	A	56.303	ENSG00000140319	SRP14	15	40329664	26	23307	0.0	4.1662E-302
ENSG00000149403	56.2841	397052	158480	120382468	3.2717E-310	rs949055	11	120779520	C	T	56.2841	ENSG00000149403	GRIK4	11	120621040	37	31684	0.0	4.1662E-302
ENSG00000004777	56.2769	5323	12468	36265434	3.2717E-310	rs231214	19	36260111	C	T	-56.2769	ENSG00000004777	ARHGAP33	19	36272579	37	31684	0.0	4.1662E-302
ENSG00000152348	56.2474	91865	60551	81267844	3.2717E-310	rs112413913	5	81359709	G	A	56.2474	ENSG00000152348	ATG10	5	81420260	35	31355	0.0	4.1662E-302
ENSG00000197417	56.2352	24341	10311	3539616	3.2717E-310	rs62069929	17	3515275	C	T	56.2352	ENSG00000197417	SHPK	17	3525586	33	21992	0.0	4.1662E-302
ENSG00000204237	56.2108	3427	2627	79633665	3.2717E-310	rs11150804	17	79630238	G	A	-56.2108	ENSG00000204237	OXLD1	17	79632865	29	15030	0.0	4.1662E-302
ENSG00000010165	56.2067	4382	11805	171750788	3.2717E-310	rs2232818	1	171755170	A	G	56.2067	ENSG00000010165	METTL13	1	171766975	36	31470	0.0	4.1662E-302
ENSG00000203875	56.1955	563	8308	86388451	3.2717E-310	rs1059307	6	86387888	G	T	-56.1955	ENSG00000203875	SNHG5	6	86379580	26	18354	0.0	4.1662E-302
ENSG00000122912	56.1684	42087	19732	70287231	3.2717E-310	rs7906309	10	70245144	G	A	56.1684	ENSG00000122912	SLC25A16	10	70264876	34	31469	0.0	4.1662E-302
ENSG00000146426	56.1608	390319	177806	155153831	3.2717E-310	rs6557409	6	155544150	T	C	-56.1608	ENSG00000146426	TIAM2	6	155366344	35	31355	0.0	4.1662E-302
ENSG00000184840	56.1444	3064	5047	177019159	3.2717E-310	rs186803	5	177016095	T	C	-56.1444	ENSG00000184840	TMED9	5	177021142	35	26225	0.0	4.1662E-302
ENSG00000160963	56.1433	5431	92670	101006101	3.2717E-310	rs4727489	7	101011532	C	T	-56.1433	ENSG00000160963	COL26A1	7	101104202	26	20202	0.0	4.1662E-302
ENSG00000174106	56.1415	58835	19457	65563351	3.2717E-310	rs193244911	12	65622186	A	T	-56.1415	ENSG00000174106	LEMD3	12	65602729	26	27523	0.0	4.1662E-302
ENSG00000128891	56.0792	8362	9825	40857256	3.2717E-310	rs1813898	15	40848894	G	A	56.0792	ENSG00000128891	C15orf57	15	40839069	34	26280	0.0	4.1662E-302
ENSG00000010626	56.0282	31343	11006	6982733	3.2717E-310	rs2239163	12	7014076	G	C	56.0282	ENSG00000010626	LRRC23	12	7003070	36	31466	0.0	4.1662E-302
ENSG00000065268	56.0186	7562	1865	983174	3.2717E-310	rs2365709	19	990736	T	C	56.0186	ENSG00000065268	WDR18	19	988871	31	20774	0.0	4.1662E-302
ENSG00000215039	55.9886	4655	1628	6560733	3.2717E-310	rs111922468	12	6556078	T	C	55.9886	ENSG00000215039	CD27-AS1	12	6554450	22	16653	0.0	4.1662E-302
ENSG00000214530	55.9709	7264	11969	72504726	3.2717E-310	rs481206	11	72497462	T	C	55.9709	ENSG00000214530	STARD10	11	72485493	16	14263	0.0	4.1662E-302
ENSG00000182134	55.9476	18964	8309	151763892	3.2717E-310	rs2495396	1	151744928	T	C	55.9476	ENSG00000182134	TDRKH	1	151753237	37	31684	0.0	4.1662E-302
ENSG00000167077	55.9434	82396	32418	42095503	3.2717E-310	rs45500192	22	42177899	G	A	55.9434	ENSG00000167077	MEI1	22	42145481	36	31470	0.0	4.1662E-302
ENSG00000141252	55.9196	16748	89777	624957	3.2717E-310	rs17616389	17	608209	A	G	-55.9196	ENSG00000141252	VPS53	17	518432	33	31256	0.0	4.1662E-302
ENSG00000167600	55.9018	16680	23925	41698954	3.2717E-310	rs12977498	19	41682274	G	A	-55.9018	ENSG00000167600	CYP2S1	19	41706199	33	27466	0.0	4.1662E-302
ENSG00000051009	55.8969	29826	18138	6255941	3.2717E-310	rs11040803	11	6226115	T	C	55.8969	ENSG00000051009	FAM160A2	11	6244253	37	31683	0.0	4.1662E-302
ENSG00000111215	55.8692	185529	12202	11324212	3.2717E-310	rs10772397	12	11138683	C	T	55.8692	ENSG00000111215	PRR4	12	11150885	37	31684	0.0	4.1662E-302
ENSG00000170558	55.7965	28717	84523	25757410	3.2717E-310	rs17446875	18	25728693	A	G	-55.7965	ENSG00000170558	CDH2	18	25644170	37	31684	0.0	4.1662E-302
ENSG00000224557	55.7963	24448	35555	33080228	3.2717E-310	rs115186402	6	33055780	T	C	55.7963	ENSG00000224557	HLA-DPB2	6	33091335	12	7572	0.0	4.1662E-302
ENSG00000188312	55.78	120040	27484	95087766	3.2717E-310	rs10820973	9	95207806	A	T	55.78	ENSG00000188312	CENPP	9	95235290	15	11494	0.0	4.1662E-302
ENSG00000267452	55.7585	906	6093	49512788	3.2717E-310	rs7213734	17	49511882	C	A	55.7585	ENSG00000267452	RP11-1018N14.5	17	49517975	12	5164	0.0	4.1662E-302
ENSG00000212283	55.7345	2230	2173	101889511	3.2717E-310	rs12712092	2	101887281	C	G	55.7345	ENSG00000212283	SNORD89	2	101889454	26	21006	0.0	4.1662E-302
ENSG00000101255	55.7279	5781	14252	361261	3.2717E-310	rs6076464	20	355480	C	T	55.7279	ENSG00000101255	TRIB3	20	369732	35	31225	0.0	4.1662E-302
ENSG00000151208	55.7245	45491	22424	79686378	3.2717E-310	rs1248645	10	79640887	C	T	-55.7245	ENSG00000151208	DLG5	10	79618463	36	31566	0.0	4.1662E-302
ENSG00000255899	55.7194	126950	127308	31192835	3.2717E-310	rs9266076	6	31319785	A	G	55.7194	ENSG00000255899	XXbac-BPG299F13.16	6	31192477	2	5160	0.0	4.1662E-302
ENSG00000117713	55.7176	14495	28540	27022524	3.2717E-310	rs34522650	1	27037019	G	C	-55.7176	ENSG00000117713	ARID1A	1	27065559	24	20745	0.0	4.1662E-302
ENSG00000184613	55.7106	89377	117410	45315631	3.2717E-310	rs10506258	12	45226254	C	T	-55.7106	ENSG00000184613	NELL2	12	45108844	37	31684	0.0	4.1662E-302
ENSG00000166503	55.7102	7626	38599	83876770	3.2717E-310	rs28479708	15	83869144	A	G	55.7102	ENSG00000166503	HDGFRP3	15	83830545	36	31569	0.0	4.1662E-302
ENSG00000136932	55.7096	17921	8880	100684852	3.2717E-310	rs6586	9	100666931	T	C	55.7096	ENSG00000136932	C9orf156	9	100675811	37	31683	0.0	4.1662E-302
ENSG00000136379	55.6848	39201	1233	80972025	3.2717E-310	rs7171941	15	81011226	G	A	-55.6848	ENSG00000136379	FAM108C1	15	81009993	32	26175	0.0	4.1662E-302
ENSG00000139350	55.6807	37695	14631	97301001	3.2717E-310	rs249585	12	97338696	A	G	-55.6807	ENSG00000139350	NEDD1	12	97324065	36	31644	0.0	4.1662E-302
ENSG00000129422	55.6631	3607	82168	17658426	3.2717E-310	rs17125481	8	17662033	C	T	55.6631	ENSG00000129422	MTUS1	8	17579865	34	31026	0.0	4.1662E-302
ENSG00000128928	55.6235	43648	58878	40697686	3.2717E-310	rs7165012	15	40654038	A	G	-55.6235	ENSG00000128928	IVD	15	40712916	35	30803	0.0	4.1662E-302
ENSG00000157823	55.5977	22932	8940	90437574	3.2717E-310	rs3759831	15	90414642	C	G	55.5977	ENSG00000157823	AP3S2	15	90405702	36	26605	0.0	4.1662E-302
ENSG00000159720	55.5974	18158	39770	67515140	3.2717E-310	rs3893749	16	67533298	G	A	-55.5974	ENSG00000159720	ATP6V0D1	16	67493528	33	30518	0.0	4.1662E-302
ENSG00000196151	55.5964	20230	5273	160143310	3.2717E-310	rs6761921	2	160123080	A	C	-55.5964	ENSG00000196151	WDSUB1	2	160117807	36	26609	0.0	4.1662E-302
ENSG00000168899	55.5935	7435	11937	85811531	3.2717E-310	rs10166612	2	85804096	G	A	-55.5935	ENSG00000168899	VAMP5	2	85816033	37	31684	0.0	4.1662E-302
ENSG00000204161	55.5914	6186	23115	50396630	3.2717E-310	rs2377995	10	50402816	C	A	-55.5914	ENSG00000204161	C10orf128	10	50379701	32	26180	0.0	4.1662E-302
ENSG00000128656	55.5782	162280	59277	175870097	3.2717E-310	rs4972729	2	175707817	T	C	-55.5782	ENSG00000128656	CHN1	2	175767094	36	31352	0.0	4.1662E-302
ENSG00000241839	55.5644	15594	2535	65134088	3.2717E-310	rs832881	15	65149682	T	C	-55.5644	ENSG00000241839	PLEKHO2	15	65147147	36	31568	0.0	4.1662E-302
ENSG00000185324	55.5548	38878	46691	89747145	3.2717E-310	rs77651727	16	89708267	T	C	-55.5548	ENSG00000185324	CDK10	16	89754958	24	21661	0.0	4.1662E-302
ENSG00000214174	55.5382	14668	19181	62971694	3.2717E-310	rs12938589	17	62986362	C	A	55.5382	ENSG00000214174	AMZ2P1	17	62967181	15	11496	0.0	4.1662E-302
ENSG00000130489	55.5089	715	721	50964868	3.2717E-310	rs131805	22	50964153	T	C	55.5089	ENSG00000130489	SCO2	22	50963432	30	22619	0.0	4.1662E-302
ENSG00000103184	55.5008	14743	15677	5008318	3.2717E-310	rs9925477	16	5023061	G	T	-55.5008	ENSG00000103184	SEC14L5	16	5038738	33	31250	0.0	4.1662E-302
ENSG00000138449	55.4422	7198	4392	190448484	3.2717E-310	rs7586757	2	190441286	T	C	55.4422	ENSG00000138449	SLC40A1	2	190436894	34	31021	0.0	4.1662E-302
ENSG00000110218	55.4384	74	26596	93862094	3.2717E-310	rs4753126	11	93862020	C	T	-55.4384	ENSG00000110218	PANX1	11	93888616	35	31480	0.0	4.1662E-302
ENSG00000168071	55.4278	10431	1776	64107695	3.2717E-310	rs1199046	11	64118126	T	C	-55.4278	ENSG00000168071	CCDC88B	11	64116350	36	31566	0.0	4.1662E-302
ENSG00000197860	55.4061	128383	99829	65018862	3.2717E-310	rs61511730	5	64890479	A	C	55.4061	ENSG00000197860	SGTB	5	64990308	34	26309	0.0	4.1662E-302
ENSG00000126870	55.3874	16718	33366	158649269	3.2717E-310	rs10282118	7	158665987	T	C	-55.3874	ENSG00000126870	WDR60	7	158699353	37	31684	0.0	4.1662E-302
ENSG00000227242	55.3568	81031	28425	146596107	3.2717E-310	rs594655	1	146515076	T	G	55.3568	ENSG00000227242	RP11-325P15.3	1	146543501	14	8265	0.0	4.1662E-302
ENSG00000176974	55.3453	2085	19920	18266856	3.2717E-310	rs651234	17	18268941	T	C	-55.3453	ENSG00000176974	SHMT1	17	18249021	32	23850	0.0	4.1662E-302
ENSG00000229358	55.3128	34591	36099	32801399	3.2717E-310	rs35486151	7	32766808	T	C	55.3128	ENSG00000229358	AC018633.4	7	32730709	12	5164	0.0	4.1662E-302
ENSG00000172590	55.2834	47	2532	23299088	3.2717E-310	rs1135641	14	23299135	G	T	55.2834	ENSG00000172590	MRPL52	14	23301667	33	25951	0.0	4.1662E-302
ENSG00000003249	55.2173	59761	52129	90086536	3.2717E-310	rs63413261	16	90026775	G	A	55.2173	ENSG00000003249	DBNDD1	16	90078904	34	25539	0.0	4.1662E-302
ENSG00000130348	55.2144	50553	31134	107077453	3.2717E-310	rs74600558	6	107128006	A	C	-55.2144	ENSG00000130348	QRSL1	6	107096872	35	26489	0.0	4.1662E-302
ENSG00000066926	55.1733	38431	19186	55254004	3.2717E-310	rs1062010	18	55215573	C	A	55.1733	ENSG00000066926	FECH	18	55234759	37	31683	0.0	4.1662E-302
ENSG00000149231	55.1654	1232	17345	96123087	3.2717E-310	rs11021568	11	96121855	T	C	55.1654	ENSG00000149231	CCDC82	11	96104510	36	31569	0.0	4.1662E-302
ENSG00000111725	55.1643	41367	34429	120105558	3.2717E-310	rs11064881	12	120146925	A	G	55.1643	ENSG00000111725	PRKAB1	12	120112496	36	31559	0.0	4.1662E-302
ENSG00000117500	55.1583	15775	282	93646285	3.2717E-310	rs11164876	1	93630510	T	C	-55.1583	ENSG00000117500	TMED5	1	93630792	37	31684	0.0	4.1662E-302
ENSG00000105656	55.1571	20680	19052	18632937	3.2717E-310	rs7252707	19	18612257	A	G	55.1571	ENSG00000105656	ELL	19	18593205	36	31563	0.0	4.1662E-302
ENSG00000121281	55.145	89840	53841	50280048	3.2717E-310	rs4595801	16	50369888	T	C	55.145	ENSG00000121281	ADCY7	16	50316047	37	31684	0.0	4.1662E-302
ENSG00000120899	55.128	39127	34825	27168999	3.2717E-310	rs6987305	8	27208126	A	G	55.128	ENSG00000120899	PTK2B	8	27242951	35	31346	0.0	4.1662E-302
ENSG00000104972	55.1212	62293	30477	55085346	3.2717E-310	rs185927497	19	55147639	G	T	55.1212	ENSG00000104972	LILRB1	19	55117162	19	17682	0.0	4.1662E-302
ENSG00000165526	55.1053	2987	1810	126081587	3.2717E-310	rs630956	11	126078600	A	C	-55.1053	ENSG00000165526	RPUSD4	11	126076790	34	30452	0.0	4.1662E-302
ENSG00000158747	55.0886	84878	93826	19967048	3.2717E-310	rs10917493	1	19882170	T	G	-55.0886	ENSG00000158747	NBL1	1	19975996	34	26011	0.0	4.1662E-302
ENSG00000030110	55.0787	1089	2756	33548019	3.2717E-310	rs210143	6	33546930	T	C	55.0787	ENSG00000030110	BAK1	6	33544174	16	14252	0.0	4.1662E-302
ENSG00000180549	55.0513	502	916	139927462	3.2717E-310	rs10732706	9	139926960	C	T	55.0513	ENSG00000180549	FUT7	9	139926044	31	23274	0.0	4.1662E-302
ENSG00000111581	55.0435	605	28740	69080514	3.2717E-310	rs2468418	12	69079909	C	T	-55.0435	ENSG00000111581	NUP107	12	69108649	37	31684	0.0	4.1662E-302
ENSG00000156508	55.0255	2661	1363	74233520	3.2717E-310	rs3822960	6	74230859	C	T	55.0255	ENSG00000156508	EEF1A1	6	74229496	27	21118	0.0	4.1662E-302
ENSG00000235821	55.0087	12762	12972	29718925	3.2717E-310	rs116661061	6	29731687	G	A	55.0087	ENSG00000235821	IFITM4P	6	29718715	11	5386	0.0	4.1662E-302
ENSG00000135269	55.0023	12899	11246	115850547	3.2717E-310	rs3807968	7	115863446	A	G	55.0023	ENSG00000135269	TES	7	115874692	35	31355	0.0	4.1662E-302
ENSG00000236850	55.0019	3159	6648	22657589	3.2717E-310	rs8138217	22	22660748	T	C	55.0019	ENSG00000236850	LL22NC03-80A10.6	22	22667396	12	5164	0.0	4.1662E-302
ENSG00000011405	55.0017	128375	63248	17229530	3.2717E-310	rs12577388	11	17101155	T	C	-55.0017	ENSG00000011405	PIK3C2A	11	17164403	28	26196	0.0	4.1662E-302
ENSG00000165689	54.9826	12808	17150	139305061	3.2717E-310	rs1130635	9	139317869	C	T	-54.9826	ENSG00000165689	SDCCAG3	9	139300719	36	31470	0.0	4.1662E-302
ENSG00000156171	54.9525	52343	63785	111682838	3.2717E-310	rs11102218	1	111735181	G	A	54.9525	ENSG00000156171	DRAM2	1	111671396	36	26609	0.0	4.1662E-302
ENSG00000103064	54.9353	18628	16	68298433	3.2717E-310	rs10852440	16	68317061	T	C	-54.9353	ENSG00000103064	SLC7A6	16	68317077	35	26395	0.0	4.1662E-302
ENSG00000124688	54.9342	127758	133464	43597277	3.2717E-310	rs111549887	6	43469519	G	C	54.9342	ENSG00000124688	MAD2L1BP	6	43602983	25	26892	0.0	4.1662E-302
ENSG00000138030	54.9341	778	6234	27309615	3.2717E-310	rs2119026	2	27310393	G	A	54.9341	ENSG00000138030	KHK	2	27316627	36	26609	0.0	4.1662E-302
ENSG00000135679	54.9257	20478	39107	69201956	3.2717E-310	rs7304105	12	69181478	A	G	-54.9257	ENSG00000135679	MDM2	12	69220585	37	31684	0.0	4.1662E-302
ENSG00000158406	54.9016	105	2345	26285762	3.2717E-310	rs3999544	6	26285867	C	T	54.9016	ENSG00000158406	HIST1H4H	6	26283522	36	31470	0.0	4.1662E-302
ENSG00000124380	54.8947	33156	27149	70120692	3.2717E-310	rs10496175	2	70153848	C	T	54.8947	ENSG00000124380	SNRNP27	2	70126699	36	31470	0.0	4.1662E-302
ENSG00000214765	54.8835	43658	21039	45808617	3.2717E-310	rs2471265	7	45764959	T	C	-54.8835	ENSG00000214765	SEPT7P2	7	45785998	26	18354	0.0	4.1662E-302
ENSG00000256594	54.8515	26988	15078	9787188	3.2717E-310	rs7304321	12	9814176	A	T	-54.8515	ENSG00000256594	RP11-705C15.2	12	9799098	30	22494	0.0	4.1662E-302
ENSG00000235231	54.8456	76223	76686	24373117	3.2717E-310	rs2097433	22	24296894	A	G	-54.8456	ENSG00000235231	AP000351.10	22	24373580	13	7931	0.0	4.1662E-302
ENSG00000143185	54.8445	14665	16281	168513235	3.2717E-310	rs11580138	1	168527900	T	C	-54.8445	ENSG00000143185	XCL2	1	168511619	14	6421	0.0	4.1662E-302
ENSG00000223534	54.8338	50189	49765	32627657	3.2717E-310	rs114370295	6	32677846	T	C	54.8338	ENSG00000223534	HLA-DQB1-AS1	6	32628081	9	4212	0.0	4.1662E-302
ENSG00000163875	54.8141	5878	5222	37980375	3.2717E-310	rs12734946	1	37974497	A	G	-54.8141	ENSG00000163875	MEAF6	1	37969275	35	31353	0.0	4.1662E-302
ENSG00000112096	54.7997	34382	7351	160183561	3.2717E-310	rs78550031	6	160149179	C	T	54.7997	ENSG00000112096	SOD2	6	160141828	33	29567	0.0	4.1662E-302
ENSG00000085465	54.7789	21696	28428	111970399	3.2717E-310	rs1264899	1	111992095	T	C	-54.7789	ENSG00000085465	OVGP1	1	111963667	36	30935	0.0	4.1662E-302
ENSG00000144118	54.7788	36890	9566	120997640	3.2717E-310	rs4849847	2	121034530	A	G	-54.7788	ENSG00000144118	RALB	2	121024964	37	31684	0.0	4.1662E-302
ENSG00000188342	54.7765	511	82304	45694650	3.2717E-310	rs7987863	13	45694139	T	C	54.7765	ENSG00000188342	GTF2F2	13	45776443	31	27780	0.0	4.1662E-302
ENSG00000185811	54.7517	124614	60075	50343720	3.2717E-310	rs72645704	7	50468334	T	C	54.7517	ENSG00000185811	IKZF1	7	50408259	35	31270	0.0	4.1662E-302
ENSG00000114744	54.746	8538	1523	149470286	3.2717E-310	rs73005748	3	149461748	C	T	-54.746	ENSG00000114744	COMMD2	3	149463271	37	31684	0.0	4.1662E-302
ENSG00000089327	54.7253	19331	11755	35645633	3.2717E-310	rs886137	19	35664964	G	A	-54.7253	ENSG00000089327	FXYD5	19	35653209	31	28881	0.0	4.1662E-302
ENSG00000221957	54.7153	39810	31864	55344131	3.2717E-310	rs11665986	19	55383941	T	C	54.7153	ENSG00000221957	KIR2DS4	19	55352077	15	9188	0.0	4.1662E-302
ENSG00000101019	54.6917	47324	7464	33999944	3.2717E-310	rs4911178	20	33952620	G	A	-54.6917	ENSG00000101019	UQCC	20	33945156	36	26609	0.0	4.1662E-302
ENSG00000103202	54.6735	1911	8732	446725	3.2717E-310	rs6600214	16	444814	T	C	54.6735	ENSG00000103202	NME4	16	453546	29	22968	0.0	4.1662E-302
ENSG00000234147	54.671	45477	48960	141174061	3.2717E-310	rs12525110	6	141219538	G	A	54.671	ENSG00000234147	RP3-460G2.2	6	141170578	12	5164	0.0	4.1662E-302
ENSG00000174194	54.6443	214431	287751	51371321	3.2717E-310	rs4463801	10	51585752	T	C	54.6443	ENSG00000174194	AGAP8	10	51298001	14	6415	0.0	4.1662E-302
ENSG00000206560	54.5763	173455	77187	15901278	3.2717E-310	rs7630642	3	15727823	G	A	54.5763	ENSG00000206560	ANKRD28	3	15805010	36	31470	0.0	4.1662E-302
ENSG00000231259	54.5622	24427	1559	87303536	3.2717E-310	rs10205992	2	87279109	C	T	54.5622	ENSG00000231259	AC125232.1	2	87280668	10	4339	0.0	4.1662E-302
ENSG00000251136	54.5356	53879	20280	90769955	3.2717E-310	rs7824932	8	90716076	T	G	54.5356	ENSG00000251136	RP11-37B2.1	8	90695796	30	22495	0.0	4.1662E-302
ENSG00000242612	54.5183	9936	4606	451826	3.2717E-310	rs1204504	16	461762	C	T	54.5183	ENSG00000242612	DECR2	16	457156	34	26976	0.0	4.1662E-302
ENSG00000181409	54.5014	16743	7648	79139877	3.2717E-310	rs57100050	17	79123134	T	C	-54.5014	ENSG00000181409	AATK	17	79115486	29	17637	0.0	4.1662E-302
ENSG00000105404	54.4833	95	1260	42463542	3.2717E-310	rs735571	19	42463447	C	T	-54.4833	ENSG00000105404	RABAC1	19	42462187	34	28618	0.0	4.1662E-302
ENSG00000119669	54.4701	9003	6930	77495034	3.2717E-310	rs112422844	14	77486031	T	C	-54.4701	ENSG00000119669	IRF2BPL	14	77492961	24	21527	0.0	4.1662E-302
ENSG00000182010	54.4555	52536	9700	64028466	3.2717E-310	rs10761614	10	63975930	C	G	54.4555	ENSG00000182010	RTKN2	10	63985630	35	31524	0.0	4.1662E-302
ENSG00000248810	54.4218	25480	18896	142253772	3.2717E-310	rs2321966	4	142228292	T	C	-54.4218	ENSG00000248810	RP11-362F19.1	4	142247188	13	5502	0.0	4.1662E-302
ENSG00000264109	54.4113	4187	4227	50652526	3.2717E-310	rs504781	15	50648339	C	T	54.4113	ENSG00000264109	MIR4712	15	50652566	11	4656	0.0	4.1662E-302
ENSG00000111328	54.3802	22608	28285	123756881	3.2717E-310	rs3088303	12	123779489	A	G	54.3802	ENSG00000111328	CDK2AP1	12	123751204	29	26409	0.0	4.1662E-302
ENSG00000125877	54.3705	4379	3122	3189514	3.2717E-310	rs7270101	20	3193893	C	A	-54.3705	ENSG00000125877	ITPA	20	3197015	35	31353	0.0	4.1662E-302
ENSG00000112031	54.3547	15622	7960	153323820	3.2717E-310	rs6921137	6	153308198	T	G	54.3547	ENSG00000112031	MTRF1L	6	153316158	14	6421	0.0	4.1662E-302
ENSG00000175567	54.3202	9637	5317	73694352	3.2717E-310	rs643064	11	73684715	T	C	54.3202	ENSG00000175567	UCP2	11	73690032	37	31683	0.0	4.1662E-302
ENSG00000186716	54.3193	135435	66269	23521891	3.2717E-310	rs180809	22	23657326	G	T	54.3193	ENSG00000186716	BCR	22	23591057	24	20103	0.0	4.1662E-302
ENSG00000226874	54.3108	1006	817	30583669	3.2717E-310	rs38464	7	30584675	G	A	54.3108	ENSG00000226874	AC005154.8	7	30583858	12	4989	0.0	4.1662E-302
ENSG00000114626	54.3094	5775	1780	127391778	3.2717E-310	rs9859117	3	127397553	C	G	54.3094	ENSG00000114626	ABTB1	3	127395773	35	31353	0.0	4.1662E-302
ENSG00000105352	54.2941	7782	3733	42133442	3.2717E-310	rs1041994	19	42125660	T	C	-54.2941	ENSG00000105352	CEACAM4	19	42129393	16	14262	0.0	4.1662E-302
ENSG00000225101	54.2583	2212	2752	4496043	3.2717E-310	rs890417	11	4493831	A	G	-54.2583	ENSG00000225101	OR52K3P	11	4496583	13	5486	0.0	4.1662E-302
ENSG00000166377	54.2488	100572	53927	76829285	3.2717E-310	rs10468812	18	76929857	G	C	-54.2488	ENSG00000166377	ATP9B	18	76983784	36	31564	0.0	4.1662E-302
ENSG00000133466	54.2428	12556	22165	37595425	3.2717E-310	rs9610669	22	37607981	A	C	54.2428	ENSG00000133466	C1QTNF6	22	37585816	36	31564	0.0	4.1662E-302
ENSG00000255284	54.2306	29571	26212	777578	3.2717E-310	rs7122416	11	807149	G	A	-54.2306	ENSG00000255284	AP006621.5	11	780937	12	5406	0.0	4.1662E-302
ENSG00000112305	54.217	20723	76396	71377479	3.2717E-310	rs781967	6	71398202	T	G	-54.217	ENSG00000112305	SMAP1	6	71474598	35	26395	0.0	4.1662E-302
ENSG00000122678	54.2075	10950	5803	44122139	3.2717E-310	rs28745596	7	44111189	C	T	54.2075	ENSG00000122678	POLM	7	44116992	37	31683	0.0	4.1662E-302
ENSG00000157379	54.1893	10398	5780	24769039	3.2717E-310	rs28431058	14	24758641	A	G	-54.1893	ENSG00000157379	DHRS1	14	24764421	35	30162	0.0	4.1662E-302
ENSG00000254851	54.15	12766	11239	117006244	3.2717E-310	rs2008908	11	117019010	C	T	-54.15	ENSG00000254851	RP11-109L13.1	11	117007771	10	4338	0.0	4.1662E-302
ENSG00000136243	54.144	11213	1621	23221446	3.2717E-310	rs1637221	7	23232659	C	T	-54.144	ENSG00000136243	NUPL2	7	23231038	35	31352	0.0	4.1662E-302
ENSG00000106780	54.0871	113215	56386	123476748	3.2717E-310	rs10616	9	123363533	T	C	-54.0871	ENSG00000106780	MEGF9	9	123419919	36	31470	0.0	4.1662E-302
ENSG00000108666	54.0806	48113	60842	30677042	3.2717E-310	rs7207268	17	30725155	T	G	54.0806	ENSG00000108666	C17orf75	17	30664313	28	27819	0.0	4.1662E-302
ENSG00000196683	54.0651	480	5590	22862470	3.2717E-310	rs10276099	7	22862950	A	G	-54.0651	ENSG00000196683	TOMM7	7	22857360	36	31469	0.0	4.1662E-302
ENSG00000152684	54.0074	22504	14451	52083774	3.2717E-310	rs1499279	5	52106278	G	T	-54.0074	ENSG00000152684	PELO	5	52091827	32	23320	0.0	4.1662E-302
ENSG00000230606	54.0011	64096	76770	98099107	3.2717E-310	rs11690658	2	98163203	G	T	54.0011	ENSG00000230606	AC159540.1	2	98086433	12	5164	0.0	4.1662E-302
ENSG00000110237	53.9837	9405	39806	73019334	3.2717E-310	rs111318327	11	73009929	A	G	53.9837	ENSG00000110237	ARHGEF17	11	73049735	34	28468	0.0	4.1662E-302
ENSG00000110931	53.9522	55651	25344	121736111	3.2717E-310	rs11065504	12	121680460	C	G	53.9522	ENSG00000110931	CAMKK2	12	121705804	36	31566	0.0	4.1662E-302
ENSG00000122386	53.9412	4026	48	3162561	3.2717E-310	rs224178	16	3166587	G	A	53.9412	ENSG00000122386	ZNF205	16	3166539	37	31683	0.0	4.1662E-302
ENSG00000096996	53.9205	10061	9911	18209754	3.2717E-310	rs447259	19	18199693	C	T	-53.9205	ENSG00000096996	IL12RB1	19	18189782	36	31566	0.0	4.1662E-302
ENSG00000174791	53.903	12887	9588	66104311	3.2717E-310	rs59651473	11	66091424	A	G	-53.903	ENSG00000174791	RIN1	11	66101012	37	31684	0.0	4.1662E-302
ENSG00000169902	53.8955	50698	56974	65670186	3.2717E-310	rs12537823	7	65720884	A	G	-53.8955	ENSG00000169902	TPST1	7	65777858	37	31681	0.0	4.1662E-302
ENSG00000136045	53.8857	5814	19531	108079509	3.2717E-310	rs4964607	12	108073695	G	A	53.8857	ENSG00000136045	PWP1	12	108093226	37	31684	0.0	4.1662E-302
ENSG00000214548	53.8793	69412	110222	101245747	3.2717E-310	rs12881760	14	101176335	G	C	-53.8793	ENSG00000214548	MEG3	14	101286557	29	21302	0.0	4.1662E-302
ENSG00000162461	53.8665	934	3429	16062900	3.2717E-310	rs35352784	1	16061966	A	G	-53.8665	ENSG00000162461	SLC25A34	1	16065395	37	31682	0.0	4.1662E-302
ENSG00000162174	53.8636	20094	7887	62104920	3.2717E-310	rs7110781	11	62125014	A	G	53.8636	ENSG00000162174	ASRGL1	11	62132901	35	26483	0.0	4.1662E-302
ENSG00000204792	53.856	40581	30446	75145275	3.2717E-310	rs12366	2	75185856	T	G	53.856	ENSG00000204792	AC104135.3	2	75155410	18	10141	0.0	4.1662E-302
ENSG00000238083	53.8108	391071	413140	44588877	3.2717E-310	rs118186458	17	44197806	C	T	53.8108	ENSG00000238083	LRRC37A2	17	44610946	14	6421	0.0	4.1662E-302
ENSG00000086289	53.7842	245362	111314	37723446	3.2717E-310	rs4723717	7	37968808	G	A	-53.7842	ENSG00000086289	EPDR1	7	37857494	36	28917	0.0	4.1662E-302
ENSG00000163421	53.7781	20230	27005	71834357	3.2717E-310	rs6777956	3	71854587	T	C	-53.7781	ENSG00000163421	PROK2	3	71827582	36	31558	0.0	4.1662E-302
ENSG00000105854	53.769	808	14360	95064510	3.2717E-310	rs2374993	7	95063702	G	T	53.769	ENSG00000105854	PON2	7	95049342	36	31644	0.0	4.1662E-302
ENSG00000166938	53.7658	12863	33203	66585555	3.2717E-310	rs4776774	15	66572692	G	A	53.7658	ENSG00000166938	DIS3L	15	66605895	36	31354	0.0	4.1662E-302
ENSG00000136856	53.7583	9419	3778	130159421	3.2717E-310	rs11789887	9	130168840	G	A	53.7583	ENSG00000136856	SLC2A8	9	130165062	37	31683	0.0	4.1662E-302
ENSG00000183060	53.7409	2009	6921	100273766	3.2717E-310	rs8033612	15	100271757	T	C	53.7409	ENSG00000183060	LYSMD4	15	100264836	35	30819	0.0	4.1662E-302
ENSG00000225138	53.7357	3972	10239	473351	3.2717E-310	rs79060451	5	469379	G	A	53.7357	ENSG00000225138	CTD-2228K2.7	5	479618	15	13344	0.0	4.1662E-302
ENSG00000256875	53.7329	12382	12075	133038828	3.2717E-310	rs112683685	12	133051210	C	T	53.7329	ENSG00000256875	RP11-503G7.2	12	133039135	8	3746	0.0	4.1662E-302
ENSG00000111364	53.7189	11880	21312	124086624	3.2717E-310	rs146936648	12	124074744	G	C	-53.7189	ENSG00000111364	DDX55	12	124096056	36	31566	0.0	4.1662E-302
ENSG00000147872	53.7145	31161	10703	19149288	3.2717E-310	rs67330394	9	19118127	G	A	-53.7145	ENSG00000147872	PLIN2	9	19128830	34	26318	0.0	4.1662E-302
ENSG00000173369	53.7034	4461	8849	22979255	3.2717E-310	rs294180	1	22974794	A	C	53.7034	ENSG00000173369	C1QB	1	22983643	36	31568	0.0	4.1662E-302
ENSG00000170852	53.6761	20833	7853	32933743	3.2717E-310	rs13244998	7	32912910	C	T	53.6761	ENSG00000170852	KBTBD2	7	32920763	36	31569	0.0	4.1662E-302
ENSG00000090432	53.6683	44	4312	20834654	3.2717E-310	rs6700034	1	20834610	A	C	53.6683	ENSG00000090432	MUL1	1	20830298	34	30973	0.0	4.1662E-302
ENSG00000014216	53.6582	797	16517	64948037	3.2717E-310	rs12800339	11	64947240	C	T	53.6582	ENSG00000014216	CAPN1	11	64963757	36	31568	0.0	4.1662E-302
ENSG00000233622	53.6438	2061	628	41317295	3.2717E-310	rs4802090	19	41315234	G	C	-53.6438	ENSG00000233622	CYP2T2P	19	41315862	13	5500	0.0	4.1662E-302
ENSG00000172183	53.6242	17357	7192	89179384	3.2717E-310	rs11853186	15	89196741	G	A	53.6242	ENSG00000172183	ISG20	15	89189549	35	30605	0.0	4.1662E-302
ENSG00000183726	53.6193	102741	114963	25664408	3.2717E-310	rs55794721	1	25561667	A	G	-53.6193	ENSG00000183726	TMEM50A	1	25676630	31	22451	0.0	4.1662E-302
ENSG00000136193	53.6142	17974	53067	30029905	3.2717E-310	rs62446666	7	30047879	G	C	-53.6142	ENSG00000136193	SCRN1	7	29994812	36	31568	0.0	4.1662E-302
ENSG00000137054	53.6101	2077	6804	37485932	3.2717E-310	rs10758432	9	37488009	T	C	-53.6101	ENSG00000137054	POLR1E	9	37494813	35	26395	0.0	4.1662E-302
ENSG00000144820	53.6026	15306	27639	100328433	3.2717E-310	rs139882985	3	100343739	G	A	53.6026	ENSG00000144820	GPR128	3	100371378	12	16630	0.0	4.1662E-302
ENSG00000204001	53.5994	349	1571	139652678	3.2717E-310	rs7045416	9	139652329	C	G	53.5994	ENSG00000204001	LCN8	9	139650758	15	11490	0.0	4.1662E-302
ENSG00000088826	53.5687	55445	22062	4101627	3.2717E-310	rs6084653	20	4157072	G	C	-53.5687	ENSG00000088826	SMOX	20	4135010	34	31017	0.0	4.1662E-302
ENSG00000013288	53.5411	38052	13959	6576902	3.2717E-310	rs11730742	4	6614954	T	C	-53.5411	ENSG00000013288	MAN2B2	4	6600995	33	24484	0.0	4.1662E-302
ENSG00000134809	53.5408	11657	12827	57298276	3.2717E-310	rs2729382	11	57309933	T	C	53.5408	ENSG00000134809	TIMM10	11	57297106	37	31681	0.0	4.1662E-302
ENSG00000197798	53.4716	20643	46429	126081309	3.2717E-310	rs670712	11	126060666	A	G	53.4716	ENSG00000197798	FAM118B	11	126107095	37	31684	0.0	4.1662E-302
ENSG00000132681	53.4713	14848	2855	160121360	3.2717E-310	rs10797062	1	160136208	G	A	53.4713	ENSG00000132681	ATP1A4	1	160139063	37	31684	0.0	4.1662E-302
ENSG00000251661	53.4553	5530	2035	318640	3.2717E-310	rs11246065	11	324170	G	A	53.4553	ENSG00000251661	RP11-326C3.11	11	322135	12	5164	0.0	4.1662E-302
ENSG00000197958	53.4284	16270	14404	130213684	3.2717E-310	rs4504745	9	130197414	A	G	-53.4284	ENSG00000197958	RPL12	9	130211818	14	6421	0.0	4.1662E-302
ENSG00000255328	53.4225	2472	3947	327171	3.2717E-310	rs6598041	11	324699	C	T	-53.4225	ENSG00000255328	RP11-326C3.12	11	328646	13	5502	0.0	4.1662E-302
ENSG00000174007	53.4224	1855	1153	196439164	3.2717E-310	rs9875088	3	196437309	C	G	-53.4224	ENSG00000174007	CEP19	3	196436156	34	25561	0.0	4.1662E-302
ENSG00000122490	53.4127	4237	20385	77711664	3.2717E-310	rs11081574	18	77707427	T	C	-53.4127	ENSG00000122490	PQLC1	18	77687042	37	31683	0.0	4.1662E-302
ENSG00000112308	53.3705	7341	647	24721064	3.2717E-310	rs17491647	6	24713723	C	A	53.3705	ENSG00000112308	C6orf62	6	24713076	36	31644	0.0	4.1662E-302
ENSG00000116678	53.3618	104174	6323	65886248	3.2717E-310	rs6656451	1	65990422	C	T	53.3618	ENSG00000116678	LEPR	1	65996745	35	28695	0.0	4.1662E-302
ENSG00000139197	53.3507	23161	8217	7341281	3.2717E-310	rs4329748	12	7364442	T	C	53.3507	ENSG00000139197	PEX5	12	7356225	15	9188	0.0	4.1662E-302
ENSG00000156510	53.2551	135	23763	70980059	3.2717E-310	rs10823318	10	70979924	A	T	53.2551	ENSG00000156510	HKDC1	10	71003687	36	31568	0.0	4.1662E-302
ENSG00000139626	53.2261	7459	536	53601091	3.2717E-310	rs12232003	12	53593632	C	T	53.2261	ENSG00000139626	ITGB7	12	53593096	34	31019	0.0	4.1662E-302
ENSG00000092758	53.2253	15759	3302	61447596	3.2717E-310	rs751558	20	61463355	A	G	-53.2253	ENSG00000092758	COL9A3	20	61460053	16	14255	0.0	4.1662E-302
ENSG00000198130	53.2171	27334	49895	191208919	3.2717E-310	rs291460	2	191181585	G	A	-53.2171	ENSG00000198130	HIBCH	2	191131690	37	31684	0.0	4.1662E-302
ENSG00000254837	53.2075	12744	10161	74204411	3.2717E-310	rs1280089	11	74217155	C	T	53.2075	ENSG00000254837	AP001372.2	11	74206994	35	25690	0.0	4.1662E-302
ENSG00000135686	53.2067	10441	861	84682131	3.2717E-310	rs12445708	16	84692572	T	C	-53.2067	ENSG00000135686	KLHL36	16	84691711	35	31059	0.0	4.1662E-302
ENSG00000254685	53.1995	5411	12539	74663896	3.2717E-310	rs476350	1	74669307	T	C	-53.1995	ENSG00000254685	FPGT	1	74681846	16	14260	0.0	4.1662E-302
ENSG00000231680	53.1984	4999	4254	64163303	3.2717E-310	rs10897490	11	64158304	A	G	-53.1984	ENSG00000231680	AP003774.6	11	64162558	13	5501	0.0	4.1662E-302
ENSG00000197771	53.1948	70666	39118	121652068	3.2717E-310	rs71482893	10	121581402	C	T	-53.1948	ENSG00000197771	MCMBP	10	121620520	26	22235	0.0	4.1662E-302
ENSG00000152527	53.1937	546	65903	43864412	3.2717E-310	rs9309103	2	43863866	G	A	53.1937	ENSG00000152527	PLEKHH2	2	43929769	37	31683	0.0	4.1662E-302
ENSG00000066468	53.1876	147160	87098	123357972	3.2717E-310	rs1896422	10	123210812	A	G	-53.1876	ENSG00000066468	FGFR2	10	123297910	37	31684	0.0	4.1662E-302
ENSG00000108523	53.1761	14469	17076	4843303	3.2717E-310	rs73343339	17	4828834	A	G	53.1761	ENSG00000108523	RNF167	17	4845910	27	27732	0.0	4.1662E-302
ENSG00000112977	53.1761	85175	44154	10761384	3.2717E-310	rs12654966	5	10676209	C	A	-53.1761	ENSG00000112977	DAP	5	10720363	35	31351	0.0	4.1662E-302
ENSG00000158865	53.1703	25435	58328	24857162	3.2717E-310	rs2287783	16	24831727	T	C	53.1703	ENSG00000158865	SLC5A11	16	24890055	36	31470	0.0	4.1662E-302
ENSG00000211707	53.145	12923	12663	142032006	3.2717E-310	rs1966252	7	142044929	C	G	-53.145	ENSG00000211707	TRBV7-1	7	142032266	10	4339	0.0	4.1662E-302
ENSG00000122779	53.1187	265651	330480	138145079	3.2717E-310	rs1973325	7	137879428	A	G	53.1187	ENSG00000122779	TRIM24	7	138209908	35	31352	0.0	4.1662E-302
ENSG00000163743	53.1014	22190	4326	76439974	3.2717E-310	rs10518140	4	76417784	C	T	53.1014	ENSG00000163743	RCHY1	4	76422110	37	31682	0.0	4.1662E-302
ENSG00000182230	53.0988	60498	24714	175487692	3.2717E-310	rs12656825	5	175548190	G	A	-53.0988	ENSG00000182230	FAM153B	5	175523476	11	5257	0.0	4.1662E-302
ENSG00000151148	53.053	21885	7765	109915207	3.2717E-310	rs17181453	12	109937092	G	A	53.053	ENSG00000151148	UBE3B	12	109944857	36	31509	0.0	4.1662E-302
ENSG00000145244	53.0509	61353	183407	47840123	3.2717E-310	rs12651301	4	47901476	A	G	53.0509	ENSG00000145244	CORIN	4	47718069	36	31300	0.0	4.1662E-302
ENSG00000163945	53.0378	181188	201579	1341054	3.2717E-310	rs111388896	4	1159866	T	C	53.0378	ENSG00000163945	UVSSA	4	1361445	31	23667	0.0	4.1662E-302
ENSG00000010278	53.028	65265	84537	6308881	3.2717E-310	rs10774398	12	6243616	T	C	53.028	ENSG00000010278	CD9	12	6328153	34	30643	0.0	4.1662E-302
ENSG00000182566	52.9666	11457	8982	7798792	3.2717E-310	rs4804788	19	7787335	T	G	-52.9666	ENSG00000182566	CLEC4G	19	7796317	35	31141	0.0	4.1662E-302
ENSG00000196295	52.9618	19917	19333	30634425	3.2717E-310	rs38487	7	30614508	A	G	52.9618	ENSG00000196295	AC005154.6	7	30595175	13	5499	0.0	4.1662E-302
ENSG00000198912	52.9283	12757	18341	3816857	3.2717E-310	rs35583447	1	3829614	A	G	-52.9283	ENSG00000198912	C1orf174	1	3811273	22	15906	0.0	4.1662E-302
ENSG00000136048	52.9008	25037	42352	102271129	3.2717E-310	rs10778158	12	102296166	A	T	52.9008	ENSG00000136048	DRAM1	12	102338518	37	31684	0.0	4.1662E-302
ENSG00000254860	52.9001	1216	5210	8986222	3.2717E-310	rs2568092	11	8987438	T	C	52.9001	ENSG00000254860	TMEM9B-AS1	11	8992648	13	5500	0.0	4.1662E-302
ENSG00000084110	52.8834	4687	7165	96390143	3.2717E-310	rs10859998	12	96385456	G	A	-52.8834	ENSG00000084110	HAL	12	96378291	36	31470	0.0	4.1662E-302
ENSG00000099219	52.8822	8846	42867	5833117	3.2717E-310	rs10815290	9	5841963	A	G	-52.8822	ENSG00000099219	ERMP1	9	5799096	31	25002	0.0	4.1662E-302
ENSG00000259959	52.8556	69081	71190	47846356	3.2717E-310	rs28460483	4	47915437	A	G	52.8556	ENSG00000259959	RP11-121C2.2	4	47844247	13	5501	0.0	4.1662E-302
ENSG00000093167	52.8469	111775	46243	37225180	3.2717E-310	rs17810211	3	37113405	C	T	-52.8469	ENSG00000093167	LRRFIP2	3	37159648	36	31569	0.0	4.1662E-302
ENSG00000270081	52.8433	2652	1585	128603261	3.2717E-310	rs17600636	2	128600609	C	T	-52.8433	ENSG00000270081	RP5-935K16.1	2	128602194	13	5502	0.0	4.1662E-302
ENSG00000138074	52.8178	22964	29650	27435826	3.2717E-310	rs62130680	2	27458790	C	T	-52.8178	ENSG00000138074	SLC5A6	2	27429140	37	31684	0.0	4.1662E-302
ENSG00000214253	52.8154	13064	6635	100895597	3.2717E-310	rs114756165	7	100882533	T	G	-52.8154	ENSG00000214253	FIS1	7	100889168	35	28802	0.0	4.1662E-302
ENSG00000253616	52.7779	121	1677	22932001	3.2717E-310	rs11784599	8	22932122	A	C	-52.7779	ENSG00000253616	RP11-875O11.3	8	22930445	13	5497	0.0	4.1662E-302
ENSG00000116685	52.765	59578	62997	11986485	3.2717E-310	rs2336384	1	12046063	G	T	52.765	ENSG00000116685	KIAA2013	1	11983066	14	6421	0.0	4.1662E-302
ENSG00000137364	52.7545	1975	11407	18155305	3.2717E-310	rs2518469	6	18153330	A	T	52.7545	ENSG00000137364	TPMT	6	18141923	36	31467	0.0	4.1662E-302
ENSG00000131944	52.751	130	2876	33463115	3.2717E-310	rs11084686	19	33463245	G	A	52.751	ENSG00000131944	C19orf40	19	33466121	36	31470	0.0	4.1662E-302
ENSG00000135587	52.7432	73852	75430	109761966	3.2717E-310	rs7372	6	109688114	G	A	52.7432	ENSG00000135587	SMPD2	6	109763544	36	28917	0.0	4.1662E-302
ENSG00000247157	52.678	562281	583450	11700964	3.2717E-310	rs10772397	12	11138683	C	T	52.678	ENSG00000247157	RP11-434C1.1	12	11722133	13	5502	0.0	4.1662E-302
ENSG00000080546	52.6645	60232	6041	109416022	3.2717E-310	rs1424479	6	109355790	T	G	52.6645	ENSG00000080546	SESN1	6	109361831	37	31684	0.0	4.1662E-302
ENSG00000039650	52.6632	1100	2253	50371166	3.2717E-310	rs2257103	19	50370066	T	C	52.6632	ENSG00000039650	PNKP	19	50367813	34	24188	0.0	4.1662E-302
ENSG00000211584	52.6406	21827	7409	48147699	3.2717E-310	rs3782908	12	48169526	G	A	52.6406	ENSG00000211584	SLC48A1	12	48162117	36	31470	0.0	4.1662E-302
ENSG00000137801	52.6164	204410	213603	39873280	3.2717E-310	rs28790585	15	39668870	T	C	52.6164	ENSG00000137801	THBS1	15	39882473	33	30192	0.0	4.1662E-302
ENSG00000005075	52.6082	19664	16769	102119354	3.2717E-310	rs55981184	7	102099690	A	G	-52.6082	ENSG00000005075	POLR2J	7	102116459	26	27400	0.0	4.1662E-302
ENSG00000213640	52.598	12040	12725	64323377	3.2717E-310	rs12668689	7	64311337	A	T	-52.598	ENSG00000213640	RP11-797H7.3	7	64324062	11	4677	0.0	4.1662E-302
ENSG00000160294	52.5812	11499	14083	47706211	3.2717E-310	rs8131458	21	47694712	A	G	52.5812	ENSG00000160294	MCM3AP	21	47680629	36	31568	0.0	4.1662E-302
ENSG00000241015	52.579	7916	1573	53935237	3.2717E-310	rs6509765	19	53943153	G	A	52.579	ENSG00000241015	TPM3P9	19	53941580	13	5499	0.0	4.1662E-302
ENSG00000131669	52.5567	7903	1503	95896570	3.2717E-310	rs12235416	9	95888667	C	T	-52.5567	ENSG00000131669	NINJ1	9	95890170	36	31354	0.0	4.1662E-302
ENSG00000175489	52.5481	15844	12607	18508427	3.2717E-310	rs113942086	19	18492583	T	A	52.5481	ENSG00000175489	LRRC25	19	18505190	22	20116	0.0	4.1662E-302
ENSG00000211717	52.5374	1710	1969	142232090	3.2717E-310	rs13243352	7	142233800	A	G	52.5374	ENSG00000211717	TRBV10-1	7	142231831	13	5502	0.0	4.1662E-302
ENSG00000123179	52.5013	17778	33148	50265611	3.2717E-310	rs9562915	13	50283389	C	T	-52.5013	ENSG00000123179	EBPL	13	50250241	16	14263	0.0	4.1662E-302
ENSG00000182013	52.4649	1915	4451	46974820	3.2717E-310	rs12151337	19	46976735	T	C	52.4649	ENSG00000182013	PNMAL1	19	46972284	28	26196	0.0	4.1662E-302
ENSG00000233327	52.4563	48165	47525	18429244	3.2717E-310	rs1065541	17	18477409	C	T	-52.4563	ENSG00000233327	USP32P2	17	18429884	10	4339	0.0	4.1662E-302
ENSG00000159388	52.4358	17819	19874	203274619	3.2717E-310	rs4971226	1	203256800	T	G	-52.4358	ENSG00000159388	BTG2	1	203276674	36	31300	0.0	4.1662E-302
ENSG00000011485	52.4278	9050	13943	46850251	3.2717E-310	rs12459222	19	46859301	C	G	-52.4278	ENSG00000011485	PPP5C	19	46873244	36	31569	0.0	4.1662E-302
ENSG00000134222	52.427	8616	6801	109825808	3.2717E-310	rs7528419	1	109817192	G	A	52.427	ENSG00000134222	PSRC1	1	109823993	37	31683	0.0	4.1662E-302
ENSG00000135069	52.4047	54857	38382	80912059	3.2717E-310	rs1161855	9	80966916	C	T	52.4047	ENSG00000135069	PSAT1	9	80928534	36	28902	0.0	4.1662E-302
ENSG00000196421	52.366	54066	56875	62665697	3.2717E-310	rs817352	20	62611631	T	C	52.366	ENSG00000196421	LINC00176	20	62668506	34	22923	0.0	4.1662E-302
ENSG00000165501	52.3567	302	7685	50065415	3.2717E-310	rs2281836	14	50065717	G	C	-52.3567	ENSG00000165501	LRR1	14	50073402	36	30764	0.0	4.1662E-302
ENSG00000230795	52.3495	75159	76545	29894236	3.2717E-310	rs115778950	6	29819077	A	G	-52.3495	ENSG00000230795	HLA-K	6	29895622	10	4029	0.0	4.1662E-302
ENSG00000066923	52.3322	42399	20437	99775186	3.2717E-310	rs7786505	7	99817585	T	G	-52.3322	ENSG00000066923	STAG3	7	99797148	35	31351	0.0	4.1662E-302
ENSG00000230438	52.331	17346	1522	2881641	3.2717E-310	rs380779	6	2864295	C	T	52.331	ENSG00000230438	RP11-420G6.4	6	2865817	31	25262	0.0	4.1662E-302
ENSG00000211639	52.2905	2168	2409	22516592	3.2717E-310	rs5757123	22	22514424	A	G	-52.2905	ENSG00000211639	IGLV4-60	22	22516833	13	5502	0.0	4.1662E-302
ENSG00000170891	52.266	5611	8054	5021199	3.2717E-310	rs56007654	4	5026810	T	G	52.266	ENSG00000170891	CYTL1	4	5018756	35	31353	0.0	4.1662E-302
ENSG00000115816	52.2612	145	14906	37458856	3.2717E-310	rs3213745	2	37458711	A	G	-52.2612	ENSG00000115816	CEBPZ	2	37443805	37	31684	0.0	4.1662E-302
ENSG00000261015	52.2436	5098	6415	3025025	3.2717E-310	rs6955	6	3019927	C	G	-52.2436	ENSG00000261015	RP1-90J20.11	6	3026342	13	5502	0.0	4.1662E-302
ENSG00000126777	52.2422	36129	35098	56025790	3.2717E-310	rs112374071	14	56061919	T	C	-52.2422	ENSG00000126777	KTN1	14	56097017	26	27099	0.0	4.1662E-302
ENSG00000103932	52.2381	16751	3204	41836467	3.2717E-310	rs1200345	15	41819716	T	C	-52.2381	ENSG00000103932	RPAP1	15	41822920	36	31300	0.0	4.1662E-302
ENSG00000091127	52.2191	6784	34519	105162714	3.2717E-310	rs11764594	7	105155930	T	C	52.2191	ENSG00000091127	PUS7	7	105121411	37	31684	0.0	4.1662E-302
ENSG00000149485	52.2112	40751	25905	61596790	3.2717E-310	rs61896141	11	61556039	C	A	52.2112	ENSG00000149485	FADS1	11	61581944	36	31569	0.0	4.1662E-302
ENSG00000182670	52.2111	645	65588	38445526	3.2717E-310	rs73200245	21	38444881	A	G	-52.2111	ENSG00000182670	TTC3	21	38510469	36	31299	0.0	4.1662E-302
ENSG00000100298	52.2089	22	3399	39493229	3.2717E-310	rs41281251	22	39493251	A	T	-52.2089	ENSG00000100298	APOBEC3H	22	39496650	35	30741	0.0	4.1662E-302
ENSG00000135052	52.1983	23039	13975	88715088	3.2717E-310	rs4333693	9	88692049	A	C	52.1983	ENSG00000135052	GOLM1	9	88678074	34	30876	0.0	4.1662E-302
ENSG00000212694	52.1485	7136	2816	122241812	3.2717E-310	rs1168664	12	122234676	G	A	-52.1485	ENSG00000212694	AC084018.1	12	122237492	30	22494	0.0	4.1662E-302
ENSG00000186184	52.1386	3008	26330	28194903	3.2717E-310	rs498432	13	28191895	C	T	-52.1386	ENSG00000186184	POLR1D	13	28218225	36	31565	0.0	4.1662E-302
ENSG00000146166	52.1115	122919	144932	64029882	3.2717E-310	rs9344129	6	64152801	C	T	-52.1115	ENSG00000146166	LGSN	6	64007869	35	31353	0.0	4.1662E-302
ENSG00000180185	52.0858	29698	23078	1876968	3.2717E-310	rs76872378	16	1906666	T	C	52.0858	ENSG00000180185	FAHD1	16	1883588	34	26268	0.0	4.1662E-302
ENSG00000135426	52.0662	35269	16905	55378530	3.2717E-310	rs2252698	12	55343261	T	C	52.0662	ENSG00000135426	TESPA1	12	55360166	30	24924	0.0	4.1662E-302
ENSG00000147471	52.0614	15538	6952	37620111	3.2717E-310	rs7463174	8	37635649	G	A	52.0614	ENSG00000147471	PROSC	8	37628697	36	31300	0.0	4.1662E-302
ENSG00000147443	52.0518	9928	7434	21771371	3.2717E-310	rs11135701	8	21761443	T	C	-52.0518	ENSG00000147443	DOK2	8	21768877	37	31684	0.0	4.1662E-302
ENSG00000170634	52.0516	158822	80691	54197975	3.2717E-310	rs7559380	2	54356797	T	A	-52.0516	ENSG00000170634	ACYP2	2	54437488	33	30517	0.0	4.1662E-302
ENSG00000136573	52.0507	491	35792	11351510	3.2717E-310	rs4840568	8	11351019	A	G	-52.0507	ENSG00000136573	BLK	8	11386811	37	31682	0.0	4.1662E-302
ENSG00000132199	52.0194	16354	36421	712676	3.2717E-310	rs12185416	18	729030	T	C	52.0194	ENSG00000132199	ENOSF1	18	692609	35	26217	0.0	4.1662E-302
ENSG00000011295	52.0115	2496	20321	15902694	3.2717E-310	rs3760298	17	15905190	A	G	-52.0115	ENSG00000011295	TTC19	17	15925511	36	31468	0.0	4.1662E-302
ENSG00000228775	52.0006	20625	37629	141438146	3.2717E-310	rs13235658	7	141458771	G	A	52.0006	ENSG00000228775	RP5-894A10.5	7	141421142	13	5502	0.0	4.1662E-302
ENSG00000129353	51.9991	21949	43000	10713133	3.2717E-310	rs138295910	19	10691184	C	A	-51.9991	ENSG00000129353	SLC44A2	19	10734184	36	31569	0.0	4.1662E-302
ENSG00000112701	51.9206	36400	94786	76311225	3.2717E-310	rs62414240	6	76274825	C	T	51.9206	ENSG00000112701	SENP6	6	76369611	35	31353	0.0	4.1662E-302
ENSG00000118762	51.9198	4699	30355	88928820	3.2717E-310	rs74584966	4	88933519	G	A	51.9198	ENSG00000118762	PKD2	4	88963874	32	30336	0.0	4.1662E-302
ENSG00000175711	51.892	1882	52946	81009686	3.2717E-310	rs9890743	17	81007804	T	C	51.892	ENSG00000175711	B3GNTL1	17	80954858	36	30729	0.0	4.1662E-302
ENSG00000170390	51.8879	48785	40806	150999426	3.2717E-310	rs28806288	4	151048211	G	A	51.8879	ENSG00000170390	DCLK2	4	151089017	37	31684	0.0	4.1662E-302
ENSG00000241962	51.8794	37283	53345	99757948	3.2717E-310	rs13000731	2	99795231	G	T	51.8794	ENSG00000241962	C2orf15	2	99848576	34	28243	0.0	4.1662E-302
ENSG00000183793	51.8701	344964	336270	15474904	3.2717E-310	rs3198697	16	15129940	T	C	51.8701	ENSG00000183793	PKD1P1	16	15466210	13	5502	0.0	4.1662E-302
ENSG00000136111	51.8663	158415	59694	76056250	3.2717E-310	rs724543	13	75897835	G	A	51.8663	ENSG00000136111	TBC1D4	13	75957529	36	31568	0.0	4.1662E-302
ENSG00000258701	51.8529	4132	5390	105287538	3.2717E-310	rs2498779	14	105283406	A	G	-51.8529	ENSG00000258701	LINC00638	14	105288796	21	11358	0.0	4.1662E-302
ENSG00000172247	51.8176	129326	126828	47616211	3.2717E-310	rs1317149	11	47486885	T	C	-51.8176	ENSG00000172247	C1QTNF4	11	47613713	32	25646	0.0	4.1662E-302
ENSG00000157954	51.8133	43645	21826	5229819	3.2717E-310	rs13244634	7	5273464	T	C	51.8133	ENSG00000157954	WIPI2	7	5251638	35	31141	0.0	4.1662E-302
ENSG00000109819	51.8126	38345	36179	23905712	3.2717E-310	rs74893741	4	23867367	G	A	51.8126	ENSG00000109819	PPARGC1A	4	23831188	35	31239	0.0	4.1662E-302
ENSG00000211699	51.8081	11032	10707	38398763	3.2717E-310	rs2534590	7	38387731	C	T	-51.8081	ENSG00000211699	TRGV3	7	38398438	13	5493	0.0	4.1662E-302
ENSG00000213246	51.8032	7253	3295	56430454	3.2717E-310	rs2070107	17	56423201	C	G	-51.8032	ENSG00000213246	SUPT4H1	17	56426496	37	31680	0.0	4.1662E-302
ENSG00000197077	51.7969	115613	43197	25348697	3.2717E-310	rs6004417	22	25464310	G	A	51.7969	ENSG00000197077	KIAA1671	22	25507507	30	25514	0.0	4.1662E-302
ENSG00000139714	51.7944	526	10231	122110537	3.2717E-310	rs2720022	12	122110011	T	C	51.7944	ENSG00000139714	MORN3	12	122099780	16	14256	0.0	4.1662E-302
ENSG00000162817	51.793	2558	2098	220863187	3.2717E-310	rs427216	1	220865745	G	A	51.793	ENSG00000162817	C1orf115	1	220867843	36	31562	0.0	4.1662E-302
ENSG00000108592	51.7829	31434	36724	61907372	3.2717E-310	rs2584607	17	61938806	A	G	-51.7829	ENSG00000108592	FTSJ3	17	61902082	36	31559	0.0	4.1662E-302
ENSG00000116127	51.7601	1605	114122	73612886	3.2717E-310	rs7576824	2	73611281	G	A	51.7601	ENSG00000116127	ALMS1	2	73725403	36	31468	0.0	4.1662E-302
ENSG00000197622	51.76	2618	17571	151042801	3.2717E-310	rs12134957	1	151045419	A	G	51.76	ENSG00000197622	CDC42SE1	1	151027848	35	26494	0.0	4.1662E-302
ENSG00000138639	51.7566	136644	127134	86396267	3.2717E-310	rs4693716	4	86532911	A	C	-51.7566	ENSG00000138639	ARHGAP24	4	86660045	36	31470	0.0	4.1662E-302
ENSG00000182500	51.7556	8374	310	122064455	3.2717E-310	rs7398511	12	122072829	A	C	51.7556	ENSG00000182500	ORAI1	12	122072519	36	31568	0.0	4.1662E-302
ENSG00000149089	51.7513	23005	54708	34938046	3.2717E-310	rs2915192	11	34961051	T	C	51.7513	ENSG00000149089	APIP	11	34906343	4	6819	0.0	4.1662E-302
ENSG00000110077	51.7463	9324	2795	59952139	3.2717E-310	rs7935829	11	59942815	G	A	-51.7463	ENSG00000110077	MS4A6A	11	59945610	36	30930	0.0	4.1662E-302
ENSG00000161640	51.739	9078	2984	50464429	3.2717E-310	rs10405621	19	50455351	T	C	51.739	ENSG00000161640	SIGLEC11	19	50458335	34	26160	0.0	4.1662E-302
ENSG00000066583	51.7051	169029	178667	128430444	3.2717E-310	rs2577487	5	128261415	T	C	-51.7051	ENSG00000066583	ISOC1	5	128440082	36	31469	0.0	4.1662E-302
ENSG00000226124	51.6959	90315	45000	200715896	3.2717E-310	rs2346586	2	200625581	T	C	51.6959	ENSG00000226124	AC073043.2	2	200670581	13	5502	0.0	4.1662E-302
ENSG00000203485	51.6807	15265	266	105155943	3.2717E-310	rs76386715	14	105171208	T	C	-51.6807	ENSG00000203485	INF2	14	105170942	33	23779	0.0	4.1662E-302
ENSG00000211714	51.6666	4769	4516	142247615	3.2717E-310	rs17218	7	142242846	G	A	-51.6666	ENSG00000211714	TRBV7-3	7	142247362	13	5498	0.0	4.1662E-302
ENSG00000250334	51.6636	78250	36228	80413570	3.2717E-310	rs2165387	4	80491820	T	C	51.6636	ENSG00000250334	RP11-234K19.2	4	80455592	13	5502	0.0	4.1662E-302
ENSG00000041515	51.6447	253051	558978	109248500	3.2717E-310	rs9520848	13	108995449	C	T	51.6447	ENSG00000041515	MYO16	13	109554427	35	26491	0.0	4.1662E-302
ENSG00000211778	51.6432	134	281	22204434	3.2717E-310	rs2049788	14	22204568	A	G	-51.6432	ENSG00000211778	TRAV4	14	22204849	28	20762	0.0	4.1662E-302
ENSG00000136235	51.6389	10729	8841	23275586	3.2717E-310	rs858239	7	23286315	A	G	-51.6389	ENSG00000136235	GPNMB	7	23295156	36	31300	0.0	4.1662E-302
ENSG00000160194	51.6369	23966	8952	44299754	3.2717E-310	rs4148974	21	44323720	T	C	-51.6369	ENSG00000160194	NDUFV3	21	44314768	36	31300	0.0	4.1662E-302
ENSG00000172123	51.6044	4134	6978	33760302	3.2717E-310	rs1849734	17	33756168	A	G	51.6044	ENSG00000172123	SLFN12	17	33749190	35	31351	0.0	4.1662E-302
ENSG00000135899	51.5912	51534	22316	231090444	3.2717E-310	rs1004868	2	231038910	A	G	51.5912	ENSG00000135899	SP110	2	231061226	36	31568	0.0	4.1662E-302
ENSG00000149548	51.5844	36	43720	124824017	3.2717E-310	rs3809055	11	124823981	T	C	51.5844	ENSG00000149548	CCDC15	11	124867701	33	31256	0.0	4.1662E-302
ENSG00000125814	51.5796	12505	35988	23402125	3.2717E-310	rs6137947	20	23414630	A	C	51.5796	ENSG00000125814	NAPB	20	23378642	36	31470	0.0	4.1662E-302
ENSG00000065665	51.5603	34557	14395	12171636	3.2717E-310	rs876089	10	12206193	T	G	51.5603	ENSG00000065665	SEC61A2	10	12191798	37	31682	0.0	4.1662E-302
ENSG00000159399	51.5462	16408	46097	75061108	3.2717E-310	rs3100578	2	75044700	A	G	51.5462	ENSG00000159399	HK2	2	75090797	34	25820	0.0	4.1662E-302
ENSG00000229559	51.5264	30266	28402	37515056	3.2717E-310	rs1757183	6	37484790	T	C	51.5264	ENSG00000229559	RP1-153P14.3	6	37513192	10	4022	0.0	4.1662E-302
ENSG00000113621	51.4594	42375	28514	134209493	3.2717E-310	rs7706190	5	134251868	C	T	51.4594	ENSG00000113621	TXNDC15	5	134223354	36	31566	0.0	4.1662E-302
ENSG00000204345	51.4573	24303	17844	72588422	3.2717E-310	rs73365136	17	72564119	C	G	51.4573	ENSG00000204345	CD300LD	17	72581963	27	26076	0.0	4.1662E-302
ENSG00000148341	51.4271	2453	8181	131790582	3.2717E-310	rs7870053	9	131788129	G	C	-51.4271	ENSG00000148341	SH3GLB2	9	131779948	36	31456	0.0	4.1662E-302
ENSG00000114812	51.4247	1747	22387	42530791	3.2717E-310	rs342519	3	42532538	G	A	-51.4247	ENSG00000114812	VIPR1	3	42554925	35	31348	0.0	4.1662E-302
ENSG00000077585	51.411	993	38673	236305832	3.2717E-310	rs7543562	1	236306825	A	G	51.411	ENSG00000077585	GPR137B	1	236345498	34	31101	0.0	4.1662E-302
ENSG00000177570	51.3965	1040	215228	119634234	3.2717E-310	rs880033	8	119633194	C	T	51.3965	ENSG00000177570	SAMD12	8	119417966	37	31683	0.0	4.1662E-302
ENSG00000170298	51.3866	79595	70523	20370852	3.2717E-310	rs9912844	17	20291257	A	G	51.3866	ENSG00000170298	LGALS9B	17	20361780	13	6083	0.0	4.1662E-302
ENSG00000105726	51.3747	11597	20845	19774502	3.2717E-310	rs58434384	19	19786099	G	A	51.3747	ENSG00000105726	ATP13A1	19	19765254	35	31344	0.0	4.1662E-302
ENSG00000080573	51.3605	3727	21728	10121147	3.2717E-310	rs34196120	19	10117420	T	C	-51.3605	ENSG00000080573	COL5A3	19	10095692	36	31567	0.0	4.1662E-302
ENSG00000173193	51.3569	28548	3437	122399465	3.2717E-310	rs13095945	3	122428013	C	T	-51.3569	ENSG00000173193	PARP14	3	122424576	36	31567	0.0	4.1662E-302
ENSG00000160299	51.3547	216457	155634	47744036	3.2717E-310	rs9306156	21	47960493	C	T	51.3547	ENSG00000160299	PCNT	21	47804859	36	31568	0.0	4.1662E-302
ENSG00000158477	51.2785	3636	5702	158223927	3.2717E-310	rs3181030	1	158220291	C	T	-51.2785	ENSG00000158477	CD1A	1	158225993	36	31569	0.0	4.1662E-302
ENSG00000170340	51.2611	107732	93423	62423248	3.2717E-310	rs11888817	2	62530980	T	C	-51.2611	ENSG00000170340	B3GNT2	2	62437557	36	31568	0.0	4.1662E-302
ENSG00000154589	51.2502	3142	15725	74903587	3.2717E-310	rs10957691	8	74906729	G	A	51.2502	ENSG00000154589	LY96	8	74922454	37	31684	0.0	4.1662E-302
ENSG00000137944	51.2202	31734	3144	89458636	3.2717E-310	rs3738055	1	89426902	A	G	-51.2202	ENSG00000137944	CCBL2	1	89430046	36	26609	0.0	4.1662E-302
ENSG00000049247	51.1912	62023	67238	7913572	3.2717E-310	rs161805	1	7975595	G	A	51.1912	ENSG00000049247	UTS2	1	7908357	31	23299	0.0	4.1662E-302
ENSG00000107679	51.1542	20581	8246	124134212	3.2717E-310	rs5013920	10	124154793	A	T	-51.1542	ENSG00000107679	PLEKHA1	10	124163039	36	31567	0.0	4.1662E-302
ENSG00000198919	51.137	9007	43575	108308529	3.2717E-310	rs4494934	3	108317536	A	G	51.137	ENSG00000198919	DZIP3	3	108361111	36	31568	0.0	4.1662E-302
ENSG00000197208	51.1268	26381	1500	131630136	3.2717E-310	rs272842	5	131656517	A	G	51.1268	ENSG00000197208	SLC22A4	5	131655017	36	31470	0.0	4.1662E-302
ENSG00000203363	51.1123	12020	12517	85914170	3.2717E-310	rs10203826	2	85926190	C	A	-51.1123	ENSG00000203363	AC012454.4	2	85913673	13	5492	0.0	4.1662E-302
ENSG00000213523	51.0928	117867	107382	139937895	3.2717E-310	rs3822328	5	139820028	G	T	-51.0928	ENSG00000213523	SRA1	5	139927410	34	24991	0.0	4.1662E-302
ENSG00000127957	51.0668	76060	63448	75157478	3.2717E-310	rs62477669	7	75081418	T	C	51.0668	ENSG00000127957	PMS2P3	7	75144866	13	6083	0.0	4.1662E-302
ENSG00000031691	51.0629	29061	14194	49431091	3.2717E-310	rs1471539	6	49460152	G	A	51.0629	ENSG00000031691	CENPQ	6	49445958	37	31684	0.0	4.1662E-302
ENSG00000008438	51.0511	2618	4574	46526323	3.2717E-310	rs12980641	19	46528941	T	C	-51.0511	ENSG00000008438	PGLYRP1	19	46524367	36	31568	0.0	4.1662E-302
ENSG00000261731	51.049	23134	21698	31723305	3.2717E-310	rs140669626	16	31700171	A	G	51.049	ENSG00000261731	CTD-2358C21.4	16	31721869	11	4656	0.0	4.1662E-302
ENSG00000179632	51.0473	12233	13789	145159402	3.2717E-310	rs7821112	8	145147169	G	A	-51.0473	ENSG00000179632	MAF1	8	145160958	34	26533	0.0	4.1662E-302
ENSG00000166471	51.0335	234	16829	9336327	3.2717E-310	rs72850544	11	9336093	T	C	-51.0335	ENSG00000166471	TMEM41B	11	9319264	14	9103	0.0	4.1662E-302
ENSG00000175416	51.0244	283731	271674	175843570	3.2717E-310	rs7443800	5	175559839	A	G	51.0244	ENSG00000175416	CLTB	5	175831513	35	28832	0.0	4.1662E-302
ENSG00000125827	51.0087	38348	17107	8000476	3.2717E-310	rs1058007	20	7962128	T	C	51.0087	ENSG00000125827	TMX4	20	7979235	33	28155	0.0	4.1662E-302
ENSG00000159267	50.9872	31916	87606	38362536	3.2717E-310	rs1007423	21	38330620	G	T	50.9872	ENSG00000159267	HLCS	21	38243014	36	31644	0.0	4.1662E-302
ENSG00000170542	50.9799	18768	10761	2903514	3.2717E-310	rs72838674	6	2884746	C	T	-50.9799	ENSG00000170542	SERPINB9	6	2895507	34	23802	0.0	4.1662E-302
ENSG00000141480	50.9496	31601	37106	4613784	3.2717E-310	rs55682338	17	4582183	A	G	50.9496	ENSG00000141480	ARRB2	17	4619289	34	30606	0.0	4.1662E-302
ENSG00000176531	50.9028	17254	2263	44009087	3.2717E-310	rs73043618	19	43991833	T	C	50.9028	ENSG00000176531	PHLDB3	19	43994096	32	26181	0.0	4.1662E-302
ENSG00000107099	50.8876	155345	30143	214854	3.2717E-310	rs12156499	9	370199	G	A	50.8876	ENSG00000107099	DOCK8	9	340056	35	31240	0.0	4.1662E-302
ENSG00000213901	50.8809	7126	54875	220035549	3.2717E-310	rs10170244	2	220042675	G	A	50.8809	ENSG00000213901	SLC23A3	2	219987800	37	31684	0.0	4.1662E-302
ENSG00000161905	50.8809	16860	22556	4545589	3.2717E-310	rs72835630	17	4562449	T	C	-50.8809	ENSG00000161905	ALOX15	17	4539893	35	31355	0.0	4.1662E-302
ENSG00000214063	50.8745	4389	16543	842808	3.2717E-310	rs111334631	11	838419	A	G	50.8745	ENSG00000214063	TSPAN4	11	854962	30	18378	0.0	4.1662E-302
ENSG00000162769	50.8684	5713	14841	213031597	3.2717E-310	rs3768548	1	213037310	C	T	50.8684	ENSG00000162769	FLVCR1	1	213052151	37	31684	0.0	4.1662E-302
ENSG00000064419	50.8573	36459	13666	128695198	3.2717E-310	rs12155080	7	128658739	G	C	50.8573	ENSG00000064419	TNPO3	7	128645073	35	31352	0.0	4.1662E-302
ENSG00000167747	50.8403	8047	4434	51308186	3.2717E-310	rs55929248	19	51300139	T	C	50.8403	ENSG00000167747	C19orf48	19	51304573	36	31569	0.0	4.1662E-302
ENSG00000239998	50.8398	595	6725	55084387	3.2717E-310	rs28384500	19	55084982	G	A	-50.8398	ENSG00000239998	LILRA2	19	55091707	16	14255	0.0	4.1662E-302
ENSG00000158773	50.839	2646	717	161015767	3.2717E-310	rs2516839	1	161013121	C	T	-50.839	ENSG00000158773	USF1	1	161012404	37	31684	0.0	4.1662E-302
ENSG00000120314	50.8335	19770	24494	140044261	3.2717E-310	rs60115373	5	140024491	G	A	50.8335	ENSG00000120314	WDR55	5	140048985	35	26491	0.0	4.1662E-302
ENSG00000168883	50.8219	13369	9843	85829979	3.2717E-310	rs11544042	2	85843348	T	C	-50.8219	ENSG00000168883	USP39	2	85853191	34	30077	0.0	4.1662E-302
ENSG00000144867	50.8205	38897	18028	133502877	3.2717E-310	rs6773354	3	133541774	T	C	-50.8205	ENSG00000144867	SRPRB	3	133523746	37	31683	0.0	4.1662E-302
ENSG00000163864	50.8155	2706	56213	139396859	3.2717E-310	rs16849309	3	139394153	A	G	-50.8155	ENSG00000163864	NMNAT3	3	139337940	36	31643	0.0	4.1662E-302
ENSG00000130731	50.7608	30440	31405	686358	3.2717E-310	rs12447392	16	716798	T	C	50.7608	ENSG00000130731	C16orf13	16	685393	32	23546	0.0	4.1662E-302
ENSG00000120318	50.7517	5552	8858	141061788	3.2717E-310	rs11744405	5	141056236	T	C	-50.7517	ENSG00000120318	ARAP3	5	141047378	36	31352	0.0	4.1662E-302
ENSG00000133574	50.7215	10335	13673	150264365	3.2717E-310	rs1916001	7	150254030	A	C	-50.7215	ENSG00000133574	GIMAP4	7	150267703	33	29661	0.0	4.1662E-302
ENSG00000100242	50.6387	149869	120160	39190148	3.2717E-310	rs9607557	22	39040279	A	G	-50.6387	ENSG00000100242	SUN2	22	39160439	33	28203	0.0	4.1662E-302
ENSG00000164366	50.6348	29021	35750	218330	3.2717E-310	rs4956930	5	247351	G	A	-50.6348	ENSG00000164366	CCDC127	5	211601	29	24733	0.0	4.1662E-302
ENSG00000181404	50.6206	44072	51686	29739	3.2717E-310	rs2998915	9	73811	G	T	-50.6206	ENSG00000181404	XXyac-YRM2039.2	9	22125	8	3478	0.0	4.1662E-302
ENSG00000143149	50.6114	11500	6824	165668100	3.2717E-310	rs10918242	1	165656600	G	A	-50.6114	ENSG00000143149	ALDH9A1	1	165649776	36	30935	0.0	4.1662E-302
ENSG00000120889	50.6092	30914	55437	22926692	3.2717E-310	rs7009522	8	22957606	G	A	50.6092	ENSG00000120889	TNFRSF10B	8	22902169	35	31141	0.0	4.1662E-302
ENSG00000136816	50.5986	22849	18785	132565432	3.2717E-310	rs1831105	9	132588281	G	A	-50.5986	ENSG00000136816	TOR1B	9	132569496	36	31568	0.0	4.1662E-302
ENSG00000109762	50.5835	51835	31139	186125391	3.2717E-310	rs13111957	4	186177226	C	T	50.5835	ENSG00000109762	SNX25	4	186208365	36	31644	0.0	4.1662E-302
ENSG00000019995	50.5825	32159	55192	126630692	3.2717E-310	rs190117883	10	126598533	T	C	50.5825	ENSG00000019995	ZRANB1	10	126653725	28	27816	0.0	4.1662E-302
ENSG00000088766	50.5711	11981	5000	5986736	3.2717E-310	rs6133282	20	5998717	C	T	50.5711	ENSG00000088766	CRLS1	20	6003717	36	31565	0.0	4.1662E-302
ENSG00000261584	50.5636	250254	249393	26686469	3.2717E-310	rs9366675	6	26936723	T	C	-50.5636	ENSG00000261584	RP11-457M11.5	6	26687330	13	5501	0.0	4.1662E-302
ENSG00000119121	50.5609	19197	63603	77503010	3.2717E-310	rs11144126	9	77483813	G	A	-50.5609	ENSG00000119121	TRPM6	9	77420210	36	31470	0.0	4.1662E-302
ENSG00000117595	50.5551	562	10777	209979465	3.2717E-310	rs846808	1	209980027	T	C	50.5551	ENSG00000117595	IRF6	1	209969250	35	31354	0.0	4.1662E-302
ENSG00000260075	50.5362	369374	312231	44450221	3.2717E-310	rs17698176	17	44819595	G	T	50.5362	ENSG00000260075	NSFP1	17	44507364	13	5502	0.0	4.1662E-302
ENSG00000198677	50.5328	47681	93237	94890711	3.2717E-310	rs17084924	5	94938392	A	C	50.5328	ENSG00000198677	TTC37	5	94845155	15	11495	0.0	4.1662E-302
ENSG00000143184	50.5058	17811	20613	168545711	3.2717E-310	rs11580138	1	168527900	T	C	50.5058	ENSG00000143184	XCL1	1	168548513	35	31355	0.0	4.1662E-302
ENSG00000168237	50.4891	4654	571	52321105	3.2717E-310	rs2276834	3	52325759	G	A	-50.4891	ENSG00000168237	GLYCTK	3	52325188	37	31681	0.0	4.1662E-302
ENSG00000197128	50.4826	27605	22151	57988938	3.2717E-310	rs10406857	19	57961333	A	G	50.4826	ENSG00000197128	ZNF772	19	57983484	35	26489	0.0	4.1662E-302
ENSG00000196268	50.4771	174846	159619	21579921	3.2717E-310	rs6511268	19	21754767	C	T	-50.4771	ENSG00000196268	ZNF493	19	21595148	34	31462	0.0	4.1662E-302
ENSG00000100219	50.4712	105817	102796	29196585	3.2717E-310	rs12165489	22	29090768	C	A	50.4712	ENSG00000100219	XBP1	22	29193564	35	31343	0.0	4.1662E-302
ENSG00000152465	50.4662	28806	61861	15210692	3.2717E-310	rs10906857	10	15239498	G	A	-50.4662	ENSG00000152465	NMT2	10	15177637	16	14263	0.0	4.1662E-302
ENSG00000214776	50.4602	3897	50461	9620148	3.2717E-310	rs55655311	12	9624045	T	C	-50.4602	ENSG00000214776	RP11-726G1.1	12	9674506	13	5486	0.0	4.1662E-302
ENSG00000124243	50.447	82178	41037	49411431	3.2717E-310	rs6702	20	49493609	A	G	-50.447	ENSG00000124243	BCAS4	20	49452572	37	31678	0.0	4.1662E-302
ENSG00000103154	50.4438	101065	83993	84002237	3.2717E-310	rs17725875	16	84103302	G	A	50.4438	ENSG00000103154	NECAB2	16	84019309	37	31684	0.0	4.1662E-302
ENSG00000269928	50.441	13331	13661	8128798	3.2717E-310	rs9896745	17	8142129	A	G	-50.441	ENSG00000269928	RP11-849F2.8	17	8128468	14	8268	0.0	4.1662E-302
ENSG00000115919	50.4389	14136	68275	143635067	3.2717E-310	rs76560560	2	143649203	G	A	50.4389	ENSG00000115919	KYNU	2	143717478	36	31567	0.0	4.1662E-302
ENSG00000211630	50.4311	58448	58776	90192768	3.2717E-310	rs77625616	2	90134320	C	G	50.4311	ENSG00000211630	IGKV1D-13	2	90193096	10	3695	0.0	4.1662E-302
ENSG00000143315	50.4311	19362	17201	160001783	3.2717E-310	rs6670276	1	159982421	C	T	50.4311	ENSG00000143315	PIGM	1	159999622	36	31355	0.0	4.1662E-302
ENSG00000169397	50.4037	11647	12121	21359558	3.2717E-310	rs11626267	14	21347911	G	T	50.4037	ENSG00000169397	RNASE3	14	21360032	33	25728	0.0	4.1662E-302
ENSG00000185963	50.3904	69397	42672	95527094	3.2717E-310	rs7875227	9	95457697	C	T	50.3904	ENSG00000185963	BICD2	9	95500369	35	31355	0.0	4.1662E-302
ENSG00000157315	50.3854	8159	3878	69385712	3.2717E-310	rs153060	16	69377553	G	A	-50.3854	ENSG00000157315	TMED6	16	69381431	36	26609	0.0	4.1662E-302
ENSG00000239713	50.3848	52427	29015	39436924	3.2717E-310	rs112004487	22	39489351	T	G	-50.3848	ENSG00000239713	APOBEC3G	22	39460336	32	29579	0.0	4.1662E-302
ENSG00000116991	50.3215	45155	126952	232697304	3.2717E-310	rs10797583	1	232742459	T	C	50.3215	ENSG00000116991	SIPA1L2	1	232615507	37	31674	0.0	4.1662E-302
ENSG00000162076	50.2964	12061	3963	2933187	3.2717E-310	rs1063677	16	2945248	G	C	50.2964	ENSG00000162076	FLYWCH2	16	2941285	37	31681	0.0	4.1662E-302
ENSG00000259387	50.2962	316444	334477	82888224	3.2717E-310	rs1846910	15	82571780	G	A	50.2962	ENSG00000259387	RP13-98N21.2	15	82906257	13	5502	0.0	4.1662E-302
ENSG00000128274	50.2951	3172	11417	43117304	3.2717E-310	rs28992176	22	43114132	G	A	50.2951	ENSG00000128274	A4GALT	22	43102715	36	31568	0.0	4.1662E-302
ENSG00000177335	50.2682	3886	6480	144120626	3.2717E-310	rs11136299	8	144124512	C	T	-50.2682	ENSG00000177335	C8orf31	8	144130992	36	28906	0.0	4.1662E-302
ENSG00000054219	50.2453	22751	43698	160761260	3.2717E-310	rs66496937	2	160738509	A	G	-50.2453	ENSG00000054219	LY75	2	160694811	35	26492	0.0	4.1662E-302
ENSG00000099956	50.2255	28387	4611	24129150	3.2717E-310	rs35370296	22	24157537	C	T	-50.2255	ENSG00000099956	SMARCB1	22	24152926	36	31565	0.0	4.1662E-302
ENSG00000160113	50.2126	22571	15542	17356749	3.2717E-310	rs28789767	19	17334178	G	A	50.2126	ENSG00000160113	NR2F6	19	17349720	34	24508	0.0	4.1662E-302
ENSG00000101294	50.1743	7763	19806	30102231	3.2717E-310	rs6119489	20	30109994	T	C	50.1743	ENSG00000101294	HM13	20	30129800	36	31569	0.0	4.1662E-302
ENSG00000184517	50.1742	36	11908	75182390	3.2717E-310	rs8058619	16	75182354	C	G	-50.1742	ENSG00000184517	ZFP1	16	75194262	34	31025	0.0	4.1662E-302
ENSG00000196776	50.1664	9169	33033	107809872	3.2717E-310	rs326361	3	107819041	A	G	50.1664	ENSG00000196776	CD47	3	107786008	34	30902	0.0	4.1662E-302
ENSG00000060762	50.1507	123520	114480	166796486	3.2717E-310	rs4367351	6	166672966	T	G	50.1507	ENSG00000060762	MPC1	6	166787446	33	25361	0.0	4.1662E-302
ENSG00000198648	50.1481	54910	92151	169104651	3.2717E-310	rs10930310	2	169049741	A	G	-50.1481	ENSG00000198648	STK39	2	168957590	37	31683	0.0	4.1662E-302
ENSG00000174238	50.1368	32352	9803	1466110	3.2717E-310	rs10521113	17	1433758	G	A	50.1368	ENSG00000174238	PITPNA	17	1443561	37	31684	0.0	4.1662E-302
ENSG00000182118	50.1065	3111	7533	231175992	3.2717E-310	rs4310430	1	231172881	G	T	50.1065	ENSG00000182118	FAM89A	1	231165348	33	31253	0.0	4.1662E-302
ENSG00000188171	50.1033	17532	3236	20844402	3.2717E-310	rs10425463	19	20826870	A	G	50.1033	ENSG00000188171	ZNF626	19	20823634	27	21120	0.0	4.1662E-302
ENSG00000171840	50.1029	49043	699	772945	3.2717E-310	rs10774375	12	723902	A	G	-50.1029	ENSG00000171840	NINJ2	12	723203	37	31684	0.0	4.1662E-302
ENSG00000100362	50.0875	42980	52378	37215523	3.2717E-310	rs4821544	22	37258503	C	T	-50.0875	ENSG00000100362	PVALB	22	37206125	16	14263	0.0	4.1662E-302
ENSG00000036565	50.0727	3700	15476	20040717	3.2717E-310	rs2270638	8	20037017	C	T	50.0727	ENSG00000036565	SLC18A1	8	20021541	36	31644	0.0	4.1662E-302
ENSG00000188707	50.0526	185	1620	150026938	3.2717E-310	rs11769348	7	150026753	C	T	-50.0526	ENSG00000188707	C7orf29	7	150028373	36	26606	0.0	4.1662E-302
ENSG00000115159	50.0351	13385	75837	157291802	3.2717E-310	rs298232	2	157305187	G	A	50.0351	ENSG00000115159	GPD2	2	157381024	36	31470	0.0	4.1662E-302
ENSG00000260787	50.0309	21779	22457	77335533	3.2717E-310	rs33931897	15	77357312	C	G	50.0309	ENSG00000260787	RP11-797A18.4	15	77334855	11	4656	0.0	4.1662E-302
ENSG00000205047	50.0294	18989	22760	87739290	3.2717E-310	rs78112313	16	87758279	T	C	50.0294	ENSG00000205047	FLJ00104	16	87735519	26	24942	0.0	4.1662E-302
ENSG00000107104	50.0004	48455	89452	470291	3.2717E-310	rs10815155	9	518746	A	G	-50.0004	ENSG00000107104	KANK1	9	608198	32	21157	0.0	4.1662E-302
ENSG00000104361	49.9821	1258	51022	99306621	3.2717E-310	rs7461545	8	99305363	A	G	-49.9821	ENSG00000104361	NIPAL2	8	99254341	35	31355	0.0	4.1662E-302
ENSG00000125510	49.9743	6404	3831	62711526	3.2717E-310	rs6090043	20	62717930	T	C	-49.9743	ENSG00000125510	OPRL1	20	62721761	33	23777	0.0	4.1662E-302
ENSG00000235944	49.9621	30269	14632	5862791	3.2717E-310	rs140339818	7	5893060	G	C	49.9621	ENSG00000235944	ZNF815P	7	5878428	25	20068	0.0	4.1662E-302
ENSG00000211456	49.9567	7559	20625	45730548	3.2717E-310	rs2742433	3	45738107	T	C	49.9567	ENSG00000211456	SACM1L	3	45758732	35	30820	0.0	4.1662E-302
ENSG00000119326	49.9523	13197	48676	111775809	3.2717E-310	rs145921138	9	111789006	A	T	49.9523	ENSG00000119326	CTNNAL1	9	111740330	29	28416	0.0	4.1662E-302
ENSG00000203666	49.9418	66093	12636	245133007	3.2717E-310	rs7533985	1	245199100	C	T	49.9418	ENSG00000203666	EFCAB2	1	245211736	36	31563	0.0	4.1662E-302
ENSG00000170310	49.9026	142663	20397	9479908	3.2717E-310	rs11078801	17	9337245	C	G	49.9026	ENSG00000170310	STX8	17	9316848	36	31569	0.0	4.1662E-302
ENSG00000108654	49.8734	1882	2410	62504317	3.2717E-310	rs1991401	17	62502435	G	A	-49.8734	ENSG00000108654	DDX5	17	62500025	15	14178	0.0	4.1662E-302
ENSG00000025156	49.8677	115	16671	122720691	3.2717E-310	rs6926219	6	122720806	G	A	-49.8677	ENSG00000025156	HSF2	6	122737477	34	31262	0.0	4.1662E-302
ENSG00000145780	49.8532	10121	22113	114880591	3.2717E-310	rs10038493	5	114890712	A	G	-49.8532	ENSG00000145780	FEM1C	5	114868599	37	31684	0.0	4.1662E-302
ENSG00000213132	49.8402	952	181	187896331	3.2717E-310	rs13096994	3	187897283	A	G	49.8402	ENSG00000213132	AC022498.1	3	187897464	33	30026	0.0	4.1662E-302
ENSG00000183150	49.8301	7406	10252	12849141	3.2717E-310	rs7964189	12	12841735	T	C	49.8301	ENSG00000183150	GPR19	12	12831483	35	31529	0.0	4.1662E-302
ENSG00000162946	49.8175	5978	201250	231762561	3.2717E-310	rs751229	1	231768539	G	A	-49.8175	ENSG00000162946	DISC1	1	231969789	37	31684	0.0	4.1662E-302
ENSG00000136104	49.7956	25153	5236	51483814	3.2717E-310	rs41292768	13	51508967	G	T	-49.7956	ENSG00000136104	RNASEH2B	13	51514203	33	31104	0.0	4.1662E-302
ENSG00000133943	49.7917	54595	28054	91526677	3.2717E-310	rs41299205	14	91581272	C	T	49.7917	ENSG00000133943	C14orf159	14	91609326	34	26165	0.0	4.1662E-302
ENSG00000123240	49.7847	33310	13881	13141449	3.2717E-310	rs67121368	10	13174759	T	A	-49.7847	ENSG00000123240	OPTN	10	13160878	36	31568	0.0	4.1662E-302
ENSG00000093072	49.7645	2595	18748	17702879	3.2717E-310	rs8136533	22	17700284	T	C	49.7645	ENSG00000093072	CECR1	22	17681536	36	31286	0.0	4.1662E-302
ENSG00000119471	49.7643	2084	48320	115142217	3.2717E-310	rs4979108	9	115140133	T	C	-49.7643	ENSG00000119471	HSDL2	9	115188453	37	31684	0.0	4.1662E-302
ENSG00000112531	49.7639	9524	91822	163835032	3.2717E-310	rs2757575	6	163825508	A	G	-49.7639	ENSG00000112531	QKI	6	163917330	36	31567	0.0	4.1662E-302
ENSG00000196284	49.7599	125515	158803	45345690	3.2717E-310	rs9395084	6	45220175	C	T	-49.7599	ENSG00000196284	SUPT3H	6	45061372	35	26394	0.0	4.1662E-302
ENSG00000116661	49.6758	1474	2235	11715842	3.2717E-310	rs2272983	1	11714368	T	G	49.6758	ENSG00000116661	FBXO2	1	11712133	24	13099	0.0	4.1662E-302
ENSG00000259785	49.6751	32857	50893	82590891	3.2717E-310	rs3858954	15	82558034	G	C	-49.6751	ENSG00000259785	RP13-98N21.3	15	82608927	13	5498	0.0	4.1662E-302
ENSG00000119457	49.6381	27494	21497	115653193	3.2717E-310	rs2182046	9	115625699	C	T	-49.6381	ENSG00000119457	SLC46A2	9	115647196	37	31683	0.0	4.1662E-302
ENSG00000109756	49.6367	167791	295786	160025330	3.2717E-310	rs11100203	4	159857539	G	A	-49.6367	ENSG00000109756	RAPGEF2	4	160153325	28	26190	0.0	4.1662E-302
ENSG00000127399	49.6349	2320	10075	150019728	3.2717E-310	rs2108854	7	150017408	C	T	49.6349	ENSG00000127399	LRRC61	7	150027483	37	31684	0.0	4.1662E-302
ENSG00000122644	49.6327	3881	1842	12726481	3.2717E-310	rs35689560	7	12730362	G	A	-49.6327	ENSG00000122644	ARL4A	7	12728520	36	31355	0.0	4.1662E-302
ENSG00000180917	49.6283	27284	23121	71323618	3.2717E-310	rs121308	16	71296334	A	C	49.6283	ENSG00000180917	FTSJD1	16	71319455	34	25743	0.0	4.1662E-302
ENSG00000237438	49.61	20622	9511	17517460	3.2717E-310	rs2537972	22	17538082	C	A	49.61	ENSG00000237438	CECR7	22	17528571	14	6421	0.0	4.1662E-302
ENSG00000140455	49.5955	1165	46188	63796793	3.2717E-310	rs11638671	15	63795628	C	T	49.5955	ENSG00000140455	USP3	15	63841816	36	31557	0.0	4.1662E-302
ENSG00000125885	49.5644	30160	7883	5931298	3.2717E-310	rs13041190	20	5961458	C	T	-49.5644	ENSG00000125885	MCM8	20	5953575	34	26280	0.0	4.1662E-302
ENSG00000185339	49.5248	1302	8918	31002825	3.2717E-310	rs9621047	22	31004127	A	G	49.5248	ENSG00000185339	TCN2	22	31013045	37	31684	0.0	4.1662E-302
ENSG00000078674	49.5082	13690	38874	17780349	3.2717E-310	rs448882	8	17794039	C	T	49.5082	ENSG00000078674	PCM1	8	17832913	35	31529	0.0	4.1662E-302
ENSG00000135457	49.4953	59292	19552	51566926	3.2717E-310	rs60910794	12	51507634	G	T	-49.4953	ENSG00000135457	TFCP2	12	51527186	35	31058	0.0	4.1662E-302
ENSG00000177465	49.4879	15106	12711	74058410	3.2717E-310	rs7156378	14	74073516	T	C	49.4879	ENSG00000177465	ACOT4	14	74060805	16	14262	0.0	4.1662E-302
ENSG00000101654	49.483	18325	624	13726659	3.2717E-310	rs10502424	18	13744984	T	G	49.483	ENSG00000101654	RNMT	18	13745608	36	31569	0.0	4.1662E-302
ENSG00000218422	49.4575	13475	14851	1741078	3.2717E-310	rs1794002	4	1727603	G	A	-49.4575	ENSG00000218422	AC016773.1	4	1742454	14	8267	0.0	4.1662E-302
ENSG00000111371	49.4379	75174	31697	46663800	3.2717E-310	rs80164297	12	46588626	C	T	-49.4379	ENSG00000111371	SLC38A1	12	46620323	34	26003	0.0	4.1662E-302
ENSG00000196187	49.4322	36593	18177	226070069	3.2717E-310	rs6965	1	226033476	G	A	49.4322	ENSG00000196187	TMEM63A	1	226051653	34	31142	0.0	4.1662E-302
ENSG00000138617	49.4252	36514	3435	65592956	3.2717E-310	rs894494	15	65556442	C	T	-49.4252	ENSG00000138617	PARP16	15	65559877	37	31684	0.0	4.1662E-302
ENSG00000184669	49.4038	54863	74382	17035545	3.2717E-310	rs72865768	11	16980682	C	A	49.4038	ENSG00000184669	OR7E14P	11	17055064	22	16627	0.0	4.1662E-302
ENSG00000148019	49.403	18022	3792	80850978	3.2717E-310	rs17064256	9	80869000	T	C	-49.403	ENSG00000148019	CEP78	9	80872792	25	20677	0.0	4.1662E-302
ENSG00000137513	49.4005	5597	63859	78285919	3.2717E-310	rs7942527	11	78280322	A	G	-49.4005	ENSG00000137513	NARS2	11	78216463	37	31684	0.0	4.1662E-302
ENSG00000104687	49.398	49783	24853	30585443	3.2717E-310	rs3594	8	30535660	A	C	49.398	ENSG00000104687	GSR	8	30560513	34	30950	0.0	4.1662E-302
ENSG00000140743	49.3937	58225	12610	22448486	3.2717E-310	rs13334621	16	22390261	C	T	-49.3937	ENSG00000140743	CDR2	16	22402871	35	30969	0.0	4.1662E-302
ENSG00000114541	49.3796	194014	7717	69591734	3.2717E-310	rs140417282	3	69397720	A	G	49.3796	ENSG00000114541	FRMD4B	3	69405437	32	26180	0.0	4.1662E-302
ENSG00000267080	49.3664	11922	6550	42264085	3.2717E-310	rs7213436	17	42252163	A	G	-49.3664	ENSG00000267080	ASB16-AS1	17	42258713	35	25690	0.0	4.1662E-302
ENSG00000260708	49.3556	281	54	47158460	3.2717E-310	rs12389	22	47158179	A	G	-49.3556	ENSG00000260708	CTA-29F11.1	22	47158125	12	5410	0.0	4.1662E-302
ENSG00000231389	49.3311	13621	5518	33048552	3.2717E-310	rs116487412	6	33034931	G	A	-49.3311	ENSG00000231389	HLA-DPA1	6	33040449	6	9508	0.0	4.1662E-302
ENSG00000143771	49.2926	14260	2956	224544552	3.2717E-310	rs10799569	1	224558812	C	G	-49.2926	ENSG00000143771	CNIH4	1	224555856	35	31182	0.0	4.1662E-302
ENSG00000101773	49.2829	140719	26606	20378224	3.2717E-310	rs8095237	18	20518943	T	A	49.2829	ENSG00000101773	RBBP8	18	20492337	35	31354	0.0	4.1662E-302
ENSG00000173890	49.2751	10078	13659	169755717	3.2717E-310	rs2287482	3	169765795	G	T	49.2751	ENSG00000173890	GPR160	3	169779454	16	14263	0.0	4.1662E-302
ENSG00000140395	49.2739	3729	14709	78592136	3.2717E-310	rs145064649	15	78595865	C	T	49.2739	ENSG00000140395	WDR61	15	78581156	35	26493	0.0	4.1662E-302
ENSG00000130363	49.2651	21561	9607	159421219	3.2717E-310	rs113700284	6	159399658	T	C	-49.2651	ENSG00000130363	RSPH3	6	159409265	34	29836	0.0	4.1662E-302
ENSG00000111875	49.2337	54893	62367	119215384	3.2717E-310	rs147531464	6	119160491	T	C	49.2337	ENSG00000111875	ASF1A	6	119222858	34	31012	0.0	4.1662E-302
ENSG00000116761	49.2148	143	14459	70876901	3.2717E-310	rs663465	1	70876758	G	A	-49.2148	ENSG00000116761	CTH	1	70891217	37	31682	0.0	4.1662E-302
ENSG00000135297	49.194	24680	851	74171301	3.2717E-310	rs2017272	6	74195981	A	T	-49.194	ENSG00000135297	MTO1	6	74195130	35	31354	0.0	4.1662E-302
ENSG00000026103	49.1932	966	11598	90750414	3.2717E-310	rs4064	10	90751380	C	G	-49.1932	ENSG00000026103	FAS	10	90762978	35	30818	0.0	4.1662E-302
ENSG00000228716	49.1674	1227	13151	79950802	3.2717E-310	rs1478834	5	79949575	A	C	-49.1674	ENSG00000228716	DHFR	5	79936424	14	6421	0.0	4.1662E-302
ENSG00000164465	49.1214	16183	41837	117774980	3.2717E-310	rs36045731	6	117791163	C	A	-49.1214	ENSG00000164465	DCBLD1	6	117833000	33	31251	0.0	4.1662E-302
ENSG00000135643	49.1096	50290	84298	70760056	3.2717E-310	rs75637384	12	70709766	G	A	49.1096	ENSG00000135643	KCNMB4	12	70794064	35	31239	0.0	4.1662E-302
ENSG00000065802	49.1001	10230	2524	239335383	3.2717E-310	rs563458	2	239345613	T	A	-49.1001	ENSG00000065802	ASB1	2	239348137	35	31354	0.0	4.1662E-302
ENSG00000170615	49.0874	3243	49967	103086624	3.2717E-310	rs139012207	7	103089867	T	C	49.0874	ENSG00000170615	SLC26A5	7	103039900	31	28607	0.0	4.1662E-302
ENSG00000153786	49.0833	5409	13268	85045141	3.2717E-310	rs6564093	16	85039732	A	G	49.0833	ENSG00000153786	ZDHHC7	16	85026464	36	31562	0.0	4.1662E-302
ENSG00000111880	49.0736	349856	173174	89673348	3.2717E-310	rs2236286	6	89323492	G	C	-49.0736	ENSG00000111880	RNGTT	6	89496666	36	31568	0.0	4.1662E-302
ENSG00000137968	49.05	216946	12453	76076801	3.2717E-310	rs1249816	1	75859855	T	A	49.05	ENSG00000137968	SLC44A5	1	75872308	36	30934	0.0	4.1662E-302
ENSG00000105519	49.0276	5268	7352	5911718	3.2717E-310	rs542767	19	5906450	G	A	-49.0276	ENSG00000105519	CAPS	19	5913802	36	31566	0.0	4.1662E-302
ENSG00000184983	49.0037	879	1836	42486959	3.2717E-310	rs1989202	22	42486080	A	G	49.0037	ENSG00000184983	NDUFA6	22	42484244	27	25962	0.0	4.1662E-302
ENSG00000196981	48.9934	3105	1021	122134882	3.2717E-310	rs3828362	3	122131777	G	C	48.9934	ENSG00000196981	WDR5B	3	122132798	36	31468	0.0	4.1662E-302
ENSG00000146574	48.9828	4234	19215	6866401	3.2717E-310	rs10242703	7	6870635	A	G	-48.9828	ENSG00000146574	CCZ1B	7	6851420	13	5502	0.0	4.1662E-302
ENSG00000244291	48.9823	22931	24077	156433348	3.2717E-310	rs6945589	7	156456279	T	C	-48.9823	ENSG00000244291	C7orf13	7	156432202	36	31644	0.0	4.1662E-302
ENSG00000139610	48.9678	11174	2056	51740463	3.2717E-310	rs11612245	12	51729289	C	T	48.9678	ENSG00000139610	CELA1	12	51731345	16	14263	0.0	4.1662E-302
ENSG00000185917	48.9674	84589	62165	37451687	3.2717E-310	rs2835220	21	37367098	C	T	48.9674	ENSG00000185917	SETD4	21	37429263	37	31682	0.0	4.1662E-302
ENSG00000075975	48.9618	89618	76269	12598513	3.2717E-310	rs111560125	3	12688131	G	C	48.9618	ENSG00000075975	MKRN2	3	12611862	35	31355	0.0	4.1662E-302
ENSG00000068784	48.9491	54731	57012	45839304	3.2717E-310	rs3770295	2	45784573	A	C	-48.9491	ENSG00000068784	SRBD1	2	45727561	37	31684	0.0	4.1662E-302
ENSG00000125534	48.9359	3165	3906	62152077	3.2717E-310	rs2314639	20	62148912	T	C	-48.9359	ENSG00000125534	PPDPF	20	62152818	26	18889	0.0	4.1662E-302
ENSG00000251819	48.9296	22513	22564	101092127	3.2717E-310	rs36053285	15	101114640	C	T	-48.9296	ENSG00000251819	U6	15	101092076	12	5164	0.0	4.1662E-302
ENSG00000011021	48.9053	21109	2612	11866207	3.2717E-310	rs41275478	1	11887316	A	C	48.9053	ENSG00000011021	CLCN6	1	11884704	37	31684	0.0	4.1662E-302
ENSG00000133808	48.8904	78478	36946	12297627	3.2717E-310	rs6485679	11	12376105	G	A	48.8904	ENSG00000133808	MICALCL	11	12339159	36	31565	0.0	4.1662E-302
ENSG00000196365	48.8653	104913	90544	5720583	3.2717E-310	rs76483277	19	5615670	C	A	-48.8653	ENSG00000196365	LONP1	19	5706214	35	26488	0.0	4.1662E-302
ENSG00000164088	48.8035	29004	26618	52279841	3.2717E-310	rs6445358	3	52308845	G	C	-48.8035	ENSG00000164088	PPM1M	3	52282227	36	31568	0.0	4.1662E-302
ENSG00000125868	48.7976	77219	58030	17550508	3.2717E-310	rs6034875	20	17627727	G	A	48.7976	ENSG00000125868	DSTN	20	17569697	36	31568	0.0	4.1662E-302
ENSG00000099290	48.7863	22699	55509	51827648	3.2717E-310	rs2338050	10	51804949	A	G	-48.7863	ENSG00000099290	FAM21A	10	51860458	14	6421	0.0	4.1662E-302
ENSG00000204428	48.7816	21864	18186	31651817	3.2717E-310	rs114398039	6	31629953	G	A	-48.7816	ENSG00000204428	LY6G5C	6	31648139	13	8491	0.0	4.1662E-302
ENSG00000248265	48.7714	123762	91772	54452038	3.2717E-310	rs2233921	12	54575800	A	C	48.7714	ENSG00000248265	RP11-834C11.3	12	54484028	10	4169	0.0	4.1662E-302
ENSG00000122034	48.7677	88	5550	27998681	3.2717E-310	rs1049302	13	27998769	T	C	-48.7677	ENSG00000122034	GTF3A	13	28004319	30	30067	0.0	4.1662E-302
ENSG00000126088	48.7532	614	1100	45477819	3.2717E-310	rs12749939	1	45478433	T	C	-48.7532	ENSG00000126088	UROD	1	45479533	35	30820	0.0	4.1662E-302
ENSG00000152117	48.7369	5854	8526	132250386	3.2717E-310	rs3817561	2	132256240	T	C	-48.7369	ENSG00000152117	AC093838.4	2	132264766	13	5497	0.0	4.1662E-302
ENSG00000038945	48.7287	19786	210020	16424999	3.2717E-310	rs55979812	8	16405213	T	A	-48.7287	ENSG00000038945	MSR1	8	16195193	35	31350	0.0	4.1662E-302
ENSG00000107593	48.7262	40001	18831	102090243	3.2717E-310	rs6584356	10	102050242	A	C	48.7262	ENSG00000107593	PKD2L1	10	102069073	36	31299	0.0	4.1662E-302
ENSG00000088448	48.7164	626	17639	111567416	3.2717E-310	rs56050731	13	111566790	A	G	48.7164	ENSG00000088448	ANKRD10	13	111549151	34	31263	0.0	4.1662E-302
ENSG00000163320	48.7017	27807	21164	88199035	3.2717E-310	rs12629581	3	88171228	C	A	48.7017	ENSG00000163320	CGGBP1	3	88150064	36	31349	0.0	4.1662E-302
ENSG00000049239	48.6706	25170	6889	9294834	3.2717E-310	rs12042692	1	9320004	G	T	48.6706	ENSG00000049239	H6PD	1	9313115	34	31191	0.0	4.1662E-302
ENSG00000111052	48.6686	4585	77288	81331704	3.2717E-310	rs10128882	12	81336289	A	G	-48.6686	ENSG00000111052	LIN7A	12	81259001	36	31351	0.0	4.1662E-302
ENSG00000070495	48.6337	12294	5320	74722866	3.2717E-310	rs2240774	17	74710572	C	T	-48.6337	ENSG00000070495	JMJD6	17	74715892	35	30819	0.0	4.1662E-302
ENSG00000166582	48.6305	9870	4309	16256970	3.2717E-310	rs3112526	17	16247100	C	T	48.6305	ENSG00000166582	CENPV	17	16251409	27	26111	0.0	4.1662E-302
ENSG00000180953	48.6238	9086	3345	80216044	3.2717E-310	rs8024713	15	80206958	G	C	-48.6238	ENSG00000180953	ST20	15	80203613	15	9188	0.0	4.1662E-302
ENSG00000198270	48.6163	169957	129014	112450970	3.2717E-310	rs4767068	12	112281013	G	A	48.6163	ENSG00000198270	TMEM116	12	112410027	35	30721	0.0	4.1662E-302
ENSG00000095739	48.6034	131019	128221	28966271	3.2717E-310	rs1775909	10	29097290	G	C	48.6034	ENSG00000095739	BAMBI	10	28969069	34	31028	0.0	4.1662E-302
ENSG00000179698	48.5761	733	6027	145162629	3.2717E-310	rs13263342	8	145161896	T	C	-48.5761	ENSG00000179698	KIAA1875	8	145167923	33	19442	0.0	4.1662E-302
ENSG00000244617	48.5738	93813	94899	70189397	3.2717E-310	rs4852424	2	70283210	G	A	-48.5738	ENSG00000244617	ASPRV1	2	70188311	36	26606	0.0	4.1662E-302
ENSG00000133794	48.5675	5335	60642	13298199	3.2717E-310	rs2219998	11	13292864	G	A	48.5675	ENSG00000133794	ARNTL	11	13353506	36	30935	0.0	4.1662E-302
ENSG00000154803	48.5565	23622	36110	17140502	3.2717E-310	rs41283373	17	17164124	C	A	48.5565	ENSG00000154803	FLCN	17	17128014	26	27221	0.0	4.1662E-302
ENSG00000182636	48.5472	7951	8894	23932450	3.2717E-310	rs28706770	15	23940401	G	A	48.5472	ENSG00000182636	NDN	15	23931507	34	30803	0.0	4.1662E-302
ENSG00000008517	48.5186	330	7975	3115298	3.2717E-310	rs1554999	16	3115628	A	C	-48.5186	ENSG00000008517	IL32	16	3123603	29	19410	0.0	4.1662E-302
ENSG00000121933	48.513	66662	26355	112106584	3.2717E-310	rs2032006	1	112039922	C	T	48.513	ENSG00000121933	ADORA3	1	112066277	28	27814	0.0	4.1662E-302
ENSG00000187260	48.4835	12682	4727	151107813	3.2717E-310	rs12703130	7	151095131	G	A	-48.4835	ENSG00000187260	WDR86	7	151090404	34	21995	0.0	4.1662E-302
ENSG00000085063	48.4749	2636	16456	33757991	3.2717E-310	rs1718066	11	33755355	G	T	48.4749	ENSG00000085063	CD59	11	33738899	16	14260	0.0	4.1662E-302
ENSG00000145416	48.4617	847036	417160	165305202	3.2717E-310	rs4591544	4	164458166	T	G	-48.4617	ENSG00000145416	MARCH1	4	164875326	35	31353	0.0	4.1662E-302
ENSG00000113240	48.455	39433	53409	178057616	3.2717E-310	rs4419608	5	178097049	A	G	-48.455	ENSG00000113240	CLK4	5	178043640	36	26609	0.0	4.1662E-302
ENSG00000214021	48.4505	16244	7282	9849770	3.2717E-310	rs6781287	3	9866014	A	G	48.4505	ENSG00000214021	TTLL3	3	9873296	36	30935	0.0	4.1662E-302
ENSG00000122335	48.4481	10376	39764	158589312	3.2717E-310	rs13206168	6	158599688	A	G	48.4481	ENSG00000122335	SERAC1	6	158559924	35	31351	0.0	4.1662E-302
ENSG00000205583	48.4419	112617	94513	74988448	3.2717E-310	rs17207196	7	75101065	T	C	48.4419	ENSG00000205583	STAG3L1	7	75006552	14	6421	0.0	4.1662E-302
ENSG00000213390	48.4204	34219	70928	99052413	3.2717E-310	rs56189004	10	99086632	G	A	-48.4204	ENSG00000213390	ARHGAP19	10	99015704	36	26605	0.0	4.1662E-302
ENSG00000197927	48.3722	39875	62387	132479948	3.2717E-310	rs6720375	2	132440073	G	C	-48.3722	ENSG00000197927	C2orf27A	2	132502460	30	21532	0.0	4.1662E-302
ENSG00000144895	48.3701	30911	12129	150264465	3.2717E-310	rs6440683	3	150295376	C	T	-48.3701	ENSG00000144895	EIF2A	3	150283247	36	31569	0.0	4.1662E-302
ENSG00000173482	48.3243	452685	32646	7566780	3.2717E-310	rs13381562	18	8019465	G	A	-48.3243	ENSG00000173482	PTPRM	18	7986819	36	31566	0.0	4.1662E-302
ENSG00000137501	48.3136	100792	42333	85522184	3.2717E-310	rs290200	11	85421392	A	G	-48.3136	ENSG00000137501	SYTL2	11	85463725	35	31529	0.0	4.1662E-302
ENSG00000196922	48.3104	9772	4881	146228281	3.2717E-310	rs6599549	8	146218509	T	C	48.3104	ENSG00000196922	ZNF252P	8	146213628	26	20202	0.0	4.1662E-302
ENSG00000169660	48.31	1496	10667	80376194	3.2717E-310	rs1141463	17	80377690	G	T	48.31	ENSG00000169660	HEXDC	17	80388357	36	30729	0.0	4.1662E-302
ENSG00000249741	48.2963	14725	14995	144833206	3.2717E-310	rs2590034	4	144847931	A	G	48.2963	ENSG00000249741	RP11-673E1.3	4	144832936	12	5164	0.0	4.1662E-302
ENSG00000106771	48.2876	225700	173303	111882225	3.2717E-310	rs11793522	9	111656525	A	G	48.2876	ENSG00000106771	TMEM245	9	111829828	34	25573	0.0	4.1662E-302
ENSG00000064607	48.2731	42242	20674	19144832	3.2717E-310	rs12016	19	19102590	A	T	48.2731	ENSG00000064607	SUGP2	19	19123264	34	23723	0.0	4.1662E-302
ENSG00000150054	48.2617	11830	153577	28623415	3.2717E-310	rs1457174	10	28635245	A	T	-48.2617	ENSG00000150054	MPP7	10	28481668	16	14256	0.0	4.1662E-302
ENSG00000213221	48.2581	40412	42567	139258241	3.2717E-310	rs12235378	9	139298653	A	G	48.2581	ENSG00000213221	DNLZ	9	139256086	33	26679	0.0	4.1662E-302
ENSG00000159256	48.2237	21790	54769	37692487	3.2717E-310	rs28385572	21	37670697	A	C	48.2237	ENSG00000159256	MORC3	21	37725466	36	31355	0.0	4.1662E-302
ENSG00000141028	48.222	2533	1968	13927831	3.2717E-310	rs146092660	17	13930364	A	G	-48.222	ENSG00000141028	CDRT15P1	17	13928396	12	4988	0.0	4.1662E-302
ENSG00000134900	48.2199	6943	34141	103249353	3.2717E-310	rs4772494	13	103256296	A	G	-48.2199	ENSG00000134900	TPP2	13	103290437	35	31529	0.0	4.1662E-302
ENSG00000168268	48.2178	28	5370	52569070	3.2717E-310	rs4687626	3	52569098	A	G	-48.2178	ENSG00000168268	NT5DC2	3	52563728	37	31683	0.0	4.1662E-302
ENSG00000146530	48.2175	5159	31369	12443567	3.2717E-310	rs847998	7	12438408	C	T	48.2175	ENSG00000146530	VWDE	7	12407039	32	26179	0.0	4.1662E-302
ENSG00000236213	48.2114	5447	17834	37827279	3.2717E-310	rs7605964	2	37832726	T	C	48.2114	ENSG00000236213	AC006369.2	2	37850560	13	5500	0.0	4.1662E-302
ENSG00000103121	48.2017	43802	21713	81053875	3.2717E-310	rs1127390	16	81010073	T	C	48.2017	ENSG00000103121	CMC2	16	81031786	34	25305	0.0	4.1662E-302
ENSG00000159339	48.1646	7726	35630	17634690	3.2717E-310	rs56265095	1	17626964	A	C	-48.1646	ENSG00000159339	PADI4	1	17662594	36	31568	0.0	4.1662E-302
ENSG00000144580	48.1538	61335	47085	219433303	3.2717E-310	rs588770	2	219494638	T	C	-48.1538	ENSG00000144580	RQCD1	2	219447553	14	6419	0.0	4.1662E-302
ENSG00000143153	48.1432	4484	9028	169074935	3.2717E-310	rs1358714	1	169079419	A	G	-48.1432	ENSG00000143153	ATP1B1	1	169088447	36	31470	0.0	4.1662E-302
ENSG00000206344	48.1371	99	3203	31165537	3.2717E-310	rs115037083	6	31165438	G	T	48.1371	ENSG00000206344	HCG27	6	31168641	12	5723	0.0	4.1662E-302
ENSG00000241157	48.1319	8745	8565	58323008	3.2717E-310	rs77211692	17	58314263	C	T	48.1319	ENSG00000241157	RP11-3K24.1	17	58322828	13	5502	0.0	4.1662E-302
ENSG00000167535	48.1071	5229	2344	49207577	3.2717E-310	rs12369114	12	49212806	T	C	48.1071	ENSG00000167535	CACNB3	12	49215150	34	31256	0.0	4.1662E-302
ENSG00000160991	48.0908	3969	15826	102073553	3.2717E-310	rs2411005	7	102069584	A	G	-48.0908	ENSG00000160991	ORAI2	7	102085410	34	31199	0.0	4.1662E-302
ENSG00000170425	48.0863	31679	16265	15848231	3.2717E-310	rs1045599	17	15879910	C	T	48.0863	ENSG00000170425	ADORA2B	17	15863645	36	26608	0.0	4.1662E-302
ENSG00000163597	48.0851	4958	1167	74553848	3.2717E-310	rs4647887	17	74558806	G	A	48.0851	ENSG00000163597	SNHG16	17	74557639	21	12368	0.0	4.1662E-302
ENSG00000231613	48.084	26824	27613	90254473	3.2717E-310	rs473412	1	90227649	A	G	-48.084	ENSG00000231613	RP5-943J3.1	1	90255262	10	4339	0.0	4.1662E-302
ENSG00000170293	48.07	6620	59203	32280171	3.2717E-310	rs7632486	3	32286791	G	A	48.07	ENSG00000170293	CMTM8	3	32345994	15	9188	0.0	4.1662E-302
ENSG00000108039	48.0455	15647	13747	111683311	3.2717E-310	rs944969	10	111667664	C	T	48.0455	ENSG00000108039	XPNPEP1	10	111653917	37	31682	0.0	4.1662E-302
ENSG00000132405	48.0441	8705	53233	6910969	3.2717E-310	rs7668673	4	6919674	T	C	-48.0441	ENSG00000132405	TBC1D14	4	6972907	36	30457	0.0	4.1662E-302
ENSG00000233806	48.0397	86558	12121	242823514	3.2717E-310	rs35928865	2	242910072	G	A	-48.0397	ENSG00000233806	AC131097.3	2	242922193	13	5500	0.0	4.1662E-302
ENSG00000101247	48.0244	20991	4256	13765596	3.2717E-310	rs6079180	20	13786587	G	A	48.0244	ENSG00000101247	NDUFAF5	20	13782331	34	25476	0.0	4.1662E-302
ENSG00000175348	47.9982	23576	32435	8986558	3.2717E-310	rs75146099	11	9010134	T	G	-47.9982	ENSG00000175348	TMEM9B	11	8977699	35	26395	0.0	4.1662E-302
ENSG00000170954	47.9934	12743	25342	53636330	3.2717E-310	rs10423215	19	53649073	A	G	47.9934	ENSG00000170954	ZNF415	19	53623731	37	31684	0.0	4.1662E-302
ENSG00000237803	47.9769	47014	22000	38103417	3.2717E-310	rs10206788	2	38056403	A	G	-47.9769	ENSG00000237803	LINC00211	2	38078403	13	5502	0.0	4.1662E-302
ENSG00000123360	47.9764	11222	3722	54943134	3.2717E-310	rs1874308	12	54954356	A	T	47.9764	ENSG00000123360	PDE1B	12	54958078	33	28131	0.0	4.1662E-302
ENSG00000100373	47.9707	5217	10663	45680863	3.2717E-310	rs968415	22	45675646	A	G	-47.9707	ENSG00000100373	UPK3A	22	45686309	15	11486	0.0	4.1662E-302
ENSG00000165410	47.966	5748	3530	35184029	3.2717E-310	rs11849114	14	35178281	T	C	47.966	ENSG00000165410	CFL2	14	35181811	34	29949	0.0	4.1662E-302
ENSG00000162069	47.9595	5579	10201	3086927	3.2717E-310	rs2360165	16	3092506	A	G	47.9595	ENSG00000162069	CCDC64B	16	3082305	31	21884	0.0	4.1662E-302
ENSG00000154027	47.9572	149952	10995	77747736	3.2717E-310	rs4949655	1	77897688	C	T	47.9572	ENSG00000154027	AK5	1	77886693	37	31684	0.0	4.1662E-302
ENSG00000187193	47.951	474	1360	56716336	3.2717E-310	rs1599933	16	56715862	C	A	47.951	ENSG00000187193	MT1X	16	56717222	36	31355	0.0	4.1662E-302
ENSG00000167645	47.9372	9963	16043	38807913	3.2717E-310	rs34989303	19	38817876	A	G	47.9372	ENSG00000167645	YIF1B	19	38801833	34	28319	0.0	4.1662E-302
ENSG00000243566	47.9275	7272	261569	76139745	3.2717E-310	rs4727187	7	76132473	A	C	-47.9275	ENSG00000243566	UPK3B	7	76394042	30	27545	0.0	4.1662E-302
ENSG00000158623	47.9176	79624	24131	130353598	3.2717E-310	rs138265226	7	130273974	C	T	-47.9176	ENSG00000158623	COPG2	7	130249843	34	26273	0.0	4.1662E-302
ENSG00000149289	47.8942	2426	36813	109964087	3.2717E-310	rs10891054	11	109966513	A	C	47.8942	ENSG00000149289	ZC3H12C	11	110003326	26	20999	0.0	4.1662E-302
ENSG00000021762	47.8776	23800	16012	3187969	3.2717E-310	rs61870225	11	3164169	C	T	-47.8776	ENSG00000021762	OSBPL5	11	3148157	33	23777	0.0	4.1662E-302
ENSG00000138293	47.8755	52979	65792	51565108	3.2717E-310	rs2843560	10	51512129	C	G	47.8755	ENSG00000138293	NCOA4	10	51577921	36	31567	0.0	4.1662E-302
ENSG00000129515	47.8693	25009	9536	35099389	3.2717E-310	rs7146042	14	35074380	T	C	-47.8693	ENSG00000129515	SNX6	14	35064844	37	31684	0.0	4.1662E-302
ENSG00000108262	47.8503	11720	1427	27921072	3.2717E-310	rs894606	17	27909352	T	C	-47.8503	ENSG00000108262	GIT1	17	27910779	37	31684	0.0	4.1662E-302
ENSG00000104883	47.8373	6311	3976	7562335	3.2717E-310	rs73001522	19	7556024	G	A	47.8373	ENSG00000104883	PEX11G	19	7552048	33	30293	0.0	4.1662E-302
ENSG00000230513	47.8064	649	3579	21356175	3.2717E-310	rs28372939	22	21356824	A	G	-47.8064	ENSG00000230513	THAP7-AS1	22	21360403	13	5499	0.0	4.1662E-302
ENSG00000109452	47.8038	143323	268813	143768585	3.2717E-310	rs1373036	4	143625262	G	A	-47.8038	ENSG00000109452	INPP4B	4	143356449	36	31463	0.0	4.1662E-302
ENSG00000180901	47.7879	7123	9534	73028670	3.2717E-310	rs4435292	17	73035793	T	C	-47.7879	ENSG00000180901	KCTD2	17	73045327	36	31470	0.0	4.1662E-302
ENSG00000123610	47.7801	67434	78661	152214106	3.2717E-310	rs2278089	2	152146672	G	T	47.7801	ENSG00000123610	TNFAIP6	2	152225333	36	31470	0.0	4.1662E-302
ENSG00000240875	47.7725	15824	19034	156534851	3.2717E-310	rs1835372	3	156519027	C	T	47.7725	ENSG00000240875	RP11-392A22.2	3	156499993	13	5495	0.0	4.1662E-302
ENSG00000230882	47.7711	94393	96140	75704281	3.2717E-310	rs55643634	7	75798674	C	T	47.7711	ENSG00000230882	AC005077.14	7	75702534	10	4161	0.0	4.1662E-302
ENSG00000137310	47.7699	2286	2022	31126319	3.2717E-310	rs114881571	6	31128605	T	C	47.7699	ENSG00000137310	TCF19	6	31130627	14	13566	0.0	4.1662E-302
ENSG00000260997	47.7656	11158	10203	45000508	3.2717E-310	rs6963832	7	44989350	T	C	47.7656	ENSG00000260997	RP4-647J21.1	7	44999553	12	5164	0.0	4.1662E-302
ENSG00000106683	47.7635	12063	7733	73497263	3.2717E-310	rs2237503	7	73509326	C	G	-47.7635	ENSG00000106683	LIMK1	7	73517059	16	14261	0.0	4.1662E-302
ENSG00000145979	47.7586	4513	22374	13328815	3.2717E-310	rs2496134	6	13324302	T	G	47.7586	ENSG00000145979	TBC1D7	6	13301928	36	26609	0.0	4.1662E-302
ENSG00000174136	47.7283	14364	632	98104354	3.2717E-310	rs331552	5	98118718	T	C	-47.7283	ENSG00000174136	RGMB	5	98119350	32	25444	0.0	4.1662E-302
ENSG00000072756	47.7232	25303	13322	3168600	3.2717E-310	rs1134196	3	3193903	C	T	47.7232	ENSG00000072756	TRNT1	3	3180581	36	31568	0.0	4.1662E-302
ENSG00000234484	47.7116	13470	14108	133073814	3.2717E-310	rs11752749	6	133060344	T	C	47.7116	ENSG00000234484	RP1-55C23.7	6	133074452	12	4994	0.0	4.1662E-302
ENSG00000100596	47.7012	59597	4209	78083116	3.2717E-310	rs2272587	14	78023519	C	G	47.7012	ENSG00000100596	SPTLC2	14	78027728	36	31346	0.0	4.1662E-302
ENSG00000256967	47.6863	20095	19035	7283794	3.2717E-310	rs6487849	12	7263699	G	A	47.6863	ENSG00000256967	RP11-273B20.1	12	7282734	12	4987	0.0	4.1662E-302
ENSG00000121552	47.6848	16313	7949	122044091	3.2717E-310	rs34173813	3	122060404	T	C	-47.6848	ENSG00000121552	CSTA	3	122052455	36	31300	0.0	4.1662E-302
ENSG00000127947	47.6728	134134	82736	77166592	3.2717E-310	rs12537271	7	77300726	T	C	-47.6728	ENSG00000127947	PTPN12	7	77217990	36	31469	0.0	4.1662E-302
ENSG00000129219	47.6482	7636	533	4710391	3.2717E-310	rs2286670	17	4718027	T	G	47.6482	ENSG00000129219	PLD2	17	4718560	37	31684	0.0	4.1662E-302
ENSG00000146904	47.6429	1169	8133	143105985	3.2717E-310	rs7794735	7	143104816	A	G	-47.6429	ENSG00000146904	EPHA1	7	143096683	30	25906	0.0	4.1662E-302
ENSG00000110880	47.6413	19085	62329	109125372	3.2717E-310	rs4964747	12	109144457	T	C	-47.6413	ENSG00000110880	CORO1C	12	109082128	37	31684	0.0	4.1662E-302
ENSG00000118217	47.6189	192687	93799	161736084	3.2717E-310	rs1136046	1	161928771	A	G	47.6189	ENSG00000118217	ATF6	1	161834972	37	31684	0.0	4.1662E-302
ENSG00000143156	47.59	71369	46349	169337205	3.2717E-310	rs1591733	1	169265836	C	T	-47.59	ENSG00000143156	NME7	1	169219487	36	26609	0.0	4.1662E-302
ENSG00000139629	47.5809	3231	17979	51786651	3.2717E-310	rs10876169	12	51783420	A	T	47.5809	ENSG00000139629	GALNT6	12	51765441	34	30902	0.0	4.1662E-302
ENSG00000175611	47.5741	9035	49338	98638259	3.2717E-310	rs78124555	9	98629224	G	A	47.5741	ENSG00000175611	LINC00476	9	98579886	14	8269	0.0	4.1662E-302
ENSG00000203797	47.5577	1135	8777	110736765	3.2717E-310	rs3757351	6	110735630	G	A	47.5577	ENSG00000203797	DDO	6	110726853	36	26609	0.0	4.1662E-302
ENSG00000243708	47.5562	24932	39808	42120283	3.2717E-310	rs11632424	15	42095351	A	G	47.5562	ENSG00000243708	PLA2G4B	15	42135159	36	31568	0.0	4.1662E-302
ENSG00000103248	47.5534	22726	10196	86588841	3.2717E-310	rs34602875	16	86566115	C	T	-47.5534	ENSG00000103248	MTHFSD	16	86576311	35	31240	0.0	4.1662E-302
ENSG00000167083	47.5453	7635	3743	47287936	3.2717E-310	rs4794029	17	47280301	T	C	47.5453	ENSG00000167083	GNGT2	17	47284044	37	31684	0.0	4.1662E-302
ENSG00000229759	47.5429	61324	61030	48298428	3.2717E-310	rs6796490	3	48237104	G	T	47.5429	ENSG00000229759	MRPS18AP1	3	48298134	12	4989	0.0	4.1662E-302
ENSG00000054282	47.5294	6369	115668	243419320	3.2717E-310	rs7535162	1	243425689	G	T	47.5294	ENSG00000054282	SDCCAG8	1	243541357	16	14259	0.0	4.1662E-302
ENSG00000170889	47.5281	1031	23095	54704610	3.2717E-310	rs17305311	19	54705641	C	T	-47.5281	ENSG00000170889	RPS9	19	54728736	14	6421	0.0	4.1662E-302
ENSG00000173209	47.5059	3737	8803	61404553	3.2717E-310	rs2167564	2	61400816	A	G	-47.5059	ENSG00000173209	AHSA2	2	61409619	16	14258	0.0	4.1662E-302
ENSG00000224034	47.4919	14477	17079	5313199	3.2717E-310	rs9423591	10	5327676	G	A	47.4919	ENSG00000224034	RP11-445P17.8	10	5310597	13	5502	0.0	4.1662E-302
ENSG00000165948	47.4851	24150	12868	94547628	3.2717E-310	rs941479	14	94571778	A	G	-47.4851	ENSG00000165948	IFI27L1	14	94558910	27	26079	0.0	4.1662E-302
ENSG00000184220	47.4836	65409	114975	99536678	3.2717E-310	rs2449106	3	99602087	A	G	-47.4836	ENSG00000184220	CMSS1	3	99717062	34	25476	0.0	4.1662E-302
ENSG00000099949	47.4811	1122	8666	21333751	3.2717E-310	rs13057408	22	21334873	G	C	47.4811	ENSG00000099949	LZTR1	22	21343539	35	24622	0.0	4.1662E-302
ENSG00000117868	47.4771	90238	40609	158622944	3.2717E-310	rs11761517	7	158532706	T	C	-47.4771	ENSG00000117868	ESYT2	7	158573315	36	31470	0.0	4.1662E-302
ENSG00000112685	47.4664	356	104348	693117	3.2717E-310	rs13205146	6	693473	C	G	47.4664	ENSG00000112685	EXOC2	6	589125	34	30802	0.0	4.1662E-302
ENSG00000246560	47.4495	81484	73474	103749212	3.2717E-310	rs6533030	4	103830696	C	T	-47.4495	ENSG00000246560	RP11-10L12.4	4	103757222	21	18232	0.0	4.1662E-302
ENSG00000181027	47.4476	31202	46673	47249303	3.2717E-310	rs3848528	19	47218101	G	T	47.4476	ENSG00000181027	FKRP	19	47264774	36	31469	0.0	4.1662E-302
ENSG00000262879	47.4356	37172	20967	45177689	3.2717E-310	rs112746493	17	45140517	T	C	47.4356	ENSG00000262879	RP11-156P1.3	17	45119550	13	5502	0.0	4.1662E-302
ENSG00000197992	47.4346	39510	21866	10183276	3.2717E-310	rs17734799	12	10222786	C	T	47.4346	ENSG00000197992	CLEC9A	12	10200920	33	30816	0.0	4.1662E-302
ENSG00000111361	47.4199	12985	6305	124118313	3.2717E-310	rs3190835	12	124105328	C	T	47.4199	ENSG00000111361	EIF2B1	12	124111633	37	31684	0.0	4.1662E-302
ENSG00000183323	47.4021	16515	9802	68628636	3.2717E-310	rs4976190	5	68612121	C	T	-47.4021	ENSG00000183323	CCDC125	5	68602319	35	30721	0.0	4.1662E-302
ENSG00000163815	47.3822	37531	20270	45043040	3.2717E-310	rs77100387	3	45080571	A	C	47.3822	ENSG00000163815	CLEC3B	3	45060301	21	18225	0.0	4.1662E-302
ENSG00000245937	47.3745	12605	58804	127418864	3.2717E-310	rs6888037	5	127406259	G	T	-47.3745	ENSG00000245937	CTC-228N24.3	5	127347455	30	22495	0.0	4.1662E-302
ENSG00000100889	47.372	37988	46260	24563262	3.2717E-310	rs8017358	14	24525274	G	A	-47.372	ENSG00000100889	PCK2	14	24571534	34	27979	0.0	4.1662E-302
ENSG00000104450	47.3573	41230	9456	101170134	3.2717E-310	rs2453665	8	101211364	T	G	47.3573	ENSG00000104450	SPAG1	8	101220820	34	31470	0.0	4.1662E-302
ENSG00000047579	47.3231	1124	71253	15663289	3.2717E-310	rs2619537	6	15664413	G	A	47.3231	ENSG00000047579	DTNBP1	6	15593160	35	31353	0.0	4.1662E-302
ENSG00000161980	47.3141	205	3406	103628	3.2717E-310	rs2541593	16	103423	C	A	-47.3141	ENSG00000161980	POLR3K	16	100017	32	19454	0.0	4.1662E-302
ENSG00000154429	47.3039	17240	6098	229479041	3.2717E-310	rs237802	1	229461801	G	T	47.3039	ENSG00000154429	CCSAP	1	229467899	36	30765	0.0	4.1662E-302
ENSG00000141401	47.2746	64181	89107	11981024	3.2717E-310	rs8085354	18	11916843	C	T	-47.2746	ENSG00000141401	IMPA2	18	12005950	35	31141	0.0	4.1662E-302
ENSG00000117862	47.273	61768	79788	52521843	3.2717E-310	rs6686632	1	52583611	C	T	-47.273	ENSG00000117862	TXNDC12	1	52503823	35	30165	0.0	4.1662E-302
ENSG00000167325	47.2686	37	22047	4115937	3.2717E-310	rs12806698	11	4115974	A	C	47.2686	ENSG00000167325	RRM1	11	4138021	33	28165	0.0	4.1662E-302
ENSG00000134539	47.2614	13226	32370	10378657	3.2717E-310	rs12316058	12	10391883	T	C	47.2614	ENSG00000134539	KLRD1	12	10424253	31	25800	0.0	4.1662E-302
ENSG00000108559	47.2567	35277	5666	5323480	3.2717E-310	rs1058383	17	5288203	T	C	-47.2567	ENSG00000108559	NUP88	17	5293869	36	26609	0.0	4.1662E-302
ENSG00000215305	47.2468	7809	5205	2821349	3.2717E-310	rs11699077	20	2829158	G	A	-47.2468	ENSG00000215305	VPS16	20	2834363	35	23842	0.0	4.1662E-302
ENSG00000100330	47.246	118934	45079	30279144	3.2717E-310	rs9614129	22	30398078	C	T	47.246	ENSG00000100330	MTMR3	22	30352999	37	31684	0.0	4.1662E-302
ENSG00000101421	47.2426	10032	11499	32399110	3.2717E-310	rs2626562	20	32409142	G	A	47.2426	ENSG00000101421	CHMP4B	20	32420641	36	31565	0.0	4.1662E-302
ENSG00000139514	47.2055	45311	88450	30169825	3.2717E-310	rs9508515	13	30215136	A	G	47.2055	ENSG00000139514	SLC7A1	13	30126686	37	31684	0.0	4.1662E-302
ENSG00000270030	47.1861	424	720	326294	3.2717E-310	rs9704354	11	326718	A	G	47.1861	ENSG00000270030	RP11-326C3.13	11	325998	13	5501	0.0	4.1662E-302
ENSG00000128383	47.1825	9291	4070	39348746	3.2717E-310	rs12628403	22	39358037	C	A	-47.1825	ENSG00000128383	APOBEC3A	22	39353967	29	21566	0.0	4.1662E-302
ENSG00000246082	47.1783	2137	3749	131080742	3.2717E-310	rs7623918	3	131078605	A	G	-47.1783	ENSG00000246082	NUDT16P1	3	131082354	33	30244	0.0	4.1662E-302
ENSG00000131242	47.1762	91979	18682	29718642	3.2717E-310	rs72815687	17	29810621	G	T	-47.1762	ENSG00000131242	RAB11FIP4	17	29791939	31	29140	0.0	4.1662E-302
ENSG00000255893	47.1446	989	658	94206736	3.2717E-310	rs639311	11	94205747	T	C	47.1446	ENSG00000255893	RP11-685N10.1	11	94206405	13	5502	0.0	4.1662E-302
ENSG00000142794	47.125	28767	6329	21766621	3.2717E-310	rs1827293	1	21795388	A	G	47.125	ENSG00000142794	NBPF3	1	21789059	34	23093	0.0	4.1662E-302
ENSG00000145439	47.1064	94465	21212	169931426	3.2717E-310	rs72704235	4	169836961	C	T	47.1064	ENSG00000145439	CBR4	4	169858173	37	31684	0.0	4.1662E-302
ENSG00000128534	47.0944	3917	479	117824086	3.2717E-310	rs992035	7	117828003	C	T	47.0944	ENSG00000128534	NAA38	7	117828482	36	26609	0.0	4.1662E-302
ENSG00000182224	47.0823	6667	4399	7761064	3.2717E-310	rs4290529	17	7767731	T	C	-47.0823	ENSG00000182224	CYB5D1	17	7763332	36	31568	0.0	4.1662E-302
ENSG00000154188	47.0804	176311	300592	108510283	3.2717E-310	rs1353308	8	108686594	C	T	-47.0804	ENSG00000154188	ANGPT1	8	108386002	34	30681	0.0	4.1662E-302
ENSG00000141994	47.079	7036	10246	5791249	3.2717E-310	rs11878476	19	5798285	C	T	-47.079	ENSG00000141994	DUS3L	19	5788039	15	11486	0.0	4.1662E-302
ENSG00000254473	47.0786	42027	44919	86322509	3.2717E-310	rs11140202	9	86280482	T	C	47.0786	ENSG00000254473	RP11-522I20.3	9	86325401	14	8269	0.0	4.1662E-302
ENSG00000043514	47.0764	27989	6751	40349183	3.2717E-310	rs12125901	1	40321194	C	T	-47.0764	ENSG00000043514	TRIT1	1	40327945	36	31569	0.0	4.1662E-302
ENSG00000205808	47.0385	9111	7632	4662298	3.2717E-310	rs6476893	9	4671409	A	C	47.0385	ENSG00000205808	PPAPDC2	9	4663777	37	31684	0.0	4.1662E-302
ENSG00000213930	47.0344	11312	4861	34638130	3.2717E-310	rs2070074	9	34649442	G	A	-47.0344	ENSG00000213930	GALT	9	34644581	36	30935	0.0	4.1662E-302
ENSG00000172375	47.0176	8117	55	118972908	3.2717E-310	rs617948	11	118981025	A	G	47.0176	ENSG00000172375	C2CD2L	11	118981080	37	31684	0.0	4.1662E-302
ENSG00000150403	47.0146	11222	18394	114145310	3.2717E-310	rs56402330	13	114156532	T	G	-47.0146	ENSG00000150403	TMCO3	13	114174926	35	31355	0.0	4.1662E-302
ENSG00000126602	46.9958	39081	6102	3767598	3.2717E-310	rs4786429	16	3728517	C	T	-46.9958	ENSG00000126602	TRAP1	16	3734619	15	13925	0.0	4.1662E-302
ENSG00000198131	46.9652	10453	13974	58739960	3.2717E-310	rs8111222	19	58750413	T	C	-46.9652	ENSG00000198131	ZNF544	19	58764387	35	31523	0.0	4.1662E-302
ENSG00000103966	46.964	44816	7903	42264776	3.2717E-310	rs8043408	15	42219960	T	C	46.964	ENSG00000103966	EHD4	15	42227863	37	31684	0.0	4.1662E-302
ENSG00000204920	46.9598	16338	1107	44472014	3.2717E-310	rs62116613	19	44488352	A	G	-46.9598	ENSG00000204920	ZNF155	19	44487245	32	29471	0.0	4.1662E-302
ENSG00000196458	46.9592	33954	16517	133532892	3.2717E-310	rs1278602	12	133498938	A	G	-46.9592	ENSG00000196458	ZNF605	12	133515455	35	31315	0.0	4.1662E-302
ENSG00000256862	46.9566	33458	14156	3980900	3.2717E-310	rs2336757	12	4014358	G	A	46.9566	ENSG00000256862	RP11-664D1.1	12	4000202	29	22166	0.0	4.1662E-302
ENSG00000181381	46.9458	32574	57952	169458937	3.2717E-310	rs2319913	4	169426363	G	A	46.9458	ENSG00000181381	DDX60L	4	169368411	27	21120	0.0	4.1662E-302
ENSG00000169062	46.9396	51326	63438	115047059	3.2717E-310	rs7332374	13	114995733	C	T	46.9396	ENSG00000169062	UPF3A	13	115059171	35	26483	0.0	4.1662E-302
ENSG00000172243	46.9047	60071	53330	10282857	3.2717E-310	rs17734799	12	10222786	C	T	46.9047	ENSG00000172243	CLEC7A	12	10276116	34	31026	0.0	4.1662E-302
ENSG00000182511	46.898	8531	14571	91426925	3.2717E-310	rs8027450	15	91418394	T	C	-46.898	ENSG00000182511	FES	15	91432965	35	31173	0.0	4.1662E-302
ENSG00000163803	46.8952	10837	82484	28680012	3.2717E-310	rs11127158	2	28690849	C	A	46.8952	ENSG00000163803	PLB1	2	28773333	36	26609	0.0	4.1662E-302
ENSG00000126860	46.8933	30344	32506	29648902	3.2717E-310	rs964288	17	29679246	G	A	-46.8933	ENSG00000126860	EVI2A	17	29646740	36	31641	0.0	4.1662E-302
ENSG00000163606	46.8872	39522	12565	112693969	3.2717E-310	rs61629858	3	112654447	A	C	46.8872	ENSG00000163606	CD200R1	3	112667012	35	31351	0.0	4.1662E-302
ENSG00000145029	46.8793	108790	111980	49466759	3.2717E-310	rs77732533	3	49575549	G	C	46.8793	ENSG00000145029	NICN1	3	49463569	35	26494	0.0	4.1662E-302
ENSG00000248124	46.8788	19564	7674	21831731	3.2717E-310	rs72640479	16	21812167	T	A	46.8788	ENSG00000248124	RRN3P1	16	21819841	14	11158	0.0	4.1662E-302
ENSG00000176834	46.8721	72233	36016	118573831	3.2717E-310	rs4128858	12	118501598	A	G	-46.8721	ENSG00000176834	VSIG10	12	118537614	31	26653	0.0	4.1662E-302
ENSG00000125826	46.872	2883	8851	388142	3.2717E-310	rs6139109	20	391025	C	T	46.872	ENSG00000125826	RBCK1	20	399876	35	31017	0.0	4.1662E-302
ENSG00000107731	46.8628	22886	22261	72972327	3.2717E-310	rs1124397	10	72995213	C	T	46.8628	ENSG00000107731	UNC5B	10	73017474	34	26853	0.0	4.1662E-302
ENSG00000130595	46.8411	8678	894	1940792	3.2717E-310	rs643753	11	1949470	A	G	-46.8411	ENSG00000130595	TNNT3	11	1950364	33	23771	0.0	4.1662E-302
ENSG00000104695	46.8362	8769	11160	30671830	3.2717E-310	rs10955044	8	30663061	C	G	46.8362	ENSG00000104695	PPP2CB	8	30651901	34	28585	0.0	4.1662E-302
ENSG00000118514	46.8349	54658	71024	135271260	3.2717E-310	rs12526055	6	135325918	T	C	-46.8349	ENSG00000118514	ALDH8A1	6	135254894	35	30895	0.0	4.1662E-302
ENSG00000118507	46.8263	4122	69812	131456806	3.2717E-310	rs2204732	6	131460928	C	G	-46.8263	ENSG00000118507	AKAP7	6	131530740	35	31227	0.0	4.1662E-302
ENSG00000163918	46.8179	16925	8336	186524847	3.2717E-310	rs2066500	3	186507922	T	C	-46.8179	ENSG00000163918	RFC4	3	186516258	36	26609	0.0	4.1662E-302
ENSG00000164346	46.7891	5957	997	74062817	3.2717E-310	rs16872259	5	74068774	T	C	46.7891	ENSG00000164346	NSA2	5	74067777	15	9187	0.0	4.1662E-302
ENSG00000152778	46.7845	8510	11717	91174343	3.2717E-310	rs303208	10	91165833	T	C	-46.7845	ENSG00000152778	IFIT5	10	91177550	37	31684	0.0	4.1662E-302
ENSG00000169045	46.7735	8588	1715	179061785	3.2717E-310	rs6876679	5	179053197	C	T	-46.7735	ENSG00000169045	HNRNPH1	5	179051482	31	30404	0.0	4.1662E-302
ENSG00000168476	46.7699	6517	4551	21999464	3.2717E-310	rs58969219	8	21992947	C	T	46.7699	ENSG00000168476	REEP4	8	21997498	34	28461	0.0	4.1662E-302
ENSG00000261372	46.7644	305	2631	92516990	3.2717E-310	rs28628431	14	92516685	C	A	46.7644	ENSG00000261372	RP11-529H20.6	14	92514054	13	5502	0.0	4.1662E-302
ENSG00000215012	46.7611	2864	7243	19842419	3.2717E-310	rs8139091	22	19845283	C	G	-46.7611	ENSG00000215012	C22orf29	22	19838040	35	26493	0.0	4.1662E-302
ENSG00000103852	46.7573	1686	55764	99791428	3.2717E-310	rs8043311	15	99789742	C	G	-46.7573	ENSG00000103852	TTC23	15	99733978	37	31680	0.0	4.1662E-302
ENSG00000130332	46.7564	1722	1830	2328619	3.2717E-310	rs12977961	19	2326897	C	T	-46.7564	ENSG00000130332	LSM7	19	2325067	16	14259	0.0	4.1662E-302
ENSG00000147679	46.7522	12164	29316	117778742	3.2717E-310	rs7829098	8	117790906	C	T	-46.7522	ENSG00000147679	UTP23	8	117820222	33	30107	0.0	4.1662E-302
ENSG00000165752	46.7477	46314	108492	134145351	3.2717E-310	rs112232425	10	134191665	G	C	46.7477	ENSG00000165752	STK32C	10	134083173	21	26250	0.0	4.1662E-302
ENSG00000074219	46.7424	2005	8926	49865714	3.2717E-310	rs12104362	19	49863709	C	T	-46.7424	ENSG00000074219	TEAD2	19	49854783	37	31684	0.0	4.1662E-302
ENSG00000077984	46.7331	219	5130	24929866	3.2717E-310	rs227653	20	24930085	A	G	-46.7331	ENSG00000077984	CST7	20	24935215	37	31684	0.0	4.1662E-302
ENSG00000204991	46.7312	235	26335	89884587	3.2717E-310	rs2376879	16	89884822	G	C	46.7312	ENSG00000204991	SPIRE2	16	89911157	35	26489	0.0	4.1662E-302
ENSG00000237886	46.7277	11862	13702	139440664	3.2717E-310	rs10870080	9	139428802	C	T	46.7277	ENSG00000237886	RP11-611D20.2	9	139442504	24	12428	0.0	4.1662E-302
ENSG00000162604	46.7186	1554	20634	62191095	3.2717E-310	rs17312971	1	62189541	C	T	46.7186	ENSG00000162604	TM2D1	1	62168907	36	31470	0.0	4.1662E-302
ENSG00000176125	46.709	15744	15247	100487339	3.2717E-310	rs7783457	7	100471595	G	A	-46.709	ENSG00000176125	UFSP1	7	100486842	37	31684	0.0	4.1662E-302
ENSG00000130684	46.7028	10740	573	25677477	3.2717E-310	rs926487	20	25666737	T	C	-46.7028	ENSG00000130684	ZNF337	20	25666164	35	26225	0.0	4.1662E-302
ENSG00000136718	46.6731	698	2094	131099798	3.2717E-310	rs11542416	2	131100496	A	G	46.6731	ENSG00000136718	IMP4	2	131102590	35	31355	0.0	4.1662E-302
ENSG00000021355	46.667	3992	845	2842240	3.2717E-310	rs316341	6	2838248	G	A	46.667	ENSG00000021355	SERPINB1	6	2837403	28	27821	0.0	4.1662E-302
ENSG00000153317	46.6356	251673	55896	131455906	3.2717E-310	rs16893265	8	131204233	G	C	-46.6356	ENSG00000153317	ASAP1	8	131260129	34	31180	0.0	4.1662E-302
ENSG00000166024	46.6323	56659	1526	99894387	3.2717E-310	rs142395941	10	99951046	G	A	-46.6323	ENSG00000166024	R3HCC1L	10	99949520	25	21615	0.0	4.1662E-302
ENSG00000135046	46.6271	85534	76216	75766673	3.2717E-310	rs7867580	9	75852207	A	G	-46.6271	ENSG00000135046	ANXA1	9	75775991	36	31470	0.0	4.1662E-302
ENSG00000164039	46.6161	2527	12751	104021040	3.2717E-310	rs2711897	4	104023567	T	C	46.6161	ENSG00000164039	BDH2	4	104010816	16	14259	0.0	4.1662E-302
ENSG00000205784	46.614	10192	16407	4902879	3.2717E-310	rs3786941	19	4913071	A	G	46.614	ENSG00000205784	ARRDC5	19	4896664	34	26273	0.0	4.1662E-302
ENSG00000161405	46.5996	98699	49077	38020441	3.2717E-310	rs907091	17	37921742	T	C	-46.5996	ENSG00000161405	IKZF3	17	37970819	36	31470	0.0	4.1662E-302
ENSG00000197498	46.5853	50180	28138	111303218	3.2717E-310	rs76509375	6	111353398	C	G	-46.5853	ENSG00000197498	RPF2	6	111325260	36	31569	0.0	4.1662E-302
ENSG00000164120	46.5666	102646	86157	175444305	3.2717E-310	rs11726315	4	175341659	C	G	-46.5666	ENSG00000164120	HPGD	4	175427816	34	31017	0.0	4.1662E-302
ENSG00000128245	46.5532	7324	753	32340447	3.2717E-310	rs9606887	22	32347771	C	A	46.5532	ENSG00000128245	YWHAH	22	32347018	36	31567	0.0	4.1662E-302
ENSG00000128805	46.5481	29984	75133	49864310	3.2717E-310	rs1822861	10	49834326	T	G	46.5481	ENSG00000128805	ARHGAP22	10	49759193	36	31470	0.0	4.1662E-302
ENSG00000135114	46.5393	19050	9575	121477045	3.2717E-310	rs2259693	12	121457995	A	G	46.5393	ENSG00000135114	OASL	12	121467570	37	31679	0.0	4.1662E-302
ENSG00000003056	46.5121	8281	13077	9102551	3.2717E-310	rs11048241	12	9110832	A	G	46.5121	ENSG00000003056	M6PR	12	9097755	35	31355	0.0	4.1662E-302
ENSG00000265681	46.4634	2488	4522	47018906	3.2717E-310	rs113637163	18	47021394	G	T	46.4634	ENSG00000265681	RPL17	18	47016872	18	18112	0.0	4.1662E-302
ENSG00000188002	46.4476	38504	20961	1634120	3.2717E-310	rs9312899	5	1595616	C	G	-46.4476	ENSG00000188002	RP11-43F13.1	5	1616577	14	8259	0.0	4.1662E-302
ENSG00000182919	46.4456	8589	2990	93474757	3.2717E-310	rs681321	11	93483346	A	G	46.4456	ENSG00000182919	C11orf54	11	93486336	36	31470	0.0	4.1662E-302
ENSG00000244041	46.4437	24831	26431	2988201	3.2717E-310	rs9378350	6	2963370	A	C	-46.4437	ENSG00000244041	RP1-90J20.7	6	2989801	31	22709	0.0	4.1662E-302
ENSG00000149243	46.4377	88	4206	75141674	3.2717E-310	rs3018101	11	75141762	T	C	-46.4377	ENSG00000149243	KLHL35	11	75137556	37	31680	0.0	4.1662E-302
ENSG00000008516	46.4169	9125	2103	3096682	3.2717E-310	rs117271496	16	3105807	A	G	46.4169	ENSG00000008516	MMP25	16	3103704	25	20411	0.0	4.1662E-302
ENSG00000102445	46.4105	79372	31279	47012325	3.2717E-310	rs9567662	13	46932953	A	C	46.4105	ENSG00000102445	KIAA0226L	13	46964232	33	25357	0.0	4.1662E-302
ENSG00000116213	46.4078	1558	12555	3569325	3.2717E-310	rs6697769	1	3570883	C	T	-46.4078	ENSG00000116213	WRAP73	1	3558328	28	14233	0.0	4.1662E-302
ENSG00000104979	46.393	4386	2239	13884982	3.2717E-310	rs2277947	19	13889368	A	G	-46.393	ENSG00000104979	C19orf53	19	13887129	36	27395	0.0	4.1662E-302
ENSG00000147852	46.3929	300	16023	2621834	3.2717E-310	rs34881325	9	2622134	T	C	46.3929	ENSG00000147852	VLDLR	9	2638157	24	18668	0.0	4.1662E-302
ENSG00000164683	46.3881	62804	64731	80680098	3.2717E-310	rs2467765	8	80742902	T	A	46.3881	ENSG00000164683	HEY1	8	80678171	29	27952	0.0	4.1662E-302
ENSG00000183431	46.3743	22287	5314	38456593	3.2717E-310	rs28428561	1	38434306	A	G	46.3743	ENSG00000183431	SF3A3	1	38439620	36	31355	0.0	4.1662E-302
ENSG00000261804	46.3267	3202	8828	53407405	3.2717E-310	rs10775327	16	53404203	C	A	46.3267	ENSG00000261804	RP11-44F14.2	16	53413031	13	5498	0.0	4.1662E-302
ENSG00000121653	46.3196	70050	80457	45907202	3.2717E-310	rs75932651	11	45837152	C	A	46.3196	ENSG00000121653	MAPK8IP1	11	45917609	13	8341	0.0	4.1662E-302
ENSG00000230910	46.28	109481	111015	69344919	3.2717E-310	rs114881813	6	69454400	T	C	-46.28	ENSG00000230910	RP3-525N10.2	6	69343385	20	10736	0.0	4.1662E-302
ENSG00000198015	46.2387	337	17803	93861264	3.2717E-310	rs6538421	12	93861601	T	C	-46.2387	ENSG00000198015	MRPL42	12	93879404	35	31429	0.0	4.1662E-302
ENSG00000167632	46.2156	718	362328	141468678	3.2717E-310	rs3735799	8	141467960	G	A	-46.2156	ENSG00000167632	TRAPPC9	8	141105632	33	30762	0.0	4.1662E-302
ENSG00000141298	46.2068	194019	41850	28257294	3.2717E-310	rs2617881	17	28063275	T	A	-46.2068	ENSG00000141298	SSH2	17	28105125	16	14258	0.0	4.1662E-302
ENSG00000260276	46.1998	1589	4567	8941962	3.2717E-310	rs4985053	16	8943551	C	T	46.1998	ENSG00000260276	RP11-77H9.2	16	8948118	35	25689	0.0	4.1662E-302
ENSG00000072858	46.1986	64	48705	113251143	3.2717E-310	rs35350834	3	113251079	A	G	-46.1986	ENSG00000072858	SIDT1	3	113299784	35	26494	0.0	4.1662E-302
ENSG00000165548	46.1835	67182	4281	77582911	3.2717E-310	rs1011183	14	77650093	C	T	46.1835	ENSG00000165548	TMEM63C	14	77654374	35	25205	0.0	4.1662E-302
ENSG00000082996	46.1633	2733	71982	149530495	3.2717E-310	rs12494028	3	149533228	A	G	46.1633	ENSG00000082996	RNF13	3	149605210	36	31569	0.0	4.1662E-302
ENSG00000217801	46.1022	6063	1253	995114	3.2717E-310	rs4970401	1	1001177	G	C	46.1022	ENSG00000217801	RP11-465B22.3	1	999924	12	5164	0.0	4.1662E-302
ENSG00000183734	46.0847	27349	28578	2292182	3.2717E-310	rs2651838	11	2319531	A	T	-46.0847	ENSG00000183734	ASCL2	11	2290953	36	31566	0.0	4.1662E-302
ENSG00000103496	46.0663	473	4570	31044210	3.2717E-310	rs58726213	16	31044683	G	A	46.0663	ENSG00000103496	STX4	16	31049253	35	31353	0.0	4.1662E-302
ENSG00000198496	46.0591	54533	68563	41277627	3.2717E-310	rs1799966	17	41223094	C	T	-46.0591	ENSG00000198496	NBR2	17	41291657	35	31084	0.0	4.1662E-302
ENSG00000126214	46.0583	67087	2740	104028233	3.2717E-310	rs12884809	14	104095320	A	G	46.0583	ENSG00000126214	KLC1	14	104098060	34	31146	0.0	4.1662E-302
ENSG00000175782	46.0564	35907	11978	69139886	3.2717E-310	rs11177370	12	69175793	T	C	-46.0564	ENSG00000175782	SLC35E3	12	69163815	37	31684	0.0	4.1662E-302
ENSG00000042493	46.0258	16999	5157	85645555	3.2717E-310	rs2002444	2	85628556	G	A	-46.0258	ENSG00000042493	CAPG	2	85633713	16	14261	0.0	4.1662E-302
ENSG00000268204	46.0118	2374	762	7701876	3.2717E-310	rs11673006	19	7699502	C	T	-46.0118	ENSG00000268204	CTD-3214H19.6	19	7700264	13	5502	0.0	4.1662E-302
ENSG00000261770	45.9717	33859	35692	28251757	3.2717E-310	rs73028959	19	28285616	T	C	45.9717	ENSG00000261770	CTC-459F4.1	19	28249924	13	5502	0.0	4.1662E-302
ENSG00000176024	45.9666	339	10467	52430400	3.2717E-310	rs12461478	19	52430739	G	T	45.9666	ENSG00000176024	ZNF613	19	52441206	36	30935	0.0	4.1662E-302
ENSG00000119965	45.9487	27263	15513	124713919	3.2717E-310	rs10794579	10	124686656	T	C	45.9487	ENSG00000119965	C10orf88	10	124702169	37	31684	0.0	4.1662E-302
ENSG00000158985	45.9458	108527	32050	130581186	3.2717E-310	rs810078	5	130689713	A	G	-45.9458	ENSG00000158985	CDC42SE2	5	130657663	33	28080	0.0	4.1662E-302
ENSG00000055950	45.9385	24844	15815	102747272	3.2717E-310	rs11190773	10	102722428	C	G	-45.9385	ENSG00000055950	MRPL43	10	102738243	35	30962	0.0	4.1662E-302
ENSG00000198874	45.9262	137870	15700	66460160	3.2717E-310	rs7784267	7	66598030	G	A	45.9262	ENSG00000198874	TYW1	7	66582330	32	24835	0.0	4.1662E-302
ENSG00000178726	45.9224	75706	77760	23030378	3.2717E-310	rs844887	20	23106084	A	G	-45.9224	ENSG00000178726	THBD	20	23028324	37	31683	0.0	4.1662E-302
ENSG00000120370	45.921	8654	19312	170501270	3.2717E-310	rs12755330	1	170492616	T	C	-45.921	ENSG00000120370	GORAB	1	170511928	36	31642	0.0	4.1662E-302
ENSG00000101220	45.8996	15727	23167	3749034	3.2717E-310	rs1051368	20	3764761	A	G	45.8996	ENSG00000101220	C20orf27	20	3741594	32	26984	0.0	4.1662E-302
ENSG00000256379	45.8828	9281	9541	22371257	3.2717E-310	rs9323063	14	22361976	G	A	-45.8828	ENSG00000256379	TRAV8-5	14	22371517	13	5497	0.0	4.1662E-302
ENSG00000035862	45.8719	8459	27746	76921469	3.2717E-310	rs7222767	17	76913010	T	C	-45.8719	ENSG00000035862	TIMP2	17	76885264	33	25948	0.0	4.1662E-302
ENSG00000089335	45.8443	2911	7290	35168544	3.2717E-310	rs28449888	19	35165633	G	T	-45.8443	ENSG00000089335	ZNF302	19	35172923	35	31353	0.0	4.1662E-302
ENSG00000179299	45.8359	17102	47146	40751914	3.2717E-310	rs35242625	4	40734812	G	C	45.8359	ENSG00000179299	NSUN7	4	40781958	35	31347	0.0	4.1662E-302
ENSG00000103245	45.8337	8325	2537	791329	3.2717E-310	rs2071951	16	783004	C	T	45.8337	ENSG00000103245	NARFL	16	785541	33	21224	0.0	4.1662E-302
ENSG00000104325	45.8292	124604	99261	91013633	3.2717E-310	rs17623400	8	91138237	T	C	-45.8292	ENSG00000104325	DECR1	8	91038976	15	11496	0.0	4.1662E-302
ENSG00000241134	45.7979	8897	29403	150446824	3.2717E-310	rs9657894	7	150437927	T	C	-45.7979	ENSG00000241134	RP5-1051J4.4	7	150467330	22	19182	0.0	4.1662E-302
ENSG00000241399	45.7938	17429	2734	160654753	3.2717E-310	rs2303551	2	160637324	A	G	45.7938	ENSG00000241399	CD302	2	160640058	35	26569	0.0	4.1662E-302
ENSG00000164919	45.7793	10629	198	100906290	3.2717E-310	rs34771613	8	100895661	G	A	45.7793	ENSG00000164919	COX6C	8	100895859	22	25738	0.0	4.1662E-302
ENSG00000172340	45.7771	246657	99580	67705038	3.2717E-310	rs4577484	3	67458381	C	T	45.7771	ENSG00000172340	SUCLG2	3	67557961	37	31684	0.0	4.1662E-302
ENSG00000173406	45.7747	5585	770393	59012406	3.2717E-310	rs145052879	1	59006821	C	G	-45.7747	ENSG00000173406	DAB1	1	58236428	24	19019	0.0	4.1662E-302
ENSG00000234199	45.7739	42316	56182	114737146	3.2717E-310	rs7558402	2	114694830	G	A	-45.7739	ENSG00000234199	AC010982.1	2	114751012	27	21285	0.0	4.1662E-302
ENSG00000234719	45.7666	841	25476	12070500	3.2717E-310	rs2869492	16	12071341	C	T	45.7666	ENSG00000234719	RP11-166B2.1	16	12045865	23	17261	0.0	4.1662E-302
ENSG00000121897	45.7615	18212	8886	39460620	3.2717E-310	rs1048140	4	39478832	A	G	45.7615	ENSG00000121897	LIAS	4	39469946	36	26609	0.0	4.1662E-302
ENSG00000147883	45.7555	1336	1894	22009362	3.2717E-310	rs2069422	9	22008026	G	T	-45.7555	ENSG00000147883	CDKN2B	9	22006132	35	26395	0.0	4.1662E-302
ENSG00000153071	45.7502	94854	49543	39462402	3.2717E-310	rs700234	5	39367548	T	A	-45.7502	ENSG00000153071	DAB2	5	39417091	34	26277	0.0	4.1662E-302
ENSG00000211677	45.729	10147	9917	23243156	3.2717E-310	rs459130	22	23253303	C	G	-45.729	ENSG00000211677	IGLC2	22	23243386	13	5499	0.0	4.1662E-302
ENSG00000227533	45.7118	12065	24219	43424720	3.2717E-310	rs3768036	1	43412655	A	G	45.7118	ENSG00000227533	SLC2A1-AS1	1	43436874	13	5502	0.0	4.1662E-302
ENSG00000156253	45.7052	15554	8057	30391699	3.2717E-310	rs2150403	21	30376145	T	C	45.7052	ENSG00000156253	RWDD2B	21	30384202	37	31681	0.0	4.1662E-302
ENSG00000136315	45.6818	27692	28171	21387500	3.2717E-310	rs2233859	14	21359808	A	C	45.6818	ENSG00000136315	RP11-84C10.2	14	21387979	13	5502	0.0	4.1662E-302
ENSG00000203306	45.6762	2111	1094	124958377	3.2717E-310	rs7119549	11	124960488	A	G	45.6762	ENSG00000203306	AP001007.1	11	124959394	25	21786	0.0	4.1662E-302
ENSG00000116871	45.6743	6853	5782	36621180	3.2717E-310	rs11263861	1	36628033	G	A	45.6743	ENSG00000116871	MAP7D1	1	36633815	28	26196	0.0	4.1662E-302
ENSG00000256269	45.6633	3205	7546	118955576	3.2717E-310	rs4614	11	118952371	G	A	45.6633	ENSG00000256269	HMBS	11	118959917	36	31352	0.0	4.1662E-302
ENSG00000140368	45.6582	117777	95791	77285700	3.2717E-310	rs17381821	15	77403477	A	T	45.6582	ENSG00000140368	PSTPIP1	15	77307686	35	31084	0.0	4.1662E-302
ENSG00000181631	45.6542	5823	4205	151047336	3.2717E-310	rs3971191	3	151041513	A	G	45.6542	ENSG00000181631	P2RY13	3	151045718	37	31684	0.0	4.1662E-302
[truncated: 13,690 more rows]
